# Supplementary material for: Response of the organellar and nuclear (post)transcriptomes of Arabidopsis to drought
Source: Front Plant Sci. 2023 Jul 17;14:1220928. doi: 10.3389/fpls.2023.1220928 (PMC10387551; doi:10.3389/fpls.2023.1220928)
Supplement: Supplementary file 2 [file Table_2.xlsx]

## Sheet: Read numbers
Supplementary Table 2. Sequencing depth of RNA-Seq experiments.
RNA sequencing was performed with RNA isolated from 3-week-old Col-0 (Col) plants grown under optimal conditions (time-point 0 days; 0d) and after water had been withheld for 6, 9, 12 and 15 days, respectively (6d, 9d, 12d and 15d).
Sequences were mapped and analyzed as described in Materials and Methods.
	Col_0d_1	Col_0d_2	Col_0d_3	Col_6d_1	Col_6d_2	Col_9d_1	Col_9d_2	Col_9d_3	Col_12d_1	Col_12d_2	Col_12d_3	Col_15d_1	Col_15d_2	Col_15d_3
Number of mapped reads:	24,039,174	26,135,782	27,675,642	27,376,236	26,847,914	28,211,910	23,465,768	26,702,852	26,392,084	19,703,810	26,303,524	21,923,762	18,867,378	26,788,714
Total number of alignments:	24,879,564	27,028,160	28,583,264	29,280,434	28,181,008	29,629,472	24,300,252	27,655,296	27,385,098	20,407,196	29,421,312	24,259,624	19,471,236	28,815,074
Number of secondary alignments:	840.39	892.378	907.622	1,904,198	1,333,094	1,417,562	834.484	952.444	993.014	703.386	3,117,788	2,335,862	603.858	2,026,360
Number of non-unique alignments:	1,604,748	1,704,672	1,731,996	3,686,170	2,552,750	2,685,836	1,540,500	1,772,666	1,850,444	1,306,760	6,118,522	4,541,852	1,095,388	3,859,892
Aligned to genes:	768.435	833.101	722.432	11,972,189	20,386,088	21,684,715	18,122,143	20,881,716	20,757,116	15,570,769	19,135,502	15,444,915	13,098,364	16,920,307
Ambiguous alignments:	3.825	4.813	3.84	221.259	536.15	547.997	541.321	564.342	787.352	677.327	820.111	1,061,292	2,361,346	3,778,149
No feature assigned:	22,502,556	24,485,575	26,124,996	13,400,816	4,706,020	4,710,924	4,096,289	4,436,572	3,990,186	2,852,340	3,347,177	3,211,565	2,916,138	4,256,726
Not aligned:	329.372	405.29	338.772	3,795,886	401.166	393.348	572.012	387.542	424.004	309.806	670.674	540.628	379.868	1,385,290
