# Supplementary material for: Response of the organellar and nuclear (post)transcriptomes of Arabidopsis to drought
Source: Front Plant Sci. 2023 Jul 17;14:1220928. doi: 10.3389/fpls.2023.1220928 (PMC10387551; doi:10.3389/fpls.2023.1220928)
Supplement: Supplementary file 3 [file Table_3.xlsx]

## Sheet: Description
Supplementary Table 3. Genes differentially expressed under drought stress. RNA sequencing was performed with RNA isolated from 3-week-old Col-0 (Col) plants grown under optimal conditions (time-point 0 days; 0d) and after water had been withheld for 6, 9, 12 and 15 days, respectively (6d, 9d, 12d and 15d). Sequences were mapped and analyzed with the 3D RNA-Seq pipeline as described in Materials …

## Sheet: Supplementary Table 3
Target	Contrast	adj.pval	log2FC	Fold change	Gene Model Description	Gene Model Type	All Gene Symbols
AT1G01010	Col9D-Col0D	0.00269289	1.9764	3.9351	NAC domain containing protein 1 (NAC001); FUNCTIONS IN: sequence-specific DNA binding transcription factor activity; INVOLVED IN: multicellular organismal development, regulation of transcription; LOCATED IN: cellular_component unknown; EXPRESSED IN: 7 plant structures; EXPRESSED DURING: 4 anthesis, C globular stage, petal differentiation and expansion stage; CONTAINS InterPro DOMAIN/s: No apical…	protein_coding	NAC DOMAIN CONTAINING PROTEIN 1 (ANAC001);NAC DOMAIN CONTAINING PROTEIN 1 (NAC001); (NTL10)
AT1G01010	Col12D-Col0D	0.000223518	2.36369	5.14683	NAC domain containing protein 1 (NAC001); FUNCTIONS IN: sequence-specific DNA binding transcription factor activity; INVOLVED IN: multicellular organismal development, regulation of transcription; LOCATED IN: cellular_component unknown; EXPRESSED IN: 7 plant structures; EXPRESSED DURING: 4 anthesis, C globular stage, petal differentiation and expansion stage; CONTAINS InterPro DOMAIN/s: No apical…	protein_coding	NAC DOMAIN CONTAINING PROTEIN 1 (ANAC001);NAC DOMAIN CONTAINING PROTEIN 1 (NAC001); (NTL10)
AT1G01010	Col15D-Col0D	0.00030542	2.46901	5.53664	NAC domain containing protein 1 (NAC001); FUNCTIONS IN: sequence-specific DNA binding transcription factor activity; INVOLVED IN: multicellular organismal development, regulation of transcription; LOCATED IN: cellular_component unknown; EXPRESSED IN: 7 plant structures; EXPRESSED DURING: 4 anthesis, C globular stage, petal differentiation and expansion stage; CONTAINS InterPro DOMAIN/s: No apical…	protein_coding	NAC DOMAIN CONTAINING PROTEIN 1 (ANAC001);NAC DOMAIN CONTAINING PROTEIN 1 (NAC001); (NTL10)
AT1G01020	Col12D-Col0D	0.000114226	-1.48835	0.35642	ARV1; CONTAINS InterPro DOMAIN/s: Arv1-like protein (InterPro:IPR007290); BEST Arabidopsis thaliana protein match is: Arv1-like protein (TAIR:AT4G01510.1)	protein_coding	(ARV1)
AT1G01020	Col9D-Col0D	0.00136137	-1.199	0.435576	ARV1; CONTAINS InterPro DOMAIN/s: Arv1-like protein (InterPro:IPR007290); BEST Arabidopsis thaliana protein match is: Arv1-like protein (TAIR:AT4G01510.1)	protein_coding	(ARV1)
AT1G01040	Col9D-Col0D	0.0067775	1.11535	2.16648	Encodes a Dicer homolog. Dicer is a RNA helicase involved in microRNA processing. Mutations in this locus can result in embryo lethality. Embryo shape at seed maturity is globular-elongate. Other mutants convert the floral meristems to an indeterminate state, others yet show defects in ovule development. mRNA is expressed in all shoot tissues. DCL1 is able to produce miRNAs and siRNAs. The mRNA i…	protein_coding	CARPEL FACTORY (CAF);SUSPENSOR 1 (SUS1);SHORT INTEGUMENTS 1 (SIN1);ABNORMAL SUSPENSOR 1 (ASU1);EMBRYO DEFECTIVE 76 (EMB76);EMBRYO DEFECTIVE 60 (EMB60);DICER-LIKE 1 (ATDCL1);DICER-LIKE 1 (DCL1)
AT1G01040	Col12D-Col0D	0.000774604	1.35672	2.56103	Encodes a Dicer homolog. Dicer is a RNA helicase involved in microRNA processing. Mutations in this locus can result in embryo lethality. Embryo shape at seed maturity is globular-elongate. Other mutants convert the floral meristems to an indeterminate state, others yet show defects in ovule development. mRNA is expressed in all shoot tissues. DCL1 is able to produce miRNAs and siRNAs. The mRNA i…	protein_coding	CARPEL FACTORY (CAF);SUSPENSOR 1 (SUS1);SHORT INTEGUMENTS 1 (SIN1);ABNORMAL SUSPENSOR 1 (ASU1);EMBRYO DEFECTIVE 76 (EMB76);EMBRYO DEFECTIVE 60 (EMB60);DICER-LIKE 1 (ATDCL1);DICER-LIKE 1 (DCL1)
AT1G01040	Col6D-Col0D	0.00423008	1.3632	2.57254	Encodes a Dicer homolog. Dicer is a RNA helicase involved in microRNA processing. Mutations in this locus can result in embryo lethality. Embryo shape at seed maturity is globular-elongate. Other mutants convert the floral meristems to an indeterminate state, others yet show defects in ovule development. mRNA is expressed in all shoot tissues. DCL1 is able to produce miRNAs and siRNAs. The mRNA i…	protein_coding	CARPEL FACTORY (CAF);SUSPENSOR 1 (SUS1);SHORT INTEGUMENTS 1 (SIN1);ABNORMAL SUSPENSOR 1 (ASU1);EMBRYO DEFECTIVE 76 (EMB76);EMBRYO DEFECTIVE 60 (EMB60);DICER-LIKE 1 (ATDCL1);DICER-LIKE 1 (DCL1)
AT1G01040	Col15D-Col0D	0.00107767	1.38811	2.61736	Encodes a Dicer homolog. Dicer is a RNA helicase involved in microRNA processing. Mutations in this locus can result in embryo lethality. Embryo shape at seed maturity is globular-elongate. Other mutants convert the floral meristems to an indeterminate state, others yet show defects in ovule development. mRNA is expressed in all shoot tissues. DCL1 is able to produce miRNAs and siRNAs. The mRNA i…	protein_coding	CARPEL FACTORY (CAF);SUSPENSOR 1 (SUS1);SHORT INTEGUMENTS 1 (SIN1);ABNORMAL SUSPENSOR 1 (ASU1);EMBRYO DEFECTIVE 76 (EMB76);EMBRYO DEFECTIVE 60 (EMB60);DICER-LIKE 1 (ATDCL1);DICER-LIKE 1 (DCL1)
AT1G01060	Col9D-Col0D	0.0469778	1.07059	2.1003	LHY encodes a myb-related putative transcription factor involved in circadian rhythm along with another myb transcription factor CCA1	protein_coding	LATE ELONGATED HYPOCOTYL (LHY);LATE ELONGATED HYPOCOTYL 1 (LHY1)
AT1G01060	Col12D-Col0D	5.45976e-05	2.2806	4.85878	LHY encodes a myb-related putative transcription factor involved in circadian rhythm along with another myb transcription factor CCA1	protein_coding	LATE ELONGATED HYPOCOTYL (LHY);LATE ELONGATED HYPOCOTYL 1 (LHY1)
AT1G01060	Col15D-Col0D	1.11486e-06	3.04641	8.26156	LHY encodes a myb-related putative transcription factor involved in circadian rhythm along with another myb transcription factor CCA1	protein_coding	LATE ELONGATED HYPOCOTYL (LHY);LATE ELONGATED HYPOCOTYL 1 (LHY1)
AT1G01070	Col15D-Col0D	0.0204381	1.02284	2.03192	Encodes a plasma membrane-localized amino acid transporter likely involved in amino acid export in the developing seed.	protein_coding	USUALLY MULTIPLE ACIDS MOVE IN AND OUT TRANSPORTERS 28 (UMAMIT28)
AT1G01080	Col15D-Col0D	4.96359e-09	-5.22796	0.0266825	RNA-binding (RRM/RBD/RNP motifs) family protein; FUNCTIONS IN: RNA binding, nucleotide binding, nucleic acid binding; INVOLVED IN: biological_process unknown; LOCATED IN: chloroplast; EXPRESSED IN: 23 plant structures; EXPRESSED DURING: 13 growth stages; CONTAINS InterPro DOMAIN/s: RNA recognition motif, RNP-1 (InterPro:IPR000504), Nucleotide-binding, alpha-beta plait (InterPro:IPR012677); BEST A…	protein_coding	0
AT1G01080	Col12D-Col0D	3.45669e-11	-4.46691	0.0452196	RNA-binding (RRM/RBD/RNP motifs) family protein; FUNCTIONS IN: RNA binding, nucleotide binding, nucleic acid binding; INVOLVED IN: biological_process unknown; LOCATED IN: chloroplast; EXPRESSED IN: 23 plant structures; EXPRESSED DURING: 13 growth stages; CONTAINS InterPro DOMAIN/s: RNA recognition motif, RNP-1 (InterPro:IPR000504), Nucleotide-binding, alpha-beta plait (InterPro:IPR012677); BEST A…	protein_coding	0
AT1G01080	Col9D-Col0D	5.35192e-08	-2.20692	0.216596	RNA-binding (RRM/RBD/RNP motifs) family protein; FUNCTIONS IN: RNA binding, nucleotide binding, nucleic acid binding; INVOLVED IN: biological_process unknown; LOCATED IN: chloroplast; EXPRESSED IN: 23 plant structures; EXPRESSED DURING: 13 growth stages; CONTAINS InterPro DOMAIN/s: RNA recognition motif, RNP-1 (InterPro:IPR000504), Nucleotide-binding, alpha-beta plait (InterPro:IPR012677); BEST A…	protein_coding	0
AT1G01080	Col6D-Col0D	7.97928e-05	-1.8009	0.286996	RNA-binding (RRM/RBD/RNP motifs) family protein; FUNCTIONS IN: RNA binding, nucleotide binding, nucleic acid binding; INVOLVED IN: biological_process unknown; LOCATED IN: chloroplast; EXPRESSED IN: 23 plant structures; EXPRESSED DURING: 13 growth stages; CONTAINS InterPro DOMAIN/s: RNA recognition motif, RNP-1 (InterPro:IPR000504), Nucleotide-binding, alpha-beta plait (InterPro:IPR012677); BEST A…	protein_coding	0
AT1G01090	Col15D-Col0D	4.74228e-06	-1.06489	0.47801	pyruvate dehydrogenase E1 alpha subunit	protein_coding	PYRUVATE DEHYDROGENASE E1 ALPHA (PDH-E1 ALPHA)
AT1G01090	Col12D-Col0D	4.06473e-06	-1.05419	0.481567	pyruvate dehydrogenase E1 alpha subunit	protein_coding	PYRUVATE DEHYDROGENASE E1 ALPHA (PDH-E1 ALPHA)
AT1G01100	Col9D-Col0D	5.15923e-05	-1.48302	0.35774	60S acidic ribosomal protein family; FUNCTIONS IN: structural constituent of ribosome; INVOLVED IN: translational elongation; LOCATED IN: cytosol, cytosolic ribosome, ribosome, nucleus, plasma membrane; EXPRESSED IN: 25 plant structures; EXPRESSED DURING: 14 growth stages; CONTAINS InterPro DOMAIN/s: Ribosomal protein 60S (InterPro:IPR001813); BEST Arabidopsis thaliana protein match is: 60S acidi…	protein_coding	0
AT1G01100	Col12D-Col0D	0.000819014	-1.09305	0.46877	60S acidic ribosomal protein family; FUNCTIONS IN: structural constituent of ribosome; INVOLVED IN: translational elongation; LOCATED IN: cytosol, cytosolic ribosome, ribosome, nucleus, plasma membrane; EXPRESSED IN: 25 plant structures; EXPRESSED DURING: 14 growth stages; CONTAINS InterPro DOMAIN/s: Ribosomal protein 60S (InterPro:IPR001813); BEST Arabidopsis thaliana protein match is: 60S acidi…	protein_coding	0
AT1G01120	Col15D-Col0D	2.96177e-10	-3.34821	0.0981945	Encodes a condensing enzyme KCS1 (3-ketoacyl-CoA synthase 1) which is involved in the critical fatty acid elongation process in wax biosynthesis.	protein_coding	3-KETOACYL-COA SYNTHASE 1 (KCS1)
AT1G01120	Col12D-Col0D	9.73727e-10	-2.24204	0.211387	Encodes a condensing enzyme KCS1 (3-ketoacyl-CoA synthase 1) which is involved in the critical fatty acid elongation process in wax biosynthesis.	protein_coding	3-KETOACYL-COA SYNTHASE 1 (KCS1)
AT1G01170	Col15D-Col0D	8.54956e-09	-3.88653	0.0676144	Protein of unknown function (DUF1138); FUNCTIONS IN: molecular_function unknown; INVOLVED IN: response to stress; LOCATED IN: mitochondrion, membrane; EXPRESSED IN: 23 plant structures; EXPRESSED DURING: 13 growth stages; CONTAINS InterPro DOMAIN/s: Protein of unknown function DUF1138 (InterPro:IPR009515); BEST Arabidopsis thaliana protein match is: Protein of unknown function (DUF1138) (TAIR:AT4…	protein_coding	0
AT1G01170	Col12D-Col0D	1.67184e-10	-3.38704	0.0955872	Protein of unknown function (DUF1138); FUNCTIONS IN: molecular_function unknown; INVOLVED IN: response to stress; LOCATED IN: mitochondrion, membrane; EXPRESSED IN: 23 plant structures; EXPRESSED DURING: 13 growth stages; CONTAINS InterPro DOMAIN/s: Protein of unknown function DUF1138 (InterPro:IPR009515); BEST Arabidopsis thaliana protein match is: Protein of unknown function (DUF1138) (TAIR:AT4…	protein_coding	0
AT1G01170	Col6D-Col0D	0.000117066	-1.78087	0.291008	Protein of unknown function (DUF1138); FUNCTIONS IN: molecular_function unknown; INVOLVED IN: response to stress; LOCATED IN: mitochondrion, membrane; EXPRESSED IN: 23 plant structures; EXPRESSED DURING: 13 growth stages; CONTAINS InterPro DOMAIN/s: Protein of unknown function DUF1138 (InterPro:IPR009515); BEST Arabidopsis thaliana protein match is: Protein of unknown function (DUF1138) (TAIR:AT4…	protein_coding	0
AT1G01170	Col9D-Col0D	1.22381e-05	-1.58986	0.332204	Protein of unknown function (DUF1138); FUNCTIONS IN: molecular_function unknown; INVOLVED IN: response to stress; LOCATED IN: mitochondrion, membrane; EXPRESSED IN: 23 plant structures; EXPRESSED DURING: 13 growth stages; CONTAINS InterPro DOMAIN/s: Protein of unknown function DUF1138 (InterPro:IPR009515); BEST Arabidopsis thaliana protein match is: Protein of unknown function (DUF1138) (TAIR:AT4…	protein_coding	0
AT1G01180	Col12D-Col0D	2.18973e-09	-2.3547	0.195507	S-adenosyl-L-methionine-dependent methyltransferases superfamily protein; FUNCTIONS IN: methyltransferase activity; INVOLVED IN: lipid biosynthetic process; EXPRESSED IN: sperm cell, hypocotyl; CONTAINS InterPro DOMAIN/s: Rhamnosyl O-methyltransferase/Cephalosporin hydroxylase (InterPro:IPR007072)	protein_coding	0
AT1G01180	Col9D-Col0D	1.08801e-05	-1.2649	0.416128	S-adenosyl-L-methionine-dependent methyltransferases superfamily protein; FUNCTIONS IN: methyltransferase activity; INVOLVED IN: lipid biosynthetic process; EXPRESSED IN: sperm cell, hypocotyl; CONTAINS InterPro DOMAIN/s: Rhamnosyl O-methyltransferase/Cephalosporin hydroxylase (InterPro:IPR007072)	protein_coding	0
AT1G01180	Col15D-Col0D	0.000233945	-1.06426	0.478219	S-adenosyl-L-methionine-dependent methyltransferases superfamily protein; FUNCTIONS IN: methyltransferase activity; INVOLVED IN: lipid biosynthetic process; EXPRESSED IN: sperm cell, hypocotyl; CONTAINS InterPro DOMAIN/s: Rhamnosyl O-methyltransferase/Cephalosporin hydroxylase (InterPro:IPR007072)	protein_coding	0
AT1G01210	Col6D-Col0D	0.00274073	-2.51567	0.174867	DNA-directed RNA polymerase, subunit M, archaeal; FUNCTIONS IN: in 6 functions; INVOLVED IN: RNA elongation, regulation of transcription, DNA-dependent, transcription, regulation of transcription; LOCATED IN: nucleus; CONTAINS InterPro DOMAIN/s: Zinc finger, TFIIS-type (InterPro:IPR001222), DNA-directed RNA polymerase, M/15kDa subunit (InterPro:IPR001529), DNA-directed RNA polymerase, subunit M, …	protein_coding	0
AT1G01230	Col12D-Col0D	1.37302e-06	-1.13871	0.454166	ORM1 is an ER localized orosomucoid-like protein involved in sphingolipid homeostasis.	protein_coding	(ATORM1)
AT1G01250	Col9D-Col0D	0.00547449	1.04228	2.05949	encodes a member of the DREB subfamily A-4 of ERF/AP2 transcription factor family. The protein contains one AP2 domain. There are 17 members in this subfamily including TINY.	protein_coding	0
AT1G01260	Col6D-Col0D	0.00162551	1.16148	2.23687	bHLH13 interacts with JAZ proteins, and functions redundantly with bHLH3, bHLH14 and bHLH17 to negatively regulate jasmonate responses.	protein_coding	(BHLH13);JASMONATE ASSOCIATED MYC2 LIKE 2 (JAM2); (BHLH013)
AT1G01290	Col15D-Col0D	0.00952925	-1.10574	0.464663	COFACTOR OF NITRATE REDUCTASE AND XANTHINE DEHYDROGENASE 3. Encodes a protein involved in molybdenum cofactor biosynthesis. Homologous to E.coli MoaC. Expression is low in all tissues examined, except in roots. Appears to have targeting signals for chloroplast or mitochondria	protein_coding	COFACTOR OF NITRATE REDUCTASE AND XANTHINE DEHYDROGENASE 3 (CNX3)
AT1G01300	Col15D-Col0D	8.20796e-09	-4.24354	0.0527918	Eukaryotic aspartyl protease family protein; FUNCTIONS IN: aspartic-type endopeptidase activity; INVOLVED IN: proteolysis, response to karrikin; LOCATED IN: membrane, plant-type cell wall; EXPRESSED IN: 22 plant structures; EXPRESSED DURING: 13 growth stages; CONTAINS InterPro DOMAIN/s: Peptidase aspartic (InterPro:IPR021109), Peptidase aspartic, catalytic (InterPro:IPR009007), Peptidase A1 (Inte…	protein_coding	0
AT1G01300	Col12D-Col0D	1.78835e-10	-3.42286	0.0932431	Eukaryotic aspartyl protease family protein; FUNCTIONS IN: aspartic-type endopeptidase activity; INVOLVED IN: proteolysis, response to karrikin; LOCATED IN: membrane, plant-type cell wall; EXPRESSED IN: 22 plant structures; EXPRESSED DURING: 13 growth stages; CONTAINS InterPro DOMAIN/s: Peptidase aspartic (InterPro:IPR021109), Peptidase aspartic, catalytic (InterPro:IPR009007), Peptidase A1 (Inte…	protein_coding	0
AT1G01310	Col9D-Col0D	0.00254161	2.36735	5.15994	CAP (Cysteine-rich secretory proteins, Antigen 5, and Pathogenesis-related 1 protein) superfamily protein; FUNCTIONS IN: molecular_function unknown; INVOLVED IN: biological_process unknown; LOCATED IN: extracellular region; EXPRESSED IN: 6 plant structures; EXPRESSED DURING: L mature pollen stage, M germinated pollen stage, 4 anthesis, petal differentiation and expansion stage; CONTAINS InterPro …	protein_coding	0
AT1G01310	Col12D-Col0D	2.35127e-05	3.30336	9.87215	CAP (Cysteine-rich secretory proteins, Antigen 5, and Pathogenesis-related 1 protein) superfamily protein; FUNCTIONS IN: molecular_function unknown; INVOLVED IN: biological_process unknown; LOCATED IN: extracellular region; EXPRESSED IN: 6 plant structures; EXPRESSED DURING: L mature pollen stage, M germinated pollen stage, 4 anthesis, petal differentiation and expansion stage; CONTAINS InterPro …	protein_coding	0
AT1G01310	Col15D-Col0D	1.92599e-05	3.53762	11.6126	CAP (Cysteine-rich secretory proteins, Antigen 5, and Pathogenesis-related 1 protein) superfamily protein; FUNCTIONS IN: molecular_function unknown; INVOLVED IN: biological_process unknown; LOCATED IN: extracellular region; EXPRESSED IN: 6 plant structures; EXPRESSED DURING: L mature pollen stage, M germinated pollen stage, 4 anthesis, petal differentiation and expansion stage; CONTAINS InterPro …	protein_coding	0
AT1G01320	Col15D-Col0D	1.74861e-06	1.24413	2.36875	Encodes REDUCED CHLOROPLAST COVERAGE 1 (REC1). Located in the nucleus and cytosol. Contributes to establishing the size of the chloroplast compartment.	protein_coding	REDUCED CHLOROPLAST COVERAGE (REC1)
AT1G01320	Col12D-Col0D	6.22452e-09	1.79867	3.479	Encodes REDUCED CHLOROPLAST COVERAGE 1 (REC1). Located in the nucleus and cytosol. Contributes to establishing the size of the chloroplast compartment.	protein_coding	REDUCED CHLOROPLAST COVERAGE (REC1)
AT1G01340	Col15D-Col0D	2.92863e-06	3.19627	9.16584	member of Cyclic nucleotide gated channel family	protein_coding	CYCLIC NUCLEOTIDE GATED CHANNEL 10 (CNGC10)
AT1G01350	Col15D-Col0D	0.00139797	1.44968	2.73147	Zinc finger (CCCH-type/C3HC4-type RING finger) family protein; FUNCTIONS IN: zinc ion binding, nucleic acid binding; CONTAINS InterPro DOMAIN/s: Zinc finger, CCCH-type (InterPro:IPR000571), Zinc finger, RING-type, conserved site (InterPro:IPR017907), Zinc finger, RING-type (InterPro:IPR001841); BEST Arabidopsis thaliana protein match is: Zinc finger (CCCH-type/C3HC4-type RING finger) family prote…	protein_coding	0
AT1G01350	Col12D-Col0D	0.000135074	1.68781	3.22168	Zinc finger (CCCH-type/C3HC4-type RING finger) family protein; FUNCTIONS IN: zinc ion binding, nucleic acid binding; CONTAINS InterPro DOMAIN/s: Zinc finger, CCCH-type (InterPro:IPR000571), Zinc finger, RING-type, conserved site (InterPro:IPR017907), Zinc finger, RING-type (InterPro:IPR001841); BEST Arabidopsis thaliana protein match is: Zinc finger (CCCH-type/C3HC4-type RING finger) family prote…	protein_coding	0
AT1G01420	Col15D-Col0D	8.54717e-08	-3.11694	0.115268	UDP-glucosyl transferase 72B3 (UGT72B3); FUNCTIONS IN: quercetin 3-O-glucosyltransferase activity, UDP-glycosyltransferase activity, transferase activity, transferring glycosyl groups; INVOLVED IN: metabolic process; LOCATED IN: cellular_component unknown; EXPRESSED IN: 11 plant structures; EXPRESSED DURING: LP.04 four leaves visible, petal differentiation and expansion stage; CONTAINS InterPro D…	protein_coding	UDP-GLUCOSYL TRANSFERASE 72B3 (UGT72B3)
AT1G01430	Col15D-Col0D	3.92938e-07	-3.00065	0.124944	Encodes a member of the TBL (TRICHOME BIREFRINGENCE-LIKE) gene family containing a plant-specific DUF231 (domain of unknown function) domain. TBL gene family has 46 members, two of which (TBR/AT5G06700 and TBL3/AT5G01360) have been shown to be involved in the synthesis and deposition of secondary wall cellulose, presumably by influencing the esterification state of pectic polymers. A nomenclature…	protein_coding	TRICHOME BIREFRINGENCE-LIKE 25 (TBL25)
AT1G01430	Col12D-Col0D	4.94683e-06	-1.4773	0.35916	Encodes a member of the TBL (TRICHOME BIREFRINGENCE-LIKE) gene family containing a plant-specific DUF231 (domain of unknown function) domain. TBL gene family has 46 members, two of which (TBR/AT5G06700 and TBL3/AT5G01360) have been shown to be involved in the synthesis and deposition of secondary wall cellulose, presumably by influencing the esterification state of pectic polymers. A nomenclature…	protein_coding	TRICHOME BIREFRINGENCE-LIKE 25 (TBL25)
AT1G01440	Col6D-Col0D	0.000309718	1.1266	2.18343	Protein of unknown function (DUF3133); CONTAINS InterPro DOMAIN/s: Protein of unknown function DUF3133 (InterPro:IPR021480); BEST Arabidopsis thaliana protein match is: Protein of unknown function (DUF3133) (TAIR:AT4G01090.1)	protein_coding	0
AT1G01440	Col9D-Col0D	6.10492e-06	1.29616	2.45575	Protein of unknown function (DUF3133); CONTAINS InterPro DOMAIN/s: Protein of unknown function DUF3133 (InterPro:IPR021480); BEST Arabidopsis thaliana protein match is: Protein of unknown function (DUF3133) (TAIR:AT4G01090.1)	protein_coding	0
AT1G01440	Col15D-Col0D	7.29334e-07	1.46873	2.76777	Protein of unknown function (DUF3133); CONTAINS InterPro DOMAIN/s: Protein of unknown function DUF3133 (InterPro:IPR021480); BEST Arabidopsis thaliana protein match is: Protein of unknown function (DUF3133) (TAIR:AT4G01090.1)	protein_coding	0
AT1G01440	Col12D-Col0D	3.03333e-08	1.69938	3.24762	Protein of unknown function (DUF3133); CONTAINS InterPro DOMAIN/s: Protein of unknown function DUF3133 (InterPro:IPR021480); BEST Arabidopsis thaliana protein match is: Protein of unknown function (DUF3133) (TAIR:AT4G01090.1)	protein_coding	0
AT1G01453	Col9D-Col0D	0.000264702	3.47601	11.1271	unknown protein; FUNCTIONS IN: molecular_function unknown; INVOLVED IN: biological_process unknown; LOCATED IN: cellular_component unknown; BEST Arabidopsis thaliana protein match is: unknown protein (TAIR:AT4G01110.1)	protein_coding	0
AT1G01453	Col12D-Col0D	2.98899e-08	5.78213	55.0294	unknown protein; FUNCTIONS IN: molecular_function unknown; INVOLVED IN: biological_process unknown; LOCATED IN: cellular_component unknown; BEST Arabidopsis thaliana protein match is: unknown protein (TAIR:AT4G01110.1)	protein_coding	0
AT1G01453	Col15D-Col0D	4.0063e-09	6.59712	96.8127	unknown protein; FUNCTIONS IN: molecular_function unknown; INVOLVED IN: biological_process unknown; LOCATED IN: cellular_component unknown; BEST Arabidopsis thaliana protein match is: unknown protein (TAIR:AT4G01110.1)	protein_coding	0
AT1G01470	Col6D-Col0D	4.11671e-05	-1.76692	0.293835	Encodes late-embryogenesis abundant protein whose mRNA levels are induced in response to wounding and light stress. Might be involved in protection against desiccation.	protein_coding	LATE EMBRYOGENESIS ABUNDANT 14 (LEA14);LIGHT STRESS-REGULATED 3 (LSR3); (LEA1);ARABIDOPSIS THALIANA LATE EMBRYOGENESIS ABUNDANT 14 (ATLEA14)
AT1G01470	Col15D-Col0D	6.481e-05	1.34248	2.53586	Encodes late-embryogenesis abundant protein whose mRNA levels are induced in response to wounding and light stress. Might be involved in protection against desiccation.	protein_coding	LATE EMBRYOGENESIS ABUNDANT 14 (LEA14);LIGHT STRESS-REGULATED 3 (LSR3); (LEA1);ARABIDOPSIS THALIANA LATE EMBRYOGENESIS ABUNDANT 14 (ATLEA14)
AT1G01470	Col12D-Col0D	1.26135e-06	1.8453	3.59327	Encodes late-embryogenesis abundant protein whose mRNA levels are induced in response to wounding and light stress. Might be involved in protection against desiccation.	protein_coding	LATE EMBRYOGENESIS ABUNDANT 14 (LEA14);LIGHT STRESS-REGULATED 3 (LSR3); (LEA1);ARABIDOPSIS THALIANA LATE EMBRYOGENESIS ABUNDANT 14 (ATLEA14)
AT1G01480	Col12D-Col0D	0.00463043	6.88091	117.859	a member of the 1-aminocyclopropane-1-carboxylate (ACC) synthase (S-adenosyl-L-methionine methylthioadenosine-lyase, EC 4.4.1.14) gene family, isolated from a flower-specific cDNA library.	protein_coding	1-AMINO-CYCLOPROPANE-1-CARBOXYLATE SYNTHASE 2 (ACS2); (AT-ACC2)
AT1G01480	Col15D-Col0D	0.00094287	8.28271	311.418	a member of the 1-aminocyclopropane-1-carboxylate (ACC) synthase (S-adenosyl-L-methionine methylthioadenosine-lyase, EC 4.4.1.14) gene family, isolated from a flower-specific cDNA library.	protein_coding	1-AMINO-CYCLOPROPANE-1-CARBOXYLATE SYNTHASE 2 (ACS2); (AT-ACC2)
AT1G01490	Col15D-Col0D	0.00226403	-1.13534	0.455229	Heavy metal transport/detoxification superfamily protein ; FUNCTIONS IN: metal ion binding; INVOLVED IN: metal ion transport; LOCATED IN: cellular_component unknown; EXPRESSED IN: 22 plant structures; EXPRESSED DURING: 14 growth stages; CONTAINS InterPro DOMAIN/s: Heavy metal transport/detoxification protein (InterPro:IPR006121); BEST Arabidopsis thaliana protein match is: Heavy metal transport/d…	protein_coding	0
AT1G01490	Col12D-Col0D	0.00240782	-1.08255	0.472192	Heavy metal transport/detoxification superfamily protein ; FUNCTIONS IN: metal ion binding; INVOLVED IN: metal ion transport; LOCATED IN: cellular_component unknown; EXPRESSED IN: 22 plant structures; EXPRESSED DURING: 14 growth stages; CONTAINS InterPro DOMAIN/s: Heavy metal transport/detoxification protein (InterPro:IPR006121); BEST Arabidopsis thaliana protein match is: Heavy metal transport/d…	protein_coding	0
AT1G01500	Col15D-Col0D	6.07148e-08	1.73039	3.31817	Erythronate-4-phosphate dehydrogenase family protein; BEST Arabidopsis thaliana protein match is: Erythronate-4-phosphate dehydrogenase family protein (TAIR:AT1G19400.2)	protein_coding	0
AT1G01500	Col12D-Col0D	3.57843e-09	1.99947	3.99854	Erythronate-4-phosphate dehydrogenase family protein; BEST Arabidopsis thaliana protein match is: Erythronate-4-phosphate dehydrogenase family protein (TAIR:AT1G19400.2)	protein_coding	0
AT1G01510	Col9D-Col0D	0.000555422	1.03489	2.04896	Encodes a homolog of human CtBP. Mutant has longer and thicker leaves than wild type. Involved in controlling polar cell expansion in the leaf width direction.	protein_coding	ANGUSTIFOLIA (AN);DETORQUEO (DOQ)
AT1G01510	Col6D-Col0D	0.000182218	1.3487	2.54683	Encodes a homolog of human CtBP. Mutant has longer and thicker leaves than wild type. Involved in controlling polar cell expansion in the leaf width direction.	protein_coding	ANGUSTIFOLIA (AN);DETORQUEO (DOQ)
AT1G01520	Col15D-Col0D	0.0334165	1.22633	2.33972	Homeodomain-like superfamily protein; CONTAINS InterPro DOMAIN/s: SANT, DNA-binding (InterPro:IPR001005), Homeodomain-like (InterPro:IPR009057), Myb, DNA-binding (InterPro:IPR014778), Myb-like DNA-binding domain, SHAQKYF class (InterPro:IPR006447), HTH transcriptional regulator, Myb-type, DNA-binding (InterPro:IPR017930); BEST Arabidopsis thaliana protein match is: Homeodomain-like superfamily pr…	protein_coding	ALTERED SEED GERMINATION 4 (ASG4)
AT1G01520	Col9D-Col0D	0.0162502	1.32158	2.4994	Homeodomain-like superfamily protein; CONTAINS InterPro DOMAIN/s: SANT, DNA-binding (InterPro:IPR001005), Homeodomain-like (InterPro:IPR009057), Myb, DNA-binding (InterPro:IPR014778), Myb-like DNA-binding domain, SHAQKYF class (InterPro:IPR006447), HTH transcriptional regulator, Myb-type, DNA-binding (InterPro:IPR017930); BEST Arabidopsis thaliana protein match is: Homeodomain-like superfamily pr…	protein_coding	ALTERED SEED GERMINATION 4 (ASG4)
AT1G01520	Col12D-Col0D	0.000478811	1.87873	3.6775	Homeodomain-like superfamily protein; CONTAINS InterPro DOMAIN/s: SANT, DNA-binding (InterPro:IPR001005), Homeodomain-like (InterPro:IPR009057), Myb, DNA-binding (InterPro:IPR014778), Myb-like DNA-binding domain, SHAQKYF class (InterPro:IPR006447), HTH transcriptional regulator, Myb-type, DNA-binding (InterPro:IPR017930); BEST Arabidopsis thaliana protein match is: Homeodomain-like superfamily pr…	protein_coding	ALTERED SEED GERMINATION 4 (ASG4)
AT1G01550	Col15D-Col0D	3.22649e-06	1.12707	2.18415	Encodes a protein with no functionally characterized domains that to prevent the synthesis of a novel substance that moves from the root to the shoot, where it modifies shoot growth by interfering with auxin signaling. Synthesis and delivery of this substance requires neither phloem nor endodermis.	protein_coding	BYPASS 1 (BPS1)
AT1G01560	Col9D-Col0D	0.0428285	-2.41841	0.187062	Member of MAP Kinase family. Flg22-induced activation is blocked by AvrRpt2.	protein_coding	MAP KINASE 11 (MPK11);MAP KINASE 11 (ATMPK11)
AT1G01560	Col15D-Col0D	1.32875e-05	3.66043	12.6445	Member of MAP Kinase family. Flg22-induced activation is blocked by AvrRpt2.	protein_coding	MAP KINASE 11 (MPK11);MAP KINASE 11 (ATMPK11)
AT1G01570	Col15D-Col0D	0.012497	-1.26575	0.415883	FUNCTIONS IN: transferase activity, transferring glycosyl groups; INVOLVED IN: biological_process unknown; LOCATED IN: endomembrane system; EXPRESSED IN: 15 plant structures; EXPRESSED DURING: 7 growth stages; CONTAINS InterPro DOMAIN/s: Protein of unknown function DUF604 (InterPro:IPR006740); BEST Arabidopsis thaliana protein match is: fringe-related protein (TAIR:AT4G00300.1)	protein_coding	0
AT1G01580	Col12D-Col0D	0.000244639	2.12861	4.37297	Encodes the low-iron-inducible ferric chelate reductase responsible for reduction of iron at the root surface. It is likely to be the major Fe(III) chelate reductase in Arabidopsis iron metabolism. Coordinately regulated with IRT1, the major transporter responsible for high-affinity iron uptake from the soil, at both transcriptional and posttranscriptional levels. Steady state mRNA levels are reg…	protein_coding	FERRIC REDUCTION OXIDASE 2 (FRO2);FERRIC CHELATE REDUCTASE DEFECTIVE 1 (FRD1);FERRIC REDUCTION OXIDASE 2 (ATFRO2)
AT1G01580	Col9D-Col0D	3.4466e-05	2.61851	6.14117	Encodes the low-iron-inducible ferric chelate reductase responsible for reduction of iron at the root surface. It is likely to be the major Fe(III) chelate reductase in Arabidopsis iron metabolism. Coordinately regulated with IRT1, the major transporter responsible for high-affinity iron uptake from the soil, at both transcriptional and posttranscriptional levels. Steady state mRNA levels are reg…	protein_coding	FERRIC REDUCTION OXIDASE 2 (FRO2);FERRIC CHELATE REDUCTASE DEFECTIVE 1 (FRD1);FERRIC REDUCTION OXIDASE 2 (ATFRO2)
AT1G01600	Col15D-Col0D	7.17832e-05	-3.92411	0.0658755	Encodes a member of the CYP86A subfamily of cytochrome p450 genes. Expressed significantly at highest level in mature stems and flowers.	protein_coding	CYTOCHROME P450, FAMILY 86, SUBFAMILY A, POLYPEPTIDE 4 (CYP86A4)
AT1G01600	Col12D-Col0D	2.4303e-05	-3.51446	0.0875067	Encodes a member of the CYP86A subfamily of cytochrome p450 genes. Expressed significantly at highest level in mature stems and flowers.	protein_coding	CYTOCHROME P450, FAMILY 86, SUBFAMILY A, POLYPEPTIDE 4 (CYP86A4)
AT1G01600	Col9D-Col0D	2.2855e-05	2.15106	4.44153	Encodes a member of the CYP86A subfamily of cytochrome p450 genes. Expressed significantly at highest level in mature stems and flowers.	protein_coding	CYTOCHROME P450, FAMILY 86, SUBFAMILY A, POLYPEPTIDE 4 (CYP86A4)
AT1G01610	Col15D-Col0D	0.00230903	-2.0927	0.234442	bifunctional sn-glycerol-3-phosphate 2-O-acyltransferase/phosphatase. Involved in cutin assembly and is functionally redundant with GPAT8.	protein_coding	GLYCEROL-3-PHOSPHATE SN-2-ACYLTRANSFERASE 4 (ATGPAT4);GLYCEROL-3-PHOSPHATE SN-2-ACYLTRANSFERASE 4 (GPAT4)
AT1G01610	Col12D-Col0D	0.000319296	-1.92178	0.263929	bifunctional sn-glycerol-3-phosphate 2-O-acyltransferase/phosphatase. Involved in cutin assembly and is functionally redundant with GPAT8.	protein_coding	GLYCEROL-3-PHOSPHATE SN-2-ACYLTRANSFERASE 4 (ATGPAT4);GLYCEROL-3-PHOSPHATE SN-2-ACYLTRANSFERASE 4 (GPAT4)
AT1G01610	Col6D-Col0D	0.0255706	1.13366	2.19415	bifunctional sn-glycerol-3-phosphate 2-O-acyltransferase/phosphatase. Involved in cutin assembly and is functionally redundant with GPAT8.	protein_coding	GLYCEROL-3-PHOSPHATE SN-2-ACYLTRANSFERASE 4 (ATGPAT4);GLYCEROL-3-PHOSPHATE SN-2-ACYLTRANSFERASE 4 (GPAT4)
AT1G01620	Col12D-Col0D	1.90005e-14	-5.19572	0.0272855	a member of the plasma membrane intrinsic protein subfamily PIP1. localizes to the plasma membrane and exhibits water transport activity in Xenopus oocyte. expressed ubiquitously and protein level decreases slightly during leaf development.	protein_coding	PLASMA MEMBRANE INTRINSIC PROTEIN 1C (PIP1C); (TMP-B);PLASMA MEMBRANE INTRINSIC PROTEIN 1;3 (PIP1;3)
AT1G01620	Col15D-Col0D	3.3797e-13	-5.14781	0.0282069	a member of the plasma membrane intrinsic protein subfamily PIP1. localizes to the plasma membrane and exhibits water transport activity in Xenopus oocyte. expressed ubiquitously and protein level decreases slightly during leaf development.	protein_coding	PLASMA MEMBRANE INTRINSIC PROTEIN 1C (PIP1C); (TMP-B);PLASMA MEMBRANE INTRINSIC PROTEIN 1;3 (PIP1;3)
AT1G01620	Col6D-Col0D	1.89454e-05	-1.87896	0.271879	a member of the plasma membrane intrinsic protein subfamily PIP1. localizes to the plasma membrane and exhibits water transport activity in Xenopus oocyte. expressed ubiquitously and protein level decreases slightly during leaf development.	protein_coding	PLASMA MEMBRANE INTRINSIC PROTEIN 1C (PIP1C); (TMP-B);PLASMA MEMBRANE INTRINSIC PROTEIN 1;3 (PIP1;3)
AT1G01620	Col9D-Col0D	0.000438586	-1.24171	0.422871	a member of the plasma membrane intrinsic protein subfamily PIP1. localizes to the plasma membrane and exhibits water transport activity in Xenopus oocyte. expressed ubiquitously and protein level decreases slightly during leaf development.	protein_coding	PLASMA MEMBRANE INTRINSIC PROTEIN 1C (PIP1C); (TMP-B);PLASMA MEMBRANE INTRINSIC PROTEIN 1;3 (PIP1;3)
AT1G01630	Col15D-Col0D	0.00255557	-1.62153	0.324991	Sec14p-like phosphatidylinositol transfer family protein; CONTAINS InterPro DOMAIN/s: Cellular retinaldehyde-binding/triple function, C-terminal (InterPro:IPR001251), Cellular retinaldehyde-binding/triple function, N-terminal (InterPro:IPR008273), Phosphatidylinositol transfer protein-like, N-terminal (InterPro:IPR011074); BEST Arabidopsis thaliana protein match is: Sec14p-like phosphatidylinosit…	protein_coding	0
AT1G01640	Col15D-Col0D	0.0138465	1.74157	3.34398	Putative role in flower development. Comparison of SALK_011721C to Columbia wild type resulted in a trend toward earlier flowering in the mutant (P=0.1) (Stapleton and Woodruff 2009, personal communication).	protein_coding	0
AT1G01640	Col9D-Col0D	0.0100827	1.77356	3.41896	Putative role in flower development. Comparison of SALK_011721C to Columbia wild type resulted in a trend toward earlier flowering in the mutant (P=0.1) (Stapleton and Woodruff 2009, personal communication).	protein_coding	0
AT1G01640	Col12D-Col0D	0.00154383	2.10804	4.31105	Putative role in flower development. Comparison of SALK_011721C to Columbia wild type resulted in a trend toward earlier flowering in the mutant (P=0.1) (Stapleton and Woodruff 2009, personal communication).	protein_coding	0
AT1G01650	Col15D-Col0D	3.25957e-09	1.41013	2.65761	SIGNAL PEPTIDE PEPTIDASE-LIKE 4 (SPPL4); FUNCTIONS IN: peptidase activity, aspartic-type endopeptidase activity; INVOLVED IN: proteolysis; LOCATED IN: endomembrane system, integral to membrane; EXPRESSED IN: 24 plant structures; EXPRESSED DURING: 13 growth stages; CONTAINS InterPro DOMAIN/s: Protease-associated PA (InterPro:IPR003137), Peptidase A22, presenilin signal peptide (InterPro:IPR006639)…	protein_coding	SIGNAL PEPTIDE PEPTIDASE-LIKE 4 (SPPL4);ARABIDOPSIS THALIANA SIGNAL PEPTIDE PEPTIDASE-LIKE 4 (ATSPPL4)
AT1G01670	Col12D-Col0D	0.0235921	1.08114	2.1157	RING/U-box superfamily protein; FUNCTIONS IN: ubiquitin-protein ligase activity; INVOLVED IN: protein ubiquitination; LOCATED IN: ubiquitin ligase complex; EXPRESSED IN: 12 plant structures; EXPRESSED DURING: 7 growth stages; CONTAINS InterPro DOMAIN/s: U box domain (InterPro:IPR003613); BEST Arabidopsis thaliana protein match is: RING/U-box superfamily protein (TAIR:AT3G61390.2)	protein_coding	0
AT1G01670	Col9D-Col0D	0.0196976	1.18058	2.26668	RING/U-box superfamily protein; FUNCTIONS IN: ubiquitin-protein ligase activity; INVOLVED IN: protein ubiquitination; LOCATED IN: ubiquitin ligase complex; EXPRESSED IN: 12 plant structures; EXPRESSED DURING: 7 growth stages; CONTAINS InterPro DOMAIN/s: U box domain (InterPro:IPR003613); BEST Arabidopsis thaliana protein match is: RING/U-box superfamily protein (TAIR:AT3G61390.2)	protein_coding	0
AT1G01680	Col12D-Col0D	0.000257957	3.50606	11.3613	plant U-box 54 (PUB54); FUNCTIONS IN: ubiquitin-protein ligase activity; INVOLVED IN: response to stress, protein ubiquitination; LOCATED IN: ubiquitin ligase complex; CONTAINS InterPro DOMAIN/s: UspA (InterPro:IPR006016), U box domain (InterPro:IPR003613); BEST Arabidopsis thaliana protein match is: RING/U-box superfamily protein (TAIR:AT1G01660.1)	protein_coding	PLANT U-BOX 54 (ATPUB54);PLANT U-BOX 54 (PUB54)
AT1G01680	Col15D-Col0D	2.67517e-05	4.29906	19.6854	plant U-box 54 (PUB54); FUNCTIONS IN: ubiquitin-protein ligase activity; INVOLVED IN: response to stress, protein ubiquitination; LOCATED IN: ubiquitin ligase complex; CONTAINS InterPro DOMAIN/s: UspA (InterPro:IPR006016), U box domain (InterPro:IPR003613); BEST Arabidopsis thaliana protein match is: RING/U-box superfamily protein (TAIR:AT1G01660.1)	protein_coding	PLANT U-BOX 54 (ATPUB54);PLANT U-BOX 54 (PUB54)
AT1G01720	Col6D-Col0D	0.00514469	-1.24517	0.421859	Belongs to a large family of putative transcriptional activators with NAC domain. Transcript level increases in response to wounding and abscisic acid. ATAF1 attentuates ABA signaling and sythesis. Mutants are hyposensitive to ABA. The mRNA is cell-to-cell mobile.	protein_coding	(ATAF1);ARABIDOPSIS NAC DOMAIN CONTAINING PROTEIN 2 (ANAC002); (ANAC2)
AT1G01720	Col12D-Col0D	8.29754e-08	2.07967	4.2271	Belongs to a large family of putative transcriptional activators with NAC domain. Transcript level increases in response to wounding and abscisic acid. ATAF1 attentuates ABA signaling and sythesis. Mutants are hyposensitive to ABA. The mRNA is cell-to-cell mobile.	protein_coding	(ATAF1);ARABIDOPSIS NAC DOMAIN CONTAINING PROTEIN 2 (ANAC002); (ANAC2)
AT1G01720	Col15D-Col0D	1.31171e-11	3.4528	10.9495	Belongs to a large family of putative transcriptional activators with NAC domain. Transcript level increases in response to wounding and abscisic acid. ATAF1 attentuates ABA signaling and sythesis. Mutants are hyposensitive to ABA. The mRNA is cell-to-cell mobile.	protein_coding	(ATAF1);ARABIDOPSIS NAC DOMAIN CONTAINING PROTEIN 2 (ANAC002); (ANAC2)
AT1G01725	Col12D-Col0D	9.18085e-05	-1.40941	0.376466	unknown protein; FUNCTIONS IN: molecular_function unknown; INVOLVED IN: biological_process unknown; LOCATED IN: endomembrane system; EXPRESSED IN: 23 plant structures; EXPRESSED DURING: 14 growth stages; BEST Arabidopsis thaliana protein match is: unknown protein (TAIR:AT4G00530.1)	protein_coding	0
AT1G01725	Col15D-Col0D	0.00175171	-1.32591	0.398897	unknown protein; FUNCTIONS IN: molecular_function unknown; INVOLVED IN: biological_process unknown; LOCATED IN: endomembrane system; EXPRESSED IN: 23 plant structures; EXPRESSED DURING: 14 growth stages; BEST Arabidopsis thaliana protein match is: unknown protein (TAIR:AT4G00530.1)	protein_coding	0
AT1G01770	Col6D-Col0D	0.025528	1.17592	2.25937	unknown protein; CONTAINS InterPro DOMAIN/s: Protein of unknown function DUF1446 (InterPro:IPR010839)	protein_coding	0
AT1G01780	Col12D-Col0D	0.0361205	1.03153	2.04418	Encodes a member of the Arabidopsis LIM proteins: a family of actin bundlers with distinct expression patterns. WLIM1, WLIM2a, and WLIM2b are widely expressed, whereas PLIM2a, PLIM2b, and PLIM2c are predominantly expressed in pollen. Regulates actin cytoskeleton organization. The mRNA is cell-to-cell mobile.	protein_coding	PLIM2B (PLIM2b)
AT1G01780	Col9D-Col0D	0.0115054	1.3153	2.48854	Encodes a member of the Arabidopsis LIM proteins: a family of actin bundlers with distinct expression patterns. WLIM1, WLIM2a, and WLIM2b are widely expressed, whereas PLIM2a, PLIM2b, and PLIM2c are predominantly expressed in pollen. Regulates actin cytoskeleton organization. The mRNA is cell-to-cell mobile.	protein_coding	PLIM2B (PLIM2b)
AT1G01790	Col15D-Col0D	5.1891e-09	-3.46749	0.0904026	K efflux antiporter KEA1	protein_coding	K+ EFFLUX ANTIPORTER 1 (KEA1);K+ EFFLUX ANTIPORTER 1 (ATKEA1)
AT1G01790	Col12D-Col0D	3.10828e-10	-2.53371	0.172694	K efflux antiporter KEA1	protein_coding	K+ EFFLUX ANTIPORTER 1 (KEA1);K+ EFFLUX ANTIPORTER 1 (ATKEA1)
AT1G01800	Col6D-Col0D	0.00199247	-1.99816	0.25032	NAD(P)-binding Rossmann-fold superfamily protein; FUNCTIONS IN: oxidoreductase activity, binding, catalytic activity; INVOLVED IN: oxidation reduction, metabolic process; LOCATED IN: plant-type cell wall; EXPRESSED IN: 22 plant structures; EXPRESSED DURING: 13 growth stages; CONTAINS InterPro DOMAIN/s: NAD(P)-binding domain (InterPro:IPR016040), Glucose/ribitol dehydrogenase (InterPro:IPR002347),…	protein_coding	0
AT1G01830	Col6D-Col0D	4.7262e-05	1.62418	3.08266	ARM repeat superfamily protein; FUNCTIONS IN: binding; LOCATED IN: cellular_component unknown; EXPRESSED IN: 22 plant structures; EXPRESSED DURING: 13 growth stages; CONTAINS InterPro DOMAIN/s: Armadillo-like helical (InterPro:IPR011989), Armadillo (InterPro:IPR000225), Armadillo-type fold (InterPro:IPR016024); BEST Arabidopsis thaliana protein match is: ARM repeat superfamily protein (TAIR:AT2G4…	protein_coding	0
AT1G01830	Col9D-Col0D	4.87238e-06	1.65567	3.15069	ARM repeat superfamily protein; FUNCTIONS IN: binding; LOCATED IN: cellular_component unknown; EXPRESSED IN: 22 plant structures; EXPRESSED DURING: 13 growth stages; CONTAINS InterPro DOMAIN/s: Armadillo-like helical (InterPro:IPR011989), Armadillo (InterPro:IPR000225), Armadillo-type fold (InterPro:IPR016024); BEST Arabidopsis thaliana protein match is: ARM repeat superfamily protein (TAIR:AT2G4…	protein_coding	0
AT1G01860	Col15D-Col0D	0.00368938	-1.14438	0.452385	dimethyladenosine transferase	protein_coding	PALEFACE 1 (PFC1)
AT1G01900	Col9D-Col0D	0.00222755	1.78493	3.44601	Encodes AtSBT1.1, a subtilisin-like serine protease. Cleaves the phytosulfokine AtPSK4, a growth promoting peptide.	protein_coding	(ATSBT1.1); (SBTI1.1)
AT1G01900	Col15D-Col0D	0.000473372	2.06709	4.19042	Encodes AtSBT1.1, a subtilisin-like serine protease. Cleaves the phytosulfokine AtPSK4, a growth promoting peptide.	protein_coding	(ATSBT1.1); (SBTI1.1)
AT1G01930	Col12D-Col0D	0.000610057	1.24752	2.37433	zinc finger protein-related; FUNCTIONS IN: zinc ion binding; INVOLVED IN: biological_process unknown; LOCATED IN: intracellular; EXPRESSED IN: 24 plant structures; EXPRESSED DURING: 15 growth stages; CONTAINS InterPro DOMAIN/s: Zinc finger, C2H2-like (InterPro:IPR015880), Ankyrin repeat-containing domain (InterPro:IPR020683), Ankyrin repeat (InterPro:IPR002110)	protein_coding	0
AT1G01940	Col6D-Col0D	0.0232725	-2.11906	0.230197	Cyclophilin-like peptidyl-prolyl cis-trans isomerase family protein; FUNCTIONS IN: peptidyl-prolyl cis-trans isomerase activity; INVOLVED IN: protein folding; LOCATED IN: cellular_component unknown; EXPRESSED IN: 23 plant structures; EXPRESSED DURING: 13 growth stages; CONTAINS InterPro DOMAIN/s: Cyclophilin-like (InterPro:IPR015891), Peptidyl-prolyl cis-trans isomerase, cyclophilin-type (InterPr…	protein_coding	0
AT1G01950	Col15D-Col0D	0.000761053	-1.55708	0.339839	Encodes a member of the armadillo/beta-catenin repeat kinesin motor family. Mutants have twisted roots due to abnormal cell file rotation; the phenotype is dependent on microtubules.	protein_coding	ARMADILLO REPEAT KINESIN 2 (ARK2);ARABIDOPSIS THALIANA KINESIN UNGROUPED CLADE, GENE B (AtKINUb)
AT1G01960	Col9D-Col0D	0.0010811	1.1003	2.14399	Encodes one of the functionally redundant ARF guanine-nucleotide exchange factors (ARF-GEFs). Functions as regulators of post-Golgi trafficking.	protein_coding	EMBRYO SAC DEVELOPMENT ARREST 10 (EDA10);BIG3 (BIG3)
AT1G01960	Col6D-Col0D	7.94135e-06	1.9895	3.97099	Encodes one of the functionally redundant ARF guanine-nucleotide exchange factors (ARF-GEFs). Functions as regulators of post-Golgi trafficking.	protein_coding	EMBRYO SAC DEVELOPMENT ARREST 10 (EDA10);BIG3 (BIG3)
AT1G01970	Col15D-Col0D	0.00186572	-1.3787	0.384565	Tetratricopeptide repeat (TPR)-like superfamily protein; CONTAINS InterPro DOMAIN/s: Pentatricopeptide repeat (InterPro:IPR002885); BEST Arabidopsis thaliana protein match is: pentatricopeptide (PPR) repeat-containing protein (TAIR:AT1G19520.1)	protein_coding	0
AT1G01980	Col9D-Col0D	8.26798e-05	4.4614	22.0301	member of Reticuline oxidase-like family	protein_coding	(ATSEC1A);SIMILAR TO ELECTRON CARRIER 1A (SEC1A); (ATBBE1)
AT1G01980	Col15D-Col0D	3.76026e-06	5.38007	41.645	member of Reticuline oxidase-like family	protein_coding	(ATSEC1A);SIMILAR TO ELECTRON CARRIER 1A (SEC1A); (ATBBE1)
AT1G01980	Col12D-Col0D	8.30775e-07	5.68936	51.6022	member of Reticuline oxidase-like family	protein_coding	(ATSEC1A);SIMILAR TO ELECTRON CARRIER 1A (SEC1A); (ATBBE1)
AT1G02020	Col6D-Col0D	0.0370066	1.16932	2.24906	nitroreductase family protein; FUNCTIONS IN: oxidoreductase activity, acting on NADH or NADPH, nitrogenous group as acceptor, oxidoreductase activity; INVOLVED IN: metabolic process; LOCATED IN: chloroplast; EXPRESSED IN: 23 plant structures; EXPRESSED DURING: 13 growth stages; CONTAINS InterPro DOMAIN/s: Nitroreductase-like (InterPro:IPR000415)	protein_coding	0
AT1G02020	Col15D-Col0D	0.0120109	1.27096	2.41322	nitroreductase family protein; FUNCTIONS IN: oxidoreductase activity, acting on NADH or NADPH, nitrogenous group as acceptor, oxidoreductase activity; INVOLVED IN: metabolic process; LOCATED IN: chloroplast; EXPRESSED IN: 23 plant structures; EXPRESSED DURING: 13 growth stages; CONTAINS InterPro DOMAIN/s: Nitroreductase-like (InterPro:IPR000415)	protein_coding	0
AT1G02050	Col15D-Col0D	0.03089	1.60711	3.04641	LESS ADHESIVE POLLEN 6 (LAP6); FUNCTIONS IN: transferase activity, transferring acyl groups other than amino-acyl groups, catalytic activity, acyltransferase activity; INVOLVED IN: phenylpropanoid biosynthetic process, pollen exine formation; EXPRESSED IN: 11 plant structures; EXPRESSED DURING: 6 growth stages; CONTAINS InterPro DOMAIN/s: Chalcone/stilbene synthase, N-terminal (InterPro:IPR001099…	protein_coding	POLYKETIDE SYNTHASE A (PKSA);LESS ADHESIVE POLLEN 6 (LAP6)
AT1G02050	Col12D-Col0D	5.31765e-05	2.88995	7.41242	LESS ADHESIVE POLLEN 6 (LAP6); FUNCTIONS IN: transferase activity, transferring acyl groups other than amino-acyl groups, catalytic activity, acyltransferase activity; INVOLVED IN: phenylpropanoid biosynthetic process, pollen exine formation; EXPRESSED IN: 11 plant structures; EXPRESSED DURING: 6 growth stages; CONTAINS InterPro DOMAIN/s: Chalcone/stilbene synthase, N-terminal (InterPro:IPR001099…	protein_coding	POLYKETIDE SYNTHASE A (PKSA);LESS ADHESIVE POLLEN 6 (LAP6)
AT1G02050	Col9D-Col0D	7.8261e-06	3.50149	11.3254	LESS ADHESIVE POLLEN 6 (LAP6); FUNCTIONS IN: transferase activity, transferring acyl groups other than amino-acyl groups, catalytic activity, acyltransferase activity; INVOLVED IN: phenylpropanoid biosynthetic process, pollen exine formation; EXPRESSED IN: 11 plant structures; EXPRESSED DURING: 6 growth stages; CONTAINS InterPro DOMAIN/s: Chalcone/stilbene synthase, N-terminal (InterPro:IPR001099…	protein_coding	POLYKETIDE SYNTHASE A (PKSA);LESS ADHESIVE POLLEN 6 (LAP6)
AT1G02060	Col12D-Col0D	0.0195826	1.39871	2.63665	Tetratricopeptide repeat (TPR)-like superfamily protein; INVOLVED IN: biological_process unknown; LOCATED IN: chloroplast; EXPRESSED IN: 11 plant structures; EXPRESSED DURING: 6 growth stages; CONTAINS InterPro DOMAIN/s: Pentatricopeptide repeat (InterPro:IPR002885); BEST Arabidopsis thaliana protein match is: Tetratricopeptide repeat (TPR)-like superfamily protein (TAIR:AT2G37230.1)	protein_coding	0
AT1G02060	Col6D-Col0D	0.0374838	1.54169	2.91135	Tetratricopeptide repeat (TPR)-like superfamily protein; INVOLVED IN: biological_process unknown; LOCATED IN: chloroplast; EXPRESSED IN: 11 plant structures; EXPRESSED DURING: 6 growth stages; CONTAINS InterPro DOMAIN/s: Pentatricopeptide repeat (InterPro:IPR002885); BEST Arabidopsis thaliana protein match is: Tetratricopeptide repeat (TPR)-like superfamily protein (TAIR:AT2G37230.1)	protein_coding	0
AT1G02060	Col9D-Col0D	0.00853716	1.66762	3.17691	Tetratricopeptide repeat (TPR)-like superfamily protein; INVOLVED IN: biological_process unknown; LOCATED IN: chloroplast; EXPRESSED IN: 11 plant structures; EXPRESSED DURING: 6 growth stages; CONTAINS InterPro DOMAIN/s: Pentatricopeptide repeat (InterPro:IPR002885); BEST Arabidopsis thaliana protein match is: Tetratricopeptide repeat (TPR)-like superfamily protein (TAIR:AT2G37230.1)	protein_coding	0
AT1G02070	Col12D-Col0D	0.0491929	1.40904	2.65561	unknown protein; BEST Arabidopsis thaliana protein match is: unknown protein (TAIR:AT3G60520.1)	protein_coding	0
AT1G02070	Col6D-Col0D	0.000355273	3.0203	8.11336	unknown protein; BEST Arabidopsis thaliana protein match is: unknown protein (TAIR:AT3G60520.1)	protein_coding	0
AT1G02070	Col9D-Col0D	2.74331e-05	3.32711	10.036	unknown protein; BEST Arabidopsis thaliana protein match is: unknown protein (TAIR:AT3G60520.1)	protein_coding	0
AT1G02080	Col9D-Col0D	3.9466e-06	1.42031	2.67643	transcription regulators; FUNCTIONS IN: transcription regulator activity; LOCATED IN: membrane; EXPRESSED IN: 25 plant structures; EXPRESSED DURING: 15 growth stages; CONTAINS InterPro DOMAIN/s: CCR4-Not complex component, Not1 (InterPro:IPR007196)	protein_coding	0
AT1G02080	Col6D-Col0D	4.75807e-06	1.64726	3.13238	transcription regulators; FUNCTIONS IN: transcription regulator activity; LOCATED IN: membrane; EXPRESSED IN: 25 plant structures; EXPRESSED DURING: 15 growth stages; CONTAINS InterPro DOMAIN/s: CCR4-Not complex component, Not1 (InterPro:IPR007196)	protein_coding	0
AT1G02080	Col12D-Col0D	1.00693e-08	1.95176	3.86845	transcription regulators; FUNCTIONS IN: transcription regulator activity; LOCATED IN: membrane; EXPRESSED IN: 25 plant structures; EXPRESSED DURING: 15 growth stages; CONTAINS InterPro DOMAIN/s: CCR4-Not complex component, Not1 (InterPro:IPR007196)	protein_coding	0
AT1G02080	Col15D-Col0D	1.10687e-09	2.21246	4.63465	transcription regulators; FUNCTIONS IN: transcription regulator activity; LOCATED IN: membrane; EXPRESSED IN: 25 plant structures; EXPRESSED DURING: 15 growth stages; CONTAINS InterPro DOMAIN/s: CCR4-Not complex component, Not1 (InterPro:IPR007196)	protein_coding	0
AT1G02090	Col15D-Col0D	9.32147e-07	1.69512	3.23805	encodes a phosphoprotein that is a subunit of the COP9 signalosome. Mutants exhibit constitutive photomorphogenic phenotype.	protein_coding	FUSCA 5 (FUS5);ARABIDOPSIS THALIANA COP9 SIGNALOSOME SUBUNIT 7 (ATCSN7);CONSTITUTIVE PHOTOMORPHOGENIC 15 (COP15);COP9 SIGNALOSOME SUBUNIT 7 (CSN7)
AT1G02110	Col15D-Col0D	0.0327558	-1.1682	0.444977	Protein of unknown function (DUF630 and DUF632); FUNCTIONS IN: molecular_function unknown; INVOLVED IN: N-terminal protein myristoylation; LOCATED IN: plasma membrane; EXPRESSED IN: 22 plant structures; EXPRESSED DURING: 14 growth stages; CONTAINS InterPro DOMAIN/s: Protein of unknown function DUF630 (InterPro:IPR006868), Protein of unknown function DUF632 (InterPro:IPR006867); BEST Arabidopsis t…	protein_coding	0
AT1G02150	Col15D-Col0D	0.00876491	-1.1717	0.443898	Tetratricopeptide repeat (TPR)-like superfamily protein; FUNCTIONS IN: binding; LOCATED IN: chloroplast; EXPRESSED IN: 22 plant structures; EXPRESSED DURING: 13 growth stages; CONTAINS InterPro DOMAIN/s: Pentatricopeptide repeat (InterPro:IPR002885), Tetratricopeptide-like helical (InterPro:IPR011990); BEST Arabidopsis thaliana protein match is: Pentatricopeptide repeat (PPR) superfamily protein …	protein_coding	0
AT1G02160	Col12D-Col0D	9.4105e-05	-1.26776	0.415305	Cox19 family protein (CHCH motif); FUNCTIONS IN: molecular_function unknown; INVOLVED IN: biological_process unknown; LOCATED IN: cellular_component unknown; EXPRESSED IN: 24 plant structures; EXPRESSED DURING: 14 growth stages; CONTAINS InterPro DOMAIN/s: MTCP1 (InterPro:IPR009069), CHCH (InterPro:IPR010625)	protein_coding	0
AT1G02160	Col15D-Col0D	0.00147298	-1.211	0.431969	Cox19 family protein (CHCH motif); FUNCTIONS IN: molecular_function unknown; INVOLVED IN: biological_process unknown; LOCATED IN: cellular_component unknown; EXPRESSED IN: 24 plant structures; EXPRESSED DURING: 14 growth stages; CONTAINS InterPro DOMAIN/s: MTCP1 (InterPro:IPR009069), CHCH (InterPro:IPR010625)	protein_coding	0
AT1G02160	Col6D-Col0D	0.0159887	-1.1257	0.458281	Cox19 family protein (CHCH motif); FUNCTIONS IN: molecular_function unknown; INVOLVED IN: biological_process unknown; LOCATED IN: cellular_component unknown; EXPRESSED IN: 24 plant structures; EXPRESSED DURING: 14 growth stages; CONTAINS InterPro DOMAIN/s: MTCP1 (InterPro:IPR009069), CHCH (InterPro:IPR010625)	protein_coding	0
AT1G02190	Col6D-Col0D	0.000286969	4.23229	18.7952	Fatty acid hydroxylase superfamily; FUNCTIONS IN: oxidoreductase activity, iron ion binding, catalytic activity; INVOLVED IN: oxidation reduction, fatty acid biosynthetic process; LOCATED IN: endoplasmic reticulum; EXPRESSED IN: 12 plant structures; EXPRESSED DURING: 6 growth stages; CONTAINS InterPro DOMAIN/s: Fatty acid hydroxylase (InterPro:IPR006694), Uncharacterised protein, Wax2 C-terminal …	protein_coding	0
AT1G02190	Col9D-Col0D	2.17342e-05	4.7288	26.5162	Fatty acid hydroxylase superfamily; FUNCTIONS IN: oxidoreductase activity, iron ion binding, catalytic activity; INVOLVED IN: oxidation reduction, fatty acid biosynthetic process; LOCATED IN: endoplasmic reticulum; EXPRESSED IN: 12 plant structures; EXPRESSED DURING: 6 growth stages; CONTAINS InterPro DOMAIN/s: Fatty acid hydroxylase (InterPro:IPR006694), Uncharacterised protein, Wax2 C-terminal …	protein_coding	0
AT1G02205	Col15D-Col0D	2.77985e-06	-2.8116	0.142437	Expression of the CER1 gene associated with production of stem epicuticular wax and pollen fertility. Biochemical studies showed that cer1 mutants are blocked in the conversion of stem wax C30 aldehydes to C29 alkanes, and they also lack the secondary alcohols and ketones. These suggested the CER1 protein is an aldehyde decarbonylase, but the exact molecular function of this protein remains to be…	protein_coding	ECERIFERUM 1 (CER1)
AT1G02205	Col9D-Col0D	2.95754e-07	2.5279	5.76733	Expression of the CER1 gene associated with production of stem epicuticular wax and pollen fertility. Biochemical studies showed that cer1 mutants are blocked in the conversion of stem wax C30 aldehydes to C29 alkanes, and they also lack the secondary alcohols and ketones. These suggested the CER1 protein is an aldehyde decarbonylase, but the exact molecular function of this protein remains to be…	protein_coding	ECERIFERUM 1 (CER1)
AT1G02220	Col12D-Col0D	0.00309873	3.348	10.1823	NAC domain containing protein 3 (NAC003); FUNCTIONS IN: sequence-specific DNA binding transcription factor activity; INVOLVED IN: multicellular organismal development, regulation of transcription; LOCATED IN: cellular_component unknown; EXPRESSED IN: 17 plant structures; EXPRESSED DURING: LP.06 six leaves visible, LP.04 four leaves visible, 4 anthesis, 4 leaf senescence stage, petal differentiati…	protein_coding	NAC DOMAIN CONTAINING PROTEIN 3 (ANAC003);NAC DOMAIN CONTAINING PROTEIN 3 (NAC003)
AT1G02220	Col15D-Col0D	5.22391e-05	4.9711	31.3654	NAC domain containing protein 3 (NAC003); FUNCTIONS IN: sequence-specific DNA binding transcription factor activity; INVOLVED IN: multicellular organismal development, regulation of transcription; LOCATED IN: cellular_component unknown; EXPRESSED IN: 17 plant structures; EXPRESSED DURING: LP.06 six leaves visible, LP.04 four leaves visible, 4 anthesis, 4 leaf senescence stage, petal differentiati…	protein_coding	NAC DOMAIN CONTAINING PROTEIN 3 (ANAC003);NAC DOMAIN CONTAINING PROTEIN 3 (NAC003)
AT1G02280	Col15D-Col0D	1.85428e-08	-1.87316	0.272974	Encodes a GTP-binding GTP-ase. Component of the chloroplast protein import machinery. Required for import of POR B into plastids. Toc33 phosphorylation may not play an important role in vivo.	protein_coding	TRANSLOCON AT THE OUTER ENVELOPE MEMBRANE OF CHLOROPLASTS 33 (TOC33); (ATTOC33);PLASTID PROTEIN IMPORT 1 (PPI1)
AT1G02280	Col12D-Col0D	5.92373e-07	-1.17579	0.44264	Encodes a GTP-binding GTP-ase. Component of the chloroplast protein import machinery. Required for import of POR B into plastids. Toc33 phosphorylation may not play an important role in vivo.	protein_coding	TRANSLOCON AT THE OUTER ENVELOPE MEMBRANE OF CHLOROPLASTS 33 (TOC33); (ATTOC33);PLASTID PROTEIN IMPORT 1 (PPI1)
AT1G02280	Col9D-Col0D	4.38793e-06	-1.09428	0.468369	Encodes a GTP-binding GTP-ase. Component of the chloroplast protein import machinery. Required for import of POR B into plastids. Toc33 phosphorylation may not play an important role in vivo.	protein_coding	TRANSLOCON AT THE OUTER ENVELOPE MEMBRANE OF CHLOROPLASTS 33 (TOC33); (ATTOC33);PLASTID PROTEIN IMPORT 1 (PPI1)
AT1G02290	Col15D-Col0D	0.0279453	-1.51649	0.349534	unknown protein; BEST Arabidopsis thaliana protein match is: unknown protein (TAIR:AT3G45830.1)	protein_coding	0
AT1G02290	Col9D-Col0D	0.00400101	1.44382	2.7204	unknown protein; BEST Arabidopsis thaliana protein match is: unknown protein (TAIR:AT3G45830.1)	protein_coding	0
AT1G02290	Col6D-Col0D	0.00496568	1.57282	2.97486	unknown protein; BEST Arabidopsis thaliana protein match is: unknown protein (TAIR:AT3G45830.1)	protein_coding	0
AT1G02305	Col15D-Col0D	1.37672e-05	1.0923	2.13213	Encodes a capase involved in stress induced cell death.	protein_coding	(ATCATHB2)
AT1G02310	Col12D-Col0D	3.96708e-07	9.07303	538.587	Glycosyl hydrolase superfamily protein; FUNCTIONS IN: cation binding, hydrolase activity, hydrolyzing O-glycosyl compounds, catalytic activity; INVOLVED IN: carbohydrate metabolic process; LOCATED IN: endomembrane system; EXPRESSED IN: 7 plant structures; EXPRESSED DURING: 4 anthesis, petal differentiation and expansion stage, D bilateral stage; CONTAINS InterPro DOMAIN/s: Glycoside hydrolase, ca…	protein_coding	ENDO-BETA-MANNANASE 1 (MAN1)
AT1G02310	Col15D-Col0D	6.53916e-08	10.1947	1171.94	Glycosyl hydrolase superfamily protein; FUNCTIONS IN: cation binding, hydrolase activity, hydrolyzing O-glycosyl compounds, catalytic activity; INVOLVED IN: carbohydrate metabolic process; LOCATED IN: endomembrane system; EXPRESSED IN: 7 plant structures; EXPRESSED DURING: 4 anthesis, petal differentiation and expansion stage, D bilateral stage; CONTAINS InterPro DOMAIN/s: Glycoside hydrolase, ca…	protein_coding	ENDO-BETA-MANNANASE 1 (MAN1)
AT1G02330	Col12D-Col0D	1.76979e-05	1.55642	2.94123	Encodes a nuclear coiled-coil domain-containing protein that interacts with and negatively regulates COP1's E3 ubiquitin ligase activity, and represses COP1 mediated HY5 degradation in cell-free extracts.	protein_coding	COP1 SUPPRESSOR 2 (CSU2)
AT1G02335	Col15D-Col0D	3.47372e-06	-2.75663	0.147969	Encodes a plasodesmata-located protein involved in regulating primary root growth by controlling phloem-mediated allocation of resources between the primary and lateral root meristems.	protein_coding	PLASMODESMAL GERMIN-LIKE PROTEIN 2 (PDGLP2);GERMIN-LIKE PROTEIN SUBFAMILY 2 MEMBER 2 PRECURSOR (GL22)
AT1G02335	Col12D-Col0D	4.31203e-06	-1.68914	0.310111	Encodes a plasodesmata-located protein involved in regulating primary root growth by controlling phloem-mediated allocation of resources between the primary and lateral root meristems.	protein_coding	PLASMODESMAL GERMIN-LIKE PROTEIN 2 (PDGLP2);GERMIN-LIKE PROTEIN SUBFAMILY 2 MEMBER 2 PRECURSOR (GL22)
AT1G02335	Col6D-Col0D	0.00358332	-1.47412	0.359952	Encodes a plasodesmata-located protein involved in regulating primary root growth by controlling phloem-mediated allocation of resources between the primary and lateral root meristems.	protein_coding	PLASMODESMAL GERMIN-LIKE PROTEIN 2 (PDGLP2);GERMIN-LIKE PROTEIN SUBFAMILY 2 MEMBER 2 PRECURSOR (GL22)
AT1G02340	Col12D-Col0D	1.02531e-08	-4.14546	0.0565057	Encodes a light-inducible, nuclear bHLH protein involved in phytochrome signaling. Mutants exhibit a long-hypocotyl phenotype only under far-red light but not under red light and are defective in other phytochrome A-related responses. Mutants also show blue light response defects. HFR1 interacts with COP1, co-localizes to the nuclear specks and is ubiquinated by COP1.	protein_coding	LONG HYPOCOTYL IN FAR-RED (HFR1);REDUCED SENSITIVITY TO FAR-RED LIGHT 1 (RSF1); (FBI1);REDUCED PHYTOCHROME SIGNALING 1 (REP1)
AT1G02340	Col15D-Col0D	7.29334e-07	-3.56858	0.0842852	Encodes a light-inducible, nuclear bHLH protein involved in phytochrome signaling. Mutants exhibit a long-hypocotyl phenotype only under far-red light but not under red light and are defective in other phytochrome A-related responses. Mutants also show blue light response defects. HFR1 interacts with COP1, co-localizes to the nuclear specks and is ubiquinated by COP1.	protein_coding	LONG HYPOCOTYL IN FAR-RED (HFR1);REDUCED SENSITIVITY TO FAR-RED LIGHT 1 (RSF1); (FBI1);REDUCED PHYTOCHROME SIGNALING 1 (REP1)
AT1G02340	Col9D-Col0D	0.000401696	-1.18771	0.439	Encodes a light-inducible, nuclear bHLH protein involved in phytochrome signaling. Mutants exhibit a long-hypocotyl phenotype only under far-red light but not under red light and are defective in other phytochrome A-related responses. Mutants also show blue light response defects. HFR1 interacts with COP1, co-localizes to the nuclear specks and is ubiquinated by COP1.	protein_coding	LONG HYPOCOTYL IN FAR-RED (HFR1);REDUCED SENSITIVITY TO FAR-RED LIGHT 1 (RSF1); (FBI1);REDUCED PHYTOCHROME SIGNALING 1 (REP1)
AT1G02350	Col12D-Col0D	1.43153e-10	-3.97129	0.0637561	protoporphyrinogen oxidase-related; FUNCTIONS IN: molecular_function unknown; INVOLVED IN: siroheme biosynthetic process	protein_coding	0
AT1G02350	Col9D-Col0D	1.41527e-08	-2.63605	0.160868	protoporphyrinogen oxidase-related; FUNCTIONS IN: molecular_function unknown; INVOLVED IN: siroheme biosynthetic process	protein_coding	0
AT1G02350	Col15D-Col0D	3.6575e-07	-2.39169	0.190559	protoporphyrinogen oxidase-related; FUNCTIONS IN: molecular_function unknown; INVOLVED IN: siroheme biosynthetic process	protein_coding	0
AT1G02350	Col6D-Col0D	0.000301662	-1.31319	0.402431	protoporphyrinogen oxidase-related; FUNCTIONS IN: molecular_function unknown; INVOLVED IN: siroheme biosynthetic process	protein_coding	0
AT1G02360	Col9D-Col0D	8.5543e-08	-6.43879	0.0115274	Chitinase family protein; FUNCTIONS IN: chitinase activity; INVOLVED IN: carbohydrate metabolic process, cell wall macromolecule catabolic process; LOCATED IN: endomembrane system; EXPRESSED IN: stem, cotyledon, leaf whorl, root; CONTAINS InterPro DOMAIN/s: Glycoside hydrolase, family 19 (InterPro:IPR016283), Glycoside hydrolase, family 19, catalytic (InterPro:IPR000726); BEST Arabidopsis thalian…	protein_coding	0
AT1G02360	Col12D-Col0D	3.52315e-08	-5.49183	0.0222225	Chitinase family protein; FUNCTIONS IN: chitinase activity; INVOLVED IN: carbohydrate metabolic process, cell wall macromolecule catabolic process; LOCATED IN: endomembrane system; EXPRESSED IN: stem, cotyledon, leaf whorl, root; CONTAINS InterPro DOMAIN/s: Glycoside hydrolase, family 19 (InterPro:IPR016283), Glycoside hydrolase, family 19, catalytic (InterPro:IPR000726); BEST Arabidopsis thalian…	protein_coding	0
AT1G02360	Col6D-Col0D	0.000182919	-3.82101	0.0707557	Chitinase family protein; FUNCTIONS IN: chitinase activity; INVOLVED IN: carbohydrate metabolic process, cell wall macromolecule catabolic process; LOCATED IN: endomembrane system; EXPRESSED IN: stem, cotyledon, leaf whorl, root; CONTAINS InterPro DOMAIN/s: Glycoside hydrolase, family 19 (InterPro:IPR016283), Glycoside hydrolase, family 19, catalytic (InterPro:IPR000726); BEST Arabidopsis thalian…	protein_coding	0
AT1G02360	Col15D-Col0D	5.9401e-06	-3.61757	0.0814711	Chitinase family protein; FUNCTIONS IN: chitinase activity; INVOLVED IN: carbohydrate metabolic process, cell wall macromolecule catabolic process; LOCATED IN: endomembrane system; EXPRESSED IN: stem, cotyledon, leaf whorl, root; CONTAINS InterPro DOMAIN/s: Glycoside hydrolase, family 19 (InterPro:IPR016283), Glycoside hydrolase, family 19, catalytic (InterPro:IPR000726); BEST Arabidopsis thalian…	protein_coding	0
AT1G02390	Col9D-Col0D	0.00473089	1.21788	2.32605	putative sn-glycerol-3-phosphate 2-O-acyltransferase	protein_coding	GLYCEROL-3-PHOSPHATE SN-2-ACYLTRANSFERASE 2 (ATGPAT2);GLYCEROL-3-PHOSPHATE SN-2-ACYLTRANSFERASE 2 (GPAT2)
AT1G02390	Col12D-Col0D	8.91068e-09	3.16515	8.97025	putative sn-glycerol-3-phosphate 2-O-acyltransferase	protein_coding	GLYCEROL-3-PHOSPHATE SN-2-ACYLTRANSFERASE 2 (ATGPAT2);GLYCEROL-3-PHOSPHATE SN-2-ACYLTRANSFERASE 2 (GPAT2)
AT1G02390	Col15D-Col0D	5.91998e-09	3.28092	9.71976	putative sn-glycerol-3-phosphate 2-O-acyltransferase	protein_coding	GLYCEROL-3-PHOSPHATE SN-2-ACYLTRANSFERASE 2 (ATGPAT2);GLYCEROL-3-PHOSPHATE SN-2-ACYLTRANSFERASE 2 (GPAT2)
AT1G02400	Col6D-Col0D	0.0272421	-2.19767	0.217989	Encodes a gibberellin 2-oxidase that acts on C19 gibberellins but not C20 gibberellins.	protein_coding	ARABIDOPSIS THALIANA GIBBERELLIN 2-OXIDASE 4 (ATGA2OX4);ARABIDOPSIS THALIANA GIBBERELLIN 2-OXIDASE 6 (ATGA2OX6);DOWNSTREAM TARGET OF AGL15 1 (DTA1);GIBBERELLIN 2-OXIDASE 6 (GA2OX6)
AT1G02400	Col15D-Col0D	2.72258e-05	2.07186	4.20427	Encodes a gibberellin 2-oxidase that acts on C19 gibberellins but not C20 gibberellins.	protein_coding	ARABIDOPSIS THALIANA GIBBERELLIN 2-OXIDASE 4 (ATGA2OX4);ARABIDOPSIS THALIANA GIBBERELLIN 2-OXIDASE 6 (ATGA2OX6);DOWNSTREAM TARGET OF AGL15 1 (DTA1);GIBBERELLIN 2-OXIDASE 6 (GA2OX6)
AT1G02400	Col12D-Col0D	2.85761e-06	2.35394	5.11219	Encodes a gibberellin 2-oxidase that acts on C19 gibberellins but not C20 gibberellins.	protein_coding	ARABIDOPSIS THALIANA GIBBERELLIN 2-OXIDASE 4 (ATGA2OX4);ARABIDOPSIS THALIANA GIBBERELLIN 2-OXIDASE 6 (ATGA2OX6);DOWNSTREAM TARGET OF AGL15 1 (DTA1);GIBBERELLIN 2-OXIDASE 6 (GA2OX6)
AT1G02410	Col6D-Col0D	0.000884637	-1.12201	0.459454	Encodes a member of the cytochrome c oxidase 11 protein family. It is an integral mitochondrial protein and likely plays an important role as a mitochondrial chaperone in COX complex assembly, affecting plant growth and pollen germination.	protein_coding	CYTOCHROME C OXIDASE 11 (COX11)
AT1G02460	Col15D-Col0D	0.000509429	-3.49784	0.0885208	Pectin lyase-like superfamily protein; FUNCTIONS IN: polygalacturonase activity; INVOLVED IN: carbohydrate metabolic process; EXPRESSED IN: stem, root, stamen, seed; EXPRESSED DURING: 4 anthesis, E expanded cotyledon stage; CONTAINS InterPro DOMAIN/s: Pectin lyase fold/virulence factor (InterPro:IPR011050), Glycoside hydrolase, family 28 (InterPro:IPR000743), Pectin lyase fold (InterPro:IPR012334…	protein_coding	0
AT1G02460	Col12D-Col0D	0.0013477	-2.53387	0.172675	Pectin lyase-like superfamily protein; FUNCTIONS IN: polygalacturonase activity; INVOLVED IN: carbohydrate metabolic process; EXPRESSED IN: stem, root, stamen, seed; EXPRESSED DURING: 4 anthesis, E expanded cotyledon stage; CONTAINS InterPro DOMAIN/s: Pectin lyase fold/virulence factor (InterPro:IPR011050), Glycoside hydrolase, family 28 (InterPro:IPR000743), Pectin lyase fold (InterPro:IPR012334…	protein_coding	0
AT1G02460	Col9D-Col0D	0.0291654	1.18852	2.27919	Pectin lyase-like superfamily protein; FUNCTIONS IN: polygalacturonase activity; INVOLVED IN: carbohydrate metabolic process; EXPRESSED IN: stem, root, stamen, seed; EXPRESSED DURING: 4 anthesis, E expanded cotyledon stage; CONTAINS InterPro DOMAIN/s: Pectin lyase fold/virulence factor (InterPro:IPR011050), Glycoside hydrolase, family 28 (InterPro:IPR000743), Pectin lyase fold (InterPro:IPR012334…	protein_coding	0
AT1G02470	Col6D-Col0D	0.00625386	1.56807	2.96507	Polyketide cyclase/dehydrase and lipid transport superfamily protein; FUNCTIONS IN: molecular_function unknown; INVOLVED IN: biological_process unknown; LOCATED IN: chloroplast; EXPRESSED IN: 10 plant structures; EXPRESSED DURING: 4 anthesis, C globular stage, petal differentiation and expansion stage; CONTAINS InterPro DOMAIN/s: Streptomyces cyclase/dehydrase (InterPro:IPR005031); BEST Arabidops…	protein_coding	0
AT1G02470	Col9D-Col0D	2.43723e-06	2.61623	6.13147	Polyketide cyclase/dehydrase and lipid transport superfamily protein; FUNCTIONS IN: molecular_function unknown; INVOLVED IN: biological_process unknown; LOCATED IN: chloroplast; EXPRESSED IN: 10 plant structures; EXPRESSED DURING: 4 anthesis, C globular stage, petal differentiation and expansion stage; CONTAINS InterPro DOMAIN/s: Streptomyces cyclase/dehydrase (InterPro:IPR005031); BEST Arabidops…	protein_coding	0
AT1G02470	Col12D-Col0D	2.20766e-07	2.84573	7.18868	Polyketide cyclase/dehydrase and lipid transport superfamily protein; FUNCTIONS IN: molecular_function unknown; INVOLVED IN: biological_process unknown; LOCATED IN: chloroplast; EXPRESSED IN: 10 plant structures; EXPRESSED DURING: 4 anthesis, C globular stage, petal differentiation and expansion stage; CONTAINS InterPro DOMAIN/s: Streptomyces cyclase/dehydrase (InterPro:IPR005031); BEST Arabidops…	protein_coding	0
AT1G02470	Col15D-Col0D	1.35761e-10	4.39264	21.0047	Polyketide cyclase/dehydrase and lipid transport superfamily protein; FUNCTIONS IN: molecular_function unknown; INVOLVED IN: biological_process unknown; LOCATED IN: chloroplast; EXPRESSED IN: 10 plant structures; EXPRESSED DURING: 4 anthesis, C globular stage, petal differentiation and expansion stage; CONTAINS InterPro DOMAIN/s: Streptomyces cyclase/dehydrase (InterPro:IPR005031); BEST Arabidops…	protein_coding	0
AT1G02475	Col12D-Col0D	1.24064e-05	-1.26771	0.415318	Polyketide cyclase/dehydrase and lipid transport superfamily protein; FUNCTIONS IN: molecular_function unknown; INVOLVED IN: biological_process unknown; LOCATED IN: chloroplast; EXPRESSED IN: 22 plant structures; EXPRESSED DURING: 13 growth stages; CONTAINS InterPro DOMAIN/s: Streptomyces cyclase/dehydrase (InterPro:IPR005031); BEST Arabidopsis thaliana protein match is: Polyketide cyclase / dehy…	protein_coding	0
AT1G02475	Col6D-Col0D	0.00281675	-1.06216	0.478913	Polyketide cyclase/dehydrase and lipid transport superfamily protein; FUNCTIONS IN: molecular_function unknown; INVOLVED IN: biological_process unknown; LOCATED IN: chloroplast; EXPRESSED IN: 22 plant structures; EXPRESSED DURING: 13 growth stages; CONTAINS InterPro DOMAIN/s: Streptomyces cyclase/dehydrase (InterPro:IPR005031); BEST Arabidopsis thaliana protein match is: Polyketide cyclase / dehy…	protein_coding	0
AT1G02500	Col6D-Col0D	0.000194418	1.3014	2.46468	encodes a S-adenosylmethionine synthetase. SAM1 is regulated by protein S-nitrosylation. The covalent binding of nitric oxide (NO) to the Cys114 residue inhibits the enzyme activity.	protein_coding	S-ADENOSYLMETHIONINE SYNTHETASE 1 (SAM1);S-ADENOSYLMETHIONINE SYNTHETASE-1 (SAM-1); (MAT1); (AtSAM1); (METK1)
AT1G02500	Col9D-Col0D	6.77128e-06	1.46729	2.76501	encodes a S-adenosylmethionine synthetase. SAM1 is regulated by protein S-nitrosylation. The covalent binding of nitric oxide (NO) to the Cys114 residue inhibits the enzyme activity.	protein_coding	S-ADENOSYLMETHIONINE SYNTHETASE 1 (SAM1);S-ADENOSYLMETHIONINE SYNTHETASE-1 (SAM-1); (MAT1); (AtSAM1); (METK1)
AT1G02640	Col15D-Col0D	1.29685e-08	-5.36948	0.0241894	encodes a protein similar to a beta-xylosidase located in the extracellular matrix. This is a member of glycosyl hydrolase family 3 and has six other closely related members.	protein_coding	BETA-XYLOSIDASE 2 (BXL2);BETA-XYLOSIDASE 2 (ATBXL2)
AT1G02640	Col12D-Col0D	5.79929e-10	-4.64635	0.039931	encodes a protein similar to a beta-xylosidase located in the extracellular matrix. This is a member of glycosyl hydrolase family 3 and has six other closely related members.	protein_coding	BETA-XYLOSIDASE 2 (BXL2);BETA-XYLOSIDASE 2 (ATBXL2)
AT1G02660	Col12D-Col0D	0.000258038	1.00233	2.00323	alpha/beta-Hydrolases superfamily protein; FUNCTIONS IN: triglyceride lipase activity; INVOLVED IN: lipid metabolic process; LOCATED IN: cellular_component unknown; EXPRESSED IN: 24 plant structures; EXPRESSED DURING: 15 growth stages; CONTAINS InterPro DOMAIN/s: Lipase, class 3 (InterPro:IPR002921); BEST Arabidopsis thaliana protein match is: alpha/beta-Hydrolases superfamily protein (TAIR:AT3G6…	protein_coding	0
AT1G02720	Col15D-Col0D	0.00245291	1.12209	2.17662	Encodes a protein with putative galacturonosyltransferase activity.	protein_coding	GALACTURONOSYLTRANSFERASE-LIKE 5 (GATL5); (ATGATL5)
AT1G02730	Col12D-Col0D	4.19523e-06	-2.88963	0.134938	Encodes a gene similar to cellulose synthase. Knock-out mutant has reduced growth, reduced xylan level and reduced xylan synthase activity in stems.It's expression is cell cycle dependent and it appears to function in cell plate formation.	protein_coding	SALT OVERLY SENSITIVE 6 (SOS6);CELLULOSE SYNTHASE-LIKE D5 (ATCSLD5);CELLULOSE SYNTHASE-LIKE D5 (CSLD5);CELLULOSE SYNTHASE LIKE D5 (CSLD5)
AT1G02730	Col15D-Col0D	0.000725895	-1.95919	0.257173	Encodes a gene similar to cellulose synthase. Knock-out mutant has reduced growth, reduced xylan level and reduced xylan synthase activity in stems.It's expression is cell cycle dependent and it appears to function in cell plate formation.	protein_coding	SALT OVERLY SENSITIVE 6 (SOS6);CELLULOSE SYNTHASE-LIKE D5 (ATCSLD5);CELLULOSE SYNTHASE-LIKE D5 (CSLD5);CELLULOSE SYNTHASE LIKE D5 (CSLD5)
AT1G02750	Col6D-Col0D	0.00528765	-1.81332	0.284534	Drought-responsive family protein; FUNCTIONS IN: zinc ion binding; INVOLVED IN: response to water deprivation; LOCATED IN: intracellular; EXPRESSED IN: 22 plant structures; EXPRESSED DURING: 13 growth stages; CONTAINS InterPro DOMAIN/s: Zinc finger, C2H2-like (InterPro:IPR015880), Drought induced 19/ RING finger protein 114 (InterPro:IPR008598); BEST Arabidopsis thaliana protein match is: Drought…	protein_coding	0
AT1G02770	Col6D-Col0D	0.000694267	3.2507	9.51828	Protein of unknown function (DUF626); CONTAINS InterPro DOMAIN/s: Protein of unknown function DUF626, Arabidopsis thaliana (InterPro:IPR006462); BEST Arabidopsis thaliana protein match is: Protein of unknown function (DUF626) (TAIR:AT1G19060.1)	protein_coding	0
AT1G02770	Col9D-Col0D	0.000163616	3.28436	9.74295	Protein of unknown function (DUF626); CONTAINS InterPro DOMAIN/s: Protein of unknown function DUF626, Arabidopsis thaliana (InterPro:IPR006462); BEST Arabidopsis thaliana protein match is: Protein of unknown function (DUF626) (TAIR:AT1G19060.1)	protein_coding	0
AT1G02770	Col12D-Col0D	2.60509e-07	4.69007	25.8138	Protein of unknown function (DUF626); CONTAINS InterPro DOMAIN/s: Protein of unknown function DUF626, Arabidopsis thaliana (InterPro:IPR006462); BEST Arabidopsis thaliana protein match is: Protein of unknown function (DUF626) (TAIR:AT1G19060.1)	protein_coding	0
AT1G02770	Col15D-Col0D	2.50546e-07	4.87854	29.4162	Protein of unknown function (DUF626); CONTAINS InterPro DOMAIN/s: Protein of unknown function DUF626, Arabidopsis thaliana (InterPro:IPR006462); BEST Arabidopsis thaliana protein match is: Protein of unknown function (DUF626) (TAIR:AT1G19060.1)	protein_coding	0
AT1G02790	Col6D-Col0D	0.000891332	5.65622	50.4302	encodes a exopolygalacturonase.	protein_coding	POLYGALACTURONASE 4 (PGA4)
AT1G02790	Col9D-Col0D	1.21849e-06	8.73039	424.728	encodes a exopolygalacturonase.	protein_coding	POLYGALACTURONASE 4 (PGA4)
AT1G02790	Col15D-Col0D	3.9046e-07	8.82115	452.304	encodes a exopolygalacturonase.	protein_coding	POLYGALACTURONASE 4 (PGA4)
AT1G02790	Col12D-Col0D	2.41615e-07	9.05846	533.172	encodes a exopolygalacturonase.	protein_coding	POLYGALACTURONASE 4 (PGA4)
AT1G02816	Col15D-Col0D	4.35427e-10	1.65055	3.13952	Protein of unknown function, DUF538; FUNCTIONS IN: molecular_function unknown; INVOLVED IN: biological_process unknown; LOCATED IN: plasma membrane, vacuole; EXPRESSED IN: 25 plant structures; EXPRESSED DURING: 14 growth stages; CONTAINS InterPro DOMAIN/s: Protein of unknown function DUF538 (InterPro:IPR007493); BEST Arabidopsis thaliana protein match is: Protein of unknown function, DUF538 (TAIR…	protein_coding	0
AT1G02820	Col6D-Col0D	2.98268e-05	-4.60759	0.0410183	Late embryogenesis abundant 3 (LEA3) family protein; FUNCTIONS IN: molecular_function unknown; INVOLVED IN: embryo development, response to stress; EXPRESSED IN: 16 plant structures; EXPRESSED DURING: 8 growth stages; CONTAINS InterPro DOMAIN/s: Late embryogenesis abundant protein, group 3 (InterPro:IPR004926); BEST Arabidopsis thaliana protein match is: senescence-associated gene 21 (TAIR:AT4G02…	protein_coding	(ATLEA3);LATE EMBRYOGENESIS ABUNDANT 3 (LEA3)
AT1G02820	Col12D-Col0D	1.02404e-07	-3.23353	0.106319	Late embryogenesis abundant 3 (LEA3) family protein; FUNCTIONS IN: molecular_function unknown; INVOLVED IN: embryo development, response to stress; EXPRESSED IN: 16 plant structures; EXPRESSED DURING: 8 growth stages; CONTAINS InterPro DOMAIN/s: Late embryogenesis abundant protein, group 3 (InterPro:IPR004926); BEST Arabidopsis thaliana protein match is: senescence-associated gene 21 (TAIR:AT4G02…	protein_coding	(ATLEA3);LATE EMBRYOGENESIS ABUNDANT 3 (LEA3)
AT1G02820	Col9D-Col0D	8.21434e-07	-2.89602	0.134342	Late embryogenesis abundant 3 (LEA3) family protein; FUNCTIONS IN: molecular_function unknown; INVOLVED IN: embryo development, response to stress; EXPRESSED IN: 16 plant structures; EXPRESSED DURING: 8 growth stages; CONTAINS InterPro DOMAIN/s: Late embryogenesis abundant protein, group 3 (InterPro:IPR004926); BEST Arabidopsis thaliana protein match is: senescence-associated gene 21 (TAIR:AT4G02…	protein_coding	(ATLEA3);LATE EMBRYOGENESIS ABUNDANT 3 (LEA3)
AT1G02820	Col15D-Col0D	0.00097323	-1.44915	0.366237	Late embryogenesis abundant 3 (LEA3) family protein; FUNCTIONS IN: molecular_function unknown; INVOLVED IN: embryo development, response to stress; EXPRESSED IN: 16 plant structures; EXPRESSED DURING: 8 growth stages; CONTAINS InterPro DOMAIN/s: Late embryogenesis abundant protein, group 3 (InterPro:IPR004926); BEST Arabidopsis thaliana protein match is: senescence-associated gene 21 (TAIR:AT4G02…	protein_coding	(ATLEA3);LATE EMBRYOGENESIS ABUNDANT 3 (LEA3)
AT1G02850	Col6D-Col0D	0.000394185	2.07307	4.20782	beta glucosidase 11 (BGLU11); FUNCTIONS IN: cation binding, hydrolase activity, hydrolyzing O-glycosyl compounds, catalytic activity; INVOLVED IN: carbohydrate metabolic process; LOCATED IN: endomembrane system; EXPRESSED IN: 24 plant structures; EXPRESSED DURING: 13 growth stages; CONTAINS InterPro DOMAIN/s: Glycoside hydrolase, family 1 (InterPro:IPR001360), Glycoside hydrolase, family 1, activ…	protein_coding	BETA GLUCOSIDASE 11 (BGLU11)
AT1G02850	Col9D-Col0D	5.3967e-08	3.37832	10.3986	beta glucosidase 11 (BGLU11); FUNCTIONS IN: cation binding, hydrolase activity, hydrolyzing O-glycosyl compounds, catalytic activity; INVOLVED IN: carbohydrate metabolic process; LOCATED IN: endomembrane system; EXPRESSED IN: 24 plant structures; EXPRESSED DURING: 13 growth stages; CONTAINS InterPro DOMAIN/s: Glycoside hydrolase, family 1 (InterPro:IPR001360), Glycoside hydrolase, family 1, activ…	protein_coding	BETA GLUCOSIDASE 11 (BGLU11)
AT1G02850	Col15D-Col0D	3.20615e-09	3.73888	13.3511	beta glucosidase 11 (BGLU11); FUNCTIONS IN: cation binding, hydrolase activity, hydrolyzing O-glycosyl compounds, catalytic activity; INVOLVED IN: carbohydrate metabolic process; LOCATED IN: endomembrane system; EXPRESSED IN: 24 plant structures; EXPRESSED DURING: 13 growth stages; CONTAINS InterPro DOMAIN/s: Glycoside hydrolase, family 1 (InterPro:IPR001360), Glycoside hydrolase, family 1, activ…	protein_coding	BETA GLUCOSIDASE 11 (BGLU11)
AT1G02850	Col12D-Col0D	1.34101e-09	3.85567	14.4768	beta glucosidase 11 (BGLU11); FUNCTIONS IN: cation binding, hydrolase activity, hydrolyzing O-glycosyl compounds, catalytic activity; INVOLVED IN: carbohydrate metabolic process; LOCATED IN: endomembrane system; EXPRESSED IN: 24 plant structures; EXPRESSED DURING: 13 growth stages; CONTAINS InterPro DOMAIN/s: Glycoside hydrolase, family 1 (InterPro:IPR001360), Glycoside hydrolase, family 1, activ…	protein_coding	BETA GLUCOSIDASE 11 (BGLU11)
AT1G02860	Col15D-Col0D	1.25337e-05	1.27369	2.41778	Encodes a ubiquitin E3 ligase with RING and SPX domains that is involved in mediating immune responses and mediates degradation of PHT1s at plasma membranes. Targeted by MIR827. Ubiquitinates PHT1;3, PHT1;2, PHT1;1/AtPT1 and PHT1;4/AtPT2.	protein_coding	NITROGEN LIMITATION ADAPTATION (NLA);BENZOIC ACID HYPERSENSITIVE 1 (BAH1)
AT1G02890	Col9D-Col0D	6.05137e-06	1.5783	2.98618	AAA-type ATPase family protein; FUNCTIONS IN: nucleoside-triphosphatase activity, ATPase activity, nucleotide binding, ATP binding; LOCATED IN: chloroplast; EXPRESSED IN: 25 plant structures; EXPRESSED DURING: 15 growth stages; CONTAINS InterPro DOMAIN/s: ATPase, AAA+ type, core (InterPro:IPR003593), ATPase, AAA-type, core (InterPro:IPR003959), ATPase, AAA-type, conserved site (InterPro:IPR003960…	protein_coding	0
AT1G02890	Col15D-Col0D	3.21543e-07	1.8287	3.55218	AAA-type ATPase family protein; FUNCTIONS IN: nucleoside-triphosphatase activity, ATPase activity, nucleotide binding, ATP binding; LOCATED IN: chloroplast; EXPRESSED IN: 25 plant structures; EXPRESSED DURING: 15 growth stages; CONTAINS InterPro DOMAIN/s: ATPase, AAA+ type, core (InterPro:IPR003593), ATPase, AAA-type, core (InterPro:IPR003959), ATPase, AAA-type, conserved site (InterPro:IPR003960…	protein_coding	0
AT1G02890	Col12D-Col0D	1.23732e-07	1.91693	3.77619	AAA-type ATPase family protein; FUNCTIONS IN: nucleoside-triphosphatase activity, ATPase activity, nucleotide binding, ATP binding; LOCATED IN: chloroplast; EXPRESSED IN: 25 plant structures; EXPRESSED DURING: 15 growth stages; CONTAINS InterPro DOMAIN/s: ATPase, AAA+ type, core (InterPro:IPR003593), ATPase, AAA-type, core (InterPro:IPR003959), ATPase, AAA-type, conserved site (InterPro:IPR003960…	protein_coding	0
AT1G02890	Col6D-Col0D	1.28137e-07	2.4331	5.40052	AAA-type ATPase family protein; FUNCTIONS IN: nucleoside-triphosphatase activity, ATPase activity, nucleotide binding, ATP binding; LOCATED IN: chloroplast; EXPRESSED IN: 25 plant structures; EXPRESSED DURING: 15 growth stages; CONTAINS InterPro DOMAIN/s: ATPase, AAA+ type, core (InterPro:IPR003593), ATPase, AAA-type, core (InterPro:IPR003959), ATPase, AAA-type, conserved site (InterPro:IPR003960…	protein_coding	0
AT1G02910	Col15D-Col0D	1.78728e-05	-1.6339	0.322217	Mutants defective in this gene were shown to have a reduced PSII content (overall reduction in the levels of several PSII subunits) and a disrupted grana stack structure. The N-terminal half of the protein contains two tetratricopeptide repeat (TPR) motifs that are arranged tandemly, each consisting of a 34-residue degenerate consensus sequence. The N-terminal sequence is rich in positive and hyd…	protein_coding	LOW PSII ACCUMULATION1 (LPA1)
AT1G02920	Col9D-Col0D	0.00485237	-1.88746	0.270282	Encodes glutathione transferase belonging to the phi class of GSTs. Naming convention according to Wagner et al. (2002).	protein_coding	(ATGSTF7);GLUTATHIONE S-TRANSFERASE 11 (GST11); (ATGSTF8);GLUTATHIONE S-TRANSFERASE 7 (GSTF7);ARABIDOPSIS GLUTATHIONE S-TRANSFERASE 11 (ATGST11)
AT1G02920	Col15D-Col0D	0.000133609	2.35871	5.1291	Encodes glutathione transferase belonging to the phi class of GSTs. Naming convention according to Wagner et al. (2002).	protein_coding	(ATGSTF7);GLUTATHIONE S-TRANSFERASE 11 (GST11); (ATGSTF8);GLUTATHIONE S-TRANSFERASE 7 (GSTF7);ARABIDOPSIS GLUTATHIONE S-TRANSFERASE 11 (ATGST11)
AT1G02930	Col6D-Col0D	0.0466653	-1.22348	0.428248	Encodes glutathione transferase belonging to the phi class of GSTs. Naming convention according to Wagner et al. (2002).	protein_coding	GLUTATHIONE S-TRANSFERASE (ATGSTF6);GLUTATHIONE S-TRANSFERASE 1 (GST1);EARLY RESPONSIVE TO DEHYDRATION 11 (ERD11);ARABIDOPSIS THALIANA GLUATIONE S-TRANSFERASE F3 (ATGSTF3);GLUTATHIONE S-TRANSFERASE 6 (GSTF6);ARABIDOPSIS GLUTATHIONE S-TRANSFERASE 1 (ATGST1)
AT1G02930	Col15D-Col0D	7.27373e-05	2.01959	4.05469	Encodes glutathione transferase belonging to the phi class of GSTs. Naming convention according to Wagner et al. (2002).	protein_coding	GLUTATHIONE S-TRANSFERASE (ATGSTF6);GLUTATHIONE S-TRANSFERASE 1 (GST1);EARLY RESPONSIVE TO DEHYDRATION 11 (ERD11);ARABIDOPSIS THALIANA GLUATIONE S-TRANSFERASE F3 (ATGSTF3);GLUTATHIONE S-TRANSFERASE 6 (GSTF6);ARABIDOPSIS GLUTATHIONE S-TRANSFERASE 1 (ATGST1)
AT1G02950	Col15D-Col0D	0.00074742	-2.09687	0.233766	Encodes glutathione transferase belonging to the phi class of GSTs. Naming convention according to Wagner et al. (2002).	protein_coding	GLUTATHIONE S-TRANSFERASE F4 (GSTF4);GLUTATHIONE S-TRANSFERASE F4 (ATGSTF4);GLUTATHIONE S-TRANSFERASE 31 (GST31)
AT1G02950	Col12D-Col0D	0.000573663	-1.56317	0.338408	Encodes glutathione transferase belonging to the phi class of GSTs. Naming convention according to Wagner et al. (2002).	protein_coding	GLUTATHIONE S-TRANSFERASE F4 (GSTF4);GLUTATHIONE S-TRANSFERASE F4 (ATGSTF4);GLUTATHIONE S-TRANSFERASE 31 (GST31)
AT1G02950	Col9D-Col0D	0.0130495	-1.04751	0.483803	Encodes glutathione transferase belonging to the phi class of GSTs. Naming convention according to Wagner et al. (2002).	protein_coding	GLUTATHIONE S-TRANSFERASE F4 (GSTF4);GLUTATHIONE S-TRANSFERASE F4 (ATGSTF4);GLUTATHIONE S-TRANSFERASE 31 (GST31)
AT1G02960	Col15D-Col0D	0.000342918	-1.80738	0.28571	unknown protein; BEST Arabidopsis thaliana protein match is: unknown protein (TAIR:AT1G02965.1)	protein_coding	0
AT1G02990	Col9D-Col0D	0.00111619	1.2933	2.45089	FUNCTIONS IN: molecular_function unknown; INVOLVED IN: biological_process unknown; LOCATED IN: cellular_component unknown; BEST Arabidopsis thaliana protein match is: CW-type Zinc Finger (TAIR:AT3G62900.1).	protein_coding	0
AT1G02990	Col6D-Col0D	0.00156692	1.42943	2.6934	FUNCTIONS IN: molecular_function unknown; INVOLVED IN: biological_process unknown; LOCATED IN: cellular_component unknown; BEST Arabidopsis thaliana protein match is: CW-type Zinc Finger (TAIR:AT3G62900.1).	protein_coding	0
AT1G02990	Col15D-Col0D	2.76717e-06	2.06175	4.17491	FUNCTIONS IN: molecular_function unknown; INVOLVED IN: biological_process unknown; LOCATED IN: cellular_component unknown; BEST Arabidopsis thaliana protein match is: CW-type Zinc Finger (TAIR:AT3G62900.1).	protein_coding	0
AT1G02990	Col12D-Col0D	9.2292e-07	2.12481	4.36146	FUNCTIONS IN: molecular_function unknown; INVOLVED IN: biological_process unknown; LOCATED IN: cellular_component unknown; BEST Arabidopsis thaliana protein match is: CW-type Zinc Finger (TAIR:AT3G62900.1).	protein_coding	0
AT1G03000	Col15D-Col0D	0.00621664	-1.49957	0.353658	Encodes an apparent ATPase similar to yeast and human protein required for peroxisomal biogenesis. May facilitate recycling of PEX5, the peroxisomal matrix protein receptor, and thereby promote peroxisomal matrix protein import.	protein_coding	PEROXIN 6 (PEX6)
AT1G03030	Col6D-Col0D	0.000203121	-2.14805	0.225618	P-loop containing nucleoside triphosphate hydrolases superfamily protein; FUNCTIONS IN: phosphotransferase activity, alcohol group as acceptor, kinase activity, ATP binding; INVOLVED IN: biosynthetic process, metabolic process; LOCATED IN: chloroplast; EXPRESSED IN: 22 plant structures; EXPRESSED DURING: 13 growth stages; CONTAINS InterPro DOMAIN/s: Phosphoribulokinase/uridine kinase (InterPro:IP…	protein_coding	0
AT1G03040	Col15D-Col0D	5.88152e-08	1.17152	2.25249	basic helix-loop-helix (bHLH) DNA-binding superfamily protein; FUNCTIONS IN: DNA binding, sequence-specific DNA binding transcription factor activity; INVOLVED IN: regulation of transcription, acetyl-CoA biosynthetic process from pyruvate; LOCATED IN: nucleus; EXPRESSED IN: 22 plant structures; EXPRESSED DURING: 13 growth stages; CONTAINS InterPro DOMAIN/s: Helix-loop-helix DNA-binding domain (In…	protein_coding	0
AT1G03050	Col9D-Col0D	0.000788949	4.14276	17.6642	ENTH/ANTH/VHS superfamily protein; FUNCTIONS IN: phospholipid binding, clathrin binding, binding, phosphatidylinositol binding; INVOLVED IN: N-terminal protein myristoylation, clathrin coat assembly; LOCATED IN: clathrin coat; EXPRESSED IN: 9 plant structures; EXPRESSED DURING: L mature pollen stage, M germinated pollen stage, 4 anthesis, C globular stage, petal differentiation and expansion stag…	protein_coding	0
AT1G03050	Col12D-Col0D	2.72565e-06	5.93111	61.0158	ENTH/ANTH/VHS superfamily protein; FUNCTIONS IN: phospholipid binding, clathrin binding, binding, phosphatidylinositol binding; INVOLVED IN: N-terminal protein myristoylation, clathrin coat assembly; LOCATED IN: clathrin coat; EXPRESSED IN: 9 plant structures; EXPRESSED DURING: L mature pollen stage, M germinated pollen stage, 4 anthesis, C globular stage, petal differentiation and expansion stag…	protein_coding	0
AT1G03050	Col15D-Col0D	4.71992e-07	6.71944	105.379	ENTH/ANTH/VHS superfamily protein; FUNCTIONS IN: phospholipid binding, clathrin binding, binding, phosphatidylinositol binding; INVOLVED IN: N-terminal protein myristoylation, clathrin coat assembly; LOCATED IN: clathrin coat; EXPRESSED IN: 9 plant structures; EXPRESSED DURING: L mature pollen stage, M germinated pollen stage, 4 anthesis, C globular stage, petal differentiation and expansion stag…	protein_coding	0
AT1G03060	Col9D-Col0D	0.0336799	1.04118	2.05791	Encodes a WD/BEACH domain protein involved in cell morphogenesis and ribonucleoprotein particle formation. It interacts with the P-body core component DCP2, associates to mRNA processing bodies (P-bodies), and regulates their assembly upon salt stress.	protein_coding	SPIRRIG (SPI);BEACH-DOMAIN HOMOLOG A1 (BCHA1)
AT1G03060	Col12D-Col0D	0.000280712	1.83902	3.57767	Encodes a WD/BEACH domain protein involved in cell morphogenesis and ribonucleoprotein particle formation. It interacts with the P-body core component DCP2, associates to mRNA processing bodies (P-bodies), and regulates their assembly upon salt stress.	protein_coding	SPIRRIG (SPI);BEACH-DOMAIN HOMOLOG A1 (BCHA1)
AT1G03060	Col6D-Col0D	0.000500699	2.1021	4.29333	Encodes a WD/BEACH domain protein involved in cell morphogenesis and ribonucleoprotein particle formation. It interacts with the P-body core component DCP2, associates to mRNA processing bodies (P-bodies), and regulates their assembly upon salt stress.	protein_coding	SPIRRIG (SPI);BEACH-DOMAIN HOMOLOG A1 (BCHA1)
AT1G03060	Col15D-Col0D	6.20813e-05	2.10503	4.30207	Encodes a WD/BEACH domain protein involved in cell morphogenesis and ribonucleoprotein particle formation. It interacts with the P-body core component DCP2, associates to mRNA processing bodies (P-bodies), and regulates their assembly upon salt stress.	protein_coding	SPIRRIG (SPI);BEACH-DOMAIN HOMOLOG A1 (BCHA1)
AT1G03070	Col6D-Col0D	0.0473241	-1.72939	0.30158	Bax inhibitor-1 family protein; CONTAINS InterPro DOMAIN/s: Inhibitor of apoptosis-promoting Bax1 related (InterPro:IPR006214); BEST Arabidopsis thaliana protein match is: Bax inhibitor-1 family protein (TAIR:AT4G02690.1)	protein_coding	(ATLFG4);LIFEGUARD 4 (LFG4)
AT1G03070	Col12D-Col0D	3.26717e-06	2.4707	5.54311	Bax inhibitor-1 family protein; CONTAINS InterPro DOMAIN/s: Inhibitor of apoptosis-promoting Bax1 related (InterPro:IPR006214); BEST Arabidopsis thaliana protein match is: Bax inhibitor-1 family protein (TAIR:AT4G02690.1)	protein_coding	(ATLFG4);LIFEGUARD 4 (LFG4)
AT1G03070	Col15D-Col0D	4.0605e-10	4.25227	19.0573	Bax inhibitor-1 family protein; CONTAINS InterPro DOMAIN/s: Inhibitor of apoptosis-promoting Bax1 related (InterPro:IPR006214); BEST Arabidopsis thaliana protein match is: Bax inhibitor-1 family protein (TAIR:AT4G02690.1)	protein_coding	(ATLFG4);LIFEGUARD 4 (LFG4)
AT1G03080	Col9D-Col0D	0.00591346	1.458	2.74727	kinase interacting (KIP1-like) family protein; FUNCTIONS IN: molecular_function unknown; INVOLVED IN: biological_process unknown; LOCATED IN: plasma membrane; EXPRESSED IN: 22 plant structures; EXPRESSED DURING: 13 growth stages; CONTAINS InterPro DOMAIN/s: Prefoldin (InterPro:IPR009053), KIP1-like (InterPro:IPR011684); BEST Arabidopsis thaliana protein match is: Kinase interacting (KIP1-like) fa…	protein_coding	NETWORKED 1D (NET1D)
AT1G03080	Col6D-Col0D	0.00103004	2.04188	4.11781	kinase interacting (KIP1-like) family protein; FUNCTIONS IN: molecular_function unknown; INVOLVED IN: biological_process unknown; LOCATED IN: plasma membrane; EXPRESSED IN: 22 plant structures; EXPRESSED DURING: 13 growth stages; CONTAINS InterPro DOMAIN/s: Prefoldin (InterPro:IPR009053), KIP1-like (InterPro:IPR011684); BEST Arabidopsis thaliana protein match is: Kinase interacting (KIP1-like) fa…	protein_coding	NETWORKED 1D (NET1D)
AT1G03080	Col12D-Col0D	1.36622e-07	3.39317	10.5062	kinase interacting (KIP1-like) family protein; FUNCTIONS IN: molecular_function unknown; INVOLVED IN: biological_process unknown; LOCATED IN: plasma membrane; EXPRESSED IN: 22 plant structures; EXPRESSED DURING: 13 growth stages; CONTAINS InterPro DOMAIN/s: Prefoldin (InterPro:IPR009053), KIP1-like (InterPro:IPR011684); BEST Arabidopsis thaliana protein match is: Kinase interacting (KIP1-like) fa…	protein_coding	NETWORKED 1D (NET1D)
AT1G03080	Col15D-Col0D	3.44753e-08	3.68841	12.8921	kinase interacting (KIP1-like) family protein; FUNCTIONS IN: molecular_function unknown; INVOLVED IN: biological_process unknown; LOCATED IN: plasma membrane; EXPRESSED IN: 22 plant structures; EXPRESSED DURING: 13 growth stages; CONTAINS InterPro DOMAIN/s: Prefoldin (InterPro:IPR009053), KIP1-like (InterPro:IPR011684); BEST Arabidopsis thaliana protein match is: Kinase interacting (KIP1-like) fa…	protein_coding	NETWORKED 1D (NET1D)
AT1G03090	Col6D-Col0D	0.00539235	1.27396	2.41825	MCCA is the biotinylated subunit of the dimer MCCase, which is involved in leucine degradation. Both subunits are nuclear coded and the active enzyme is located in the mitochondrion.	protein_coding	(MCCA)
AT1G03106	Col12D-Col0D	0.00341721	2.91056	7.51913	unknown protein	protein_coding	0
AT1G03106	Col15D-Col0D	4.22849e-08	6.52154	91.8714	unknown protein	protein_coding	0
AT1G03130	Col15D-Col0D	8.9825e-14	-7.47365	0.0056261	Encodes a protein predicted by sequence similarity with spinach PsaD to be photosystem I reaction center subunit II (PsaD2)	protein_coding	PHOTOSYSTEM I SUBUNIT D-2 (PSAD-2)
AT1G03130	Col12D-Col0D	8.66496e-15	-5.54326	0.0214444	Encodes a protein predicted by sequence similarity with spinach PsaD to be photosystem I reaction center subunit II (PsaD2)	protein_coding	PHOTOSYSTEM I SUBUNIT D-2 (PSAD-2)
AT1G03130	Col9D-Col0D	2.62826e-06	-2.00021	0.249964	Encodes a protein predicted by sequence similarity with spinach PsaD to be photosystem I reaction center subunit II (PsaD2)	protein_coding	PHOTOSYSTEM I SUBUNIT D-2 (PSAD-2)
AT1G03130	Col6D-Col0D	0.000128361	-1.69172	0.309559	Encodes a protein predicted by sequence similarity with spinach PsaD to be photosystem I reaction center subunit II (PsaD2)	protein_coding	PHOTOSYSTEM I SUBUNIT D-2 (PSAD-2)
AT1G03140	Col9D-Col0D	2.09758e-05	1.27691	2.42319	splicing factor Prp18 family protein; INVOLVED IN: RNA splicing; LOCATED IN: spliceosomal complex; EXPRESSED IN: male gametophyte, cultured cell, pollen tube; EXPRESSED DURING: L mature pollen stage, M germinated pollen stage; CONTAINS InterPro DOMAIN/s: Pre-mRNA processing factor 4 (PRP4) like (InterPro:IPR014906), Splicing factor motif (InterPro:IPR003648), Prp18 (InterPro:IPR004098); BEST Arab…	protein_coding	0
AT1G03140	Col6D-Col0D	0.000147682	1.28866	2.44301	splicing factor Prp18 family protein; INVOLVED IN: RNA splicing; LOCATED IN: spliceosomal complex; EXPRESSED IN: male gametophyte, cultured cell, pollen tube; EXPRESSED DURING: L mature pollen stage, M germinated pollen stage; CONTAINS InterPro DOMAIN/s: Pre-mRNA processing factor 4 (PRP4) like (InterPro:IPR014906), Splicing factor motif (InterPro:IPR003648), Prp18 (InterPro:IPR004098); BEST Arab…	protein_coding	0
AT1G03140	Col12D-Col0D	3.35173e-06	1.37039	2.58541	splicing factor Prp18 family protein; INVOLVED IN: RNA splicing; LOCATED IN: spliceosomal complex; EXPRESSED IN: male gametophyte, cultured cell, pollen tube; EXPRESSED DURING: L mature pollen stage, M germinated pollen stage; CONTAINS InterPro DOMAIN/s: Pre-mRNA processing factor 4 (PRP4) like (InterPro:IPR014906), Splicing factor motif (InterPro:IPR003648), Prp18 (InterPro:IPR004098); BEST Arab…	protein_coding	0
AT1G03150	Col6D-Col0D	0.00911385	-1.17429	0.443103	Acyl-CoA N-acyltransferases (NAT) superfamily protein; FUNCTIONS IN: N-acetyltransferase activity; INVOLVED IN: metabolic process; LOCATED IN: cellular_component unknown; EXPRESSED IN: 22 plant structures; EXPRESSED DURING: 13 growth stages; CONTAINS InterPro DOMAIN/s: GCN5-related N-acetyltransferase, C-terminal (InterPro:IPR022610), GCN5-related N-acetyltransferase (InterPro:IPR000182), Acyl-Co…	protein_coding	0
AT1G03150	Col9D-Col0D	0.000964103	-1.05579	0.481033	Acyl-CoA N-acyltransferases (NAT) superfamily protein; FUNCTIONS IN: N-acetyltransferase activity; INVOLVED IN: metabolic process; LOCATED IN: cellular_component unknown; EXPRESSED IN: 22 plant structures; EXPRESSED DURING: 13 growth stages; CONTAINS InterPro DOMAIN/s: GCN5-related N-acetyltransferase, C-terminal (InterPro:IPR022610), GCN5-related N-acetyltransferase (InterPro:IPR000182), Acyl-Co…	protein_coding	0
AT1G03160	Col15D-Col0D	2.02475e-05	-2.07018	0.23813	A new plant-specific member of the dynamin superfamily; defines a new protein class within the dynamin superfamily of membrane remodeling GTPases that regulates organization of the thylakoid network in plants. Targeted to chloroplasts and associated with thylakoid and envelope membranes as punctate structures. Knockout mutants have abnormalities in chloroplast and thylakoid morphology, including …	protein_coding	FZO-LIKE (FZL)
AT1G03160	Col12D-Col0D	1.7187e-05	-1.53778	0.344415	A new plant-specific member of the dynamin superfamily; defines a new protein class within the dynamin superfamily of membrane remodeling GTPases that regulates organization of the thylakoid network in plants. Targeted to chloroplasts and associated with thylakoid and envelope membranes as punctate structures. Knockout mutants have abnormalities in chloroplast and thylakoid morphology, including …	protein_coding	FZO-LIKE (FZL)
AT1G03170	Col15D-Col0D	0.0190046	-2.56481	0.169011	A member of the FAF family proteins encoded by the FANTASTIC FOUR (FAF) genes: AT4G02810 (FAF1), AT1G03170 (FAF2), AT5G19260 (FAF3) and AT3G06020 (FAF4). FAFs have the potential to regulate shoot meristem size in Arabidopsis thaliana. FAFs can repress WUS, which ultimately leads to an arrest of meristem activity in FAF overexpressing lines.	protein_coding	FANTASTIC FOUR 2 (FAF2);FLORAL TRANSITION AT THE MERISTEM5 (FTM5)
AT1G03170	Col6D-Col0D	0.0159546	2.09561	4.27406	A member of the FAF family proteins encoded by the FANTASTIC FOUR (FAF) genes: AT4G02810 (FAF1), AT1G03170 (FAF2), AT5G19260 (FAF3) and AT3G06020 (FAF4). FAFs have the potential to regulate shoot meristem size in Arabidopsis thaliana. FAFs can repress WUS, which ultimately leads to an arrest of meristem activity in FAF overexpressing lines.	protein_coding	FANTASTIC FOUR 2 (FAF2);FLORAL TRANSITION AT THE MERISTEM5 (FTM5)
AT1G03170	Col9D-Col0D	2.24422e-05	3.40584	10.5989	A member of the FAF family proteins encoded by the FANTASTIC FOUR (FAF) genes: AT4G02810 (FAF1), AT1G03170 (FAF2), AT5G19260 (FAF3) and AT3G06020 (FAF4). FAFs have the potential to regulate shoot meristem size in Arabidopsis thaliana. FAFs can repress WUS, which ultimately leads to an arrest of meristem activity in FAF overexpressing lines.	protein_coding	FANTASTIC FOUR 2 (FAF2);FLORAL TRANSITION AT THE MERISTEM5 (FTM5)
AT1G03190	Col6D-Col0D	0.00583052	1.02979	2.04173	UV damage and heat induce a common stress response in plants that leads to tissue death and reduced chloroplast function. The UVH6 product is suggested to be a negative regulator of this response.	protein_coding	ARABIDOPSIS THALIANA XERODERMA PIGMENTOSUM GROUP D (ATXPD);ULTRAVIOLET HYPERSENSITIVE 6 (UVH6)
AT1G03200	Col12D-Col0D	0.00506159	1.13049	2.18933	unknown protein; BEST Arabidopsis thaliana protein match is: unknown protein (TAIR:AT1G03240.1)	protein_coding	0
AT1G03200	Col15D-Col0D	1.43612e-07	2.68312	6.42244	unknown protein; BEST Arabidopsis thaliana protein match is: unknown protein (TAIR:AT1G03240.1)	protein_coding	0
AT1G03210	Col9D-Col0D	0.0012505	-1.07808	0.473659	Phenazine biosynthesis PhzC/PhzF protein; FUNCTIONS IN: catalytic activity; INVOLVED IN: biosynthetic process; LOCATED IN: endomembrane system; EXPRESSED IN: 24 plant structures; EXPRESSED DURING: 15 growth stages; CONTAINS InterPro DOMAIN/s: Phenazine biosynthesis PhzC/PhzF protein (InterPro:IPR003719); BEST Arabidopsis thaliana protein match is: Phenazine biosynthesis PhzC/PhzF protein (TAIR:AT…	protein_coding	0
AT1G03220	Col9D-Col0D	1.01321e-05	-2.77376	0.146223	Eukaryotic aspartyl protease family protein; FUNCTIONS IN: aspartic-type endopeptidase activity; INVOLVED IN: response to salt stress; LOCATED IN: cell wall, plasma membrane, membrane, plant-type cell wall; EXPRESSED IN: 6 plant structures; CONTAINS InterPro DOMAIN/s: Peptidase aspartic (InterPro:IPR021109), Peptidase aspartic, catalytic (InterPro:IPR009007), Peptidase A1 (InterPro:IPR001461); BE…	protein_coding	0
AT1G03220	Col6D-Col0D	0.00828106	-1.70348	0.307044	Eukaryotic aspartyl protease family protein; FUNCTIONS IN: aspartic-type endopeptidase activity; INVOLVED IN: response to salt stress; LOCATED IN: cell wall, plasma membrane, membrane, plant-type cell wall; EXPRESSED IN: 6 plant structures; CONTAINS InterPro DOMAIN/s: Peptidase aspartic (InterPro:IPR021109), Peptidase aspartic, catalytic (InterPro:IPR009007), Peptidase A1 (InterPro:IPR001461); BE…	protein_coding	0
AT1G03220	Col15D-Col0D	1.76749e-06	2.73849	6.67369	Eukaryotic aspartyl protease family protein; FUNCTIONS IN: aspartic-type endopeptidase activity; INVOLVED IN: response to salt stress; LOCATED IN: cell wall, plasma membrane, membrane, plant-type cell wall; EXPRESSED IN: 6 plant structures; CONTAINS InterPro DOMAIN/s: Peptidase aspartic (InterPro:IPR021109), Peptidase aspartic, catalytic (InterPro:IPR009007), Peptidase A1 (InterPro:IPR001461); BE…	protein_coding	0
AT1G03230	Col12D-Col0D	5.73551e-09	-3.06084	0.119838	Eukaryotic aspartyl protease family protein; FUNCTIONS IN: aspartic-type endopeptidase activity; INVOLVED IN: response to salt stress; LOCATED IN: cell wall, plant-type cell wall; EXPRESSED IN: stem, root; CONTAINS InterPro DOMAIN/s: Peptidase aspartic (InterPro:IPR021109), Peptidase aspartic, catalytic (InterPro:IPR009007), Peptidase A1 (InterPro:IPR001461); BEST Arabidopsis thaliana protein mat…	protein_coding	0
AT1G03230	Col9D-Col0D	1.37805e-07	-2.43957	0.184339	Eukaryotic aspartyl protease family protein; FUNCTIONS IN: aspartic-type endopeptidase activity; INVOLVED IN: response to salt stress; LOCATED IN: cell wall, plant-type cell wall; EXPRESSED IN: stem, root; CONTAINS InterPro DOMAIN/s: Peptidase aspartic (InterPro:IPR021109), Peptidase aspartic, catalytic (InterPro:IPR009007), Peptidase A1 (InterPro:IPR001461); BEST Arabidopsis thaliana protein mat…	protein_coding	0
AT1G03230	Col15D-Col0D	2.63393e-06	-2.39564	0.190038	Eukaryotic aspartyl protease family protein; FUNCTIONS IN: aspartic-type endopeptidase activity; INVOLVED IN: response to salt stress; LOCATED IN: cell wall, plant-type cell wall; EXPRESSED IN: stem, root; CONTAINS InterPro DOMAIN/s: Peptidase aspartic (InterPro:IPR021109), Peptidase aspartic, catalytic (InterPro:IPR009007), Peptidase A1 (InterPro:IPR001461); BEST Arabidopsis thaliana protein mat…	protein_coding	0
AT1G03230	Col6D-Col0D	0.003777	-1.17735	0.442164	Eukaryotic aspartyl protease family protein; FUNCTIONS IN: aspartic-type endopeptidase activity; INVOLVED IN: response to salt stress; LOCATED IN: cell wall, plant-type cell wall; EXPRESSED IN: stem, root; CONTAINS InterPro DOMAIN/s: Peptidase aspartic (InterPro:IPR021109), Peptidase aspartic, catalytic (InterPro:IPR009007), Peptidase A1 (InterPro:IPR001461); BEST Arabidopsis thaliana protein mat…	protein_coding	0
AT1G03280	Col6D-Col0D	0.00519739	1.38116	2.60477	Transcription factor TFIIE, alpha subunit; FUNCTIONS IN: RNA polymerase II transcription factor activity, transcription initiation factor activity; INVOLVED IN: transcription initiation from RNA polymerase II promoter; LOCATED IN: endomembrane system, transcription factor TFIIE complex; EXPRESSED IN: 24 plant structures; EXPRESSED DURING: 15 growth stages; CONTAINS InterPro DOMAIN/s: Transcriptio…	protein_coding	0
AT1G03290	Col6D-Col0D	4.81888e-05	1.22456	2.33685	unknown protein; BEST Arabidopsis thaliana protein match is: unknown protein (TAIR:AT4G02880.2)	protein_coding	0
AT1G03290	Col15D-Col0D	1.52009e-07	1.478	2.78562	unknown protein; BEST Arabidopsis thaliana protein match is: unknown protein (TAIR:AT4G02880.2)	protein_coding	0
AT1G03290	Col12D-Col0D	3.22971e-08	1.60016	3.03177	unknown protein; BEST Arabidopsis thaliana protein match is: unknown protein (TAIR:AT4G02880.2)	protein_coding	0
AT1G03300	Col15D-Col0D	0.0146856	-1.66022	0.316391	Member of the plant-specific DUF724 protein family. Arabidopsis has 10 DUF724 proteins. Loss of function mutant has a WT phenotype	protein_coding	DOMAIN OF UNKNOWN FUNCTION 724 1 (ATDUF1);DOMAIN OF UNKNOWN FUNCTION 724 1 (DUF1)
AT1G03310	Col6D-Col0D	2.10994e-05	1.02836	2.03971	Encodes a protein with strong similarity to isoamylase (EC:3.2.1.68) however lacks critical residues known to be important for activity. Appears to co localize with ISA1 in the chloroplast isoamylase complex. Mutations in this gene cause the loss of detectable isoamylase activity and the disruption of normal starch structure. It has been postulated that AtISA2 interacts with AtISA1 to form the Is…	protein_coding	ARABIDOPSIS THALIANA ISOAMYLASE 2 (ATISA2); (ISA2);DEBRANCHING ENZYME 1 (DBE1);BRANCHING ENZYME 2 (BE2); (ATBE2)
AT1G03310	Col9D-Col0D	4.683e-10	1.72977	3.31674	Encodes a protein with strong similarity to isoamylase (EC:3.2.1.68) however lacks critical residues known to be important for activity. Appears to co localize with ISA1 in the chloroplast isoamylase complex. Mutations in this gene cause the loss of detectable isoamylase activity and the disruption of normal starch structure. It has been postulated that AtISA2 interacts with AtISA1 to form the Is…	protein_coding	ARABIDOPSIS THALIANA ISOAMYLASE 2 (ATISA2); (ISA2);DEBRANCHING ENZYME 1 (DBE1);BRANCHING ENZYME 2 (BE2); (ATBE2)
AT1G03310	Col12D-Col0D	2.37521e-11	1.84856	3.6014	Encodes a protein with strong similarity to isoamylase (EC:3.2.1.68) however lacks critical residues known to be important for activity. Appears to co localize with ISA1 in the chloroplast isoamylase complex. Mutations in this gene cause the loss of detectable isoamylase activity and the disruption of normal starch structure. It has been postulated that AtISA2 interacts with AtISA1 to form the Is…	protein_coding	ARABIDOPSIS THALIANA ISOAMYLASE 2 (ATISA2); (ISA2);DEBRANCHING ENZYME 1 (DBE1);BRANCHING ENZYME 2 (BE2); (ATBE2)
AT1G03330	Col6D-Col0D	5.96094e-05	-1.30603	0.404433	Small nuclear ribonucleoprotein family protein; CONTAINS InterPro DOMAIN/s: Like-Sm ribonucleoprotein (LSM) domain (InterPro:IPR001163), U6 snRNA-associated Sm-like protein LSm2 (InterPro:IPR016654), Like-Sm ribonucleoprotein (LSM) domain, eukaryotic/archaea-type (InterPro:IPR006649), Like-Sm ribonucleoprotein (LSM)-related domain (InterPro:IPR010920)	protein_coding	SM-LIKE 2 (LSM2)
AT1G03330	Col9D-Col0D	1.30302e-05	-1.03219	0.488969	Small nuclear ribonucleoprotein family protein; CONTAINS InterPro DOMAIN/s: Like-Sm ribonucleoprotein (LSM) domain (InterPro:IPR001163), U6 snRNA-associated Sm-like protein LSm2 (InterPro:IPR016654), Like-Sm ribonucleoprotein (LSM) domain, eukaryotic/archaea-type (InterPro:IPR006649), Like-Sm ribonucleoprotein (LSM)-related domain (InterPro:IPR010920)	protein_coding	SM-LIKE 2 (LSM2)
AT1G03340	Col12D-Col0D	0.00139563	1.42691	2.6887	unknown protein; BEST Arabidopsis thaliana protein match is: unknown protein (TAIR:AT4G02920.1)	protein_coding	0
AT1G03350	Col9D-Col0D	0.000101208	1.02411	2.0337	BSD domain-containing protein; FUNCTIONS IN: molecular_function unknown; INVOLVED IN: biological_process unknown; LOCATED IN: cellular_component unknown; EXPRESSED IN: 24 plant structures; EXPRESSED DURING: 15 growth stages; CONTAINS InterPro DOMAIN/s: BSD (InterPro:IPR005607); BEST Arabidopsis thaliana protein match is: BSD domain-containing protein (TAIR:AT4G13110.1)	protein_coding	0
AT1G03350	Col6D-Col0D	0.000175815	1.15727	2.23035	BSD domain-containing protein; FUNCTIONS IN: molecular_function unknown; INVOLVED IN: biological_process unknown; LOCATED IN: cellular_component unknown; EXPRESSED IN: 24 plant structures; EXPRESSED DURING: 15 growth stages; CONTAINS InterPro DOMAIN/s: BSD (InterPro:IPR005607); BEST Arabidopsis thaliana protein match is: BSD domain-containing protein (TAIR:AT4G13110.1)	protein_coding	0
AT1G03350	Col15D-Col0D	1.58021e-08	1.78866	3.45493	BSD domain-containing protein; FUNCTIONS IN: molecular_function unknown; INVOLVED IN: biological_process unknown; LOCATED IN: cellular_component unknown; EXPRESSED IN: 24 plant structures; EXPRESSED DURING: 15 growth stages; CONTAINS InterPro DOMAIN/s: BSD (InterPro:IPR005607); BEST Arabidopsis thaliana protein match is: BSD domain-containing protein (TAIR:AT4G13110.1)	protein_coding	0
AT1G03350	Col12D-Col0D	9.52205e-10	2.04007	4.11267	BSD domain-containing protein; FUNCTIONS IN: molecular_function unknown; INVOLVED IN: biological_process unknown; LOCATED IN: cellular_component unknown; EXPRESSED IN: 24 plant structures; EXPRESSED DURING: 15 growth stages; CONTAINS InterPro DOMAIN/s: BSD (InterPro:IPR005607); BEST Arabidopsis thaliana protein match is: BSD domain-containing protein (TAIR:AT4G13110.1)	protein_coding	0
AT1G03365	Col15D-Col0D	0.00920341	1.04733	2.06671	RING/U-box superfamily protein; FUNCTIONS IN: zinc ion binding; CONTAINS InterPro DOMAIN/s: Zinc finger, RING-type (InterPro:IPR001841); BEST Arabidopsis thaliana protein match is: RING/U-box superfamily protein (TAIR:AT4G03000.2).	protein_coding	0
AT1G03365	Col6D-Col0D	0.0171035	1.0892	2.12756	RING/U-box superfamily protein; FUNCTIONS IN: zinc ion binding; CONTAINS InterPro DOMAIN/s: Zinc finger, RING-type (InterPro:IPR001841); BEST Arabidopsis thaliana protein match is: RING/U-box superfamily protein (TAIR:AT4G03000.2).	protein_coding	0
AT1G03365	Col9D-Col0D	1.83816e-05	1.8216	3.53474	RING/U-box superfamily protein; FUNCTIONS IN: zinc ion binding; CONTAINS InterPro DOMAIN/s: Zinc finger, RING-type (InterPro:IPR001841); BEST Arabidopsis thaliana protein match is: RING/U-box superfamily protein (TAIR:AT4G03000.2).	protein_coding	0
AT1G03365	Col12D-Col0D	3.86524e-07	2.21019	4.62735	RING/U-box superfamily protein; FUNCTIONS IN: zinc ion binding; CONTAINS InterPro DOMAIN/s: Zinc finger, RING-type (InterPro:IPR001841); BEST Arabidopsis thaliana protein match is: RING/U-box superfamily protein (TAIR:AT4G03000.2).	protein_coding	0
AT1G03370	Col6D-Col0D	0.000134436	1.40393	2.64621	C2 calcium/lipid-binding and GRAM domain containing protein; CONTAINS InterPro DOMAIN/s: C2 membrane targeting protein (InterPro:IPR018029), C2 calcium/lipid-binding domain, CaLB (InterPro:IPR008973), GRAM (InterPro:IPR004182), C2 region (InterPro:IPR020477), C2 calcium-dependent membrane targeting (InterPro:IPR000008); BEST Arabidopsis thaliana protein match is: C2 calcium/lipid-binding and GRAM…	protein_coding	0
AT1G03370	Col12D-Col0D	2.92444e-07	1.75258	3.36961	C2 calcium/lipid-binding and GRAM domain containing protein; CONTAINS InterPro DOMAIN/s: C2 membrane targeting protein (InterPro:IPR018029), C2 calcium/lipid-binding domain, CaLB (InterPro:IPR008973), GRAM (InterPro:IPR004182), C2 region (InterPro:IPR020477), C2 calcium-dependent membrane targeting (InterPro:IPR000008); BEST Arabidopsis thaliana protein match is: C2 calcium/lipid-binding and GRAM…	protein_coding	0
AT1G03370	Col15D-Col0D	4.48033e-09	2.28394	4.87005	C2 calcium/lipid-binding and GRAM domain containing protein; CONTAINS InterPro DOMAIN/s: C2 membrane targeting protein (InterPro:IPR018029), C2 calcium/lipid-binding domain, CaLB (InterPro:IPR008973), GRAM (InterPro:IPR004182), C2 region (InterPro:IPR020477), C2 calcium-dependent membrane targeting (InterPro:IPR000008); BEST Arabidopsis thaliana protein match is: C2 calcium/lipid-binding and GRAM…	protein_coding	0
AT1G03380	Col9D-Col0D	1.05146e-05	1.68757	3.22113	homolog of yeast autophagy 18 (ATG18) G (ATG18G); CONTAINS InterPro DOMAIN/s: WD40 repeat-like-containing domain (InterPro:IPR011046), Breast carcinoma amplified sequence 3 (InterPro:IPR022175), WD40 repeat (InterPro:IPR001680), WD40/YVTN repeat-like-containing domain (InterPro:IPR015943), WD40 repeat, subgroup (InterPro:IPR019781); BEST Arabidopsis thaliana protein match is: homolog of yeast aut…	protein_coding	HOMOLOG OF YEAST AUTOPHAGY 18 (ATG18) G (ATATG18G);HOMOLOG OF YEAST AUTOPHAGY 18 (ATG18) G (ATG18G)
AT1G03380	Col6D-Col0D	4.36287e-07	2.48799	5.60996	homolog of yeast autophagy 18 (ATG18) G (ATG18G); CONTAINS InterPro DOMAIN/s: WD40 repeat-like-containing domain (InterPro:IPR011046), Breast carcinoma amplified sequence 3 (InterPro:IPR022175), WD40 repeat (InterPro:IPR001680), WD40/YVTN repeat-like-containing domain (InterPro:IPR015943), WD40 repeat, subgroup (InterPro:IPR019781); BEST Arabidopsis thaliana protein match is: homolog of yeast aut…	protein_coding	HOMOLOG OF YEAST AUTOPHAGY 18 (ATG18) G (ATATG18G);HOMOLOG OF YEAST AUTOPHAGY 18 (ATG18) G (ATG18G)
AT1G03380	Col12D-Col0D	2.34428e-09	2.70708	6.52996	homolog of yeast autophagy 18 (ATG18) G (ATG18G); CONTAINS InterPro DOMAIN/s: WD40 repeat-like-containing domain (InterPro:IPR011046), Breast carcinoma amplified sequence 3 (InterPro:IPR022175), WD40 repeat (InterPro:IPR001680), WD40/YVTN repeat-like-containing domain (InterPro:IPR015943), WD40 repeat, subgroup (InterPro:IPR019781); BEST Arabidopsis thaliana protein match is: homolog of yeast aut…	protein_coding	HOMOLOG OF YEAST AUTOPHAGY 18 (ATG18) G (ATATG18G);HOMOLOG OF YEAST AUTOPHAGY 18 (ATG18) G (ATG18G)
AT1G03380	Col15D-Col0D	9.84459e-10	2.85493	7.23466	homolog of yeast autophagy 18 (ATG18) G (ATG18G); CONTAINS InterPro DOMAIN/s: WD40 repeat-like-containing domain (InterPro:IPR011046), Breast carcinoma amplified sequence 3 (InterPro:IPR022175), WD40 repeat (InterPro:IPR001680), WD40/YVTN repeat-like-containing domain (InterPro:IPR015943), WD40 repeat, subgroup (InterPro:IPR019781); BEST Arabidopsis thaliana protein match is: homolog of yeast aut…	protein_coding	HOMOLOG OF YEAST AUTOPHAGY 18 (ATG18) G (ATATG18G);HOMOLOG OF YEAST AUTOPHAGY 18 (ATG18) G (ATG18G)
AT1G03400	Col15D-Col0D	7.64947e-05	-1.81422	0.284357	A single copy gene that encodes a protein with sequence similarity to tomato E8 (ACC oxidase, the last step in ethylene biosynthesis) involved in ethylene synthesis and fruit ripening in tomato. This gene is not induced by ethylene in siliques. The transcript is found in siliques, etiolated seedlings, leaves, stems and flowers.	protein_coding	0
AT1G03400	Col6D-Col0D	0.00728948	-1.50033	0.353472	A single copy gene that encodes a protein with sequence similarity to tomato E8 (ACC oxidase, the last step in ethylene biosynthesis) involved in ethylene synthesis and fruit ripening in tomato. This gene is not induced by ethylene in siliques. The transcript is found in siliques, etiolated seedlings, leaves, stems and flowers.	protein_coding	0
AT1G03400	Col12D-Col0D	5.82663e-05	-1.495	0.35478	A single copy gene that encodes a protein with sequence similarity to tomato E8 (ACC oxidase, the last step in ethylene biosynthesis) involved in ethylene synthesis and fruit ripening in tomato. This gene is not induced by ethylene in siliques. The transcript is found in siliques, etiolated seedlings, leaves, stems and flowers.	protein_coding	0
AT1G03400	Col9D-Col0D	0.000875235	-1.20967	0.432366	A single copy gene that encodes a protein with sequence similarity to tomato E8 (ACC oxidase, the last step in ethylene biosynthesis) involved in ethylene synthesis and fruit ripening in tomato. This gene is not induced by ethylene in siliques. The transcript is found in siliques, etiolated seedlings, leaves, stems and flowers.	protein_coding	0
AT1G03410	Col15D-Col0D	0.00338329	-2.86346	0.137408	2A6; FUNCTIONS IN: oxidoreductase activity; LOCATED IN: endomembrane system; EXPRESSED IN: 17 plant structures; EXPRESSED DURING: 10 growth stages; CONTAINS InterPro DOMAIN/s: Oxoglutarate/iron-dependent oxygenase (InterPro:IPR005123); BEST Arabidopsis thaliana protein match is: 2-oxoglutarate (2OG) and Fe(II)-dependent oxygenase superfamily protein (TAIR:AT1G03400.1)	protein_coding	(2A6)
AT1G03420	Col12D-Col0D	1.37855e-07	-3.53121	0.0864966	Member of Sadhu non-coding retrotransposon family	transposable_element_gene	SADHU NON-CODING RETROTRANSPOSON 4-2 (Sadhu4-2)
AT1G03420	Col15D-Col0D	6.36984e-06	-3.44224	0.091999	Member of Sadhu non-coding retrotransposon family	transposable_element_gene	SADHU NON-CODING RETROTRANSPOSON 4-2 (Sadhu4-2)
AT1G03420	Col9D-Col0D	1.02497e-05	-2.05097	0.241321	Member of Sadhu non-coding retrotransposon family	transposable_element_gene	SADHU NON-CODING RETROTRANSPOSON 4-2 (Sadhu4-2)
AT1G03420	Col6D-Col0D	0.00741669	-1.21892	0.429604	Member of Sadhu non-coding retrotransposon family	transposable_element_gene	SADHU NON-CODING RETROTRANSPOSON 4-2 (Sadhu4-2)
AT1G03430	Col12D-Col0D	1.20714e-05	-1.47244	0.360373	Encodes AHP5, one of the six Arabidopsis thaliana histidine phosphotransfer proteins (AHPs). AHPs function as redundant positive regulators of cytokinin signaling. Members of the AHP gene family include: AT3G21510 (AHP1), AT3G29350 (AHP2), AT5G39340 (AHP3), AT3G16360 (AHP4), AT1G03430 (AHP5) and AT1G80100 (AHP6).	protein_coding	HISTIDINE-CONTAINING PHOSPHOTRANSFER FACTOR 5 (AHP5)
AT1G03440	Col15D-Col0D	1.03746e-06	-2.31714	0.200665	Leucine-rich repeat (LRR) family protein; INVOLVED IN: signal transduction; LOCATED IN: endomembrane system; EXPRESSED IN: 23 plant structures; EXPRESSED DURING: 13 growth stages; CONTAINS InterPro DOMAIN/s: Leucine-rich repeat-containing N-terminal domain, type 2 (InterPro:IPR013210), Leucine-rich repeat (InterPro:IPR001611); BEST Arabidopsis thaliana protein match is: RNI-like superfamily prote…	protein_coding	0
AT1G03440	Col12D-Col0D	1.0551e-07	-1.87766	0.272125	Leucine-rich repeat (LRR) family protein; INVOLVED IN: signal transduction; LOCATED IN: endomembrane system; EXPRESSED IN: 23 plant structures; EXPRESSED DURING: 13 growth stages; CONTAINS InterPro DOMAIN/s: Leucine-rich repeat-containing N-terminal domain, type 2 (InterPro:IPR013210), Leucine-rich repeat (InterPro:IPR001611); BEST Arabidopsis thaliana protein match is: RNI-like superfamily prote…	protein_coding	0
AT1G03475	Col15D-Col0D	7.37731e-14	-4.45376	0.0456335	Encodes coproporphyrinogen III oxidase, a key enzyme in the biosynthetic pathway of chlorophyll and heme, a tetrapyrrole pathway. Mutants express cytological and molecular markers associated with the defense responses, usually activated by pathogen infection.	protein_coding	(HEMF1);LESION INITIATION 2 (LIN2); (ATCPO-I)
AT1G03475	Col12D-Col0D	1.63541e-12	-2.88991	0.134912	Encodes coproporphyrinogen III oxidase, a key enzyme in the biosynthetic pathway of chlorophyll and heme, a tetrapyrrole pathway. Mutants express cytological and molecular markers associated with the defense responses, usually activated by pathogen infection.	protein_coding	(HEMF1);LESION INITIATION 2 (LIN2); (ATCPO-I)
AT1G03475	Col9D-Col0D	1.32452e-08	-1.90836	0.266396	Encodes coproporphyrinogen III oxidase, a key enzyme in the biosynthetic pathway of chlorophyll and heme, a tetrapyrrole pathway. Mutants express cytological and molecular markers associated with the defense responses, usually activated by pathogen infection.	protein_coding	(HEMF1);LESION INITIATION 2 (LIN2); (ATCPO-I)
AT1G03475	Col6D-Col0D	5.38641e-06	-1.52502	0.347474	Encodes coproporphyrinogen III oxidase, a key enzyme in the biosynthetic pathway of chlorophyll and heme, a tetrapyrrole pathway. Mutants express cytological and molecular markers associated with the defense responses, usually activated by pathogen infection.	protein_coding	(HEMF1);LESION INITIATION 2 (LIN2); (ATCPO-I)
AT1G03495	Col6D-Col0D	0.0384995	2.06321	4.17916	HXXXD-type acyl-transferase family protein; FUNCTIONS IN: transferase activity, transferring acyl groups other than amino-acyl groups, transferase activity; INVOLVED IN: biological_process unknown; CONTAINS InterPro DOMAIN/s: Transferase (InterPro:IPR003480); BEST Arabidopsis thaliana protein match is: HXXXD-type acyl-transferase family protein (TAIR:AT1G03940.1)	protein_coding	0
AT1G03495	Col12D-Col0D	2.23732e-06	4.20079	18.3892	HXXXD-type acyl-transferase family protein; FUNCTIONS IN: transferase activity, transferring acyl groups other than amino-acyl groups, transferase activity; INVOLVED IN: biological_process unknown; CONTAINS InterPro DOMAIN/s: Transferase (InterPro:IPR003480); BEST Arabidopsis thaliana protein match is: HXXXD-type acyl-transferase family protein (TAIR:AT1G03940.1)	protein_coding	0
AT1G03495	Col9D-Col0D	1.69599e-06	4.5521	23.4595	HXXXD-type acyl-transferase family protein; FUNCTIONS IN: transferase activity, transferring acyl groups other than amino-acyl groups, transferase activity; INVOLVED IN: biological_process unknown; CONTAINS InterPro DOMAIN/s: Transferase (InterPro:IPR003480); BEST Arabidopsis thaliana protein match is: HXXXD-type acyl-transferase family protein (TAIR:AT1G03940.1)	protein_coding	0
AT1G03530	Col9D-Col0D	0.00410707	1.6504	3.1392	nuclear assembly factor 1 (NAF1); FUNCTIONS IN: snoRNA binding, pseudouridine synthase activity; INVOLVED IN: biological_process unknown; LOCATED IN: box H/ACA snoRNP complex; EXPRESSED IN: 23 plant structures; EXPRESSED DURING: 13 growth stages; CONTAINS InterPro DOMAIN/s: H/ACA ribonucleoprotein complex, subunit Gar1/Naf1 (InterPro:IPR007504)	protein_coding	(ATNAF1);NUCLEAR ASSEMBLY FACTOR 1 (NAF1)
AT1G03530	Col6D-Col0D	0.000267076	2.4178	5.34355	nuclear assembly factor 1 (NAF1); FUNCTIONS IN: snoRNA binding, pseudouridine synthase activity; INVOLVED IN: biological_process unknown; LOCATED IN: box H/ACA snoRNP complex; EXPRESSED IN: 23 plant structures; EXPRESSED DURING: 13 growth stages; CONTAINS InterPro DOMAIN/s: H/ACA ribonucleoprotein complex, subunit Gar1/Naf1 (InterPro:IPR007504)	protein_coding	(ATNAF1);NUCLEAR ASSEMBLY FACTOR 1 (NAF1)
AT1G03530	Col15D-Col0D	2.32733e-05	2.61322	6.1187	nuclear assembly factor 1 (NAF1); FUNCTIONS IN: snoRNA binding, pseudouridine synthase activity; INVOLVED IN: biological_process unknown; LOCATED IN: box H/ACA snoRNP complex; EXPRESSED IN: 23 plant structures; EXPRESSED DURING: 13 growth stages; CONTAINS InterPro DOMAIN/s: H/ACA ribonucleoprotein complex, subunit Gar1/Naf1 (InterPro:IPR007504)	protein_coding	(ATNAF1);NUCLEAR ASSEMBLY FACTOR 1 (NAF1)
AT1G03530	Col12D-Col0D	6.28575e-07	3.10741	8.61836	nuclear assembly factor 1 (NAF1); FUNCTIONS IN: snoRNA binding, pseudouridine synthase activity; INVOLVED IN: biological_process unknown; LOCATED IN: box H/ACA snoRNP complex; EXPRESSED IN: 23 plant structures; EXPRESSED DURING: 13 growth stages; CONTAINS InterPro DOMAIN/s: H/ACA ribonucleoprotein complex, subunit Gar1/Naf1 (InterPro:IPR007504)	protein_coding	(ATNAF1);NUCLEAR ASSEMBLY FACTOR 1 (NAF1)
AT1G03550	Col12D-Col0D	0.00757921	1.28168	2.43122	Secretory carrier membrane protein (SCAMP) family protein; FUNCTIONS IN: transmembrane transporter activity; INVOLVED IN: protein transport; LOCATED IN: integral to membrane; EXPRESSED IN: 23 plant structures; EXPRESSED DURING: 15 growth stages; CONTAINS InterPro DOMAIN/s: SCAMP (InterPro:IPR007273); BEST Arabidopsis thaliana protein match is: Secretory carrier membrane protein (SCAMP) family pro…	protein_coding	SECRETORY CARRIER MEMBRANE PROTEIN 4 (SCAMP4); (ATSCAMP4)
AT1G03550	Col6D-Col0D	0.0118343	1.42713	2.68911	Secretory carrier membrane protein (SCAMP) family protein; FUNCTIONS IN: transmembrane transporter activity; INVOLVED IN: protein transport; LOCATED IN: integral to membrane; EXPRESSED IN: 23 plant structures; EXPRESSED DURING: 15 growth stages; CONTAINS InterPro DOMAIN/s: SCAMP (InterPro:IPR007273); BEST Arabidopsis thaliana protein match is: Secretory carrier membrane protein (SCAMP) family pro…	protein_coding	SECRETORY CARRIER MEMBRANE PROTEIN 4 (SCAMP4); (ATSCAMP4)
AT1G03550	Col9D-Col0D	0.000192605	1.98266	3.95222	Secretory carrier membrane protein (SCAMP) family protein; FUNCTIONS IN: transmembrane transporter activity; INVOLVED IN: protein transport; LOCATED IN: integral to membrane; EXPRESSED IN: 23 plant structures; EXPRESSED DURING: 15 growth stages; CONTAINS InterPro DOMAIN/s: SCAMP (InterPro:IPR007273); BEST Arabidopsis thaliana protein match is: Secretory carrier membrane protein (SCAMP) family pro…	protein_coding	SECRETORY CARRIER MEMBRANE PROTEIN 4 (SCAMP4); (ATSCAMP4)
AT1G03560	Col6D-Col0D	0.0257913	2.07321	4.20821	Pentatricopeptide repeat (PPR-like) superfamily protein; CONTAINS InterPro DOMAIN/s: Pentatricopeptide repeat (InterPro:IPR002885); BEST Arabidopsis thaliana protein match is: Tetratricopeptide repeat (TPR)-like superfamily protein (TAIR:AT5G39710.1)	protein_coding	0
AT1G03600	Col12D-Col0D	7.17024e-17	-4.44939	0.045772	PSB27 is a chloroplast lumen localized protein that is involved in adaptation to changes in light intensity.	protein_coding	(PSB27)
AT1G03600	Col15D-Col0D	4.1751e-16	-4.36297	0.0485978	PSB27 is a chloroplast lumen localized protein that is involved in adaptation to changes in light intensity.	protein_coding	(PSB27)
AT1G03600	Col9D-Col0D	1.46843e-12	-2.96885	0.127729	PSB27 is a chloroplast lumen localized protein that is involved in adaptation to changes in light intensity.	protein_coding	(PSB27)
AT1G03600	Col6D-Col0D	5.04171e-10	-2.60779	0.16405	PSB27 is a chloroplast lumen localized protein that is involved in adaptation to changes in light intensity.	protein_coding	(PSB27)
AT1G03630	Col15D-Col0D	6.17904e-07	-3.88797	0.0675468	Encodes for a protein with protochlorophyllide oxidoreductase activity. The enzyme is NADPH- and light-dependent.	protein_coding	PROTOCHLOROPHYLLIDE OXIDOREDUCTASE C (POR C); (PORC)
AT1G03630	Col12D-Col0D	1.44306e-05	-1.9249	0.263358	Encodes for a protein with protochlorophyllide oxidoreductase activity. The enzyme is NADPH- and light-dependent.	protein_coding	PROTOCHLOROPHYLLIDE OXIDOREDUCTASE C (POR C); (PORC)
AT1G03630	Col6D-Col0D	0.00662351	-1.44034	0.368482	Encodes for a protein with protochlorophyllide oxidoreductase activity. The enzyme is NADPH- and light-dependent.	protein_coding	PROTOCHLOROPHYLLIDE OXIDOREDUCTASE C (POR C); (PORC)
AT1G03680	Col12D-Col0D	7.03403e-13	-3.43445	0.0924968	encodes a chloroplast thioredoxin similar to prokaryotic thioredoxins.	protein_coding	ABC TRANSPORTER OF THE MITOCHONDRION 1 (ATM1);THIOREDOXIN M-TYPE 1 (ATHM1);THIOREDOXIN M-TYPE 1 (TRX-M1);ARABIDOPSIS THIOREDOXIN M-TYPE 1 (ATM1);THIOREDOXIN M-TYPE 1 (THM1)
AT1G03680	Col15D-Col0D	2.60236e-12	-3.40645	0.0943094	encodes a chloroplast thioredoxin similar to prokaryotic thioredoxins.	protein_coding	ABC TRANSPORTER OF THE MITOCHONDRION 1 (ATM1);THIOREDOXIN M-TYPE 1 (ATHM1);THIOREDOXIN M-TYPE 1 (TRX-M1);ARABIDOPSIS THIOREDOXIN M-TYPE 1 (ATM1);THIOREDOXIN M-TYPE 1 (THM1)
AT1G03680	Col6D-Col0D	6.27228e-06	-1.70203	0.307353	encodes a chloroplast thioredoxin similar to prokaryotic thioredoxins.	protein_coding	ABC TRANSPORTER OF THE MITOCHONDRION 1 (ATM1);THIOREDOXIN M-TYPE 1 (ATHM1);THIOREDOXIN M-TYPE 1 (TRX-M1);ARABIDOPSIS THIOREDOXIN M-TYPE 1 (ATM1);THIOREDOXIN M-TYPE 1 (THM1)
AT1G03680	Col9D-Col0D	2.7721e-06	-1.53364	0.345405	encodes a chloroplast thioredoxin similar to prokaryotic thioredoxins.	protein_coding	ABC TRANSPORTER OF THE MITOCHONDRION 1 (ATM1);THIOREDOXIN M-TYPE 1 (ATHM1);THIOREDOXIN M-TYPE 1 (TRX-M1);ARABIDOPSIS THIOREDOXIN M-TYPE 1 (ATM1);THIOREDOXIN M-TYPE 1 (THM1)
AT1G03687	Col15D-Col0D	0.0268447	-1.0431	0.485283	DTW domain-containing protein; CONTAINS InterPro DOMAIN/s: DTW (InterPro:IPR005636)	protein_coding	0
AT1G03730	Col15D-Col0D	2.29209e-07	2.14148	4.41215	unknown protein; BEST Arabidopsis thaliana protein match is: unknown protein (TAIR:AT4G03600.1)	protein_coding	0
AT1G03740	Col9D-Col0D	0.00452402	1.16311	2.23939	Protein kinase superfamily protein; FUNCTIONS IN: protein serine/threonine kinase activity, protein kinase activity, kinase activity, ATP binding; INVOLVED IN: protein amino acid phosphorylation, N-terminal protein myristoylation; EXPRESSED IN: 24 plant structures; EXPRESSED DURING: 13 growth stages; CONTAINS InterPro DOMAIN/s: Protein kinase, ATP binding site (InterPro:IPR017441), Protein kinase…	protein_coding	0
AT1G03740	Col12D-Col0D	5.99567e-06	2.03047	4.08537	Protein kinase superfamily protein; FUNCTIONS IN: protein serine/threonine kinase activity, protein kinase activity, kinase activity, ATP binding; INVOLVED IN: protein amino acid phosphorylation, N-terminal protein myristoylation; EXPRESSED IN: 24 plant structures; EXPRESSED DURING: 13 growth stages; CONTAINS InterPro DOMAIN/s: Protein kinase, ATP binding site (InterPro:IPR017441), Protein kinase…	protein_coding	0
AT1G03740	Col15D-Col0D	1.00437e-07	2.66266	6.33201	Protein kinase superfamily protein; FUNCTIONS IN: protein serine/threonine kinase activity, protein kinase activity, kinase activity, ATP binding; INVOLVED IN: protein amino acid phosphorylation, N-terminal protein myristoylation; EXPRESSED IN: 24 plant structures; EXPRESSED DURING: 13 growth stages; CONTAINS InterPro DOMAIN/s: Protein kinase, ATP binding site (InterPro:IPR017441), Protein kinase…	protein_coding	0
AT1G03740	Col6D-Col0D	1.1997e-06	2.8288	7.10482	Protein kinase superfamily protein; FUNCTIONS IN: protein serine/threonine kinase activity, protein kinase activity, kinase activity, ATP binding; INVOLVED IN: protein amino acid phosphorylation, N-terminal protein myristoylation; EXPRESSED IN: 24 plant structures; EXPRESSED DURING: 13 growth stages; CONTAINS InterPro DOMAIN/s: Protein kinase, ATP binding site (InterPro:IPR017441), Protein kinase…	protein_coding	0
AT1G03750	Col6D-Col0D	0.0341114	1.41953	2.67498	switch 2 (SWI2); FUNCTIONS IN: helicase activity, DNA binding, ATP binding, nucleic acid binding; LOCATED IN: membrane; EXPRESSED IN: 24 plant structures; EXPRESSED DURING: 15 growth stages; CONTAINS InterPro DOMAIN/s: DEAD-like helicase, N-terminal (InterPro:IPR014001), DNA/RNA helicase, C-terminal (InterPro:IPR001650), Helicase, superfamily 1/2, ATP-binding domain (InterPro:IPR014021), SNF2-rel…	protein_coding	SUCROSE NON-FERMENTING 2 (SNF2);CHROMATIN REMODELING 9 (CHR9);SWITCH 2 (SWI2)
AT1G03750	Col9D-Col0D	0.000611995	2.0025	4.00695	switch 2 (SWI2); FUNCTIONS IN: helicase activity, DNA binding, ATP binding, nucleic acid binding; LOCATED IN: membrane; EXPRESSED IN: 24 plant structures; EXPRESSED DURING: 15 growth stages; CONTAINS InterPro DOMAIN/s: DEAD-like helicase, N-terminal (InterPro:IPR014001), DNA/RNA helicase, C-terminal (InterPro:IPR001650), Helicase, superfamily 1/2, ATP-binding domain (InterPro:IPR014021), SNF2-rel…	protein_coding	SUCROSE NON-FERMENTING 2 (SNF2);CHROMATIN REMODELING 9 (CHR9);SWITCH 2 (SWI2)
AT1G03750	Col15D-Col0D	2.0905e-05	2.62249	6.1581	switch 2 (SWI2); FUNCTIONS IN: helicase activity, DNA binding, ATP binding, nucleic acid binding; LOCATED IN: membrane; EXPRESSED IN: 24 plant structures; EXPRESSED DURING: 15 growth stages; CONTAINS InterPro DOMAIN/s: DEAD-like helicase, N-terminal (InterPro:IPR014001), DNA/RNA helicase, C-terminal (InterPro:IPR001650), Helicase, superfamily 1/2, ATP-binding domain (InterPro:IPR014021), SNF2-rel…	protein_coding	SUCROSE NON-FERMENTING 2 (SNF2);CHROMATIN REMODELING 9 (CHR9);SWITCH 2 (SWI2)
AT1G03750	Col12D-Col0D	4.20008e-06	2.77939	6.86562	switch 2 (SWI2); FUNCTIONS IN: helicase activity, DNA binding, ATP binding, nucleic acid binding; LOCATED IN: membrane; EXPRESSED IN: 24 plant structures; EXPRESSED DURING: 15 growth stages; CONTAINS InterPro DOMAIN/s: DEAD-like helicase, N-terminal (InterPro:IPR014001), DNA/RNA helicase, C-terminal (InterPro:IPR001650), Helicase, superfamily 1/2, ATP-binding domain (InterPro:IPR014021), SNF2-rel…	protein_coding	SUCROSE NON-FERMENTING 2 (SNF2);CHROMATIN REMODELING 9 (CHR9);SWITCH 2 (SWI2)
AT1G03760	Col9D-Col0D	0.00643882	1.57444	2.9782	Prefoldin chaperone subunit family protein; FUNCTIONS IN: unfolded protein binding; INVOLVED IN: protein folding; LOCATED IN: prefoldin complex; EXPRESSED IN: pollen tube; CONTAINS InterPro DOMAIN/s: Prefoldin alpha-like (InterPro:IPR004127), Prefoldin (InterPro:IPR009053)	protein_coding	0
AT1G03760	Col15D-Col0D	0.000100976	2.36629	5.15612	Prefoldin chaperone subunit family protein; FUNCTIONS IN: unfolded protein binding; INVOLVED IN: protein folding; LOCATED IN: prefoldin complex; EXPRESSED IN: pollen tube; CONTAINS InterPro DOMAIN/s: Prefoldin alpha-like (InterPro:IPR004127), Prefoldin (InterPro:IPR009053)	protein_coding	0
AT1G03760	Col12D-Col0D	7.65935e-06	2.71305	6.55707	Prefoldin chaperone subunit family protein; FUNCTIONS IN: unfolded protein binding; INVOLVED IN: protein folding; LOCATED IN: prefoldin complex; EXPRESSED IN: pollen tube; CONTAINS InterPro DOMAIN/s: Prefoldin alpha-like (InterPro:IPR004127), Prefoldin (InterPro:IPR009053)	protein_coding	0
AT1G03770	Col6D-Col0D	0.0447116	1.47508	2.77998	Encodes a nuclear localized protein with similarity to animal polycomb repressive core complex1 (PRC1) core component RING.Appears to function redundantly with ATRING1a, a close paralog. Both interact physically with CLF and LHP1 and appear to function together to repress class I KNOX gene expression.	protein_coding	RING 1B (RING1B)
AT1G03770	Col15D-Col0D	0.00110603	2.17715	4.52259	Encodes a nuclear localized protein with similarity to animal polycomb repressive core complex1 (PRC1) core component RING.Appears to function redundantly with ATRING1a, a close paralog. Both interact physically with CLF and LHP1 and appear to function together to repress class I KNOX gene expression.	protein_coding	RING 1B (RING1B)
AT1G03770	Col12D-Col0D	2.97272e-05	2.70354	6.51398	Encodes a nuclear localized protein with similarity to animal polycomb repressive core complex1 (PRC1) core component RING.Appears to function redundantly with ATRING1a, a close paralog. Both interact physically with CLF and LHP1 and appear to function together to repress class I KNOX gene expression.	protein_coding	RING 1B (RING1B)
AT1G03780	Col12D-Col0D	0.0247436	-1.5045	0.352451	Homolog of vertebrate TPX2. Protein has three domains involved in nuclear targeting, one in nuclear export and two in microtubule binding. Involved in mitotic spindle assembly during late prophase and early prometaphase.	protein_coding	TARGETING PROTEIN FOR XKLP2 (TPX2); (ATTPX2)
AT1G03790	Col12D-Col0D	1.49429e-07	6.21883	74.4826	Encodes SOMNUS (SOM), a nucleus-localized CCCH-type zinc finger protein. SOM negatively regulates light-dependent seed germination downstream of PIL5 (AT2G20180).	protein_coding	TANDEM CCCH ZINC FINGER PROTEIN 4 (TZF4);SOMNUS (SOM); (ATTZF4)
AT1G03790	Col15D-Col0D	3.90516e-10	8.83413	456.392	Encodes SOMNUS (SOM), a nucleus-localized CCCH-type zinc finger protein. SOM negatively regulates light-dependent seed germination downstream of PIL5 (AT2G20180).	protein_coding	TANDEM CCCH ZINC FINGER PROTEIN 4 (TZF4);SOMNUS (SOM); (ATTZF4)
AT1G03820	Col15D-Col0D	7.24759e-06	-6.31809	0.0125333	unknown protein; FUNCTIONS IN: molecular_function unknown; INVOLVED IN: biological_process unknown; LOCATED IN: endomembrane system; EXPRESSED IN: 21 plant structures; EXPRESSED DURING: 13 growth stages	protein_coding	0
AT1G03820	Col12D-Col0D	8.49779e-07	-5.65262	0.0198788	unknown protein; FUNCTIONS IN: molecular_function unknown; INVOLVED IN: biological_process unknown; LOCATED IN: endomembrane system; EXPRESSED IN: 21 plant structures; EXPRESSED DURING: 13 growth stages	protein_coding	0
AT1G03850	Col6D-Col0D	0.0266535	-2.31956	0.200328	Encodes glutaredoxin ATGRXS13, required to facilitate Botrytis cinerea infection of Arabidopsis thaliana plants. Sylvain La Camera et al (2011, PMID:21756272) reported a third splice variant in addition to the two annotated in TAIR10.	protein_coding	GLUTAREDOXIN 13 (ATGRXS13);GLUTAREDOXIN 13 (GRXS13)
AT1G03850	Col9D-Col0D	0.00356099	-2.22586	0.213771	Encodes glutaredoxin ATGRXS13, required to facilitate Botrytis cinerea infection of Arabidopsis thaliana plants. Sylvain La Camera et al (2011, PMID:21756272) reported a third splice variant in addition to the two annotated in TAIR10.	protein_coding	GLUTAREDOXIN 13 (ATGRXS13);GLUTAREDOXIN 13 (GRXS13)
AT1G03850	Col12D-Col0D	0.00807221	-1.79192	0.288787	Encodes glutaredoxin ATGRXS13, required to facilitate Botrytis cinerea infection of Arabidopsis thaliana plants. Sylvain La Camera et al (2011, PMID:21756272) reported a third splice variant in addition to the two annotated in TAIR10.	protein_coding	GLUTAREDOXIN 13 (ATGRXS13);GLUTAREDOXIN 13 (GRXS13)
AT1G03860	Col12D-Col0D	1.64407e-05	1.52318	2.87425	prohibitin 2	protein_coding	PROHIBITIN 2 (ATPHB2);PROHIBITIN 2 (PHB2)
AT1G03860	Col15D-Col0D	5.3709e-06	1.68179	3.20825	prohibitin 2	protein_coding	PROHIBITIN 2 (ATPHB2);PROHIBITIN 2 (PHB2)
AT1G03870	Col12D-Col0D	3.02303e-10	-10.519	0.000681504	fasciclin-like arabinogalactan-protein 9 (Fla9)	protein_coding	FASCICLIN-LIKE ARABINOOGALACTAN 9 (FLA9)
AT1G03870	Col15D-Col0D	3.1609e-09	-9.29224	0.00159498	fasciclin-like arabinogalactan-protein 9 (Fla9)	protein_coding	FASCICLIN-LIKE ARABINOOGALACTAN 9 (FLA9)
AT1G03870	Col9D-Col0D	0.000237864	-1.13549	0.455182	fasciclin-like arabinogalactan-protein 9 (Fla9)	protein_coding	FASCICLIN-LIKE ARABINOOGALACTAN 9 (FLA9)
AT1G03880	Col15D-Col0D	2.2232e-07	9.07145	537.997	Protein is tyrosine-phosphorylated and its phosphorylation state is modulated in response to ABA in Arabidopsis thaliana seeds.	protein_coding	CRUCIFERIN 2 (CRU2);CRUCIFERIN B (CRB)
AT1G03890	Col15D-Col0D	6.6274e-09	6.04404	65.9837	RmlC-like cupins superfamily protein; FUNCTIONS IN: nutrient reservoir activity; INVOLVED IN: biological_process unknown; LOCATED IN: endomembrane system; EXPRESSED IN: leaf, seed; EXPRESSED DURING: seed development stages; CONTAINS InterPro DOMAIN/s: Cupin, RmlC-type (InterPro:IPR011051), Cupin 1 (InterPro:IPR006045), RmlC-like jelly roll fold (InterPro:IPR014710), 11-S seed storage protein, pla…	protein_coding	0
AT1G03910	Col6D-Col0D	0.00362213	1.23762	2.3581	Encodes the Arabidopsis homolog of a conserved eukaryotic protein without known functional domains. The protein that localizes to nuclear speckles and colocalizes with known splicing proteins.	protein_coding	CACTIN (CTN)
AT1G03910	Col9D-Col0D	0.000232812	1.41933	2.67461	Encodes the Arabidopsis homolog of a conserved eukaryotic protein without known functional domains. The protein that localizes to nuclear speckles and colocalizes with known splicing proteins.	protein_coding	CACTIN (CTN)
AT1G03910	Col15D-Col0D	3.39842e-05	1.65889	3.15774	Encodes the Arabidopsis homolog of a conserved eukaryotic protein without known functional domains. The protein that localizes to nuclear speckles and colocalizes with known splicing proteins.	protein_coding	CACTIN (CTN)
AT1G03910	Col12D-Col0D	5.3897e-08	2.38479	5.22266	Encodes the Arabidopsis homolog of a conserved eukaryotic protein without known functional domains. The protein that localizes to nuclear speckles and colocalizes with known splicing proteins.	protein_coding	CACTIN (CTN)
AT1G03930	Col15D-Col0D	0.0302337	-1.32373	0.399501	Phosphorylates serine, threonine, and tyrosine	protein_coding	CASEIN KINASE I-LIKE 9 ALPHA (CKL9ALPHA);CASEIN KINASE I-LIKE 9 BETA (CKL9BETA);DUAL SPECIFICITY KINASE 1 (ADK1)
AT1G03935	Col15D-Col0D	0.00010668	1.79629	3.47327	snoRNA	small_nucleolar_rna	0
AT1G03940	Col15D-Col0D	0.00326383	2.74075	6.68416	HXXXD-type acyl-transferase family protein; FUNCTIONS IN: transferase activity, transferring acyl groups other than amino-acyl groups, transferase activity; INVOLVED IN: biological_process unknown; LOCATED IN: cellular_component unknown; CONTAINS InterPro DOMAIN/s: Transferase (InterPro:IPR003480); BEST Arabidopsis thaliana protein match is: HXXXD-type acyl-transferase family protein (TAIR:AT1G03…	protein_coding	0
AT1G03940	Col9D-Col0D	1.08545e-06	5.26178	38.3667	HXXXD-type acyl-transferase family protein; FUNCTIONS IN: transferase activity, transferring acyl groups other than amino-acyl groups, transferase activity; INVOLVED IN: biological_process unknown; LOCATED IN: cellular_component unknown; CONTAINS InterPro DOMAIN/s: Transferase (InterPro:IPR003480); BEST Arabidopsis thaliana protein match is: HXXXD-type acyl-transferase family protein (TAIR:AT1G03…	protein_coding	0
AT1G03940	Col12D-Col0D	1.41208e-07	5.59545	48.35	HXXXD-type acyl-transferase family protein; FUNCTIONS IN: transferase activity, transferring acyl groups other than amino-acyl groups, transferase activity; INVOLVED IN: biological_process unknown; LOCATED IN: cellular_component unknown; CONTAINS InterPro DOMAIN/s: Transferase (InterPro:IPR003480); BEST Arabidopsis thaliana protein match is: HXXXD-type acyl-transferase family protein (TAIR:AT1G03…	protein_coding	0
AT1G03960	Col12D-Col0D	4.30789e-05	1.40963	2.65668	Calcium-binding EF hand family protein; FUNCTIONS IN: calcium ion binding; INVOLVED IN: biological_process unknown; LOCATED IN: cellular_component unknown; EXPRESSED IN: 22 plant structures; EXPRESSED DURING: 14 growth stages; CONTAINS InterPro DOMAIN/s: EF-Hand 1, calcium-binding site (InterPro:IPR018247), EF-HAND 2 (InterPro:IPR018249), EF-hand-like domain (InterPro:IPR011992); BEST Arabidopsis…	protein_coding	0
AT1G03960	Col15D-Col0D	3.60869e-05	1.51267	2.85337	Calcium-binding EF hand family protein; FUNCTIONS IN: calcium ion binding; INVOLVED IN: biological_process unknown; LOCATED IN: cellular_component unknown; EXPRESSED IN: 22 plant structures; EXPRESSED DURING: 14 growth stages; CONTAINS InterPro DOMAIN/s: EF-Hand 1, calcium-binding site (InterPro:IPR018247), EF-HAND 2 (InterPro:IPR018249), EF-hand-like domain (InterPro:IPR011992); BEST Arabidopsis…	protein_coding	0
AT1G03970	Col15D-Col0D	1.86733e-07	1.86071	3.63187	encodes a basic leucine zipper G-box binding factor that can bind to G-box motifs only as heterodimers with GBF2 or GBF3. A single amino acid change can confer G-box binding as homodimers.	protein_coding	G-BOX BINDING FACTOR 4 (GBF4)
AT1G03970	Col12D-Col0D	1.11577e-07	1.86975	3.65469	encodes a basic leucine zipper G-box binding factor that can bind to G-box motifs only as heterodimers with GBF2 or GBF3. A single amino acid change can confer G-box binding as homodimers.	protein_coding	G-BOX BINDING FACTOR 4 (GBF4)
AT1G03990	Col15D-Col0D	7.64817e-05	4.11477	17.3248	Long-chain fatty alcohol dehydrogenase family protein; FUNCTIONS IN: oxidoreductase activity, oxidoreductase activity, acting on CH-OH group of donors, FAD binding; CONTAINS InterPro DOMAIN/s: Glucose-methanol-choline oxidoreductase, N-terminal (InterPro:IPR000172), Glucose-methanol-choline oxidoreductase, C-terminal (InterPro:IPR007867), Long-chain fatty alcohol dehydrogenase (InterPro:IPR012400…	protein_coding	0
AT1G03990	Col12D-Col0D	2.85394e-06	4.89279	29.7082	Long-chain fatty alcohol dehydrogenase family protein; FUNCTIONS IN: oxidoreductase activity, oxidoreductase activity, acting on CH-OH group of donors, FAD binding; CONTAINS InterPro DOMAIN/s: Glucose-methanol-choline oxidoreductase, N-terminal (InterPro:IPR000172), Glucose-methanol-choline oxidoreductase, C-terminal (InterPro:IPR007867), Long-chain fatty alcohol dehydrogenase (InterPro:IPR012400…	protein_coding	0
AT1G04030	Col9D-Col0D	0.0261538	1.59381	3.01845	unknown protein; BEST Arabidopsis thaliana protein match is: unknown protein (TAIR:AT5G44040.1)	protein_coding	0
AT1G04030	Col15D-Col0D	0.00151684	2.32558	5.01269	unknown protein; BEST Arabidopsis thaliana protein match is: unknown protein (TAIR:AT5G44040.1)	protein_coding	0
AT1G04030	Col12D-Col0D	4.19548e-05	2.91154	7.5242	unknown protein; BEST Arabidopsis thaliana protein match is: unknown protein (TAIR:AT5G44040.1)	protein_coding	0
AT1G04040	Col15D-Col0D	5.42027e-08	-4.57845	0.0418552	HAD superfamily, subfamily IIIB acid phosphatase ; FUNCTIONS IN: acid phosphatase activity; INVOLVED IN: biological_process unknown; LOCATED IN: cell wall, plasma membrane, vacuole, plant-type cell wall; EXPRESSED IN: 19 plant structures; EXPRESSED DURING: 9 growth stages; CONTAINS InterPro DOMAIN/s: Acid phosphatase (Class B) (InterPro:IPR005519), Vegetative storage protein/acid phosphatase (Int…	protein_coding	0
AT1G04040	Col12D-Col0D	1.40485e-09	-4.12499	0.0573132	HAD superfamily, subfamily IIIB acid phosphatase ; FUNCTIONS IN: acid phosphatase activity; INVOLVED IN: biological_process unknown; LOCATED IN: cell wall, plasma membrane, vacuole, plant-type cell wall; EXPRESSED IN: 19 plant structures; EXPRESSED DURING: 9 growth stages; CONTAINS InterPro DOMAIN/s: Acid phosphatase (Class B) (InterPro:IPR005519), Vegetative storage protein/acid phosphatase (Int…	protein_coding	0
AT1G04040	Col9D-Col0D	1.16554e-05	-1.54727	0.342157	HAD superfamily, subfamily IIIB acid phosphatase ; FUNCTIONS IN: acid phosphatase activity; INVOLVED IN: biological_process unknown; LOCATED IN: cell wall, plasma membrane, vacuole, plant-type cell wall; EXPRESSED IN: 19 plant structures; EXPRESSED DURING: 9 growth stages; CONTAINS InterPro DOMAIN/s: Acid phosphatase (Class B) (InterPro:IPR005519), Vegetative storage protein/acid phosphatase (Int…	protein_coding	0
AT1G04070	Col6D-Col0D	0.0134005	-1.04186	0.485703	Subunit of the TOM complex, a translocase in the outer mitochondrial membrane that selectively allows proteins with a mitochondrial targeting sequence to enter the mitochondrion.	protein_coding	(ATTOM22-I);TRANSLOCASE OF OUTER MEMBRANE 22-I (TOM22-I)
AT1G04070	Col15D-Col0D	1.65138e-10	2.56058	5.89946	Subunit of the TOM complex, a translocase in the outer mitochondrial membrane that selectively allows proteins with a mitochondrial targeting sequence to enter the mitochondrion.	protein_coding	(ATTOM22-I);TRANSLOCASE OF OUTER MEMBRANE 22-I (TOM22-I)
AT1G04080	Col9D-Col0D	5.61569e-07	1.25613	2.38854	PRP39; INVOLVED IN: regulation of timing of transition from vegetative to reproductive phase; LOCATED IN: intracellular; EXPRESSED IN: 28 plant structures; EXPRESSED DURING: 13 growth stages; CONTAINS InterPro DOMAIN/s: RNA-processing protein, HAT helix (InterPro:IPR003107); BEST Arabidopsis thaliana protein match is: Tetratricopeptide repeat (TPR)-like superfamily protein (TAIR:AT5G46400.1).	protein_coding	(PRP39)
AT1G04080	Col6D-Col0D	2.62045e-06	1.35318	2.55475	PRP39; INVOLVED IN: regulation of timing of transition from vegetative to reproductive phase; LOCATED IN: intracellular; EXPRESSED IN: 28 plant structures; EXPRESSED DURING: 13 growth stages; CONTAINS InterPro DOMAIN/s: RNA-processing protein, HAT helix (InterPro:IPR003107); BEST Arabidopsis thaliana protein match is: Tetratricopeptide repeat (TPR)-like superfamily protein (TAIR:AT5G46400.1).	protein_coding	(PRP39)
AT1G04080	Col15D-Col0D	8.33228e-09	1.54521	2.91846	PRP39; INVOLVED IN: regulation of timing of transition from vegetative to reproductive phase; LOCATED IN: intracellular; EXPRESSED IN: 28 plant structures; EXPRESSED DURING: 13 growth stages; CONTAINS InterPro DOMAIN/s: RNA-processing protein, HAT helix (InterPro:IPR003107); BEST Arabidopsis thaliana protein match is: Tetratricopeptide repeat (TPR)-like superfamily protein (TAIR:AT5G46400.1).	protein_coding	(PRP39)
AT1G04080	Col12D-Col0D	4.39866e-09	1.56567	2.96016	PRP39; INVOLVED IN: regulation of timing of transition from vegetative to reproductive phase; LOCATED IN: intracellular; EXPRESSED IN: 28 plant structures; EXPRESSED DURING: 13 growth stages; CONTAINS InterPro DOMAIN/s: RNA-processing protein, HAT helix (InterPro:IPR003107); BEST Arabidopsis thaliana protein match is: Tetratricopeptide repeat (TPR)-like superfamily protein (TAIR:AT5G46400.1).	protein_coding	(PRP39)
AT1G04100	Col15D-Col0D	7.65815e-06	1.46376	2.75825	Auxin induced gene, IAA10 (IAA10).	protein_coding	INDOLEACETIC ACID-INDUCED PROTEIN 10 (IAA10)
AT1G04110	Col12D-Col0D	1.94967e-05	-5.33205	0.0248253	Initially identified as a mutation affecting stomatal development and distribution. Encodes a protein similar to serine proteases.	protein_coding	(ATSDD1);STOMATAL DENSITY AND DISTRIBUTION 1 (SDD1)
AT1G04110	Col15D-Col0D	0.000596977	-3.86885	0.0684479	Initially identified as a mutation affecting stomatal development and distribution. Encodes a protein similar to serine proteases.	protein_coding	(ATSDD1);STOMATAL DENSITY AND DISTRIBUTION 1 (SDD1)
AT1G04120	Col9D-Col0D	1.69599e-06	1.76367	3.39562	encodes a high-affinity inositol hexakisphosphate transporter that plays a role in guard cell signaling and phytate storage. It is a member of MRP subfamily / ABC transporter subfamily C.	protein_coding	MULTIDRUG RESISTANCE-ASSOCIATED PROTEIN 5 (ATMRP5);ARABIDOPSIS THALIANA ATP-BINDING CASSETTE C5 (ATABCC5);ATP-BINDING CASSETTE C5 (ABCC5);MULTIDRUG RESISTANCE-ASSOCIATED PROTEIN 5 (MRP5);MULTIDRUG RESISTANCE PROTEIN 5 (MRP5)
AT1G04120	Col6D-Col0D	3.30212e-06	1.97218	3.92361	encodes a high-affinity inositol hexakisphosphate transporter that plays a role in guard cell signaling and phytate storage. It is a member of MRP subfamily / ABC transporter subfamily C.	protein_coding	MULTIDRUG RESISTANCE-ASSOCIATED PROTEIN 5 (ATMRP5);ARABIDOPSIS THALIANA ATP-BINDING CASSETTE C5 (ATABCC5);ATP-BINDING CASSETTE C5 (ABCC5);MULTIDRUG RESISTANCE-ASSOCIATED PROTEIN 5 (MRP5);MULTIDRUG RESISTANCE PROTEIN 5 (MRP5)
AT1G04120	Col12D-Col0D	2.64805e-09	2.4589	5.49797	encodes a high-affinity inositol hexakisphosphate transporter that plays a role in guard cell signaling and phytate storage. It is a member of MRP subfamily / ABC transporter subfamily C.	protein_coding	MULTIDRUG RESISTANCE-ASSOCIATED PROTEIN 5 (ATMRP5);ARABIDOPSIS THALIANA ATP-BINDING CASSETTE C5 (ATABCC5);ATP-BINDING CASSETTE C5 (ABCC5);MULTIDRUG RESISTANCE-ASSOCIATED PROTEIN 5 (MRP5);MULTIDRUG RESISTANCE PROTEIN 5 (MRP5)
AT1G04120	Col15D-Col0D	6.30381e-10	2.67609	6.3912	encodes a high-affinity inositol hexakisphosphate transporter that plays a role in guard cell signaling and phytate storage. It is a member of MRP subfamily / ABC transporter subfamily C.	protein_coding	MULTIDRUG RESISTANCE-ASSOCIATED PROTEIN 5 (ATMRP5);ARABIDOPSIS THALIANA ATP-BINDING CASSETTE C5 (ATABCC5);ATP-BINDING CASSETTE C5 (ABCC5);MULTIDRUG RESISTANCE-ASSOCIATED PROTEIN 5 (MRP5);MULTIDRUG RESISTANCE PROTEIN 5 (MRP5)
AT1G04130	Col12D-Col0D	0.000962765	1.07713	2.10984	Encodes one of the 36 carboxylate clamp (CC)-tetratricopeptide repeat (TPR) proteins (Prasad 2010, Pubmed ID: 20856808). Interacts with Hsp90/Hsp70 as co-chaperone.	protein_coding	(AtTPR2);TETRATRICOPEPTIDE REPEAT 2 (TPR2)
AT1G04130	Col9D-Col0D	5.07839e-05	1.47645	2.78264	Encodes one of the 36 carboxylate clamp (CC)-tetratricopeptide repeat (TPR) proteins (Prasad 2010, Pubmed ID: 20856808). Interacts with Hsp90/Hsp70 as co-chaperone.	protein_coding	(AtTPR2);TETRATRICOPEPTIDE REPEAT 2 (TPR2)
AT1G04140	Col15D-Col0D	9.70651e-07	1.00792	2.01101	Transducin family protein / WD-40 repeat family protein; FUNCTIONS IN: nucleotide binding; INVOLVED IN: biological_process unknown; LOCATED IN: chloroplast; EXPRESSED IN: 24 plant structures; EXPRESSED DURING: 15 growth stages; CONTAINS InterPro DOMAIN/s: WD40 repeat 2 (InterPro:IPR019782), WD40 repeat, conserved site (InterPro:IPR019775), WD40 repeat (InterPro:IPR001680), WD40 repeat-like-contai…	protein_coding	0
AT1G04140	Col12D-Col0D	8.4657e-07	1.01856	2.02589	Transducin family protein / WD-40 repeat family protein; FUNCTIONS IN: nucleotide binding; INVOLVED IN: biological_process unknown; LOCATED IN: chloroplast; EXPRESSED IN: 24 plant structures; EXPRESSED DURING: 15 growth stages; CONTAINS InterPro DOMAIN/s: WD40 repeat 2 (InterPro:IPR019782), WD40 repeat, conserved site (InterPro:IPR019775), WD40 repeat (InterPro:IPR001680), WD40 repeat-like-contai…	protein_coding	0
AT1G04140	Col9D-Col0D	7.77676e-07	1.09657	2.13846	Transducin family protein / WD-40 repeat family protein; FUNCTIONS IN: nucleotide binding; INVOLVED IN: biological_process unknown; LOCATED IN: chloroplast; EXPRESSED IN: 24 plant structures; EXPRESSED DURING: 15 growth stages; CONTAINS InterPro DOMAIN/s: WD40 repeat 2 (InterPro:IPR019782), WD40 repeat, conserved site (InterPro:IPR019775), WD40 repeat (InterPro:IPR001680), WD40 repeat-like-contai…	protein_coding	0
AT1G04140	Col6D-Col0D	4.76176e-06	1.14112	2.20552	Transducin family protein / WD-40 repeat family protein; FUNCTIONS IN: nucleotide binding; INVOLVED IN: biological_process unknown; LOCATED IN: chloroplast; EXPRESSED IN: 24 plant structures; EXPRESSED DURING: 15 growth stages; CONTAINS InterPro DOMAIN/s: WD40 repeat 2 (InterPro:IPR019782), WD40 repeat, conserved site (InterPro:IPR019775), WD40 repeat (InterPro:IPR001680), WD40 repeat-like-contai…	protein_coding	0
AT1G04180	Col12D-Col0D	4.69332e-08	-7.29798	0.00635462	YUCCA 9 (YUC9); FUNCTIONS IN: NADP or NADPH binding, oxidoreductase activity, monooxygenase activity, FAD binding, flavin-containing monooxygenase activity; INVOLVED IN: oxidation reduction; EXPRESSED IN: root; CONTAINS InterPro DOMAIN/s: Pyridine nucleotide-disulphide oxidoreductase, class-II (InterPro:IPR000103), FAD-dependent pyridine nucleotide-disulphide oxidoreductase (InterPro:IPR013027), …	protein_coding	YUCCA 9 (YUC9)
AT1G04180	Col15D-Col0D	2.8131e-06	-5.27073	0.0259031	YUCCA 9 (YUC9); FUNCTIONS IN: NADP or NADPH binding, oxidoreductase activity, monooxygenase activity, FAD binding, flavin-containing monooxygenase activity; INVOLVED IN: oxidation reduction; EXPRESSED IN: root; CONTAINS InterPro DOMAIN/s: Pyridine nucleotide-disulphide oxidoreductase, class-II (InterPro:IPR000103), FAD-dependent pyridine nucleotide-disulphide oxidoreductase (InterPro:IPR013027), …	protein_coding	YUCCA 9 (YUC9)
AT1G04180	Col9D-Col0D	1.62955e-05	-3.13266	0.114018	YUCCA 9 (YUC9); FUNCTIONS IN: NADP or NADPH binding, oxidoreductase activity, monooxygenase activity, FAD binding, flavin-containing monooxygenase activity; INVOLVED IN: oxidation reduction; EXPRESSED IN: root; CONTAINS InterPro DOMAIN/s: Pyridine nucleotide-disulphide oxidoreductase, class-II (InterPro:IPR000103), FAD-dependent pyridine nucleotide-disulphide oxidoreductase (InterPro:IPR013027), …	protein_coding	YUCCA 9 (YUC9)
AT1G04200	Col15D-Col0D	2.73152e-09	1.91799	3.77897	FUNCTIONS IN: molecular_function unknown; INVOLVED IN: N-terminal protein myristoylation; LOCATED IN: cellular_component unknown; EXPRESSED IN: 22 plant structures; EXPRESSED DURING: 13 growth stages; CONTAINS InterPro DOMAIN/s: Dymeclin (InterPro:IPR019142)	protein_coding	0
AT1G04220	Col15D-Col0D	0.00129281	2.95057	7.73054	Encodes KCS2, a member of the 3-ketoacyl-CoA synthase family involved in the biosynthesis of VLCFA (very long chain fatty acids).	protein_coding	3-KETOACYL-COA SYNTHASE 2 (KCS2)
AT1G04220	Col6D-Col0D	0.000856948	3.35675	10.2443	Encodes KCS2, a member of the 3-ketoacyl-CoA synthase family involved in the biosynthesis of VLCFA (very long chain fatty acids).	protein_coding	3-KETOACYL-COA SYNTHASE 2 (KCS2)
AT1G04220	Col9D-Col0D	0.000159613	3.63506	12.424	Encodes KCS2, a member of the 3-ketoacyl-CoA synthase family involved in the biosynthesis of VLCFA (very long chain fatty acids).	protein_coding	3-KETOACYL-COA SYNTHASE 2 (KCS2)
AT1G04220	Col12D-Col0D	1.88108e-05	4.08224	16.9386	Encodes KCS2, a member of the 3-ketoacyl-CoA synthase family involved in the biosynthesis of VLCFA (very long chain fatty acids).	protein_coding	3-KETOACYL-COA SYNTHASE 2 (KCS2)
AT1G04230	Col12D-Col0D	0.00252132	1.24872	2.37631	Protein of unknown function (DUF2361); CONTAINS InterPro DOMAIN/s: Protein of unknown function DUF2361 (InterPro:IPR019310); BEST Arabidopsis thaliana protein match is: Protein of unknown function (DUF2361) (TAIR:AT5G43720.1)	protein_coding	0
AT1G04240	Col15D-Col0D	3.66917e-10	-4.67785	0.0390686	SHY2/IAA3 regulates multiple auxin responses in roots. It is induced rapidly by IAA, and has been shown to be phosphorylated by oat phytochrome A in vitro.	protein_coding	SHORT HYPOCOTYL 2 (SHY2);INDOLE-3-ACETIC ACID INDUCIBLE 3 (IAA3)
AT1G04240	Col12D-Col0D	1.76263e-11	-3.30039	0.101504	SHY2/IAA3 regulates multiple auxin responses in roots. It is induced rapidly by IAA, and has been shown to be phosphorylated by oat phytochrome A in vitro.	protein_coding	SHORT HYPOCOTYL 2 (SHY2);INDOLE-3-ACETIC ACID INDUCIBLE 3 (IAA3)
AT1G04240	Col6D-Col0D	1.31307e-06	-2.38757	0.191104	SHY2/IAA3 regulates multiple auxin responses in roots. It is induced rapidly by IAA, and has been shown to be phosphorylated by oat phytochrome A in vitro.	protein_coding	SHORT HYPOCOTYL 2 (SHY2);INDOLE-3-ACETIC ACID INDUCIBLE 3 (IAA3)
AT1G04240	Col9D-Col0D	3.39627e-07	-1.88717	0.270337	SHY2/IAA3 regulates multiple auxin responses in roots. It is induced rapidly by IAA, and has been shown to be phosphorylated by oat phytochrome A in vitro.	protein_coding	SHORT HYPOCOTYL 2 (SHY2);INDOLE-3-ACETIC ACID INDUCIBLE 3 (IAA3)
AT1G04250	Col15D-Col0D	1.87356e-09	-5.62435	0.0202723	Transcription regulator acting as repressor of auxin-inducible gene expression. Auxin-inducible AUX/IAA gene. Short-lived nuclear protein with four conserved domains. Domain III has homology to beta alpha alpha dimerization and DNA binding domains. Involved in auxin signaling and is a positive modulator of natural leaf senescence. Auxin induces the degradation of the protein in a dosage-dependent…	protein_coding	AUXIN RESISTANT 3 (AXR3);INDOLE-3-ACETIC ACID INDUCIBLE 17 (IAA17); (ATIAA17)
AT1G04250	Col12D-Col0D	1.66615e-11	-5.0318	0.0305687	Transcription regulator acting as repressor of auxin-inducible gene expression. Auxin-inducible AUX/IAA gene. Short-lived nuclear protein with four conserved domains. Domain III has homology to beta alpha alpha dimerization and DNA binding domains. Involved in auxin signaling and is a positive modulator of natural leaf senescence. Auxin induces the degradation of the protein in a dosage-dependent…	protein_coding	AUXIN RESISTANT 3 (AXR3);INDOLE-3-ACETIC ACID INDUCIBLE 17 (IAA17); (ATIAA17)
AT1G04250	Col6D-Col0D	3.03214e-06	-2.70204	0.153675	Transcription regulator acting as repressor of auxin-inducible gene expression. Auxin-inducible AUX/IAA gene. Short-lived nuclear protein with four conserved domains. Domain III has homology to beta alpha alpha dimerization and DNA binding domains. Involved in auxin signaling and is a positive modulator of natural leaf senescence. Auxin induces the degradation of the protein in a dosage-dependent…	protein_coding	AUXIN RESISTANT 3 (AXR3);INDOLE-3-ACETIC ACID INDUCIBLE 17 (IAA17); (ATIAA17)
AT1G04250	Col9D-Col0D	7.11099e-07	-1.7494	0.297426	Transcription regulator acting as repressor of auxin-inducible gene expression. Auxin-inducible AUX/IAA gene. Short-lived nuclear protein with four conserved domains. Domain III has homology to beta alpha alpha dimerization and DNA binding domains. Involved in auxin signaling and is a positive modulator of natural leaf senescence. Auxin induces the degradation of the protein in a dosage-dependent…	protein_coding	AUXIN RESISTANT 3 (AXR3);INDOLE-3-ACETIC ACID INDUCIBLE 17 (IAA17); (ATIAA17)
AT1G04270	Col6D-Col0D	4.23086e-08	-1.79142	0.288888	Encodes cytosolic ribosomal protein S15.	protein_coding	CYTOSOLIC RIBOSOMAL PROTEIN S15 (RPS15)
AT1G04270	Col9D-Col0D	2.13636e-08	-1.55737	0.33977	Encodes cytosolic ribosomal protein S15.	protein_coding	CYTOSOLIC RIBOSOMAL PROTEIN S15 (RPS15)
AT1G04270	Col12D-Col0D	3.65224e-07	-1.21369	0.431165	Encodes cytosolic ribosomal protein S15.	protein_coding	CYTOSOLIC RIBOSOMAL PROTEIN S15 (RPS15)
AT1G04280	Col15D-Col0D	0.00640271	-1.32534	0.399056	P-loop containing nucleoside triphosphate hydrolases superfamily protein; FUNCTIONS IN: ATP binding; INVOLVED IN: cell killing; LOCATED IN: membrane; EXPRESSED IN: leaf; CONTAINS InterPro DOMAIN/s: Zeta toxin (InterPro:IPR010488); BEST Arabidopsis thaliana protein match is: P-loop containing nucleoside triphosphate hydrolases superfamily protein (TAIR:AT1G06750.2)	protein_coding	0
AT1G04290	Col6D-Col0D	0.000576329	-3.21722	0.107528	Thioesterase superfamily protein; FUNCTIONS IN: hydrolase activity, acting on ester bonds, acyl-CoA thioesterase activity; INVOLVED IN: biological_process unknown; LOCATED IN: peroxisome; EXPRESSED IN: 24 plant structures; EXPRESSED DURING: 15 growth stages; CONTAINS InterPro DOMAIN/s: Thioesterase superfamily (InterPro:IPR006683), Phenylacetic acid degradation-related protein (InterPro:IPR003736…	protein_coding	0
AT1G04290	Col12D-Col0D	6.15815e-06	-1.906	0.266831	Thioesterase superfamily protein; FUNCTIONS IN: hydrolase activity, acting on ester bonds, acyl-CoA thioesterase activity; INVOLVED IN: biological_process unknown; LOCATED IN: peroxisome; EXPRESSED IN: 24 plant structures; EXPRESSED DURING: 15 growth stages; CONTAINS InterPro DOMAIN/s: Thioesterase superfamily (InterPro:IPR006683), Phenylacetic acid degradation-related protein (InterPro:IPR003736…	protein_coding	0
AT1G04290	Col15D-Col0D	0.000156197	-1.86963	0.273645	Thioesterase superfamily protein; FUNCTIONS IN: hydrolase activity, acting on ester bonds, acyl-CoA thioesterase activity; INVOLVED IN: biological_process unknown; LOCATED IN: peroxisome; EXPRESSED IN: 24 plant structures; EXPRESSED DURING: 15 growth stages; CONTAINS InterPro DOMAIN/s: Thioesterase superfamily (InterPro:IPR006683), Phenylacetic acid degradation-related protein (InterPro:IPR003736…	protein_coding	0
AT1G04290	Col9D-Col0D	0.00105981	-1.19575	0.436561	Thioesterase superfamily protein; FUNCTIONS IN: hydrolase activity, acting on ester bonds, acyl-CoA thioesterase activity; INVOLVED IN: biological_process unknown; LOCATED IN: peroxisome; EXPRESSED IN: 24 plant structures; EXPRESSED DURING: 15 growth stages; CONTAINS InterPro DOMAIN/s: Thioesterase superfamily (InterPro:IPR006683), Phenylacetic acid degradation-related protein (InterPro:IPR003736…	protein_coding	0
AT1G04300	Col9D-Col0D	3.55927e-06	1.12746	2.18474	TRAF-like superfamily protein; FUNCTIONS IN: molecular_function unknown; INVOLVED IN: biological_process unknown; EXPRESSED IN: 24 plant structures; EXPRESSED DURING: 15 growth stages; CONTAINS InterPro DOMAIN/s: TRAF-like (InterPro:IPR008974), MATH (InterPro:IPR002083); BEST Arabidopsis thaliana protein match is: TRAF-like superfamily protein (TAIR:AT5G43560.2)	protein_coding	(MUSE13)
AT1G04300	Col6D-Col0D	2.07331e-05	1.17608	2.25961	TRAF-like superfamily protein; FUNCTIONS IN: molecular_function unknown; INVOLVED IN: biological_process unknown; EXPRESSED IN: 24 plant structures; EXPRESSED DURING: 15 growth stages; CONTAINS InterPro DOMAIN/s: TRAF-like (InterPro:IPR008974), MATH (InterPro:IPR002083); BEST Arabidopsis thaliana protein match is: TRAF-like superfamily protein (TAIR:AT5G43560.2)	protein_coding	(MUSE13)
AT1G04300	Col15D-Col0D	1.44235e-11	2.22321	4.66931	TRAF-like superfamily protein; FUNCTIONS IN: molecular_function unknown; INVOLVED IN: biological_process unknown; EXPRESSED IN: 24 plant structures; EXPRESSED DURING: 15 growth stages; CONTAINS InterPro DOMAIN/s: TRAF-like (InterPro:IPR008974), MATH (InterPro:IPR002083); BEST Arabidopsis thaliana protein match is: TRAF-like superfamily protein (TAIR:AT5G43560.2)	protein_coding	(MUSE13)
AT1G04300	Col12D-Col0D	4.70991e-12	2.34628	5.08512	TRAF-like superfamily protein; FUNCTIONS IN: molecular_function unknown; INVOLVED IN: biological_process unknown; EXPRESSED IN: 24 plant structures; EXPRESSED DURING: 15 growth stages; CONTAINS InterPro DOMAIN/s: TRAF-like (InterPro:IPR008974), MATH (InterPro:IPR002083); BEST Arabidopsis thaliana protein match is: TRAF-like superfamily protein (TAIR:AT5G43560.2)	protein_coding	(MUSE13)
AT1G04310	Col12D-Col0D	2.37467e-07	2.85827	7.25143	encodes an ethylene receptor related to bacterial two-component histidine kinases.	protein_coding	ETHYLENE RESPONSE SENSOR 2 (ERS2)
AT1G04310	Col15D-Col0D	1.89204e-07	3.00072	8.00401	encodes an ethylene receptor related to bacterial two-component histidine kinases.	protein_coding	ETHYLENE RESPONSE SENSOR 2 (ERS2)
AT1G04340	Col6D-Col0D	0.00562151	-1.04297	0.485327	HR-like lesion-inducing protein-related; FUNCTIONS IN: molecular_function unknown; INVOLVED IN: biological_process unknown; LOCATED IN: endomembrane system; EXPRESSED IN: 23 plant structures; EXPRESSED DURING: 15 growth stages; CONTAINS InterPro DOMAIN/s: HR-like lesion-inducer (InterPro:IPR008637); BEST Arabidopsis thaliana protein match is: HR-like lesion-inducing protein-related (TAIR:AT5G4346…	protein_coding	0
AT1G04340	Col15D-Col0D	7.76433e-07	1.45032	2.73269	HR-like lesion-inducing protein-related; FUNCTIONS IN: molecular_function unknown; INVOLVED IN: biological_process unknown; LOCATED IN: endomembrane system; EXPRESSED IN: 23 plant structures; EXPRESSED DURING: 15 growth stages; CONTAINS InterPro DOMAIN/s: HR-like lesion-inducer (InterPro:IPR008637); BEST Arabidopsis thaliana protein match is: HR-like lesion-inducing protein-related (TAIR:AT5G4346…	protein_coding	0
AT1G04390	Col9D-Col0D	8.66383e-05	1.57223	2.97364	BTB/POZ domain-containing protein; CONTAINS InterPro DOMAIN/s: BTB/POZ (InterPro:IPR013069), BTB/POZ fold (InterPro:IPR011333), Kelch related (InterPro:IPR013089), BTB/POZ-like (InterPro:IPR000210)	protein_coding	0
AT1G04390	Col15D-Col0D	1.76784e-05	1.76689	3.4032	BTB/POZ domain-containing protein; CONTAINS InterPro DOMAIN/s: BTB/POZ (InterPro:IPR013069), BTB/POZ fold (InterPro:IPR011333), Kelch related (InterPro:IPR013089), BTB/POZ-like (InterPro:IPR000210)	protein_coding	0
AT1G04390	Col6D-Col0D	4.26015e-05	1.89676	3.72377	BTB/POZ domain-containing protein; CONTAINS InterPro DOMAIN/s: BTB/POZ (InterPro:IPR013069), BTB/POZ fold (InterPro:IPR011333), Kelch related (InterPro:IPR013089), BTB/POZ-like (InterPro:IPR000210)	protein_coding	0
AT1G04390	Col12D-Col0D	5.89987e-07	2.10458	4.30073	BTB/POZ domain-containing protein; CONTAINS InterPro DOMAIN/s: BTB/POZ (InterPro:IPR013069), BTB/POZ fold (InterPro:IPR011333), Kelch related (InterPro:IPR013089), BTB/POZ-like (InterPro:IPR000210)	protein_coding	0
AT1G04400	Col12D-Col0D	3.50934e-09	1.29987	2.46207	Blue light receptor mediating blue-light regulated cotyledon expansion and flowering time. Positive regulator of the flowering-time gene CONSTANS. This gene possesses a light-induced CNT2 N-terminal homodimerisation domain.Involved in blue-light induced stomatal opening. Involved in triggering chromatin decondensation. An 80-residue motif (NC80) is sufficient to confer CRY2's physiological functi…	protein_coding	(ATCRY2); (PHH1);CRYPTOCHROME 2 (CRY2); (FHA); (AT-PHH1)
AT1G04400	Col9D-Col0D	1.80651e-09	1.4834	2.79606	Blue light receptor mediating blue-light regulated cotyledon expansion and flowering time. Positive regulator of the flowering-time gene CONSTANS. This gene possesses a light-induced CNT2 N-terminal homodimerisation domain.Involved in blue-light induced stomatal opening. Involved in triggering chromatin decondensation. An 80-residue motif (NC80) is sufficient to confer CRY2's physiological functi…	protein_coding	(ATCRY2); (PHH1);CRYPTOCHROME 2 (CRY2); (FHA); (AT-PHH1)
AT1G04400	Col6D-Col0D	5.99263e-09	1.66828	3.17835	Blue light receptor mediating blue-light regulated cotyledon expansion and flowering time. Positive regulator of the flowering-time gene CONSTANS. This gene possesses a light-induced CNT2 N-terminal homodimerisation domain.Involved in blue-light induced stomatal opening. Involved in triggering chromatin decondensation. An 80-residue motif (NC80) is sufficient to confer CRY2's physiological functi…	protein_coding	(ATCRY2); (PHH1);CRYPTOCHROME 2 (CRY2); (FHA); (AT-PHH1)
AT1G04420	Col15D-Col0D	2.69994e-13	-3.39742	0.094902	NAD(P)-linked oxidoreductase superfamily protein; FUNCTIONS IN: oxidoreductase activity, aldo-keto reductase activity; INVOLVED IN: oxidation reduction; LOCATED IN: chloroplast, chloroplast stroma, chloroplast envelope; EXPRESSED IN: 23 plant structures; EXPRESSED DURING: 13 growth stages; CONTAINS InterPro DOMAIN/s: Aldo/keto reductase (InterPro:IPR001395); BEST Arabidopsis thaliana protein matc…	protein_coding	0
AT1G04420	Col12D-Col0D	5.79411e-15	-2.90156	0.133827	NAD(P)-linked oxidoreductase superfamily protein; FUNCTIONS IN: oxidoreductase activity, aldo-keto reductase activity; INVOLVED IN: oxidation reduction; LOCATED IN: chloroplast, chloroplast stroma, chloroplast envelope; EXPRESSED IN: 23 plant structures; EXPRESSED DURING: 13 growth stages; CONTAINS InterPro DOMAIN/s: Aldo/keto reductase (InterPro:IPR001395); BEST Arabidopsis thaliana protein matc…	protein_coding	0
AT1G04420	Col9D-Col0D	4.3528e-11	-1.86343	0.274822	NAD(P)-linked oxidoreductase superfamily protein; FUNCTIONS IN: oxidoreductase activity, aldo-keto reductase activity; INVOLVED IN: oxidation reduction; LOCATED IN: chloroplast, chloroplast stroma, chloroplast envelope; EXPRESSED IN: 23 plant structures; EXPRESSED DURING: 13 growth stages; CONTAINS InterPro DOMAIN/s: Aldo/keto reductase (InterPro:IPR001395); BEST Arabidopsis thaliana protein matc…	protein_coding	0
AT1G04420	Col6D-Col0D	1.69102e-08	-1.77705	0.29178	NAD(P)-linked oxidoreductase superfamily protein; FUNCTIONS IN: oxidoreductase activity, aldo-keto reductase activity; INVOLVED IN: oxidation reduction; LOCATED IN: chloroplast, chloroplast stroma, chloroplast envelope; EXPRESSED IN: 23 plant structures; EXPRESSED DURING: 13 growth stages; CONTAINS InterPro DOMAIN/s: Aldo/keto reductase (InterPro:IPR001395); BEST Arabidopsis thaliana protein matc…	protein_coding	0
AT1G04430	Col15D-Col0D	4.72159e-10	-4.6149	0.0408111	S-adenosyl-L-methionine-dependent methyltransferases superfamily protein; INVOLVED IN: biological_process unknown; LOCATED IN: Golgi apparatus, plasma membrane; EXPRESSED IN: 26 plant structures; EXPRESSED DURING: 15 growth stages; CONTAINS InterPro DOMAIN/s: Protein of unknown function DUF248, methyltransferase putative (InterPro:IPR004159); BEST Arabidopsis thaliana protein match is: S-adenosyl…	protein_coding	0
AT1G04430	Col12D-Col0D	3.9237e-12	-3.57834	0.0837165	S-adenosyl-L-methionine-dependent methyltransferases superfamily protein; INVOLVED IN: biological_process unknown; LOCATED IN: Golgi apparatus, plasma membrane; EXPRESSED IN: 26 plant structures; EXPRESSED DURING: 15 growth stages; CONTAINS InterPro DOMAIN/s: Protein of unknown function DUF248, methyltransferase putative (InterPro:IPR004159); BEST Arabidopsis thaliana protein match is: S-adenosyl…	protein_coding	0
AT1G04470	Col9D-Col0D	1.05256e-05	4.4315	21.5781	CONTAINS InterPro DOMAIN/s: Munc13 homology 1 (InterPro:IPR014770), Protein of unknown function DUF810 (InterPro:IPR008528), Mammalian uncoordinated homology 13, domain 2 (InterPro:IPR014772); BEST Arabidopsis thaliana protein match is: Protein of unknown function (DUF810) (TAIR:AT2G33420.1)	protein_coding	0
AT1G04470	Col15D-Col0D	3.05489e-06	4.7324	26.5824	CONTAINS InterPro DOMAIN/s: Munc13 homology 1 (InterPro:IPR014770), Protein of unknown function DUF810 (InterPro:IPR008528), Mammalian uncoordinated homology 13, domain 2 (InterPro:IPR014772); BEST Arabidopsis thaliana protein match is: Protein of unknown function (DUF810) (TAIR:AT2G33420.1)	protein_coding	0
AT1G04470	Col12D-Col0D	1.51435e-07	5.36753	41.2844	CONTAINS InterPro DOMAIN/s: Munc13 homology 1 (InterPro:IPR014770), Protein of unknown function DUF810 (InterPro:IPR008528), Mammalian uncoordinated homology 13, domain 2 (InterPro:IPR014772); BEST Arabidopsis thaliana protein match is: Protein of unknown function (DUF810) (TAIR:AT2G33420.1)	protein_coding	0
AT1G04480	Col6D-Col0D	7.53722e-06	-1.86311	0.274883	Ribosomal protein L14p/L23e family protein; FUNCTIONS IN: structural constituent of ribosome; INVOLVED IN: translation; LOCATED IN: ribosome, intracellular; EXPRESSED IN: 24 plant structures; EXPRESSED DURING: 15 growth stages; CONTAINS InterPro DOMAIN/s: Ribosomal protein L14b/L23e (InterPro:IPR000218), Ribosomal protein L14 conserved site (InterPro:IPR019972); BEST Arabidopsis thaliana protein …	protein_coding	0
AT1G04480	Col9D-Col0D	2.96778e-06	-1.48781	0.356552	Ribosomal protein L14p/L23e family protein; FUNCTIONS IN: structural constituent of ribosome; INVOLVED IN: translation; LOCATED IN: ribosome, intracellular; EXPRESSED IN: 24 plant structures; EXPRESSED DURING: 15 growth stages; CONTAINS InterPro DOMAIN/s: Ribosomal protein L14b/L23e (InterPro:IPR000218), Ribosomal protein L14 conserved site (InterPro:IPR019972); BEST Arabidopsis thaliana protein …	protein_coding	0
AT1G04480	Col12D-Col0D	4.94837e-05	-1.12574	0.458266	Ribosomal protein L14p/L23e family protein; FUNCTIONS IN: structural constituent of ribosome; INVOLVED IN: translation; LOCATED IN: ribosome, intracellular; EXPRESSED IN: 24 plant structures; EXPRESSED DURING: 15 growth stages; CONTAINS InterPro DOMAIN/s: Ribosomal protein L14b/L23e (InterPro:IPR000218), Ribosomal protein L14 conserved site (InterPro:IPR019972); BEST Arabidopsis thaliana protein …	protein_coding	0
AT1G04490	Col15D-Col0D	1.61978e-05	3.13489	8.78407	Protein of unknown function (DUF3527); CONTAINS InterPro DOMAIN/s: Protein of unknown function DUF3527 (InterPro:IPR021916); BEST Arabidopsis thaliana protein match is: Protein of unknown function (DUF3527) (TAIR:AT2G33360.2)	protein_coding	0
AT1G04490	Col12D-Col0D	9.76262e-06	3.13508	8.7852	Protein of unknown function (DUF3527); CONTAINS InterPro DOMAIN/s: Protein of unknown function DUF3527 (InterPro:IPR021916); BEST Arabidopsis thaliana protein match is: Protein of unknown function (DUF3527) (TAIR:AT2G33360.2)	protein_coding	0
AT1G04520	Col12D-Col0D	7.8685e-05	-2.98348	0.126439	Encodes a plasmodesmal protein that may be involved in the intercellular movement of molecules through the plasmodesmata.	protein_coding	PLASMODESMATA-LOCATED PROTEIN 2 (PDLP2)
AT1G04520	Col15D-Col0D	0.000564613	-2.86385	0.137371	Encodes a plasmodesmal protein that may be involved in the intercellular movement of molecules through the plasmodesmata.	protein_coding	PLASMODESMATA-LOCATED PROTEIN 2 (PDLP2)
AT1G04520	Col6D-Col0D	0.0237382	-2.15407	0.224677	Encodes a plasmodesmal protein that may be involved in the intercellular movement of molecules through the plasmodesmata.	protein_coding	PLASMODESMATA-LOCATED PROTEIN 2 (PDLP2)
AT1G04520	Col9D-Col0D	0.0189127	-1.32724	0.398531	Encodes a plasmodesmal protein that may be involved in the intercellular movement of molecules through the plasmodesmata.	protein_coding	PLASMODESMATA-LOCATED PROTEIN 2 (PDLP2)
AT1G04530	Col12D-Col0D	2.63655e-10	-2.49631	0.177229	Encodes one of the 36 carboxylate clamp (CC)-tetratricopeptide repeat (TPR) proteins (Prasad 2010, Pubmed ID: 20856808) with potential to interact with Hsp90/Hsp70 as co-chaperones.	protein_coding	TETRATRICOPEPTIDE REPEAT 4 (TPR4)
AT1G04530	Col15D-Col0D	4.7029e-08	-2.4761	0.17973	Encodes one of the 36 carboxylate clamp (CC)-tetratricopeptide repeat (TPR) proteins (Prasad 2010, Pubmed ID: 20856808) with potential to interact with Hsp90/Hsp70 as co-chaperones.	protein_coding	TETRATRICOPEPTIDE REPEAT 4 (TPR4)
AT1G04530	Col9D-Col0D	3.55847e-05	-1.03621	0.487607	Encodes one of the 36 carboxylate clamp (CC)-tetratricopeptide repeat (TPR) proteins (Prasad 2010, Pubmed ID: 20856808) with potential to interact with Hsp90/Hsp70 as co-chaperones.	protein_coding	TETRATRICOPEPTIDE REPEAT 4 (TPR4)
AT1G04540	Col12D-Col0D	0.0343235	2.63362	6.20581	Calcium-dependent lipid-binding (CaLB domain) family protein; INVOLVED IN: biological_process unknown; LOCATED IN: membrane; EXPRESSED IN: 10 plant structures; EXPRESSED DURING: L mature pollen stage, M germinated pollen stage, 4 anthesis, C globular stage, petal differentiation and expansion stage; CONTAINS InterPro DOMAIN/s: C2 calcium/lipid-binding domain, CaLB (InterPro:IPR008973), C2 calcium…	protein_coding	0
AT1G04550	Col15D-Col0D	6.32459e-06	-1.53915	0.344089	IAA12/BDL plays a role in auxin-mediated processes of apical-basal patterning in the embryo. bdl mutants lack a primary root meristem	protein_coding	INDOLE-3-ACETIC ACID INDUCIBLE 12 (IAA12);BODENLOS (BDL)
AT1G04550	Col12D-Col0D	4.07261e-06	-1.23265	0.425535	IAA12/BDL plays a role in auxin-mediated processes of apical-basal patterning in the embryo. bdl mutants lack a primary root meristem	protein_coding	INDOLE-3-ACETIC ACID INDUCIBLE 12 (IAA12);BODENLOS (BDL)
AT1G04550	Col6D-Col0D	0.000466227	-1.1896	0.438423	IAA12/BDL plays a role in auxin-mediated processes of apical-basal patterning in the embryo. bdl mutants lack a primary root meristem	protein_coding	INDOLE-3-ACETIC ACID INDUCIBLE 12 (IAA12);BODENLOS (BDL)
AT1G04555	Col6D-Col0D	0.0240156	-1.08633	0.470959	unknown protein; FUNCTIONS IN: molecular_function unknown; INVOLVED IN: biological_process unknown; LOCATED IN: cellular_component unknown; BEST Arabidopsis thaliana protein match is: unknown protein (TAIR:AT4G33380.1)	protein_coding	0
AT1G04560	Col12D-Col0D	9.56659e-06	6.20187	73.6122	AWPM-19-like family protein; FUNCTIONS IN: molecular_function unknown; INVOLVED IN: biological_process unknown; LOCATED IN: endomembrane system; CONTAINS InterPro DOMAIN/s: AWPM-19-like (InterPro:IPR008390); BEST Arabidopsis thaliana protein match is: AWPM-19-like family protein (TAIR:AT5G46530.1)	protein_coding	0
AT1G04560	Col15D-Col0D	2.4967e-07	7.91395	241.177	AWPM-19-like family protein; FUNCTIONS IN: molecular_function unknown; INVOLVED IN: biological_process unknown; LOCATED IN: endomembrane system; CONTAINS InterPro DOMAIN/s: AWPM-19-like (InterPro:IPR008390); BEST Arabidopsis thaliana protein match is: AWPM-19-like family protein (TAIR:AT5G46530.1)	protein_coding	0
AT1G04570	Col9D-Col0D	0.00378692	1.85225	3.61062	Major facilitator superfamily protein; FUNCTIONS IN: transporter activity; INVOLVED IN: transport; LOCATED IN: chloroplast, membrane; CONTAINS InterPro DOMAIN/s: Biopterin transport-related protein BT1 (InterPro:IPR004324), Major facilitator superfamily, general substrate transporter (InterPro:IPR016196); BEST Arabidopsis thaliana protein match is: Major facilitator superfamily protein (TAIR:AT2G…	protein_coding	0
AT1G04570	Col12D-Col0D	3.47962e-08	4.29212	19.591	Major facilitator superfamily protein; FUNCTIONS IN: transporter activity; INVOLVED IN: transport; LOCATED IN: chloroplast, membrane; CONTAINS InterPro DOMAIN/s: Biopterin transport-related protein BT1 (InterPro:IPR004324), Major facilitator superfamily, general substrate transporter (InterPro:IPR016196); BEST Arabidopsis thaliana protein match is: Major facilitator superfamily protein (TAIR:AT2G…	protein_coding	0
AT1G04570	Col15D-Col0D	2.14196e-09	5.08891	34.0341	Major facilitator superfamily protein; FUNCTIONS IN: transporter activity; INVOLVED IN: transport; LOCATED IN: chloroplast, membrane; CONTAINS InterPro DOMAIN/s: Biopterin transport-related protein BT1 (InterPro:IPR004324), Major facilitator superfamily, general substrate transporter (InterPro:IPR016196); BEST Arabidopsis thaliana protein match is: Major facilitator superfamily protein (TAIR:AT2G…	protein_coding	0
AT1G04580	Col6D-Col0D	0.00630178	3.63309	12.407	Encodes aldehyde oxidase AAO4 preferentially expressed in developing seeds.	protein_coding	ALDEHYDE OXIDASE 4 (AAO4);ARABDOPSIS THALIANA ALDEHYDE OXIDASE 4 (ATAO-4);ALDEHYDE OXIDASE 2 (ATAO2);ALDEHYDE OXIDASE 4 (AO4)
AT1G04580	Col9D-Col0D	0.000160712	4.54315	23.3144	Encodes aldehyde oxidase AAO4 preferentially expressed in developing seeds.	protein_coding	ALDEHYDE OXIDASE 4 (AAO4);ARABDOPSIS THALIANA ALDEHYDE OXIDASE 4 (ATAO-4);ALDEHYDE OXIDASE 2 (ATAO2);ALDEHYDE OXIDASE 4 (AO4)
AT1G04580	Col12D-Col0D	5.41802e-08	7.22198	149.291	Encodes aldehyde oxidase AAO4 preferentially expressed in developing seeds.	protein_coding	ALDEHYDE OXIDASE 4 (AAO4);ARABDOPSIS THALIANA ALDEHYDE OXIDASE 4 (ATAO-4);ALDEHYDE OXIDASE 2 (ATAO2);ALDEHYDE OXIDASE 4 (AO4)
AT1G04580	Col15D-Col0D	4.33657e-09	8.43792	346.791	Encodes aldehyde oxidase AAO4 preferentially expressed in developing seeds.	protein_coding	ALDEHYDE OXIDASE 4 (AAO4);ARABDOPSIS THALIANA ALDEHYDE OXIDASE 4 (ATAO-4);ALDEHYDE OXIDASE 2 (ATAO2);ALDEHYDE OXIDASE 4 (AO4)
AT1G04620	Col12D-Col0D	7.77793e-05	1.3947	2.62933	Encodes a 7-hydroxymethyl chlorophyll a reductase, an enzyme of the chlorophyll cycle that converts 7-hydroxymethyl chlorophyll a to chlorophyll a.	protein_coding	7-HYDROXYMETHYL CHLOROPHYLL A (HMCHL) REDUCTASE (HCAR)
AT1G04630	Col15D-Col0D	1.58777e-05	-1.7249	0.30252	maternal effect embryo arrest 4 (MEE4); CONTAINS InterPro DOMAIN/s: GRIM-19 (InterPro:IPR009346); BEST Arabidopsis thaliana protein match is: GRIM-19 protein (TAIR:AT2G33220.1)	protein_coding	MATERNAL EFFECT EMBRYO ARREST 4 (MEE4)
AT1G04630	Col12D-Col0D	1.99582e-05	-1.28646	0.409955	maternal effect embryo arrest 4 (MEE4); CONTAINS InterPro DOMAIN/s: GRIM-19 (InterPro:IPR009346); BEST Arabidopsis thaliana protein match is: GRIM-19 protein (TAIR:AT2G33220.1)	protein_coding	MATERNAL EFFECT EMBRYO ARREST 4 (MEE4)
AT1G04630	Col9D-Col0D	0.000172563	-1.13013	0.456874	maternal effect embryo arrest 4 (MEE4); CONTAINS InterPro DOMAIN/s: GRIM-19 (InterPro:IPR009346); BEST Arabidopsis thaliana protein match is: GRIM-19 protein (TAIR:AT2G33220.1)	protein_coding	MATERNAL EFFECT EMBRYO ARREST 4 (MEE4)
AT1G04640	Col15D-Col0D	1.19575e-09	-3.98411	0.0631924	Lipoyltransferase, located in mitochondria but not found in chloroplasts	protein_coding	LIPOYLTRANSFERASE 2 (LIP2)
AT1G04640	Col12D-Col0D	8.07701e-12	-3.62581	0.0810069	Lipoyltransferase, located in mitochondria but not found in chloroplasts	protein_coding	LIPOYLTRANSFERASE 2 (LIP2)
AT1G04640	Col9D-Col0D	9.72753e-09	-2.00839	0.248551	Lipoyltransferase, located in mitochondria but not found in chloroplasts	protein_coding	LIPOYLTRANSFERASE 2 (LIP2)
AT1G04640	Col6D-Col0D	3.35769e-06	-1.89727	0.268451	Lipoyltransferase, located in mitochondria but not found in chloroplasts	protein_coding	LIPOYLTRANSFERASE 2 (LIP2)
AT1G04650	Col12D-Col0D	3.85916e-05	3.11287	8.65103	unknown protein	protein_coding	0
AT1G04650	Col15D-Col0D	1.63949e-05	3.45326	10.953	unknown protein	protein_coding	0
AT1G04680	Col12D-Col0D	1.85868e-08	-5.07884	0.0295881	Pectin lyase-like superfamily protein; FUNCTIONS IN: lyase activity, pectate lyase activity; INVOLVED IN: biological_process unknown; LOCATED IN: membrane; EXPRESSED IN: 23 plant structures; EXPRESSED DURING: 13 growth stages; CONTAINS InterPro DOMAIN/s: Pectin lyase fold/virulence factor (InterPro:IPR011050), AmbAllergen (InterPro:IPR018082), Pectate lyase/Amb allergen (InterPro:IPR002022), Pect…	protein_coding	0
AT1G04680	Col15D-Col0D	7.96778e-07	-4.96047	0.032118	Pectin lyase-like superfamily protein; FUNCTIONS IN: lyase activity, pectate lyase activity; INVOLVED IN: biological_process unknown; LOCATED IN: membrane; EXPRESSED IN: 23 plant structures; EXPRESSED DURING: 13 growth stages; CONTAINS InterPro DOMAIN/s: Pectin lyase fold/virulence factor (InterPro:IPR011050), AmbAllergen (InterPro:IPR018082), Pectate lyase/Amb allergen (InterPro:IPR002022), Pect…	protein_coding	0
AT1G04750	Col6D-Col0D	0.000191894	-1.52015	0.34865	Encodes vesicle-associated membrane protein 7B (VAMP7B, or VAMP721). Required for cell plate formation.VAMP721 interacts with KAT1 and KC1 K+ channels, affects channel gating and suppresses the K+ current within the physiological voltage range.	protein_coding	VESICLE-ASSOCIATED MEMBRANE PROTEIN 7B (VAMP7B);VESICLE-ASSOCIATED MEMBRANE PROTEIN 721 (VAMP721); (ATVAMP721); (AT VAMP7B)
AT1G04778	Col12D-Col0D	0.00129009	3.29085	9.7869	unknown protein; FUNCTIONS IN: molecular_function unknown; INVOLVED IN: biological_process unknown; LOCATED IN: cellular_component unknown	protein_coding	0
AT1G04778	Col15D-Col0D	1.23193e-06	5.55607	47.0483	unknown protein; FUNCTIONS IN: molecular_function unknown; INVOLVED IN: biological_process unknown; LOCATED IN: cellular_component unknown	protein_coding	0
AT1G04780	Col6D-Col0D	0.000727537	1.2298	2.34534	Ankyrin repeat family protein; FUNCTIONS IN: molecular_function unknown; INVOLVED IN: biological_process unknown; LOCATED IN: plasma membrane; EXPRESSED IN: 24 plant structures; EXPRESSED DURING: 13 growth stages; CONTAINS InterPro DOMAIN/s: Ankyrin repeat-containing domain (InterPro:IPR020683), Protein of unknown function DUF3424 (InterPro:IPR021832), Ankyrin repeat (InterPro:IPR002110); BEST Ar…	protein_coding	0
AT1G04780	Col9D-Col0D	6.64117e-05	1.30106	2.4641	Ankyrin repeat family protein; FUNCTIONS IN: molecular_function unknown; INVOLVED IN: biological_process unknown; LOCATED IN: plasma membrane; EXPRESSED IN: 24 plant structures; EXPRESSED DURING: 13 growth stages; CONTAINS InterPro DOMAIN/s: Ankyrin repeat-containing domain (InterPro:IPR020683), Protein of unknown function DUF3424 (InterPro:IPR021832), Ankyrin repeat (InterPro:IPR002110); BEST Ar…	protein_coding	0
AT1G04780	Col12D-Col0D	7.95089e-11	2.89777	7.45272	Ankyrin repeat family protein; FUNCTIONS IN: molecular_function unknown; INVOLVED IN: biological_process unknown; LOCATED IN: plasma membrane; EXPRESSED IN: 24 plant structures; EXPRESSED DURING: 13 growth stages; CONTAINS InterPro DOMAIN/s: Ankyrin repeat-containing domain (InterPro:IPR020683), Protein of unknown function DUF3424 (InterPro:IPR021832), Ankyrin repeat (InterPro:IPR002110); BEST Ar…	protein_coding	0
AT1G04780	Col15D-Col0D	1.50262e-11	3.19247	9.14176	Ankyrin repeat family protein; FUNCTIONS IN: molecular_function unknown; INVOLVED IN: biological_process unknown; LOCATED IN: plasma membrane; EXPRESSED IN: 24 plant structures; EXPRESSED DURING: 13 growth stages; CONTAINS InterPro DOMAIN/s: Ankyrin repeat-containing domain (InterPro:IPR020683), Protein of unknown function DUF3424 (InterPro:IPR021832), Ankyrin repeat (InterPro:IPR002110); BEST Ar…	protein_coding	0
AT1G04790	Col15D-Col0D	0.000278929	1.61023	3.053	RING/U-box superfamily protein; FUNCTIONS IN: zinc ion binding; EXPRESSED IN: 24 plant structures; EXPRESSED DURING: 15 growth stages; CONTAINS InterPro DOMAIN/s: Zinc finger, RING-type (InterPro:IPR001841), Zinc finger, C3HC4 RING-type (InterPro:IPR018957); BEST Arabidopsis thaliana protein match is: RING/U-box superfamily protein (TAIR:AT3G55530.1)	protein_coding	0
AT1G04790	Col12D-Col0D	2.82515e-05	1.85801	3.62507	RING/U-box superfamily protein; FUNCTIONS IN: zinc ion binding; EXPRESSED IN: 24 plant structures; EXPRESSED DURING: 15 growth stages; CONTAINS InterPro DOMAIN/s: Zinc finger, RING-type (InterPro:IPR001841), Zinc finger, C3HC4 RING-type (InterPro:IPR018957); BEST Arabidopsis thaliana protein match is: RING/U-box superfamily protein (TAIR:AT3G55530.1)	protein_coding	0
AT1G04810	Col9D-Col0D	0.000256672	1.0932	2.13347	26S proteasome regulatory complex, non-ATPase subcomplex, Rpn2/Psmd1 subunit; FUNCTIONS IN: enzyme regulator activity, binding; INVOLVED IN: protein catabolic process, ubiquitin-dependent protein catabolic process; LOCATED IN: proteasome regulatory particle, base subcomplex, proteasome complex, nucleus, plasma membrane; EXPRESSED IN: 23 plant structures; EXPRESSED DURING: 13 growth stages; CONTAI…	protein_coding	0
AT1G04810	Col15D-Col0D	1.41496e-05	1.35446	2.55702	26S proteasome regulatory complex, non-ATPase subcomplex, Rpn2/Psmd1 subunit; FUNCTIONS IN: enzyme regulator activity, binding; INVOLVED IN: protein catabolic process, ubiquitin-dependent protein catabolic process; LOCATED IN: proteasome regulatory particle, base subcomplex, proteasome complex, nucleus, plasma membrane; EXPRESSED IN: 23 plant structures; EXPRESSED DURING: 13 growth stages; CONTAI…	protein_coding	0
AT1G04810	Col6D-Col0D	0.000129098	1.36849	2.58201	26S proteasome regulatory complex, non-ATPase subcomplex, Rpn2/Psmd1 subunit; FUNCTIONS IN: enzyme regulator activity, binding; INVOLVED IN: protein catabolic process, ubiquitin-dependent protein catabolic process; LOCATED IN: proteasome regulatory particle, base subcomplex, proteasome complex, nucleus, plasma membrane; EXPRESSED IN: 23 plant structures; EXPRESSED DURING: 13 growth stages; CONTAI…	protein_coding	0
AT1G04810	Col12D-Col0D	1.16757e-06	1.55361	2.93551	26S proteasome regulatory complex, non-ATPase subcomplex, Rpn2/Psmd1 subunit; FUNCTIONS IN: enzyme regulator activity, binding; INVOLVED IN: protein catabolic process, ubiquitin-dependent protein catabolic process; LOCATED IN: proteasome regulatory particle, base subcomplex, proteasome complex, nucleus, plasma membrane; EXPRESSED IN: 23 plant structures; EXPRESSED DURING: 13 growth stages; CONTAI…	protein_coding	0
AT1G04820	Col15D-Col0D	0.000296064	-1.93046	0.262345	Encodes an alpha tubulin isoform that is expressed in roots, leaves and flowers.	protein_coding	TUBULIN ALPHA-4 CHAIN (TUA4);TORTIFOLIA 2 (TOR2)
AT1G04820	Col12D-Col0D	0.000463401	-1.83002	0.281261	Encodes an alpha tubulin isoform that is expressed in roots, leaves and flowers.	protein_coding	TUBULIN ALPHA-4 CHAIN (TUA4);TORTIFOLIA 2 (TOR2)
AT1G04820	Col6D-Col0D	0.0169889	1.45685	2.74509	Encodes an alpha tubulin isoform that is expressed in roots, leaves and flowers.	protein_coding	TUBULIN ALPHA-4 CHAIN (TUA4);TORTIFOLIA 2 (TOR2)
AT1G04830	Col12D-Col0D	5.59215e-06	1.07891	2.11244	Ypt/Rab-GAP domain of gyp1p superfamily protein; FUNCTIONS IN: RAB GTPase activator activity; INVOLVED IN: regulation of Rab GTPase activity; LOCATED IN: intracellular; EXPRESSED IN: 24 plant structures; EXPRESSED DURING: 15 growth stages; CONTAINS InterPro DOMAIN/s: RabGAP/TBC (InterPro:IPR000195); BEST Arabidopsis thaliana protein match is: Ypt/Rab-GAP domain of gyp1p superfamily protein (TAIR:…	protein_coding	0
AT1G04850	Col9D-Col0D	0.000195755	1.19541	2.2901	ubiquitin-associated (UBA)/TS-N domain-containing protein; FUNCTIONS IN: zinc ion binding; INVOLVED IN: biological_process unknown; LOCATED IN: intracellular; EXPRESSED IN: 24 plant structures; EXPRESSED DURING: 13 growth stages; CONTAINS InterPro DOMAIN/s: Zinc finger, C2H2-like (InterPro:IPR015880), Ubiquitin-associated/translation elongation factor EF1B, N-terminal (InterPro:IPR000449), Ubiqui…	protein_coding	0
AT1G04850	Col15D-Col0D	5.24102e-05	1.325	2.50534	ubiquitin-associated (UBA)/TS-N domain-containing protein; FUNCTIONS IN: zinc ion binding; INVOLVED IN: biological_process unknown; LOCATED IN: intracellular; EXPRESSED IN: 24 plant structures; EXPRESSED DURING: 13 growth stages; CONTAINS InterPro DOMAIN/s: Zinc finger, C2H2-like (InterPro:IPR015880), Ubiquitin-associated/translation elongation factor EF1B, N-terminal (InterPro:IPR000449), Ubiqui…	protein_coding	0
AT1G04850	Col6D-Col0D	0.000163021	1.42014	2.67612	ubiquitin-associated (UBA)/TS-N domain-containing protein; FUNCTIONS IN: zinc ion binding; INVOLVED IN: biological_process unknown; LOCATED IN: intracellular; EXPRESSED IN: 24 plant structures; EXPRESSED DURING: 13 growth stages; CONTAINS InterPro DOMAIN/s: Zinc finger, C2H2-like (InterPro:IPR015880), Ubiquitin-associated/translation elongation factor EF1B, N-terminal (InterPro:IPR000449), Ubiqui…	protein_coding	0
AT1G04850	Col12D-Col0D	1.41164e-08	2.16035	4.47024	ubiquitin-associated (UBA)/TS-N domain-containing protein; FUNCTIONS IN: zinc ion binding; INVOLVED IN: biological_process unknown; LOCATED IN: intracellular; EXPRESSED IN: 24 plant structures; EXPRESSED DURING: 13 growth stages; CONTAINS InterPro DOMAIN/s: Zinc finger, C2H2-like (InterPro:IPR015880), Ubiquitin-associated/translation elongation factor EF1B, N-terminal (InterPro:IPR000449), Ubiqui…	protein_coding	0
AT1G04860	Col15D-Col0D	1.38047e-05	1.09862	2.1415	Encodes a ubiquitin-specific protease.	protein_coding	UBIQUITIN-SPECIFIC PROTEASE 2 (UBP2); (ATUBP2)
AT1G04860	Col9D-Col0D	1.17987e-05	1.11776	2.1701	Encodes a ubiquitin-specific protease.	protein_coding	UBIQUITIN-SPECIFIC PROTEASE 2 (UBP2); (ATUBP2)
AT1G04860	Col6D-Col0D	1.58548e-05	1.29815	2.45913	Encodes a ubiquitin-specific protease.	protein_coding	UBIQUITIN-SPECIFIC PROTEASE 2 (UBP2); (ATUBP2)
AT1G04860	Col12D-Col0D	9.25662e-10	1.87422	3.66603	Encodes a ubiquitin-specific protease.	protein_coding	UBIQUITIN-SPECIFIC PROTEASE 2 (UBP2); (ATUBP2)
AT1G04940	Col12D-Col0D	1.5822e-08	-1.97886	0.25369	Tic20 is believed to function as a component of the protein-conducting channel at the inner envelope membrane. Genes AT1G04940 and AT1G04945 were switched for the TAIR7 genome release to give consistency with MIPs annotation. The Arabidopsis genome encodes four Tic20 homologous proteins, AT1G04940(Tic20-I), AT2G47840(Tic20-II), AT4G03320(Tic20-IV) and AT5G55710(Tic20-V).	protein_coding	TRANSLOCON AT THE INNER ENVELOPE MEMBRANE OF CHLOROPLASTS 20-I (Tic20-I);TRANSLOCON AT THE INNER ENVELOPE MEMBRANE OF CHLOROPLASTS 20 (TIC20);TRANSLOCON AT THE INNER ENVELOPE MEMBRANE OF CHLOROPLASTS 20 (atTIC20);TRANSLOCON AT THE INNER ENVELOPE MEMBRANE OF CHLOROPLASTS 20-I (AtTic20-I)
AT1G04940	Col15D-Col0D	3.84053e-07	-1.85053	0.277291	Tic20 is believed to function as a component of the protein-conducting channel at the inner envelope membrane. Genes AT1G04940 and AT1G04945 were switched for the TAIR7 genome release to give consistency with MIPs annotation. The Arabidopsis genome encodes four Tic20 homologous proteins, AT1G04940(Tic20-I), AT2G47840(Tic20-II), AT4G03320(Tic20-IV) and AT5G55710(Tic20-V).	protein_coding	TRANSLOCON AT THE INNER ENVELOPE MEMBRANE OF CHLOROPLASTS 20-I (Tic20-I);TRANSLOCON AT THE INNER ENVELOPE MEMBRANE OF CHLOROPLASTS 20 (TIC20);TRANSLOCON AT THE INNER ENVELOPE MEMBRANE OF CHLOROPLASTS 20 (atTIC20);TRANSLOCON AT THE INNER ENVELOPE MEMBRANE OF CHLOROPLASTS 20-I (AtTic20-I)
AT1G04940	Col6D-Col0D	9.87377e-05	-1.59037	0.332086	Tic20 is believed to function as a component of the protein-conducting channel at the inner envelope membrane. Genes AT1G04940 and AT1G04945 were switched for the TAIR7 genome release to give consistency with MIPs annotation. The Arabidopsis genome encodes four Tic20 homologous proteins, AT1G04940(Tic20-I), AT2G47840(Tic20-II), AT4G03320(Tic20-IV) and AT5G55710(Tic20-V).	protein_coding	TRANSLOCON AT THE INNER ENVELOPE MEMBRANE OF CHLOROPLASTS 20-I (Tic20-I);TRANSLOCON AT THE INNER ENVELOPE MEMBRANE OF CHLOROPLASTS 20 (TIC20);TRANSLOCON AT THE INNER ENVELOPE MEMBRANE OF CHLOROPLASTS 20 (atTIC20);TRANSLOCON AT THE INNER ENVELOPE MEMBRANE OF CHLOROPLASTS 20-I (AtTic20-I)
AT1G04940	Col9D-Col0D	1.07275e-05	-1.343	0.394201	Tic20 is believed to function as a component of the protein-conducting channel at the inner envelope membrane. Genes AT1G04940 and AT1G04945 were switched for the TAIR7 genome release to give consistency with MIPs annotation. The Arabidopsis genome encodes four Tic20 homologous proteins, AT1G04940(Tic20-I), AT2G47840(Tic20-II), AT4G03320(Tic20-IV) and AT5G55710(Tic20-V).	protein_coding	TRANSLOCON AT THE INNER ENVELOPE MEMBRANE OF CHLOROPLASTS 20-I (Tic20-I);TRANSLOCON AT THE INNER ENVELOPE MEMBRANE OF CHLOROPLASTS 20 (TIC20);TRANSLOCON AT THE INNER ENVELOPE MEMBRANE OF CHLOROPLASTS 20 (atTIC20);TRANSLOCON AT THE INNER ENVELOPE MEMBRANE OF CHLOROPLASTS 20-I (AtTic20-I)
AT1G04945	Col9D-Col0D	0.000193974	1.77051	3.41175	HIT-type Zinc finger family protein; FUNCTIONS IN: molecular_function unknown; INVOLVED IN: biological_process unknown; LOCATED IN: integral to membrane; EXPRESSED IN: 14 plant structures; EXPRESSED DURING: 6 growth stages; CONTAINS InterPro DOMAIN/s: Uncharacterised conserved protein ycf60 (InterPro:IPR019109), Zinc finger, HIT-type (InterPro:IPR007529); BEST Arabidopsis thaliana protein match i…	protein_coding	0
AT1G04945	Col6D-Col0D	0.000408138	1.88041	3.68179	HIT-type Zinc finger family protein; FUNCTIONS IN: molecular_function unknown; INVOLVED IN: biological_process unknown; LOCATED IN: integral to membrane; EXPRESSED IN: 14 plant structures; EXPRESSED DURING: 6 growth stages; CONTAINS InterPro DOMAIN/s: Uncharacterised conserved protein ycf60 (InterPro:IPR019109), Zinc finger, HIT-type (InterPro:IPR007529); BEST Arabidopsis thaliana protein match i…	protein_coding	0
AT1G04945	Col15D-Col0D	4.08937e-06	2.33608	5.04927	HIT-type Zinc finger family protein; FUNCTIONS IN: molecular_function unknown; INVOLVED IN: biological_process unknown; LOCATED IN: integral to membrane; EXPRESSED IN: 14 plant structures; EXPRESSED DURING: 6 growth stages; CONTAINS InterPro DOMAIN/s: Uncharacterised conserved protein ycf60 (InterPro:IPR019109), Zinc finger, HIT-type (InterPro:IPR007529); BEST Arabidopsis thaliana protein match i…	protein_coding	0
AT1G04945	Col12D-Col0D	6.1108e-08	2.89209	7.42346	HIT-type Zinc finger family protein; FUNCTIONS IN: molecular_function unknown; INVOLVED IN: biological_process unknown; LOCATED IN: integral to membrane; EXPRESSED IN: 14 plant structures; EXPRESSED DURING: 6 growth stages; CONTAINS InterPro DOMAIN/s: Uncharacterised conserved protein ycf60 (InterPro:IPR019109), Zinc finger, HIT-type (InterPro:IPR007529); BEST Arabidopsis thaliana protein match i…	protein_coding	0
AT1G04970	Col12D-Col0D	3.8471e-05	1.25679	2.38964	Encodes one of the two LBP/BPI related proteins (AT1G04970/LBR-1, AT3G20270/LBR-2) that bind to LPS directly and regulate PR1 expression.	protein_coding	(LBR-1)
AT1G04970	Col15D-Col0D	9.42642e-07	1.65925	3.15852	Encodes one of the two LBP/BPI related proteins (AT1G04970/LBR-1, AT3G20270/LBR-2) that bind to LPS directly and regulate PR1 expression.	protein_coding	(LBR-1)
AT1G05000	Col12D-Col0D	0.000765617	2.86378	7.27922	Encodes an atypical dual-speci&#64257;city phosphatase.	protein_coding	(AtPFA-DSP1);PLANT AND FUNGI ATYPICAL DUAL-SPECI&#64257;CITY PHOSPHATASE 1 (PFA-DSP1)
AT1G05000	Col15D-Col0D	8.05329e-07	4.91312	30.1299	Encodes an atypical dual-speci&#64257;city phosphatase.	protein_coding	(AtPFA-DSP1);PLANT AND FUNGI ATYPICAL DUAL-SPECI&#64257;CITY PHOSPHATASE 1 (PFA-DSP1)
AT1G05010	Col9D-Col0D	1.17987e-05	-1.37624	0.385221	Encodes 1-aminocyclopropane-1-carboxylate oxidase	protein_coding	ETHYLENE-FORMING ENZYME (EFE); (EAT1);ETHYLENE FORMING ENZYME (ACO4)
AT1G05060	Col9D-Col0D	0.00021854	1.19911	2.29598	unknown protein	protein_coding	0
AT1G05060	Col12D-Col0D	1.15925e-06	1.67801	3.19987	unknown protein	protein_coding	0
AT1G05060	Col15D-Col0D	2.365e-07	1.90417	3.74292	unknown protein	protein_coding	0
AT1G05065	Col12D-Col0D	0.000427138	-1.53221	0.345746	Member of a large family of putative ligands homologous to the Clavata3 gene. Consists of a single exon.	protein_coding	CLAVATA3/ESR-RELATED 20 (CLE20)
AT1G05065	Col6D-Col0D	0.0135815	-1.48795	0.356519	Member of a large family of putative ligands homologous to the Clavata3 gene. Consists of a single exon.	protein_coding	CLAVATA3/ESR-RELATED 20 (CLE20)
AT1G05065	Col15D-Col0D	0.00279164	1.03881	2.05454	Member of a large family of putative ligands homologous to the Clavata3 gene. Consists of a single exon.	protein_coding	CLAVATA3/ESR-RELATED 20 (CLE20)
AT1G05070	Col15D-Col0D	1.38627e-05	-1.78174	0.290832	Protein of unknown function (DUF1068); CONTAINS InterPro DOMAIN/s: Protein of unknown function DUF1068 (InterPro:IPR010471); BEST Arabidopsis thaliana protein match is: Protein of unknown function (DUF1068) (TAIR:AT2G32580.1)	protein_coding	0
AT1G05090	Col12D-Col0D	0.0173484	1.5541	2.9365	dentin sialophosphoprotein-related; BEST Arabidopsis thaliana protein match is: dentin sialophosphoprotein-related (TAIR:AT4G20720.1)	protein_coding	0
AT1G05100	Col12D-Col0D	8.59064e-09	3.82156	14.1385	member of MEKK subfamily	protein_coding	MITOGEN-ACTIVATED PROTEIN KINASE KINASE KINASE 18 (MAPKKK18)
AT1G05100	Col15D-Col0D	9.55334e-10	4.40558	21.194	member of MEKK subfamily	protein_coding	MITOGEN-ACTIVATED PROTEIN KINASE KINASE KINASE 18 (MAPKKK18)
AT1G05120	Col6D-Col0D	0.00328235	1.42546	2.68599	Helicase protein with RING/U-box domain; FUNCTIONS IN: helicase activity, DNA binding, zinc ion binding, ATP binding, nucleic acid binding; EXPRESSED IN: 24 plant structures; EXPRESSED DURING: 15 growth stages; CONTAINS InterPro DOMAIN/s: Zinc finger, RING-type, conserved site (InterPro:IPR017907), Zinc finger, RING-type (InterPro:IPR001841), Zinc finger, C3HC4 RING-type (InterPro:IPR018957), DEA…	protein_coding	0
AT1G05120	Col9D-Col0D	0.000110089	1.72138	3.29752	Helicase protein with RING/U-box domain; FUNCTIONS IN: helicase activity, DNA binding, zinc ion binding, ATP binding, nucleic acid binding; EXPRESSED IN: 24 plant structures; EXPRESSED DURING: 15 growth stages; CONTAINS InterPro DOMAIN/s: Zinc finger, RING-type, conserved site (InterPro:IPR017907), Zinc finger, RING-type (InterPro:IPR001841), Zinc finger, C3HC4 RING-type (InterPro:IPR018957), DEA…	protein_coding	0
AT1G05120	Col15D-Col0D	7.39225e-07	2.40027	5.27904	Helicase protein with RING/U-box domain; FUNCTIONS IN: helicase activity, DNA binding, zinc ion binding, ATP binding, nucleic acid binding; EXPRESSED IN: 24 plant structures; EXPRESSED DURING: 15 growth stages; CONTAINS InterPro DOMAIN/s: Zinc finger, RING-type, conserved site (InterPro:IPR017907), Zinc finger, RING-type (InterPro:IPR001841), Zinc finger, C3HC4 RING-type (InterPro:IPR018957), DEA…	protein_coding	0
AT1G05120	Col12D-Col0D	6.1568e-08	2.69093	6.45729	Helicase protein with RING/U-box domain; FUNCTIONS IN: helicase activity, DNA binding, zinc ion binding, ATP binding, nucleic acid binding; EXPRESSED IN: 24 plant structures; EXPRESSED DURING: 15 growth stages; CONTAINS InterPro DOMAIN/s: Zinc finger, RING-type, conserved site (InterPro:IPR017907), Zinc finger, RING-type (InterPro:IPR001841), Zinc finger, C3HC4 RING-type (InterPro:IPR018957), DEA…	protein_coding	0
AT1G05140	Col12D-Col0D	0.00769211	-1.15514	0.449023	Peptidase M50 family protein; FUNCTIONS IN: metalloendopeptidase activity; INVOLVED IN: proteolysis; LOCATED IN: chloroplast, plastid; EXPRESSED IN: 22 plant structures; EXPRESSED DURING: 13 growth stages; CONTAINS InterPro DOMAIN/s: Peptidase M50 (InterPro:IPR008915), PDZ/DHR/GLGF (InterPro:IPR001478), Peptidase M50, putative membrane-associated zinc metallopeptidase (InterPro:IPR004387); BEST A…	protein_coding	0
AT1G05140	Col15D-Col0D	0.0219667	-1.04466	0.48476	Peptidase M50 family protein; FUNCTIONS IN: metalloendopeptidase activity; INVOLVED IN: proteolysis; LOCATED IN: chloroplast, plastid; EXPRESSED IN: 22 plant structures; EXPRESSED DURING: 13 growth stages; CONTAINS InterPro DOMAIN/s: Peptidase M50 (InterPro:IPR008915), PDZ/DHR/GLGF (InterPro:IPR001478), Peptidase M50, putative membrane-associated zinc metallopeptidase (InterPro:IPR004387); BEST A…	protein_coding	0
AT1G05150	Col9D-Col0D	0.00342502	1.26974	2.41118	Calcium-binding tetratricopeptide family protein; FUNCTIONS IN: binding, zinc ion binding, calcium ion binding; INVOLVED IN: biological_process unknown; LOCATED IN: plasma membrane; EXPRESSED IN: 24 plant structures; EXPRESSED DURING: 13 growth stages; CONTAINS InterPro DOMAIN/s: Tetratricopeptide TPR-1 (InterPro:IPR001440), Tetratricopeptide-like helical (InterPro:IPR011990), EF-HAND 2 (InterPro…	protein_coding	0
AT1G05150	Col6D-Col0D	8.76133e-05	2.07893	4.22493	Calcium-binding tetratricopeptide family protein; FUNCTIONS IN: binding, zinc ion binding, calcium ion binding; INVOLVED IN: biological_process unknown; LOCATED IN: plasma membrane; EXPRESSED IN: 24 plant structures; EXPRESSED DURING: 13 growth stages; CONTAINS InterPro DOMAIN/s: Tetratricopeptide TPR-1 (InterPro:IPR001440), Tetratricopeptide-like helical (InterPro:IPR011990), EF-HAND 2 (InterPro…	protein_coding	0
AT1G05160	Col6D-Col0D	0.00804027	1.09671	2.13866	Encodes an ent-kaurenoic acid hydroxylase, a member of the CYP88A cytochrome p450 family.	protein_coding	CYTOCHROME P450, FAMILY 88, SUBFAMILY A, POLYPEPTIDE 3 (CYP88A3); (ATKAO1);ENT-KAURENOIC ACID OXYDASE 1 (KAO1)
AT1G05160	Col9D-Col0D	0.00137412	1.14767	2.21556	Encodes an ent-kaurenoic acid hydroxylase, a member of the CYP88A cytochrome p450 family.	protein_coding	CYTOCHROME P450, FAMILY 88, SUBFAMILY A, POLYPEPTIDE 3 (CYP88A3); (ATKAO1);ENT-KAURENOIC ACID OXYDASE 1 (KAO1)
AT1G05160	Col12D-Col0D	0.000278434	1.26772	2.4078	Encodes an ent-kaurenoic acid hydroxylase, a member of the CYP88A cytochrome p450 family.	protein_coding	CYTOCHROME P450, FAMILY 88, SUBFAMILY A, POLYPEPTIDE 3 (CYP88A3); (ATKAO1);ENT-KAURENOIC ACID OXYDASE 1 (KAO1)
AT1G05160	Col15D-Col0D	0.000341991	1.33387	2.52078	Encodes an ent-kaurenoic acid hydroxylase, a member of the CYP88A cytochrome p450 family.	protein_coding	CYTOCHROME P450, FAMILY 88, SUBFAMILY A, POLYPEPTIDE 3 (CYP88A3); (ATKAO1);ENT-KAURENOIC ACID OXYDASE 1 (KAO1)
AT1G05170	Col12D-Col0D	0.00214884	1.17709	2.26121	Galactosyltransferase family protein; FUNCTIONS IN: transferase activity, transferring hexosyl groups, transferase activity, transferring glycosyl groups; INVOLVED IN: protein amino acid glycosylation; LOCATED IN: endomembrane system, membrane; EXPRESSED IN: 14 plant structures; EXPRESSED DURING: 4 anthesis, C globular stage, 4 leaf senescence stage, petal differentiation and expansion stage, E e…	protein_coding	0
AT1G05170	Col15D-Col0D	1.10925e-06	2.23055	4.69314	Galactosyltransferase family protein; FUNCTIONS IN: transferase activity, transferring hexosyl groups, transferase activity, transferring glycosyl groups; INVOLVED IN: protein amino acid glycosylation; LOCATED IN: endomembrane system, membrane; EXPRESSED IN: 14 plant structures; EXPRESSED DURING: 4 anthesis, C globular stage, 4 leaf senescence stage, petal differentiation and expansion stage, E e…	protein_coding	0
AT1G05190	Col15D-Col0D	4.40716e-12	-5.1286	0.028585	embryo defective 2394 (emb2394); FUNCTIONS IN: structural constituent of ribosome, rRNA binding; INVOLVED IN: translation, embryo development ending in seed dormancy; LOCATED IN: chloroplast stroma, chloroplast, large ribosomal subunit, membrane, chloroplast envelope; EXPRESSED IN: 24 plant structures; EXPRESSED DURING: 13 growth stages; CONTAINS InterPro DOMAIN/s: Ribosomal protein L6 (InterPro:…	protein_coding	EMBRYO DEFECTIVE 2394 (emb2394)
AT1G05190	Col12D-Col0D	1.60997e-12	-4.07984	0.0591352	embryo defective 2394 (emb2394); FUNCTIONS IN: structural constituent of ribosome, rRNA binding; INVOLVED IN: translation, embryo development ending in seed dormancy; LOCATED IN: chloroplast stroma, chloroplast, large ribosomal subunit, membrane, chloroplast envelope; EXPRESSED IN: 24 plant structures; EXPRESSED DURING: 13 growth stages; CONTAINS InterPro DOMAIN/s: Ribosomal protein L6 (InterPro:…	protein_coding	EMBRYO DEFECTIVE 2394 (emb2394)
AT1G05190	Col6D-Col0D	2.43711e-07	-2.73855	0.149836	embryo defective 2394 (emb2394); FUNCTIONS IN: structural constituent of ribosome, rRNA binding; INVOLVED IN: translation, embryo development ending in seed dormancy; LOCATED IN: chloroplast stroma, chloroplast, large ribosomal subunit, membrane, chloroplast envelope; EXPRESSED IN: 24 plant structures; EXPRESSED DURING: 13 growth stages; CONTAINS InterPro DOMAIN/s: Ribosomal protein L6 (InterPro:…	protein_coding	EMBRYO DEFECTIVE 2394 (emb2394)
AT1G05190	Col9D-Col0D	1.98162e-07	-2.22737	0.213548	embryo defective 2394 (emb2394); FUNCTIONS IN: structural constituent of ribosome, rRNA binding; INVOLVED IN: translation, embryo development ending in seed dormancy; LOCATED IN: chloroplast stroma, chloroplast, large ribosomal subunit, membrane, chloroplast envelope; EXPRESSED IN: 24 plant structures; EXPRESSED DURING: 13 growth stages; CONTAINS InterPro DOMAIN/s: Ribosomal protein L6 (InterPro:…	protein_coding	EMBRYO DEFECTIVE 2394 (emb2394)
AT1G05200	Col15D-Col0D	2.03485e-06	-4.26003	0.052192	Encodes a putative glutamate receptor GLR3 with dual localization in plastid and plasma membrane.	protein_coding	GLUTAMATE RECEPTOR 3.4 (ATGLR3.4); (GLUR3);GLUTAMATE RECEPTOR 3.4 (GLR3.4)
AT1G05200	Col12D-Col0D	1.53766e-05	-1.79009	0.289155	Encodes a putative glutamate receptor GLR3 with dual localization in plastid and plasma membrane.	protein_coding	GLUTAMATE RECEPTOR 3.4 (ATGLR3.4); (GLUR3);GLUTAMATE RECEPTOR 3.4 (GLR3.4)
AT1G05200	Col6D-Col0D	0.00593507	1.07371	2.10484	Encodes a putative glutamate receptor GLR3 with dual localization in plastid and plasma membrane.	protein_coding	GLUTAMATE RECEPTOR 3.4 (ATGLR3.4); (GLUR3);GLUTAMATE RECEPTOR 3.4 (GLR3.4)
AT1G05205	Col12D-Col0D	9.13626e-06	-1.29676	0.407039	unknown protein	protein_coding	0
AT1G05205	Col15D-Col0D	0.000175505	-1.2844	0.410542	unknown protein	protein_coding	0
AT1G05205	Col9D-Col0D	2.79279e-05	-1.28072	0.411591	unknown protein	protein_coding	0
AT1G05205	Col6D-Col0D	0.00237129	-1.16058	0.447333	unknown protein	protein_coding	0
AT1G05250	Col12D-Col0D	0.000319007	-3.31701	0.100341	Encodes a cationic cell-wall-bound peroxidase homolog that is involved in the lignification of cell walls.	protein_coding	(ATPRX1);PEROXIDASE 2 (PRX2)
AT1G05250	Col9D-Col0D	0.00119221	-2.98803	0.126041	Encodes a cationic cell-wall-bound peroxidase homolog that is involved in the lignification of cell walls.	protein_coding	(ATPRX1);PEROXIDASE 2 (PRX2)
AT1G05250	Col15D-Col0D	0.0285496	-1.81005	0.285181	Encodes a cationic cell-wall-bound peroxidase homolog that is involved in the lignification of cell walls.	protein_coding	(ATPRX1);PEROXIDASE 2 (PRX2)
AT1G05260	Col9D-Col0D	0.00957917	2.26752	4.81496	Encodes a cold-inducible cationic peroxidase that is involved in the stress response. In response to low temperature, RCI3 transcripts accumulate in the aerial part and in roots of etiolated seedlings but only in roots of light-grown seedlings. The mRNA is cell-to-cell mobile.	protein_coding	(RCI3A);RARE COLD INDUCIBLE GENE 3 (RCI3)
AT1G05260	Col12D-Col0D	4.92213e-05	3.57712	11.9349	Encodes a cold-inducible cationic peroxidase that is involved in the stress response. In response to low temperature, RCI3 transcripts accumulate in the aerial part and in roots of etiolated seedlings but only in roots of light-grown seedlings. The mRNA is cell-to-cell mobile.	protein_coding	(RCI3A);RARE COLD INDUCIBLE GENE 3 (RCI3)
AT1G05260	Col15D-Col0D	3.61871e-05	3.78319	13.7674	Encodes a cold-inducible cationic peroxidase that is involved in the stress response. In response to low temperature, RCI3 transcripts accumulate in the aerial part and in roots of etiolated seedlings but only in roots of light-grown seedlings. The mRNA is cell-to-cell mobile.	protein_coding	(RCI3A);RARE COLD INDUCIBLE GENE 3 (RCI3)
AT1G05270	Col6D-Col0D	0.0050179	-1.07645	0.474193	TraB family protein; CONTAINS InterPro DOMAIN/s: Pheromone shutdown-related, TraB (InterPro:IPR002816); BEST Arabidopsis thaliana protein match is: TraB family protein (TAIR:AT2G32340.1)	protein_coding	0
AT1G05300	Col12D-Col0D	1.3022e-06	-2.0417	0.242877	member of Fe(II) transporter isolog family	protein_coding	ZINC TRANSPORTER 5 PRECURSOR (ZIP5)
AT1G05300	Col15D-Col0D	0.000571083	-1.44771	0.366604	member of Fe(II) transporter isolog family	protein_coding	ZINC TRANSPORTER 5 PRECURSOR (ZIP5)
AT1G05320	Col15D-Col0D	0.00369158	-1.45657	0.364358	FUNCTIONS IN: molecular_function unknown; INVOLVED IN: biological_process unknown; LOCATED IN: cellular_component unknown; EXPRESSED IN: fruit, egg cell; CONTAINS InterPro DOMAIN/s: Prefoldin (InterPro:IPR009053); BEST Arabidopsis thaliana protein match is: unknown protein (TAIR:AT2G32240.1)	protein_coding	0
AT1G05330	Col12D-Col0D	2.30787e-05	3.51315	11.4173	unknown protein	protein_coding	0
AT1G05330	Col15D-Col0D	1.85718e-09	6.11221	69.1765	unknown protein	protein_coding	0
AT1G05340	Col12D-Col0D	4.28766e-08	7.89118	237.401	unknown protein; FUNCTIONS IN: molecular_function unknown; INVOLVED IN: biological_process unknown; LOCATED IN: chloroplast; EXPRESSED IN: 14 plant structures; EXPRESSED DURING: 7 growth stages; BEST Arabidopsis thaliana protein match is: unknown protein (TAIR:AT2G32210.1)	protein_coding	0
AT1G05340	Col15D-Col0D	7.85629e-10	10.0775	1080.52	unknown protein; FUNCTIONS IN: molecular_function unknown; INVOLVED IN: biological_process unknown; LOCATED IN: chloroplast; EXPRESSED IN: 14 plant structures; EXPRESSED DURING: 7 growth stages; BEST Arabidopsis thaliana protein match is: unknown protein (TAIR:AT2G32210.1)	protein_coding	0
AT1G05380	Col9D-Col0D	1.01245e-05	1.39624	2.63215	Acyl-CoA N-acyltransferase with RING/FYVE/PHD-type zinc finger protein; CONTAINS InterPro DOMAIN/s: Zinc finger, PHD-type (InterPro:IPR001965), Zinc finger, FYVE/PHD-type (InterPro:IPR011011), Acyl-CoA N-acyltransferase (InterPro:IPR016181), Zinc finger, PHD-finger (InterPro:IPR019787); BEST Arabidopsis thaliana protein match is: Acyl-CoA N-acyltransferase with RING/FYVE/PHD-type zinc finger prot…	protein_coding	0
AT1G05380	Col6D-Col0D	1.73076e-05	1.57739	2.98429	Acyl-CoA N-acyltransferase with RING/FYVE/PHD-type zinc finger protein; CONTAINS InterPro DOMAIN/s: Zinc finger, PHD-type (InterPro:IPR001965), Zinc finger, FYVE/PHD-type (InterPro:IPR011011), Acyl-CoA N-acyltransferase (InterPro:IPR016181), Zinc finger, PHD-finger (InterPro:IPR019787); BEST Arabidopsis thaliana protein match is: Acyl-CoA N-acyltransferase with RING/FYVE/PHD-type zinc finger prot…	protein_coding	0
AT1G05380	Col15D-Col0D	5.07176e-08	1.90844	3.75403	Acyl-CoA N-acyltransferase with RING/FYVE/PHD-type zinc finger protein; CONTAINS InterPro DOMAIN/s: Zinc finger, PHD-type (InterPro:IPR001965), Zinc finger, FYVE/PHD-type (InterPro:IPR011011), Acyl-CoA N-acyltransferase (InterPro:IPR016181), Zinc finger, PHD-finger (InterPro:IPR019787); BEST Arabidopsis thaliana protein match is: Acyl-CoA N-acyltransferase with RING/FYVE/PHD-type zinc finger prot…	protein_coding	0
AT1G05380	Col12D-Col0D	4.75872e-09	2.10943	4.31522	Acyl-CoA N-acyltransferase with RING/FYVE/PHD-type zinc finger protein; CONTAINS InterPro DOMAIN/s: Zinc finger, PHD-type (InterPro:IPR001965), Zinc finger, FYVE/PHD-type (InterPro:IPR011011), Acyl-CoA N-acyltransferase (InterPro:IPR016181), Zinc finger, PHD-finger (InterPro:IPR019787); BEST Arabidopsis thaliana protein match is: Acyl-CoA N-acyltransferase with RING/FYVE/PHD-type zinc finger prot…	protein_coding	0
AT1G05385	Col12D-Col0D	1.36358e-08	-3.24427	0.105531	Encodes a Psb27 homolog involved in photosystem II biogenesis.	protein_coding	LOW PSII ACCUMULATION 19 (LPA19); (Psb27-H1)
AT1G05385	Col15D-Col0D	4.86558e-06	-2.63204	0.161316	Encodes a Psb27 homolog involved in photosystem II biogenesis.	protein_coding	LOW PSII ACCUMULATION 19 (LPA19); (Psb27-H1)
AT1G05385	Col9D-Col0D	3.30943e-05	-1.50974	0.351174	Encodes a Psb27 homolog involved in photosystem II biogenesis.	protein_coding	LOW PSII ACCUMULATION 19 (LPA19); (Psb27-H1)
AT1G05385	Col6D-Col0D	0.0050772	-1.44974	0.366088	Encodes a Psb27 homolog involved in photosystem II biogenesis.	protein_coding	LOW PSII ACCUMULATION 19 (LPA19); (Psb27-H1)
AT1G05400	Col9D-Col0D	0.0333439	1.81049	3.50762	unknown protein; BEST Arabidopsis thaliana protein match is: unknown protein (TAIR:AT1G06810.1)	protein_coding	0
AT1G05400	Col12D-Col0D	0.000142778	3.14067	8.81933	unknown protein; BEST Arabidopsis thaliana protein match is: unknown protein (TAIR:AT1G06810.1)	protein_coding	0
AT1G05400	Col15D-Col0D	3.09506e-09	6.17429	72.2181	unknown protein; BEST Arabidopsis thaliana protein match is: unknown protein (TAIR:AT1G06810.1)	protein_coding	0
AT1G05410	Col9D-Col0D	0.019665	1.01028	2.0143	Protein of unknown function (DUF1423); CONTAINS InterPro DOMAIN/s: Protein of unknown function DUF1423, plant (InterPro:IPR004082); BEST Arabidopsis thaliana protein match is: unknown protein (TAIR:AT4G14840.1)	protein_coding	0
AT1G05410	Col12D-Col0D	0.00170493	1.31843	2.49394	Protein of unknown function (DUF1423); CONTAINS InterPro DOMAIN/s: Protein of unknown function DUF1423, plant (InterPro:IPR004082); BEST Arabidopsis thaliana protein match is: unknown protein (TAIR:AT4G14840.1)	protein_coding	0
AT1G05410	Col15D-Col0D	0.00271912	1.3576	2.56259	Protein of unknown function (DUF1423); CONTAINS InterPro DOMAIN/s: Protein of unknown function DUF1423, plant (InterPro:IPR004082); BEST Arabidopsis thaliana protein match is: unknown protein (TAIR:AT4G14840.1)	protein_coding	0
AT1G05410	Col6D-Col0D	0.00577022	1.3625	2.57131	Protein of unknown function (DUF1423); CONTAINS InterPro DOMAIN/s: Protein of unknown function DUF1423, plant (InterPro:IPR004082); BEST Arabidopsis thaliana protein match is: unknown protein (TAIR:AT4G14840.1)	protein_coding	0
AT1G05470	Col15D-Col0D	0.000102851	-2.61794	0.1629	Encodes an inositol polyphosphate 5' phosphatase (5PTase) that is required for the proper recruitment of cells into developing vascular tissue in leaves and cotyledons. It is most similar to Type I 5PTases that are known to cleave a phosphate from IP3 or IP4. cvp2 mutants have elevated levels of IP3 and are hypersensitive to ABA in seed germination assays.	protein_coding	COTYLEDON VASCULAR PATTERN 2 (CVP2)
AT1G05470	Col12D-Col0D	0.000975646	-1.52432	0.347644	Encodes an inositol polyphosphate 5' phosphatase (5PTase) that is required for the proper recruitment of cells into developing vascular tissue in leaves and cotyledons. It is most similar to Type I 5PTases that are known to cleave a phosphate from IP3 or IP4. cvp2 mutants have elevated levels of IP3 and are hypersensitive to ABA in seed germination assays.	protein_coding	COTYLEDON VASCULAR PATTERN 2 (CVP2)
AT1G05490	Col6D-Col0D	0.0032425	3.01879	8.10485	chromatin remodeling 31 (chr31); FUNCTIONS IN: helicase activity, DNA binding, ATP binding, nucleic acid binding; INVOLVED IN: biological_process unknown; EXPRESSED IN: 13 plant structures; EXPRESSED DURING: 6 growth stages; CONTAINS InterPro DOMAIN/s: DEAD-like helicase, N-terminal (InterPro:IPR014001), DNA/RNA helicase, C-terminal (InterPro:IPR001650), Helicase, superfamily 1/2, ATP-binding dom…	protein_coding	CHROMATIN REMODELING 31 (chr31)
AT1G05490	Col9D-Col0D	0.000194853	3.5068	11.3672	chromatin remodeling 31 (chr31); FUNCTIONS IN: helicase activity, DNA binding, ATP binding, nucleic acid binding; INVOLVED IN: biological_process unknown; EXPRESSED IN: 13 plant structures; EXPRESSED DURING: 6 growth stages; CONTAINS InterPro DOMAIN/s: DEAD-like helicase, N-terminal (InterPro:IPR014001), DNA/RNA helicase, C-terminal (InterPro:IPR001650), Helicase, superfamily 1/2, ATP-binding dom…	protein_coding	CHROMATIN REMODELING 31 (chr31)
AT1G05490	Col15D-Col0D	9.94371e-07	4.90822	30.0276	chromatin remodeling 31 (chr31); FUNCTIONS IN: helicase activity, DNA binding, ATP binding, nucleic acid binding; INVOLVED IN: biological_process unknown; EXPRESSED IN: 13 plant structures; EXPRESSED DURING: 6 growth stages; CONTAINS InterPro DOMAIN/s: DEAD-like helicase, N-terminal (InterPro:IPR014001), DNA/RNA helicase, C-terminal (InterPro:IPR001650), Helicase, superfamily 1/2, ATP-binding dom…	protein_coding	CHROMATIN REMODELING 31 (chr31)
AT1G05490	Col12D-Col0D	1.35127e-07	5.39178	41.9843	chromatin remodeling 31 (chr31); FUNCTIONS IN: helicase activity, DNA binding, ATP binding, nucleic acid binding; INVOLVED IN: biological_process unknown; EXPRESSED IN: 13 plant structures; EXPRESSED DURING: 6 growth stages; CONTAINS InterPro DOMAIN/s: DEAD-like helicase, N-terminal (InterPro:IPR014001), DNA/RNA helicase, C-terminal (InterPro:IPR001650), Helicase, superfamily 1/2, ATP-binding dom…	protein_coding	CHROMATIN REMODELING 31 (chr31)
AT1G05500	Col6D-Col0D	0.000109191	1.00509	2.00706	Encodes a endomembrane-localized synaptotagmin. Synaptotagmin family proteins are calcium sensors that regulate exocytosis in mammalian cells.	protein_coding	SYNAPTOTAGMIN HOMOLOG E (SYTE);ARABIDOPSIS THALIANA SYNAPTOTAGMIN HOMOLOG E (ATSYTE); (NTMC2TYPE2.1); (NTMC2T2.1);SYNAPTOTAGMIN 5 (SYT5)
AT1G05500	Col9D-Col0D	4.14385e-06	1.08201	2.11699	Encodes a endomembrane-localized synaptotagmin. Synaptotagmin family proteins are calcium sensors that regulate exocytosis in mammalian cells.	protein_coding	SYNAPTOTAGMIN HOMOLOG E (SYTE);ARABIDOPSIS THALIANA SYNAPTOTAGMIN HOMOLOG E (ATSYTE); (NTMC2TYPE2.1); (NTMC2T2.1);SYNAPTOTAGMIN 5 (SYT5)
AT1G05500	Col12D-Col0D	5.10511e-10	1.7497	3.36287	Encodes a endomembrane-localized synaptotagmin. Synaptotagmin family proteins are calcium sensors that regulate exocytosis in mammalian cells.	protein_coding	SYNAPTOTAGMIN HOMOLOG E (SYTE);ARABIDOPSIS THALIANA SYNAPTOTAGMIN HOMOLOG E (ATSYTE); (NTMC2TYPE2.1); (NTMC2T2.1);SYNAPTOTAGMIN 5 (SYT5)
AT1G05500	Col15D-Col0D	7.52143e-11	1.98302	3.9532	Encodes a endomembrane-localized synaptotagmin. Synaptotagmin family proteins are calcium sensors that regulate exocytosis in mammalian cells.	protein_coding	SYNAPTOTAGMIN HOMOLOG E (SYTE);ARABIDOPSIS THALIANA SYNAPTOTAGMIN HOMOLOG E (ATSYTE); (NTMC2TYPE2.1); (NTMC2T2.1);SYNAPTOTAGMIN 5 (SYT5)
AT1G05510	Col12D-Col0D	3.94335e-05	5.78168	55.0122	Protein is tyrosine-phosphorylated and its phosphorylation state is modulated in response to ABA in Arabidopsis thaliana seeds.	protein_coding	OIL BODY-ASSOCIATED PROTEIN 1A (OBAP1A)
AT1G05510	Col15D-Col0D	1.17013e-06	7.42317	171.631	Protein is tyrosine-phosphorylated and its phosphorylation state is modulated in response to ABA in Arabidopsis thaliana seeds.	protein_coding	OIL BODY-ASSOCIATED PROTEIN 1A (OBAP1A)
AT1G05520	Col15D-Col0D	0.000152865	1.12183	2.17622	Sec23/Sec24 protein transport family protein; FUNCTIONS IN: transporter activity, zinc ion binding; INVOLVED IN: response to salt stress, transport; LOCATED IN: COPII vesicle coat; EXPRESSED IN: 24 plant structures; EXPRESSED DURING: 13 growth stages; CONTAINS InterPro DOMAIN/s: Sec23/Sec24, helical domain (InterPro:IPR006900), Sec23/Sec24 beta-sandwich (InterPro:IPR012990), Sec23/Sec24, trunk do…	protein_coding	0
AT1G05520	Col9D-Col0D	3.90386e-06	1.50334	2.83499	Sec23/Sec24 protein transport family protein; FUNCTIONS IN: transporter activity, zinc ion binding; INVOLVED IN: response to salt stress, transport; LOCATED IN: COPII vesicle coat; EXPRESSED IN: 24 plant structures; EXPRESSED DURING: 13 growth stages; CONTAINS InterPro DOMAIN/s: Sec23/Sec24, helical domain (InterPro:IPR006900), Sec23/Sec24 beta-sandwich (InterPro:IPR012990), Sec23/Sec24, trunk do…	protein_coding	0
AT1G05520	Col6D-Col0D	3.35698e-06	1.78488	3.4459	Sec23/Sec24 protein transport family protein; FUNCTIONS IN: transporter activity, zinc ion binding; INVOLVED IN: response to salt stress, transport; LOCATED IN: COPII vesicle coat; EXPRESSED IN: 24 plant structures; EXPRESSED DURING: 13 growth stages; CONTAINS InterPro DOMAIN/s: Sec23/Sec24, helical domain (InterPro:IPR006900), Sec23/Sec24 beta-sandwich (InterPro:IPR012990), Sec23/Sec24, trunk do…	protein_coding	0
AT1G05520	Col12D-Col0D	8.29421e-08	1.80321	3.48995	Sec23/Sec24 protein transport family protein; FUNCTIONS IN: transporter activity, zinc ion binding; INVOLVED IN: response to salt stress, transport; LOCATED IN: COPII vesicle coat; EXPRESSED IN: 24 plant structures; EXPRESSED DURING: 13 growth stages; CONTAINS InterPro DOMAIN/s: Sec23/Sec24, helical domain (InterPro:IPR006900), Sec23/Sec24 beta-sandwich (InterPro:IPR012990), Sec23/Sec24, trunk do…	protein_coding	0
AT1G05560	Col12D-Col0D	3.44914e-10	3.65792	12.6224	A UDP-glucose transferase localized in the phragmoplast. It has been co-purified with the callose synthase complex and may transfer UDP-glucose from sucrose synthase to the callose synthase and thus help form a substrate channel for the synthesis of callose at the forming cell plate. Induced by salicylic acid. Independent of NPR1 for their induction by salicylic acid. UGT1 encodes a protein with …	protein_coding	UDP-GLUCOSE TRANSFERASE 1 (UGT1);UDP-GLUCOSYLTRANSFERASE 75B1 (UGT75B1)
AT1G05560	Col15D-Col0D	1.07708e-10	3.93632	15.3091	A UDP-glucose transferase localized in the phragmoplast. It has been co-purified with the callose synthase complex and may transfer UDP-glucose from sucrose synthase to the callose synthase and thus help form a substrate channel for the synthesis of callose at the forming cell plate. Induced by salicylic acid. Independent of NPR1 for their induction by salicylic acid. UGT1 encodes a protein with …	protein_coding	UDP-GLUCOSE TRANSFERASE 1 (UGT1);UDP-GLUCOSYLTRANSFERASE 75B1 (UGT75B1)
AT1G05570	Col9D-Col0D	9.4034e-06	1.43382	2.70162	Encodes a callose synthase 1 catalytic subunit . Member of Glycosyltransferase Family- 48.	protein_coding	(GSL06); (ATGSL6); (ATGSL06);GLUCAN SYNTHASE-LIKE 6 (GSL6);CALLOSE SYNTHASE 1 (CALS1)
AT1G05570	Col6D-Col0D	2.18037e-07	2.20769	4.61935	Encodes a callose synthase 1 catalytic subunit . Member of Glycosyltransferase Family- 48.	protein_coding	(GSL06); (ATGSL6); (ATGSL06);GLUCAN SYNTHASE-LIKE 6 (GSL6);CALLOSE SYNTHASE 1 (CALS1)
AT1G05575	Col9D-Col0D	0.00180696	-1.89923	0.268086	unknown protein; FUNCTIONS IN: molecular_function unknown; INVOLVED IN: anaerobic respiration; LOCATED IN: endomembrane system; EXPRESSED IN: 17 plant structures; EXPRESSED DURING: 9 growth stages; BEST Arabidopsis thaliana protein match is: unknown protein (TAIR:AT2G31945.1)	protein_coding	0
AT1G05575	Col12D-Col0D	0.00246013	-1.62987	0.323117	unknown protein; FUNCTIONS IN: molecular_function unknown; INVOLVED IN: anaerobic respiration; LOCATED IN: endomembrane system; EXPRESSED IN: 17 plant structures; EXPRESSED DURING: 9 growth stages; BEST Arabidopsis thaliana protein match is: unknown protein (TAIR:AT2G31945.1)	protein_coding	0
AT1G05575	Col15D-Col0D	6.52516e-06	2.09772	4.28032	unknown protein; FUNCTIONS IN: molecular_function unknown; INVOLVED IN: anaerobic respiration; LOCATED IN: endomembrane system; EXPRESSED IN: 17 plant structures; EXPRESSED DURING: 9 growth stages; BEST Arabidopsis thaliana protein match is: unknown protein (TAIR:AT2G31945.1)	protein_coding	0
AT1G05580	Col9D-Col0D	2.18422e-07	5.12806	34.9705	member of Putative Na+/H+ antiporter family	protein_coding	CATION/H+ EXCHANGER 23 (ATCHX23);CATION/H+ EXCHANGER 23 (CHX23)
AT1G05580	Col15D-Col0D	1.48543e-08	5.73615	53.3031	member of Putative Na+/H+ antiporter family	protein_coding	CATION/H+ EXCHANGER 23 (ATCHX23);CATION/H+ EXCHANGER 23 (CHX23)
AT1G05580	Col12D-Col0D	3.40406e-09	5.9927	63.677	member of Putative Na+/H+ antiporter family	protein_coding	CATION/H+ EXCHANGER 23 (ATCHX23);CATION/H+ EXCHANGER 23 (CHX23)
AT1G05590	Col15D-Col0D	1.71156e-07	-3.44916	0.0915585	Encodes a protein with &#946;-hexosaminidase activity (the enzyme is active with p-nitrophenyl-&#946;-N-acetylglucosaminide as substrate but displayed only a minor activity toward p-nitrophenyl-&#946;-N-acetylgalactosaminide). Chitotriose-PA was digested almost completely overnight by a 50% ammonium sulfate fraction of a supernatant yeast expressing AtHEX3.	protein_coding	BETA-HEXOSAMINIDASE 2 (HEXO2);BETA-HEXOSAMINIDASE 3 (ATHEX3)
AT1G05590	Col12D-Col0D	6.25612e-06	-1.61461	0.326554	Encodes a protein with &#946;-hexosaminidase activity (the enzyme is active with p-nitrophenyl-&#946;-N-acetylglucosaminide as substrate but displayed only a minor activity toward p-nitrophenyl-&#946;-N-acetylgalactosaminide). Chitotriose-PA was digested almost completely overnight by a 50% ammonium sulfate fraction of a supernatant yeast expressing AtHEX3.	protein_coding	BETA-HEXOSAMINIDASE 2 (HEXO2);BETA-HEXOSAMINIDASE 3 (ATHEX3)
AT1G05600	Col15D-Col0D	0.000303143	-1.92619	0.263123	Tetratricopeptide repeat (TPR)-like superfamily protein; CONTAINS InterPro DOMAIN/s: Pentatricopeptide repeat (InterPro:IPR002885); BEST Arabidopsis thaliana protein match is: Pentatricopeptide repeat (PPR) superfamily protein (TAIR:AT5G46100.1)	protein_coding	EMBRYO DEFECTIVE 3101 (EMB3101)
AT1G05620	Col12D-Col0D	1.72307e-05	-1.29058	0.408786	Encodes a cytosolic inosine nucleoside hydrolase. Transcript levels for this gene are elevated in older leaves suggesting that it may play a role in purine catabolism during senescence.	protein_coding	URIDINE-RIBOHYDROLASE 2 (URH2);NUCLEOSIDE HYDROLASE 2 (NSH2)
AT1G05620	Col15D-Col0D	0.000370667	-1.20825	0.432792	Encodes a cytosolic inosine nucleoside hydrolase. Transcript levels for this gene are elevated in older leaves suggesting that it may play a role in purine catabolism during senescence.	protein_coding	URIDINE-RIBOHYDROLASE 2 (URH2);NUCLEOSIDE HYDROLASE 2 (NSH2)
AT1G05670	Col12D-Col0D	0.000279176	1.44139	2.71582	Pentatricopeptide repeat (PPR-like) superfamily protein; CONTAINS InterPro DOMAIN/s: Pentatricopeptide repeat (InterPro:IPR002885); BEST Arabidopsis thaliana protein match is: Tetratricopeptide repeat (TPR)-like superfamily protein (TAIR:AT5G01110.1)	protein_coding	0
AT1G05670	Col15D-Col0D	0.000302792	1.54747	2.92304	Pentatricopeptide repeat (PPR-like) superfamily protein; CONTAINS InterPro DOMAIN/s: Pentatricopeptide repeat (InterPro:IPR002885); BEST Arabidopsis thaliana protein match is: Tetratricopeptide repeat (TPR)-like superfamily protein (TAIR:AT5G01110.1)	protein_coding	0
AT1G05675	Col9D-Col0D	0.00248503	-4.01007	0.0620654	UDP-Glycosyltransferase superfamily protein; FUNCTIONS IN: transferase activity, transferring hexosyl groups; INVOLVED IN: metabolic process; CONTAINS InterPro DOMAIN/s: UDP-glucuronosyl/UDP-glucosyltransferase (InterPro:IPR002213); BEST Arabidopsis thaliana protein match is: Uridine diphosphate glycosyltransferase 74E2 (TAIR:AT1G05680.1).	protein_coding	0
AT1G05680	Col12D-Col0D	0.000265676	6.90102	119.513	Encodes a UDP-glucosyltransferase, UGT74E2, that acts on IBA (indole-3-butyric acid) and affects auxin homeostasis. The transcript and protein levels of this enzyme are strongly induced by H2O2 and may allow integration of ROS (reactive oxygen species) and auxin signaling. This enzyme can also transfer glycosyl groups to several compounds related to the explosive TNT when this synthetic compound …	protein_coding	URIDINE DIPHOSPHATE GLYCOSYLTRANSFERASE 74E2 (UGT74E2)
AT1G05680	Col15D-Col0D	6.46691e-05	7.81239	224.783	Encodes a UDP-glucosyltransferase, UGT74E2, that acts on IBA (indole-3-butyric acid) and affects auxin homeostasis. The transcript and protein levels of this enzyme are strongly induced by H2O2 and may allow integration of ROS (reactive oxygen species) and auxin signaling. This enzyme can also transfer glycosyl groups to several compounds related to the explosive TNT when this synthetic compound …	protein_coding	URIDINE DIPHOSPHATE GLYCOSYLTRANSFERASE 74E2 (UGT74E2)
AT1G05690	Col12D-Col0D	0.00149857	1.2864	2.43919	BTB and TAZ domain protein. Acts redunantly with BT1 and BT2 during female gametophyte development. Acts with BT2 during male gametophyte development.	protein_coding	BTB AND TAZ DOMAIN PROTEIN 3 (bt3)
AT1G05690	Col15D-Col0D	5.11083e-07	2.46086	5.50546	BTB and TAZ domain protein. Acts redunantly with BT1 and BT2 during female gametophyte development. Acts with BT2 during male gametophyte development.	protein_coding	BTB AND TAZ DOMAIN PROTEIN 3 (bt3)
AT1G05710	Col12D-Col0D	5.32052e-06	-1.97482	0.254402	basic helix-loop-helix (bHLH) DNA-binding superfamily protein; FUNCTIONS IN: sequence-specific DNA binding transcription factor activity; INVOLVED IN: response to ethylene stimulus, regulation of transcription; LOCATED IN: nucleus; EXPRESSED IN: 22 plant structures; EXPRESSED DURING: 13 growth stages; CONTAINS InterPro DOMAIN/s: Helix-loop-helix DNA-binding domain (InterPro:IPR001092), Helix-loop…	protein_coding	0
AT1G05710	Col15D-Col0D	0.00128866	-1.4478	0.36658	basic helix-loop-helix (bHLH) DNA-binding superfamily protein; FUNCTIONS IN: sequence-specific DNA binding transcription factor activity; INVOLVED IN: response to ethylene stimulus, regulation of transcription; LOCATED IN: nucleus; EXPRESSED IN: 22 plant structures; EXPRESSED DURING: 13 growth stages; CONTAINS InterPro DOMAIN/s: Helix-loop-helix DNA-binding domain (InterPro:IPR001092), Helix-loop…	protein_coding	0
AT1G05710	Col6D-Col0D	0.00796826	-1.42725	0.371838	basic helix-loop-helix (bHLH) DNA-binding superfamily protein; FUNCTIONS IN: sequence-specific DNA binding transcription factor activity; INVOLVED IN: response to ethylene stimulus, regulation of transcription; LOCATED IN: nucleus; EXPRESSED IN: 22 plant structures; EXPRESSED DURING: 13 growth stages; CONTAINS InterPro DOMAIN/s: Helix-loop-helix DNA-binding domain (InterPro:IPR001092), Helix-loop…	protein_coding	0
AT1G05710	Col9D-Col0D	0.00357292	-1.00426	0.498525	basic helix-loop-helix (bHLH) DNA-binding superfamily protein; FUNCTIONS IN: sequence-specific DNA binding transcription factor activity; INVOLVED IN: response to ethylene stimulus, regulation of transcription; LOCATED IN: nucleus; EXPRESSED IN: 22 plant structures; EXPRESSED DURING: 13 growth stages; CONTAINS InterPro DOMAIN/s: Helix-loop-helix DNA-binding domain (InterPro:IPR001092), Helix-loop…	protein_coding	0
AT1G05785	Col12D-Col0D	7.09054e-06	-1.49333	0.355192	Got1/Sft2-like vescicle transport protein family; FUNCTIONS IN: molecular_function unknown; INVOLVED IN: vesicle-mediated transport; LOCATED IN: cellular_component unknown; CONTAINS InterPro DOMAIN/s: Vesicle transport protein, Got1/SFT2-like (InterPro:IPR007305); BEST Arabidopsis thaliana protein match is: Got1/Sft2-like vescicle transport protein family (TAIR:AT5G01430.2)	protein_coding	0
AT1G05790	Col12D-Col0D	2.26627e-07	1.56386	2.95643	lipase class 3 family protein; FUNCTIONS IN: triglyceride lipase activity; INVOLVED IN: lipid metabolic process; LOCATED IN: endomembrane system; EXPRESSED IN: 24 plant structures; EXPRESSED DURING: 15 growth stages; CONTAINS InterPro DOMAIN/s: Lipase, class 3 (InterPro:IPR002921); BEST Arabidopsis thaliana protein match is: alpha/beta-Hydrolases superfamily protein (TAIR:AT2G42450.1)	protein_coding	0
AT1G05790	Col15D-Col0D	4.3208e-09	2.02874	4.08048	lipase class 3 family protein; FUNCTIONS IN: triglyceride lipase activity; INVOLVED IN: lipid metabolic process; LOCATED IN: endomembrane system; EXPRESSED IN: 24 plant structures; EXPRESSED DURING: 15 growth stages; CONTAINS InterPro DOMAIN/s: Lipase, class 3 (InterPro:IPR002921); BEST Arabidopsis thaliana protein match is: alpha/beta-Hydrolases superfamily protein (TAIR:AT2G42450.1)	protein_coding	0
AT1G05805	Col15D-Col0D	2.84706e-07	-3.76066	0.0737784	basic helix-loop-helix (bHLH) DNA-binding superfamily protein; FUNCTIONS IN: DNA binding, sequence-specific DNA binding transcription factor activity; INVOLVED IN: regulation of transcription; LOCATED IN: cytosol; EXPRESSED IN: 24 plant structures; EXPRESSED DURING: 13 growth stages; CONTAINS InterPro DOMAIN/s: Helix-loop-helix DNA-binding domain (InterPro:IPR001092), Helix-loop-helix DNA-binding…	protein_coding	ABA-RESPONSIVE KINASE SUBSTRATE 2 (AKS2)
AT1G05805	Col12D-Col0D	5.09234e-09	-3.12703	0.114464	basic helix-loop-helix (bHLH) DNA-binding superfamily protein; FUNCTIONS IN: DNA binding, sequence-specific DNA binding transcription factor activity; INVOLVED IN: regulation of transcription; LOCATED IN: cytosol; EXPRESSED IN: 24 plant structures; EXPRESSED DURING: 13 growth stages; CONTAINS InterPro DOMAIN/s: Helix-loop-helix DNA-binding domain (InterPro:IPR001092), Helix-loop-helix DNA-binding…	protein_coding	ABA-RESPONSIVE KINASE SUBSTRATE 2 (AKS2)
AT1G05805	Col6D-Col0D	0.00354589	-1.36989	0.38692	basic helix-loop-helix (bHLH) DNA-binding superfamily protein; FUNCTIONS IN: DNA binding, sequence-specific DNA binding transcription factor activity; INVOLVED IN: regulation of transcription; LOCATED IN: cytosol; EXPRESSED IN: 24 plant structures; EXPRESSED DURING: 13 growth stages; CONTAINS InterPro DOMAIN/s: Helix-loop-helix DNA-binding domain (InterPro:IPR001092), Helix-loop-helix DNA-binding…	protein_coding	ABA-RESPONSIVE KINASE SUBSTRATE 2 (AKS2)
AT1G05830	Col6D-Col0D	2.55639e-05	1.16871	2.2481	Encodes a homolog of trithorax, a histone-lysine N-methyltransferase. Paralog of ATX1. Unlike ATX1 which is involved in trimethylating of histone H3-mysine 4, ATX2 is involved in dimethylating of histone H3-lysine 4. ATX1 and ATX2 influence the expression of largely nonoverlapping gene sets. The expression pattern of ATX2 is also different from that of ATX1.	protein_coding	SET DOMAIN PROTEIN 30 (SDG30);TRITHORAX-LIKE PROTEIN 2 (ATX2)
AT1G05835	Col12D-Col0D	9.22369e-09	-5.50194	0.0220674	PHD finger protein; LOCATED IN: endomembrane system; BEST Arabidopsis thaliana protein match is: unknown protein (TAIR:AT1G32583.1)	protein_coding	0
AT1G05835	Col15D-Col0D	2.72378e-07	-5.25233	0.0262356	PHD finger protein; LOCATED IN: endomembrane system; BEST Arabidopsis thaliana protein match is: unknown protein (TAIR:AT1G32583.1)	protein_coding	0
AT1G05835	Col6D-Col0D	0.000966943	-2.30888	0.201817	PHD finger protein; LOCATED IN: endomembrane system; BEST Arabidopsis thaliana protein match is: unknown protein (TAIR:AT1G32583.1)	protein_coding	0
AT1G05835	Col9D-Col0D	1.35455e-05	-1.93588	0.261362	PHD finger protein; LOCATED IN: endomembrane system; BEST Arabidopsis thaliana protein match is: unknown protein (TAIR:AT1G32583.1)	protein_coding	0
AT1G05850	Col15D-Col0D	1.02712e-11	-2.15243	0.224933	Encodes an endo chitinase-like protein AtCTL1. Essential for tolerance to heat, salt and drought stresses. Also involved in root hair development, cell expansion and response to cytokinin. Allelic to erh2. 11 alleles described in Hauser (1995). Mutant is defective in acquired thermotolerance, appears semidwarf throughout its life cycle and has extra lateral branches. There are two EMS alleles. Ex…	protein_coding	CHITINASE-LIKE PROTEIN 1 (CTL1);ECTOPIC DEPOSITION OF LIGNIN IN PITH (ELP);SENSITIVE TO HOT TEMPERATURES 2 (HOT2); (ATCTL1);ECTOPIC ROOT HAIR 2 (ERH2);ECTOPIC DEPOSITION OF LIGNIN IN PITH 1 (ELP1);POM-POM1 (POM1)
AT1G05850	Col12D-Col0D	7.0941e-10	-1.7081	0.306063	Encodes an endo chitinase-like protein AtCTL1. Essential for tolerance to heat, salt and drought stresses. Also involved in root hair development, cell expansion and response to cytokinin. Allelic to erh2. 11 alleles described in Hauser (1995). Mutant is defective in acquired thermotolerance, appears semidwarf throughout its life cycle and has extra lateral branches. There are two EMS alleles. Ex…	protein_coding	CHITINASE-LIKE PROTEIN 1 (CTL1);ECTOPIC DEPOSITION OF LIGNIN IN PITH (ELP);SENSITIVE TO HOT TEMPERATURES 2 (HOT2); (ATCTL1);ECTOPIC ROOT HAIR 2 (ERH2);ECTOPIC DEPOSITION OF LIGNIN IN PITH 1 (ELP1);POM-POM1 (POM1)
AT1G05870	Col15D-Col0D	4.73357e-05	-1.40126	0.378599	Protein of unknown function (DUF1685); FUNCTIONS IN: molecular_function unknown; INVOLVED IN: N-terminal protein myristoylation; LOCATED IN: cellular_component unknown; CONTAINS InterPro DOMAIN/s: Protein of unknown function DUF1685 (InterPro:IPR012881); BEST Arabidopsis thaliana protein match is: Protein of unknown function (DUF1685) (TAIR:AT2G31560.2)	protein_coding	0
AT1G05890	Col12D-Col0D	1.34054e-10	1.64846	3.13499	ARIADNE 5 (ARI5); FUNCTIONS IN: zinc ion binding; EXPRESSED IN: 23 plant structures; EXPRESSED DURING: 15 growth stages; CONTAINS InterPro DOMAIN/s: Zinc finger, C6HC-type (InterPro:IPR002867), Zinc finger, RING-type (InterPro:IPR001841); BEST Arabidopsis thaliana protein match is: IBR domain-containing protein (TAIR:AT2G31510.1).	protein_coding	ARIADNE 5 (ARI5)
AT1G05890	Col15D-Col0D	8.5957e-14	2.46091	5.50563	ARIADNE 5 (ARI5); FUNCTIONS IN: zinc ion binding; EXPRESSED IN: 23 plant structures; EXPRESSED DURING: 15 growth stages; CONTAINS InterPro DOMAIN/s: Zinc finger, C6HC-type (InterPro:IPR002867), Zinc finger, RING-type (InterPro:IPR001841); BEST Arabidopsis thaliana protein match is: IBR domain-containing protein (TAIR:AT2G31510.1).	protein_coding	ARIADNE 5 (ARI5)
AT1G05910	Col9D-Col0D	9.81586e-05	1.50219	2.83273	Encodes an acetylated histone-binding protein BRAT1. BRAT1 forms a complex with BRP1 to prevent transcriptional silencing.	protein_coding	BROMODOMAIN AND ATPASE DOMAIN-CONTAINING PROTEIN 1 (BRAT1)
AT1G05910	Col6D-Col0D	6.03877e-05	1.78518	3.44662	Encodes an acetylated histone-binding protein BRAT1. BRAT1 forms a complex with BRP1 to prevent transcriptional silencing.	protein_coding	BROMODOMAIN AND ATPASE DOMAIN-CONTAINING PROTEIN 1 (BRAT1)
AT1G05910	Col15D-Col0D	9.18735e-07	2.05488	4.15509	Encodes an acetylated histone-binding protein BRAT1. BRAT1 forms a complex with BRP1 to prevent transcriptional silencing.	protein_coding	BROMODOMAIN AND ATPASE DOMAIN-CONTAINING PROTEIN 1 (BRAT1)
AT1G05910	Col12D-Col0D	2.78142e-07	2.13265	4.38524	Encodes an acetylated histone-binding protein BRAT1. BRAT1 forms a complex with BRP1 to prevent transcriptional silencing.	protein_coding	BROMODOMAIN AND ATPASE DOMAIN-CONTAINING PROTEIN 1 (BRAT1)
AT1G05940	Col12D-Col0D	3.44061e-07	1.23395	2.3521	Encodes a member of the cationic amino acid transporter (CAT) subfamily of amino acid polyamine choline transporters.	protein_coding	CATIONIC AMINO ACID TRANSPORTER 9 (CAT9)
AT1G05940	Col15D-Col0D	3.31217e-08	1.42731	2.68945	Encodes a member of the cationic amino acid transporter (CAT) subfamily of amino acid polyamine choline transporters.	protein_coding	CATIONIC AMINO ACID TRANSPORTER 9 (CAT9)
AT1G05960	Col12D-Col0D	7.79451e-06	1.12612	2.1827	ARM repeat superfamily protein; FUNCTIONS IN: binding; INVOLVED IN: biological_process unknown; EXPRESSED IN: 24 plant structures; EXPRESSED DURING: 15 growth stages; CONTAINS InterPro DOMAIN/s: Armadillo-type fold (InterPro:IPR016024); BEST Arabidopsis thaliana protein match is: Uncharacterized protein (TAIR:AT2G41830.1)	protein_coding	0
AT1G05960	Col15D-Col0D	1.06068e-06	1.32251	2.50101	ARM repeat superfamily protein; FUNCTIONS IN: binding; INVOLVED IN: biological_process unknown; EXPRESSED IN: 24 plant structures; EXPRESSED DURING: 15 growth stages; CONTAINS InterPro DOMAIN/s: Armadillo-type fold (InterPro:IPR016024); BEST Arabidopsis thaliana protein match is: Uncharacterized protein (TAIR:AT2G41830.1)	protein_coding	0
AT1G06000	Col15D-Col0D	1.14965e-07	-2.99547	0.125393	encodes a flavonol-7-O-rhamnosyltransferase involved in the formation of rhamnosylated flavonols	protein_coding	(UGT89C1)
AT1G06000	Col12D-Col0D	8.72596e-09	-2.2429	0.211262	encodes a flavonol-7-O-rhamnosyltransferase involved in the formation of rhamnosylated flavonols	protein_coding	(UGT89C1)
AT1G06002	Col15D-Col0D	0.000174469	-3.28683	0.102463	Potential natural antisense gene, locus overlaps with AT1G06000	other_rna	0
AT1G06002	Col12D-Col0D	3.00812e-05	-3.18115	0.11025	Potential natural antisense gene, locus overlaps with AT1G06000	other_rna	0
AT1G06010	Col15D-Col0D	2.85853e-05	-2.3237	0.199755	unknown protein	protein_coding	0
AT1G06010	Col12D-Col0D	1.03263e-06	-2.23028	0.213117	unknown protein	protein_coding	0
AT1G06010	Col9D-Col0D	0.00157591	-1.06344	0.478491	unknown protein	protein_coding	0
AT1G06040	Col12D-Col0D	4.74106e-08	-1.14013	0.453719	Encodes salt tolerance protein (STO) which confers salt tolerance to yeast cells. Fully complements calcineurin deficient yeast but does not encode a phosphoprotein phosphatase. Sequence has similarities to CONSTANS. STO co-localizes with COP1 and plays a role in light signaling.STO transcript levels are regulated by photoperiod and phtyohormones. STO competes with FLC in the regulation of floral…	protein_coding	SALT TOLERANCE (STO);B-BOX DOMAIN PROTEIN 24 (BBX24)
AT1G06050	Col15D-Col0D	6.14649e-07	1.69298	3.23324	Protein of unknown function (DUF1336); CONTAINS InterPro DOMAIN/s: Protein of unknown function DUF1336 (InterPro:IPR009769); BEST Arabidopsis thaliana protein match is: Protein of unknown function (DUF1336) (TAIR:AT5G10750.1)	protein_coding	0
AT1G06070	Col9D-Col0D	0.00270252	1.03871	2.0544	Basic-leucine zipper (bZIP) transcription factor family protein; FUNCTIONS IN: DNA binding, sequence-specific DNA binding transcription factor activity; INVOLVED IN: regulation of transcription, DNA-dependent; LOCATED IN: chloroplast; EXPRESSED IN: 23 plant structures; EXPRESSED DURING: 13 growth stages; CONTAINS InterPro DOMAIN/s: Basic-leucine zipper (bZIP) transcription factor (InterPro:IPR004…	protein_coding	BASIC LEUCINE-ZIPPER 69 (BZIP69)
AT1G06070	Col12D-Col0D	4.82037e-05	1.44017	2.71353	Basic-leucine zipper (bZIP) transcription factor family protein; FUNCTIONS IN: DNA binding, sequence-specific DNA binding transcription factor activity; INVOLVED IN: regulation of transcription, DNA-dependent; LOCATED IN: chloroplast; EXPRESSED IN: 23 plant structures; EXPRESSED DURING: 13 growth stages; CONTAINS InterPro DOMAIN/s: Basic-leucine zipper (bZIP) transcription factor (InterPro:IPR004…	protein_coding	BASIC LEUCINE-ZIPPER 69 (BZIP69)
AT1G06070	Col15D-Col0D	4.43318e-05	1.51102	2.85012	Basic-leucine zipper (bZIP) transcription factor family protein; FUNCTIONS IN: DNA binding, sequence-specific DNA binding transcription factor activity; INVOLVED IN: regulation of transcription, DNA-dependent; LOCATED IN: chloroplast; EXPRESSED IN: 23 plant structures; EXPRESSED DURING: 13 growth stages; CONTAINS InterPro DOMAIN/s: Basic-leucine zipper (bZIP) transcription factor (InterPro:IPR004…	protein_coding	BASIC LEUCINE-ZIPPER 69 (BZIP69)
AT1G06070	Col6D-Col0D	0.000204594	1.56219	2.95301	Basic-leucine zipper (bZIP) transcription factor family protein; FUNCTIONS IN: DNA binding, sequence-specific DNA binding transcription factor activity; INVOLVED IN: regulation of transcription, DNA-dependent; LOCATED IN: chloroplast; EXPRESSED IN: 23 plant structures; EXPRESSED DURING: 13 growth stages; CONTAINS InterPro DOMAIN/s: Basic-leucine zipper (bZIP) transcription factor (InterPro:IPR004…	protein_coding	BASIC LEUCINE-ZIPPER 69 (BZIP69)
AT1G06080	Col12D-Col0D	2.82278e-07	-4.76266	0.0368381	Encodes a protein homologous to delta 9 acyl-lipid desaturases of cyanobacteria and acyl-CoA desaturases of yeast and mammals. expression down-regulated by cold temperature. It is involved in the desaturation of VLCFAs to make monounsaturated VLCFAs.	protein_coding	(ATADS1);DELTA 9 DESATURASE 1 (ADS1)
AT1G06080	Col6D-Col0D	0.000856356	-3.2921	0.102089	Encodes a protein homologous to delta 9 acyl-lipid desaturases of cyanobacteria and acyl-CoA desaturases of yeast and mammals. expression down-regulated by cold temperature. It is involved in the desaturation of VLCFAs to make monounsaturated VLCFAs.	protein_coding	(ATADS1);DELTA 9 DESATURASE 1 (ADS1)
AT1G06080	Col9D-Col0D	6.02454e-05	-2.44907	0.183129	Encodes a protein homologous to delta 9 acyl-lipid desaturases of cyanobacteria and acyl-CoA desaturases of yeast and mammals. expression down-regulated by cold temperature. It is involved in the desaturation of VLCFAs to make monounsaturated VLCFAs.	protein_coding	(ATADS1);DELTA 9 DESATURASE 1 (ADS1)
AT1G06080	Col15D-Col0D	0.00075603	-2.09397	0.234236	Encodes a protein homologous to delta 9 acyl-lipid desaturases of cyanobacteria and acyl-CoA desaturases of yeast and mammals. expression down-regulated by cold temperature. It is involved in the desaturation of VLCFAs to make monounsaturated VLCFAs.	protein_coding	(ATADS1);DELTA 9 DESATURASE 1 (ADS1)
AT1G06090	Col12D-Col0D	9.21294e-06	3.30027	9.851	Fatty acid desaturase family protein; FUNCTIONS IN: oxidoreductase activity, oxidoreductase activity, acting on paired donors, with oxidation of a pair of donors resulting in the reduction of molecular oxygen to two molecules of water; INVOLVED IN: oxidation reduction, lipid metabolic process; LOCATED IN: cellular_component unknown; CONTAINS InterPro DOMAIN/s: Fatty acid desaturase, type 1, core …	protein_coding	0
AT1G06090	Col15D-Col0D	6.44216e-06	3.4926	11.2559	Fatty acid desaturase family protein; FUNCTIONS IN: oxidoreductase activity, oxidoreductase activity, acting on paired donors, with oxidation of a pair of donors resulting in the reduction of molecular oxygen to two molecules of water; INVOLVED IN: oxidation reduction, lipid metabolic process; LOCATED IN: cellular_component unknown; CONTAINS InterPro DOMAIN/s: Fatty acid desaturase, type 1, core …	protein_coding	0
AT1G06150	Col6D-Col0D	0.00293321	1.12699	2.18403	Encodes a LHW-like protein with 79% amino acid identity to LHW.	protein_coding	EMBRYO DEFECTIVE 1444 (EMB1444);LONESOME HIGHWAY LIKE 1 (LHL1);RECEPTOR LIKE PROTEIN 53 (AtRLP53)
AT1G06160	Col12D-Col0D	3.1033e-05	-5.68753	0.0194036	encodes a member of the ERF (ethylene response factor) subfamily B-3 of ERF/AP2 transcription factor family. The protein contains one AP2 domain. There are 18 members in this subfamily including ATERF-1, ATERF-2, AND ATERF-5.	protein_coding	OCTADECANOID-RESPONSIVE ARABIDOPSIS AP2/ERF 59 (ORA59)
AT1G06160	Col15D-Col0D	0.00249692	-3.25629	0.104655	encodes a member of the ERF (ethylene response factor) subfamily B-3 of ERF/AP2 transcription factor family. The protein contains one AP2 domain. There are 18 members in this subfamily including ATERF-1, ATERF-2, AND ATERF-5.	protein_coding	OCTADECANOID-RESPONSIVE ARABIDOPSIS AP2/ERF 59 (ORA59)
AT1G06160	Col6D-Col0D	0.00290966	1.90692	3.75008	encodes a member of the ERF (ethylene response factor) subfamily B-3 of ERF/AP2 transcription factor family. The protein contains one AP2 domain. There are 18 members in this subfamily including ATERF-1, ATERF-2, AND ATERF-5.	protein_coding	OCTADECANOID-RESPONSIVE ARABIDOPSIS AP2/ERF 59 (ORA59)
AT1G06180	Col15D-Col0D	0.00470252	1.07032	2.0999	member of MYB3R- and R2R3- type MYB- encoding genes	protein_coding	MYB DOMAIN PROTEIN 13 (ATMYB13); (ATMYBLFGN);MYB DOMAIN PROTEIN 13 (MYB13)
AT1G06180	Col12D-Col0D	0.00180588	1.10892	2.15684	member of MYB3R- and R2R3- type MYB- encoding genes	protein_coding	MYB DOMAIN PROTEIN 13 (ATMYB13); (ATMYBLFGN);MYB DOMAIN PROTEIN 13 (MYB13)
AT1G06210	Col6D-Col0D	0.00265398	1.22117	2.33136	ENTH/VHS/GAT family protein; FUNCTIONS IN: protein transporter activity; INVOLVED IN: intracellular protein transport, intra-Golgi vesicle-mediated transport; LOCATED IN: Golgi stack, intracellular; EXPRESSED IN: 23 plant structures; EXPRESSED DURING: 13 growth stages; CONTAINS InterPro DOMAIN/s: VHS (InterPro:IPR002014), GAT (InterPro:IPR004152), ENTH/VHS (InterPro:IPR008942); BEST Arabidopsis t…	protein_coding	0
AT1G06210	Col9D-Col0D	7.34465e-05	1.48793	2.80487	ENTH/VHS/GAT family protein; FUNCTIONS IN: protein transporter activity; INVOLVED IN: intracellular protein transport, intra-Golgi vesicle-mediated transport; LOCATED IN: Golgi stack, intracellular; EXPRESSED IN: 23 plant structures; EXPRESSED DURING: 13 growth stages; CONTAINS InterPro DOMAIN/s: VHS (InterPro:IPR002014), GAT (InterPro:IPR004152), ENTH/VHS (InterPro:IPR008942); BEST Arabidopsis t…	protein_coding	0
AT1G06210	Col15D-Col0D	6.88529e-10	2.98385	7.91094	ENTH/VHS/GAT family protein; FUNCTIONS IN: protein transporter activity; INVOLVED IN: intracellular protein transport, intra-Golgi vesicle-mediated transport; LOCATED IN: Golgi stack, intracellular; EXPRESSED IN: 23 plant structures; EXPRESSED DURING: 13 growth stages; CONTAINS InterPro DOMAIN/s: VHS (InterPro:IPR002014), GAT (InterPro:IPR004152), ENTH/VHS (InterPro:IPR008942); BEST Arabidopsis t…	protein_coding	0
AT1G06210	Col12D-Col0D	8.33623e-11	3.30814	9.90489	ENTH/VHS/GAT family protein; FUNCTIONS IN: protein transporter activity; INVOLVED IN: intracellular protein transport, intra-Golgi vesicle-mediated transport; LOCATED IN: Golgi stack, intracellular; EXPRESSED IN: 23 plant structures; EXPRESSED DURING: 13 growth stages; CONTAINS InterPro DOMAIN/s: VHS (InterPro:IPR002014), GAT (InterPro:IPR004152), ENTH/VHS (InterPro:IPR008942); BEST Arabidopsis t…	protein_coding	0
AT1G06220	Col12D-Col0D	2.19782e-05	1.04877	2.06876	Encodes a protein with similarity to splicing factor Snu114. Snu114 is thought to be involved in activation of the splicosome. Loss of GFA1 function results in reduced female fertility. Approximately 50% of ovules abort due to defects in the female gametophyte. In mutant gametophytes antipodal cells express egg cell markers suggesting a defect in specification of cell fate.GFA1 is also required t…	protein_coding	MATERNAL EFFECT EMBRYO ARREST 5 (MEE5)
AT1G06220	Col6D-Col0D	2.35573e-05	1.31758	2.49247	Encodes a protein with similarity to splicing factor Snu114. Snu114 is thought to be involved in activation of the splicosome. Loss of GFA1 function results in reduced female fertility. Approximately 50% of ovules abort due to defects in the female gametophyte. In mutant gametophytes antipodal cells express egg cell markers suggesting a defect in specification of cell fate.GFA1 is also required t…	protein_coding	MATERNAL EFFECT EMBRYO ARREST 5 (MEE5)
AT1G06220	Col9D-Col0D	6.16905e-07	1.43944	2.71215	Encodes a protein with similarity to splicing factor Snu114. Snu114 is thought to be involved in activation of the splicosome. Loss of GFA1 function results in reduced female fertility. Approximately 50% of ovules abort due to defects in the female gametophyte. In mutant gametophytes antipodal cells express egg cell markers suggesting a defect in specification of cell fate.GFA1 is also required t…	protein_coding	MATERNAL EFFECT EMBRYO ARREST 5 (MEE5)
AT1G06230	Col9D-Col0D	0.000379725	1.59122	3.01305	This gene is predicted to encode a bromodomain-containing protein. Plant lines expressing RNAi constructs targeted against GTE4 show some resistance to agrobacterium-mediated root transformation.	protein_coding	GLOBAL TRANSCRIPTION FACTOR GROUP E4 (GTE4)
AT1G06230	Col6D-Col0D	2.1424e-05	2.31169	4.96464	This gene is predicted to encode a bromodomain-containing protein. Plant lines expressing RNAi constructs targeted against GTE4 show some resistance to agrobacterium-mediated root transformation.	protein_coding	GLOBAL TRANSCRIPTION FACTOR GROUP E4 (GTE4)
AT1G06230	Col12D-Col0D	3.64477e-07	2.52123	5.74073	This gene is predicted to encode a bromodomain-containing protein. Plant lines expressing RNAi constructs targeted against GTE4 show some resistance to agrobacterium-mediated root transformation.	protein_coding	GLOBAL TRANSCRIPTION FACTOR GROUP E4 (GTE4)
AT1G06230	Col15D-Col0D	1.08124e-07	2.76007	6.7743	This gene is predicted to encode a bromodomain-containing protein. Plant lines expressing RNAi constructs targeted against GTE4 show some resistance to agrobacterium-mediated root transformation.	protein_coding	GLOBAL TRANSCRIPTION FACTOR GROUP E4 (GTE4)
AT1G06240	Col12D-Col0D	8.49461e-08	-2.30735	0.202031	Protein of unknown function DUF455; CONTAINS InterPro DOMAIN/s: Protein of unknown function DUF455 (InterPro:IPR007402); BEST Arabidopsis thaliana protein match is: Protein of unknown function DUF455 (TAIR:AT5G04520.1)	protein_coding	0
AT1G06240	Col15D-Col0D	0.000132243	-1.51584	0.349694	Protein of unknown function DUF455; CONTAINS InterPro DOMAIN/s: Protein of unknown function DUF455 (InterPro:IPR007402); BEST Arabidopsis thaliana protein match is: Protein of unknown function DUF455 (TAIR:AT5G04520.1)	protein_coding	0
AT1G06270	Col12D-Col0D	0.0220691	1.38387	2.60967	Pentatricopeptide repeat (PPR) superfamily protein; CONTAINS InterPro DOMAIN/s: Pentatricopeptide repeat (InterPro:IPR002885); BEST Arabidopsis thaliana protein match is: rna processing factor 2 (TAIR:AT1G62670.1)	protein_coding	0
AT1G06350	Col6D-Col0D	0.00042825	3.28511	9.74801	Fatty acid desaturase family protein; FUNCTIONS IN: oxidoreductase activity, oxidoreductase activity, acting on paired donors, with oxidation of a pair of donors resulting in the reduction of molecular oxygen to two molecules of water; INVOLVED IN: oxidation reduction, lipid metabolic process; CONTAINS InterPro DOMAIN/s: Fatty acid desaturase, type 1, core (InterPro:IPR015876), Fatty acid desatur…	protein_coding	DELTA 9 DESATURASE 4 (ADS4); (ATADS4)
AT1G06350	Col9D-Col0D	1.49807e-07	5.28893	39.0954	Fatty acid desaturase family protein; FUNCTIONS IN: oxidoreductase activity, oxidoreductase activity, acting on paired donors, with oxidation of a pair of donors resulting in the reduction of molecular oxygen to two molecules of water; INVOLVED IN: oxidation reduction, lipid metabolic process; CONTAINS InterPro DOMAIN/s: Fatty acid desaturase, type 1, core (InterPro:IPR015876), Fatty acid desatur…	protein_coding	DELTA 9 DESATURASE 4 (ADS4); (ATADS4)
AT1G06360	Col12D-Col0D	8.89437e-13	-9.10289	0.00181868	Fatty acid desaturase family protein; FUNCTIONS IN: oxidoreductase activity, oxidoreductase activity, acting on paired donors, with oxidation of a pair of donors resulting in the reduction of molecular oxygen to two molecules of water; INVOLVED IN: oxidation reduction, lipid metabolic process; CONTAINS InterPro DOMAIN/s: Fatty acid desaturase, type 1, core (InterPro:IPR015876), Fatty acid desatur…	protein_coding	0
AT1G06360	Col15D-Col0D	1.59272e-11	-7.64214	0.00500596	Fatty acid desaturase family protein; FUNCTIONS IN: oxidoreductase activity, oxidoreductase activity, acting on paired donors, with oxidation of a pair of donors resulting in the reduction of molecular oxygen to two molecules of water; INVOLVED IN: oxidation reduction, lipid metabolic process; CONTAINS InterPro DOMAIN/s: Fatty acid desaturase, type 1, core (InterPro:IPR015876), Fatty acid desatur…	protein_coding	0
AT1G06360	Col9D-Col0D	2.45061e-12	-4.79646	0.0359851	Fatty acid desaturase family protein; FUNCTIONS IN: oxidoreductase activity, oxidoreductase activity, acting on paired donors, with oxidation of a pair of donors resulting in the reduction of molecular oxygen to two molecules of water; INVOLVED IN: oxidation reduction, lipid metabolic process; CONTAINS InterPro DOMAIN/s: Fatty acid desaturase, type 1, core (InterPro:IPR015876), Fatty acid desatur…	protein_coding	0
AT1G06360	Col6D-Col0D	1.82268e-08	-3.03294	0.122178	Fatty acid desaturase family protein; FUNCTIONS IN: oxidoreductase activity, oxidoreductase activity, acting on paired donors, with oxidation of a pair of donors resulting in the reduction of molecular oxygen to two molecules of water; INVOLVED IN: oxidation reduction, lipid metabolic process; CONTAINS InterPro DOMAIN/s: Fatty acid desaturase, type 1, core (InterPro:IPR015876), Fatty acid desatur…	protein_coding	0
AT1G06390	Col15D-Col0D	0.000430805	-1.36107	0.389293	encodes a GSK3/shaggy-like protein kinase. Gene expression is induced by NaCl and ABA but not KCl, suggesting that this gene may be involved in response to osmotic stress. This protein can interact with the BZR1 protein involved in brassinosteroid-mediated signaling in a Y2H assay and promotes BZR1 phosphorylation in protoplasts.	protein_coding	GSK3/SHAGGY-LIKE PROTEIN KINASE 1 (GSK1); (ATGSK1);SHAGGY-LIKE PROTEIN KINASE 22 (ATSK22);SHAGGY-LIKE PROTEIN KINASE 22 (SK22);BIN2-LIKE 2 (BIL2);A. THALIANA SHAGGY-LIKE KINASE GROUP 2 3 (ATSK2-3)
AT1G06430	Col9D-Col0D	5.86701e-06	1.38978	2.62039	encodes a FtsH protease that is localized to the chloroplast	protein_coding	FTSH PROTEASE 8 (ftsh8); (FTSH8)
AT1G06430	Col15D-Col0D	5.18368e-12	3.02311	8.1292	encodes a FtsH protease that is localized to the chloroplast	protein_coding	FTSH PROTEASE 8 (ftsh8); (FTSH8)
AT1G06430	Col12D-Col0D	2.20867e-12	3.18779	9.11212	encodes a FtsH protease that is localized to the chloroplast	protein_coding	FTSH PROTEASE 8 (ftsh8); (FTSH8)
AT1G06450	Col6D-Col0D	0.00236694	1.6993	3.24742	Polynucleotidyl transferase, ribonuclease H-like superfamily protein; FUNCTIONS IN: ribonuclease activity, nucleic acid binding; INVOLVED IN: RNA modification; LOCATED IN: nucleus; EXPRESSED IN: 24 plant structures; EXPRESSED DURING: 14 growth stages; CONTAINS InterPro DOMAIN/s: Ribonuclease CAF1 (InterPro:IPR006941), Polynucleotidyl transferase, ribonuclease H fold (InterPro:IPR012337); BEST Ara…	protein_coding	0
AT1G06450	Col9D-Col0D	0.000243695	1.83338	3.56371	Polynucleotidyl transferase, ribonuclease H-like superfamily protein; FUNCTIONS IN: ribonuclease activity, nucleic acid binding; INVOLVED IN: RNA modification; LOCATED IN: nucleus; EXPRESSED IN: 24 plant structures; EXPRESSED DURING: 14 growth stages; CONTAINS InterPro DOMAIN/s: Ribonuclease CAF1 (InterPro:IPR006941), Polynucleotidyl transferase, ribonuclease H fold (InterPro:IPR012337); BEST Ara…	protein_coding	0
AT1G06450	Col12D-Col0D	2.66824e-05	2.05941	4.16815	Polynucleotidyl transferase, ribonuclease H-like superfamily protein; FUNCTIONS IN: ribonuclease activity, nucleic acid binding; INVOLVED IN: RNA modification; LOCATED IN: nucleus; EXPRESSED IN: 24 plant structures; EXPRESSED DURING: 14 growth stages; CONTAINS InterPro DOMAIN/s: Ribonuclease CAF1 (InterPro:IPR006941), Polynucleotidyl transferase, ribonuclease H fold (InterPro:IPR012337); BEST Ara…	protein_coding	0
AT1G06450	Col15D-Col0D	3.78545e-07	2.84413	7.18071	Polynucleotidyl transferase, ribonuclease H-like superfamily protein; FUNCTIONS IN: ribonuclease activity, nucleic acid binding; INVOLVED IN: RNA modification; LOCATED IN: nucleus; EXPRESSED IN: 24 plant structures; EXPRESSED DURING: 14 growth stages; CONTAINS InterPro DOMAIN/s: Ribonuclease CAF1 (InterPro:IPR006941), Polynucleotidyl transferase, ribonuclease H fold (InterPro:IPR012337); BEST Ara…	protein_coding	0
AT1G06475	Col15D-Col0D	6.68222e-05	2.19618	4.58264	unknown protein	protein_coding	0
AT1G06490	Col9D-Col0D	0.00333927	1.75322	3.37111	Encodes Callose Synthase 7 (CalS7), a phloem-specific callose synthase responsible for callose deposition in developing sieve elements during phloem formation and in mature phloem induced by wounding.	protein_coding	ARABIDOPSIS THALIANA GLUCAN SYNTHASE-LIKE 7 (ATGSL07); (gsl07); (atgsl7);GLUCAN SYNTHASE-LIKE 7 (GSL07);GLUCAN SYNTHASE-LIKE 7 (GSL7);CALLOSE SYNTHASE 7 (CalS7)
AT1G06510	Col15D-Col0D	2.69409e-06	-2.18332	0.220169	unknown protein; FUNCTIONS IN: molecular_function unknown; INVOLVED IN: biological_process unknown; LOCATED IN: chloroplast; EXPRESSED IN: 21 plant structures; EXPRESSED DURING: 13 growth stages	protein_coding	0
AT1G06510	Col12D-Col0D	3.8561e-07	-1.73412	0.300591	unknown protein; FUNCTIONS IN: molecular_function unknown; INVOLVED IN: biological_process unknown; LOCATED IN: chloroplast; EXPRESSED IN: 21 plant structures; EXPRESSED DURING: 13 growth stages	protein_coding	0
AT1G06510	Col6D-Col0D	0.0005259	-1.56753	0.337386	unknown protein; FUNCTIONS IN: molecular_function unknown; INVOLVED IN: biological_process unknown; LOCATED IN: chloroplast; EXPRESSED IN: 21 plant structures; EXPRESSED DURING: 13 growth stages	protein_coding	0
AT1G06510	Col9D-Col0D	3.1254e-05	-1.28931	0.409147	unknown protein; FUNCTIONS IN: molecular_function unknown; INVOLVED IN: biological_process unknown; LOCATED IN: chloroplast; EXPRESSED IN: 21 plant structures; EXPRESSED DURING: 13 growth stages	protein_coding	0
AT1G06515	Col6D-Col0D	0.000720749	-2.33328	0.198432	Encodes a 56-amino acid polypeptide with low but significant similarity to human small subunit of serine palmitoyltransferase that localizes to the ER and physically interacts with and greatly stimulates the activity of LCB1/LCB2 heterodimer ser palmitoyltransferase complex. Mutants have low pollen viability.	protein_coding	SMALL SUBUNIT OF SPT A (SSSPTA)
AT1G06515	Col12D-Col0D	4.93542e-06	-1.70143	0.307481	Encodes a 56-amino acid polypeptide with low but significant similarity to human small subunit of serine palmitoyltransferase that localizes to the ER and physically interacts with and greatly stimulates the activity of LCB1/LCB2 heterodimer ser palmitoyltransferase complex. Mutants have low pollen viability.	protein_coding	SMALL SUBUNIT OF SPT A (SSSPTA)
AT1G06515	Col9D-Col0D	0.000131725	-1.34523	0.393591	Encodes a 56-amino acid polypeptide with low but significant similarity to human small subunit of serine palmitoyltransferase that localizes to the ER and physically interacts with and greatly stimulates the activity of LCB1/LCB2 heterodimer ser palmitoyltransferase complex. Mutants have low pollen viability.	protein_coding	SMALL SUBUNIT OF SPT A (SSSPTA)
AT1G06520	Col15D-Col0D	1.98673e-05	2.48329	5.59169	sn-glycerol-3-phosphate 2-O-acyltransferase. Expressed in flower buds and siliques. Homozygous mutant plants are male sterile.	protein_coding	GLYCEROL-3-PHOSPHATE SN-2-ACYLTRANSFERASE 1 (ATGPAT1);GLYCEROL-3-PHOSPHATE SN-2-ACYLTRANSFERASE 1 (GPAT1);GLYCEROL-3-PHOSPHATE SN-2-ACYLTRANSFERASE 1 (SN-2-GPAT1)
AT1G06520	Col12D-Col0D	7.40639e-06	2.5108	5.69936	sn-glycerol-3-phosphate 2-O-acyltransferase. Expressed in flower buds and siliques. Homozygous mutant plants are male sterile.	protein_coding	GLYCEROL-3-PHOSPHATE SN-2-ACYLTRANSFERASE 1 (ATGPAT1);GLYCEROL-3-PHOSPHATE SN-2-ACYLTRANSFERASE 1 (GPAT1);GLYCEROL-3-PHOSPHATE SN-2-ACYLTRANSFERASE 1 (SN-2-GPAT1)
AT1G06520	Col9D-Col0D	3.36336e-06	2.81314	7.02813	sn-glycerol-3-phosphate 2-O-acyltransferase. Expressed in flower buds and siliques. Homozygous mutant plants are male sterile.	protein_coding	GLYCEROL-3-PHOSPHATE SN-2-ACYLTRANSFERASE 1 (ATGPAT1);GLYCEROL-3-PHOSPHATE SN-2-ACYLTRANSFERASE 1 (GPAT1);GLYCEROL-3-PHOSPHATE SN-2-ACYLTRANSFERASE 1 (SN-2-GPAT1)
AT1G06530	Col12D-Col0D	0.000144848	2.27745	4.8482	Encodes PEROXISOMAL AND MITOCHONDRIAL DIVISION FACTOR2. Involved in mitochondrial morphogenesis.	protein_coding	PEROXISOMAL AND MITOCHONDRIAL DIVISION FACTOR 2 (PMD2)
AT1G06530	Col15D-Col0D	3.69761e-05	2.67354	6.37991	Encodes PEROXISOMAL AND MITOCHONDRIAL DIVISION FACTOR2. Involved in mitochondrial morphogenesis.	protein_coding	PEROXISOMAL AND MITOCHONDRIAL DIVISION FACTOR 2 (PMD2)
AT1G06550	Col12D-Col0D	0.00765721	1.01053	2.01466	ATP-dependent caseinolytic (Clp) protease/crotonase family protein; FUNCTIONS IN: 3-hydroxyisobutyryl-CoA hydrolase activity, catalytic activity; INVOLVED IN: response to karrikin, fatty acid beta-oxidation; LOCATED IN: cellular_component unknown; EXPRESSED IN: 23 plant structures; EXPRESSED DURING: 13 growth stages; CONTAINS InterPro DOMAIN/s: Crotonase, core (InterPro:IPR001753); BEST Arabidops…	protein_coding	0
AT1G06550	Col9D-Col0D	0.00126097	1.31911	2.49513	ATP-dependent caseinolytic (Clp) protease/crotonase family protein; FUNCTIONS IN: 3-hydroxyisobutyryl-CoA hydrolase activity, catalytic activity; INVOLVED IN: response to karrikin, fatty acid beta-oxidation; LOCATED IN: cellular_component unknown; EXPRESSED IN: 23 plant structures; EXPRESSED DURING: 13 growth stages; CONTAINS InterPro DOMAIN/s: Crotonase, core (InterPro:IPR001753); BEST Arabidops…	protein_coding	0
AT1G06570	Col15D-Col0D	2.68753e-08	1.78896	3.45565	Mutation of the PDS1 locus disrupts the activity of p-hydroxyphenylpyruvate dioxygenase (HPPDase), the first committed step in the synthesis of both plastoquinone and tocopherols in plants.	protein_coding	PHYTOENE DESATURATION 1 (PDS1);4-HYDROXYPHENYLPYRUVATE DIOXYGENASE (HPD);4-HYDROXYPHENYLPYRUVATE DIOXYGENASE (HPPD)
AT1G06570	Col12D-Col0D	2.90698e-08	1.78951	3.45699	Mutation of the PDS1 locus disrupts the activity of p-hydroxyphenylpyruvate dioxygenase (HPPDase), the first committed step in the synthesis of both plastoquinone and tocopherols in plants.	protein_coding	PHYTOENE DESATURATION 1 (PDS1);4-HYDROXYPHENYLPYRUVATE DIOXYGENASE (HPD);4-HYDROXYPHENYLPYRUVATE DIOXYGENASE (HPPD)
AT1G06620	Col12D-Col0D	5.64111e-05	-2.7666	0.14695	encodes a protein whose sequence is similar to a 2-oxoglutarate-dependent dioxygenase The mRNA is cell-to-cell mobile.	protein_coding	0
AT1G06640	Col15D-Col0D	9.72308e-06	-4.00952	0.0620889	encodes a protein whose sequence is similar to a 2-oxoglutarate-dependent dioxygenase The mRNA is cell-to-cell mobile.	protein_coding	0
AT1G06640	Col12D-Col0D	1.54359e-07	-3.30957	0.10086	encodes a protein whose sequence is similar to a 2-oxoglutarate-dependent dioxygenase The mRNA is cell-to-cell mobile.	protein_coding	0
AT1G06670	Col9D-Col0D	0.000369338	1.25334	2.38392	nuclear DEIH-box helicase (NIH) encoding a putative RNA and/or DNA helicase homologous to a group of nucleic acid helicases from the DEAD/H family with nuclear DEIH-box helicase (NIH) distinct N- and C-terminal regions that differ from animal DEIH proteins The mRNA is cell-to-cell mobile.	protein_coding	NUCLEAR DEIH-BOXHELICASE (NIH)
AT1G06670	Col6D-Col0D	0.000780737	1.36169	2.56986	nuclear DEIH-box helicase (NIH) encoding a putative RNA and/or DNA helicase homologous to a group of nucleic acid helicases from the DEAD/H family with nuclear DEIH-box helicase (NIH) distinct N- and C-terminal regions that differ from animal DEIH proteins The mRNA is cell-to-cell mobile.	protein_coding	NUCLEAR DEIH-BOXHELICASE (NIH)
AT1G06670	Col12D-Col0D	6.76655e-06	1.62855	3.09202	nuclear DEIH-box helicase (NIH) encoding a putative RNA and/or DNA helicase homologous to a group of nucleic acid helicases from the DEAD/H family with nuclear DEIH-box helicase (NIH) distinct N- and C-terminal regions that differ from animal DEIH proteins The mRNA is cell-to-cell mobile.	protein_coding	NUCLEAR DEIH-BOXHELICASE (NIH)
AT1G06680	Col15D-Col0D	7.69087e-15	-7.0384	0.0076073	Encodes a 23 kD extrinsic protein that is part of photosystem II and participates in the regulation of oxygen evolution. Phosphorylation of this protein is dependent on calcium. In plsp1-1 mutant plastids, the nonmature form of the protein localizes in the stroma. The mRNA is cell-to-cell mobile.	protein_coding	PHOTOSYSTEM II SUBUNIT P-1 (PSBP-1);OXYGEN-EVOLVING ENHANCER PROTEIN 2 (OEE2);PHOTOSYSTEM II SUBUNIT P (PSII-P);OXYGEN EVOLVING COMPLEX SUBUNIT 23 KDA (OE23)
AT1G06680	Col12D-Col0D	4.82861e-14	-5.74799	0.0186072	Encodes a 23 kD extrinsic protein that is part of photosystem II and participates in the regulation of oxygen evolution. Phosphorylation of this protein is dependent on calcium. In plsp1-1 mutant plastids, the nonmature form of the protein localizes in the stroma. The mRNA is cell-to-cell mobile.	protein_coding	PHOTOSYSTEM II SUBUNIT P-1 (PSBP-1);OXYGEN-EVOLVING ENHANCER PROTEIN 2 (OEE2);PHOTOSYSTEM II SUBUNIT P (PSII-P);OXYGEN EVOLVING COMPLEX SUBUNIT 23 KDA (OE23)
AT1G06680	Col6D-Col0D	1.2009e-06	-2.84842	0.138848	Encodes a 23 kD extrinsic protein that is part of photosystem II and participates in the regulation of oxygen evolution. Phosphorylation of this protein is dependent on calcium. In plsp1-1 mutant plastids, the nonmature form of the protein localizes in the stroma. The mRNA is cell-to-cell mobile.	protein_coding	PHOTOSYSTEM II SUBUNIT P-1 (PSBP-1);OXYGEN-EVOLVING ENHANCER PROTEIN 2 (OEE2);PHOTOSYSTEM II SUBUNIT P (PSII-P);OXYGEN EVOLVING COMPLEX SUBUNIT 23 KDA (OE23)
AT1G06680	Col9D-Col0D	8.38568e-07	-2.52199	0.174103	Encodes a 23 kD extrinsic protein that is part of photosystem II and participates in the regulation of oxygen evolution. Phosphorylation of this protein is dependent on calcium. In plsp1-1 mutant plastids, the nonmature form of the protein localizes in the stroma. The mRNA is cell-to-cell mobile.	protein_coding	PHOTOSYSTEM II SUBUNIT P-1 (PSBP-1);OXYGEN-EVOLVING ENHANCER PROTEIN 2 (OEE2);PHOTOSYSTEM II SUBUNIT P (PSII-P);OXYGEN EVOLVING COMPLEX SUBUNIT 23 KDA (OE23)
AT1G06690	Col15D-Col0D	0.000727494	-1.09512	0.468099	NAD(P)-linked oxidoreductase superfamily protein; FUNCTIONS IN: oxidoreductase activity, aldo-keto reductase activity; INVOLVED IN: oxidation reduction; LOCATED IN: chloroplast thylakoid membrane, chloroplast, plastoglobule, chloroplast envelope; EXPRESSED IN: 22 plant structures; EXPRESSED DURING: 14 growth stages; CONTAINS InterPro DOMAIN/s: Aldo/keto reductase (InterPro:IPR001395), Aldo/keto r…	protein_coding	0
AT1G06710	Col15D-Col0D	0.0357519	1.28881	2.44327	Tetratricopeptide repeat (TPR)-like superfamily protein; LOCATED IN: mitochondrion; EXPRESSED IN: 12 plant structures; EXPRESSED DURING: 7 growth stages; CONTAINS InterPro DOMAIN/s: Pentatricopeptide repeat (InterPro:IPR002885); BEST Arabidopsis thaliana protein match is: Tetratricopeptide repeat (TPR)-like superfamily protein (TAIR:AT3G06920.1)	protein_coding	MITOCHONDRIAL STABILITY FACTOR 1 (MTSF1)
AT1G06710	Col6D-Col0D	0.044094	1.32622	2.50744	Tetratricopeptide repeat (TPR)-like superfamily protein; LOCATED IN: mitochondrion; EXPRESSED IN: 12 plant structures; EXPRESSED DURING: 7 growth stages; CONTAINS InterPro DOMAIN/s: Pentatricopeptide repeat (InterPro:IPR002885); BEST Arabidopsis thaliana protein match is: Tetratricopeptide repeat (TPR)-like superfamily protein (TAIR:AT3G06920.1)	protein_coding	MITOCHONDRIAL STABILITY FACTOR 1 (MTSF1)
AT1G06710	Col12D-Col0D	2.34244e-05	2.54189	5.8235	Tetratricopeptide repeat (TPR)-like superfamily protein; LOCATED IN: mitochondrion; EXPRESSED IN: 12 plant structures; EXPRESSED DURING: 7 growth stages; CONTAINS InterPro DOMAIN/s: Pentatricopeptide repeat (InterPro:IPR002885); BEST Arabidopsis thaliana protein match is: Tetratricopeptide repeat (TPR)-like superfamily protein (TAIR:AT3G06920.1)	protein_coding	MITOCHONDRIAL STABILITY FACTOR 1 (MTSF1)
AT1G06720	Col9D-Col0D	0.00154078	1.23809	2.35886	P-loop containing nucleoside triphosphate hydrolases superfamily protein; FUNCTIONS IN: GTP binding, GTPase activity; INVOLVED IN: ribosome biogenesis; LOCATED IN: nucleus; EXPRESSED IN: 21 plant structures; EXPRESSED DURING: 13 growth stages; CONTAINS InterPro DOMAIN/s: AARP2CN (InterPro:IPR012948), Protein synthesis factor, GTP-binding (InterPro:IPR000795), Protein of unknown function DUF663 (I…	protein_coding	0
AT1G06720	Col6D-Col0D	0.00491479	1.25721	2.39033	P-loop containing nucleoside triphosphate hydrolases superfamily protein; FUNCTIONS IN: GTP binding, GTPase activity; INVOLVED IN: ribosome biogenesis; LOCATED IN: nucleus; EXPRESSED IN: 21 plant structures; EXPRESSED DURING: 13 growth stages; CONTAINS InterPro DOMAIN/s: AARP2CN (InterPro:IPR012948), Protein synthesis factor, GTP-binding (InterPro:IPR000795), Protein of unknown function DUF663 (I…	protein_coding	0
AT1G06720	Col15D-Col0D	0.000395818	1.43681	2.70722	P-loop containing nucleoside triphosphate hydrolases superfamily protein; FUNCTIONS IN: GTP binding, GTPase activity; INVOLVED IN: ribosome biogenesis; LOCATED IN: nucleus; EXPRESSED IN: 21 plant structures; EXPRESSED DURING: 13 growth stages; CONTAINS InterPro DOMAIN/s: AARP2CN (InterPro:IPR012948), Protein synthesis factor, GTP-binding (InterPro:IPR000795), Protein of unknown function DUF663 (I…	protein_coding	0
AT1G06720	Col12D-Col0D	3.30177e-07	2.23382	4.70377	P-loop containing nucleoside triphosphate hydrolases superfamily protein; FUNCTIONS IN: GTP binding, GTPase activity; INVOLVED IN: ribosome biogenesis; LOCATED IN: nucleus; EXPRESSED IN: 21 plant structures; EXPRESSED DURING: 13 growth stages; CONTAINS InterPro DOMAIN/s: AARP2CN (InterPro:IPR012948), Protein synthesis factor, GTP-binding (InterPro:IPR000795), Protein of unknown function DUF663 (I…	protein_coding	0
AT1G06730	Col15D-Col0D	0.00120036	-1.14213	0.45309	pfkB-like carbohydrate kinase family protein; FUNCTIONS IN: kinase activity; INVOLVED IN: D-ribose catabolic process; LOCATED IN: nucleus, cytoplasm; EXPRESSED IN: 22 plant structures; EXPRESSED DURING: 13 growth stages; CONTAINS InterPro DOMAIN/s: Carbohydrate/purine kinase (InterPro:IPR011611); BEST Arabidopsis thaliana protein match is: pfkB-like carbohydrate kinase family protein (TAIR:AT3G59…	protein_coding	0
AT1G06740	Col6D-Col0D	0.0147942	1.22355	2.33521	Encodes a member of a domesticated transposable element gene family MUSTANG. Members of this family are derived from transposable elements genes but gained function in plant fitness and flower development. Known members include: AT3G04605 (MUG1), AT2G30640 (MUG2), AT1G06740 (MUG3), AT5G16505 (MUG4), AT3G06940 (MUG5), AT5G48965 (MUG6), AT3G05850 (MUG7) and AT5G34853 (MUG8).	protein_coding	MUSTANG 3 (MUG3)
AT1G06740	Col9D-Col0D	0.00146286	1.41846	2.673	Encodes a member of a domesticated transposable element gene family MUSTANG. Members of this family are derived from transposable elements genes but gained function in plant fitness and flower development. Known members include: AT3G04605 (MUG1), AT2G30640 (MUG2), AT1G06740 (MUG3), AT5G16505 (MUG4), AT3G06940 (MUG5), AT5G48965 (MUG6), AT3G05850 (MUG7) and AT5G34853 (MUG8).	protein_coding	MUSTANG 3 (MUG3)
AT1G06740	Col12D-Col0D	0.000318125	1.55538	2.93911	Encodes a member of a domesticated transposable element gene family MUSTANG. Members of this family are derived from transposable elements genes but gained function in plant fitness and flower development. Known members include: AT3G04605 (MUG1), AT2G30640 (MUG2), AT1G06740 (MUG3), AT5G16505 (MUG4), AT3G06940 (MUG5), AT5G48965 (MUG6), AT3G05850 (MUG7) and AT5G34853 (MUG8).	protein_coding	MUSTANG 3 (MUG3)
AT1G06740	Col15D-Col0D	0.000522745	1.61964	3.07298	Encodes a member of a domesticated transposable element gene family MUSTANG. Members of this family are derived from transposable elements genes but gained function in plant fitness and flower development. Known members include: AT3G04605 (MUG1), AT2G30640 (MUG2), AT1G06740 (MUG3), AT5G16505 (MUG4), AT3G06940 (MUG5), AT5G48965 (MUG6), AT3G05850 (MUG7) and AT5G34853 (MUG8).	protein_coding	MUSTANG 3 (MUG3)
AT1G06760	Col6D-Col0D	1.94823e-05	1.37586	2.59522	winged-helix DNA-binding transcription factor family protein; FUNCTIONS IN: DNA binding; INVOLVED IN: nucleosome assembly; LOCATED IN: nucleus, nucleosome; EXPRESSED IN: 23 plant structures; EXPRESSED DURING: 13 growth stages; CONTAINS InterPro DOMAIN/s: Winged helix-turn-helix transcription repressor DNA-binding (InterPro:IPR011991), Histone H5 (InterPro:IPR005819), Histone H1/H5 (InterPro:IPR00…	protein_coding	0
AT1G06770	Col9D-Col0D	0.00474269	1.43237	2.69889	Encodes a C3HC4 RING-domain-containing ubiquitin E3 ligase capable of interacting with DREB2A. The DRIP1-GFP fusion protein is nuclear-localized. DRIP1 seems to be involved in regulating stress-related transcriptional changes and drought tolerance.	protein_coding	DREB2A-INTERACTING PROTEIN 1 (DRIP1); (ATRING1B)
AT1G06770	Col15D-Col0D	0.00133129	1.67434	3.19173	Encodes a C3HC4 RING-domain-containing ubiquitin E3 ligase capable of interacting with DREB2A. The DRIP1-GFP fusion protein is nuclear-localized. DRIP1 seems to be involved in regulating stress-related transcriptional changes and drought tolerance.	protein_coding	DREB2A-INTERACTING PROTEIN 1 (DRIP1); (ATRING1B)
AT1G06770	Col12D-Col0D	0.000143824	1.92551	3.79872	Encodes a C3HC4 RING-domain-containing ubiquitin E3 ligase capable of interacting with DREB2A. The DRIP1-GFP fusion protein is nuclear-localized. DRIP1 seems to be involved in regulating stress-related transcriptional changes and drought tolerance.	protein_coding	DREB2A-INTERACTING PROTEIN 1 (DRIP1); (ATRING1B)
AT1G06780	Col6D-Col0D	0.000316226	1.20374	2.30335	Encodes a protein with putative galacturonosyltransferase activity.	protein_coding	GALACTURONOSYLTRANSFERASE 6 (GAUT6)
AT1G06780	Col9D-Col0D	2.47831e-06	1.48724	2.80353	Encodes a protein with putative galacturonosyltransferase activity.	protein_coding	GALACTURONOSYLTRANSFERASE 6 (GAUT6)
AT1G06780	Col12D-Col0D	5.5582e-11	2.58283	5.99114	Encodes a protein with putative galacturonosyltransferase activity.	protein_coding	GALACTURONOSYLTRANSFERASE 6 (GAUT6)
AT1G06780	Col15D-Col0D	4.59424e-13	3.38701	10.4614	Encodes a protein with putative galacturonosyltransferase activity.	protein_coding	GALACTURONOSYLTRANSFERASE 6 (GAUT6)
AT1G06800	Col15D-Col0D	0.000295514	-1.87705	0.27224	Encodes a lipase that hydrolyzes phosphatidylcholine, glycolipids as well as triacylglycerols.	protein_coding	PHOSPHOLIPASE A I GAMMA 1 (PLA-I{gamma}1);DAD1-LIKE LIPASE 4 (DALL4)
AT1G06800	Col12D-Col0D	0.000300414	-1.36309	0.388749	Encodes a lipase that hydrolyzes phosphatidylcholine, glycolipids as well as triacylglycerols.	protein_coding	PHOSPHOLIPASE A I GAMMA 1 (PLA-I{gamma}1);DAD1-LIKE LIPASE 4 (DALL4)
AT1G06820	Col15D-Col0D	0.000451409	-1.03568	0.487786	Encodes carotenoid isomerase. Catalyzes the isomerization of poly-cis-carotenoids to all-trans-carotenoids. Together with PDS and ZDS, CRTiso is required to complete the synthesis of lycopene from phytoene.	protein_coding	CAROTENOID ISOMERASE (CRTISO);CAROTENOID AND CHLOROPLAST REGULATION 2 (CCR2)
AT1G06830	Col12D-Col0D	4.19427e-09	-7.14113	0.00708445	Glutaredoxin family protein; FUNCTIONS IN: electron carrier activity, protein disulfide oxidoreductase activity; INVOLVED IN: cell redox homeostasis; LOCATED IN: endomembrane system; EXPRESSED IN: 19 plant structures; EXPRESSED DURING: 9 growth stages; CONTAINS InterPro DOMAIN/s: Glutaredoxin-like, plant II (InterPro:IPR011905), Thioredoxin fold (InterPro:IPR012335), Glutaredoxin (InterPro:IPR002…	protein_coding	0
AT1G06830	Col15D-Col0D	3.95846e-05	-2.44904	0.183132	Glutaredoxin family protein; FUNCTIONS IN: electron carrier activity, protein disulfide oxidoreductase activity; INVOLVED IN: cell redox homeostasis; LOCATED IN: endomembrane system; EXPRESSED IN: 19 plant structures; EXPRESSED DURING: 9 growth stages; CONTAINS InterPro DOMAIN/s: Glutaredoxin-like, plant II (InterPro:IPR011905), Thioredoxin fold (InterPro:IPR012335), Glutaredoxin (InterPro:IPR002…	protein_coding	0
AT1G06830	Col9D-Col0D	2.37811e-05	-2.01145	0.248023	Glutaredoxin family protein; FUNCTIONS IN: electron carrier activity, protein disulfide oxidoreductase activity; INVOLVED IN: cell redox homeostasis; LOCATED IN: endomembrane system; EXPRESSED IN: 19 plant structures; EXPRESSED DURING: 9 growth stages; CONTAINS InterPro DOMAIN/s: Glutaredoxin-like, plant II (InterPro:IPR011905), Thioredoxin fold (InterPro:IPR012335), Glutaredoxin (InterPro:IPR002…	protein_coding	0
AT1G06830	Col6D-Col0D	0.00219016	-1.84432	0.278487	Glutaredoxin family protein; FUNCTIONS IN: electron carrier activity, protein disulfide oxidoreductase activity; INVOLVED IN: cell redox homeostasis; LOCATED IN: endomembrane system; EXPRESSED IN: 19 plant structures; EXPRESSED DURING: 9 growth stages; CONTAINS InterPro DOMAIN/s: Glutaredoxin-like, plant II (InterPro:IPR011905), Thioredoxin fold (InterPro:IPR012335), Glutaredoxin (InterPro:IPR002…	protein_coding	0
AT1G06840	Col15D-Col0D	7.84604e-06	1.28235	2.43234	Leucine-rich repeat protein kinase family protein; FUNCTIONS IN: protein serine/threonine kinase activity, protein kinase activity, ATP binding; INVOLVED IN: transmembrane receptor protein tyrosine kinase signaling pathway, protein amino acid phosphorylation; LOCATED IN: plasma membrane, membrane; EXPRESSED IN: 20 plant structures; EXPRESSED DURING: 9 growth stages; CONTAINS InterPro DOMAIN/s: Pr…	protein_coding	0
AT1G06850	Col12D-Col0D	0.000261627	-1.85095	0.27721	basic leucine-zipper 52 (bZIP52); FUNCTIONS IN: DNA binding, sequence-specific DNA binding transcription factor activity; INVOLVED IN: regulation of transcription, DNA-dependent; EXPRESSED IN: 23 plant structures; EXPRESSED DURING: 15 growth stages; CONTAINS InterPro DOMAIN/s: Basic-leucine zipper (bZIP) transcription factor (InterPro:IPR004827), bZIP transcription factor, bZIP-1 (InterPro:IPR011…	protein_coding	BASIC LEUCINE-ZIPPER 52 (AtbZIP52);BASIC LEUCINE-ZIPPER 52 (bZIP52)
AT1G06850	Col15D-Col0D	0.0139429	-1.27438	0.413402	basic leucine-zipper 52 (bZIP52); FUNCTIONS IN: DNA binding, sequence-specific DNA binding transcription factor activity; INVOLVED IN: regulation of transcription, DNA-dependent; EXPRESSED IN: 23 plant structures; EXPRESSED DURING: 15 growth stages; CONTAINS InterPro DOMAIN/s: Basic-leucine zipper (bZIP) transcription factor (InterPro:IPR004827), bZIP transcription factor, bZIP-1 (InterPro:IPR011…	protein_coding	BASIC LEUCINE-ZIPPER 52 (AtbZIP52);BASIC LEUCINE-ZIPPER 52 (bZIP52)
AT1G06950	Col6D-Col0D	5.563e-05	1.38617	2.61383	Encodes a protein thought to be a part of the translocon at the chloroplast inner envelope. Involved in protein import into the chloroplast and chloroplast biogenesis. C-terminal half of Tic110 functions as scaffolds for protein-protein interactions.	protein_coding	ARABIDOPSIS THALIANA TRANSLOCON AT THE INNER ENVELOPE MEMBRANE OF CHLOROPLASTS 110 (ATTIC110);TRANSLOCON AT THE INNER ENVELOPE MEMBRANE OF CHLOROPLASTS 110 (TIC110)
AT1G06950	Col12D-Col0D	1.31602e-07	1.70206	3.25364	Encodes a protein thought to be a part of the translocon at the chloroplast inner envelope. Involved in protein import into the chloroplast and chloroplast biogenesis. C-terminal half of Tic110 functions as scaffolds for protein-protein interactions.	protein_coding	ARABIDOPSIS THALIANA TRANSLOCON AT THE INNER ENVELOPE MEMBRANE OF CHLOROPLASTS 110 (ATTIC110);TRANSLOCON AT THE INNER ENVELOPE MEMBRANE OF CHLOROPLASTS 110 (TIC110)
AT1G06960	Col15D-Col0D	0.00114379	-1.99129	0.251514	RNA-binding (RRM/RBD/RNP motifs) family protein; FUNCTIONS IN: RNA binding, nucleotide binding, nucleic acid binding; EXPRESSED IN: 20 plant structures; EXPRESSED DURING: 12 growth stages; CONTAINS InterPro DOMAIN/s: RNA recognition motif, RNP-1 (InterPro:IPR000504), Nucleotide-binding, alpha-beta plait (InterPro:IPR012677); BEST Arabidopsis thaliana protein match is: U2 small nuclear ribonucleop…	protein_coding	0
AT1G06960	Col12D-Col0D	0.00039768	-1.61361	0.32678	RNA-binding (RRM/RBD/RNP motifs) family protein; FUNCTIONS IN: RNA binding, nucleotide binding, nucleic acid binding; EXPRESSED IN: 20 plant structures; EXPRESSED DURING: 12 growth stages; CONTAINS InterPro DOMAIN/s: RNA recognition motif, RNP-1 (InterPro:IPR000504), Nucleotide-binding, alpha-beta plait (InterPro:IPR012677); BEST Arabidopsis thaliana protein match is: U2 small nuclear ribonucleop…	protein_coding	0
AT1G06980	Col12D-Col0D	1.71933e-06	-3.34795	0.0982125	unknown protein; FUNCTIONS IN: molecular_function unknown; INVOLVED IN: biological_process unknown; LOCATED IN: endomembrane system; EXPRESSED IN: sepal, male gametophyte, carpel; EXPRESSED DURING: 4 anthesis; BEST Arabidopsis thaliana protein match is: unknown protein (TAIR:AT2G30230.1)	protein_coding	0
AT1G06980	Col15D-Col0D	3.55967e-05	-3.1713	0.111005	unknown protein; FUNCTIONS IN: molecular_function unknown; INVOLVED IN: biological_process unknown; LOCATED IN: endomembrane system; EXPRESSED IN: sepal, male gametophyte, carpel; EXPRESSED DURING: 4 anthesis; BEST Arabidopsis thaliana protein match is: unknown protein (TAIR:AT2G30230.1)	protein_coding	0
AT1G06980	Col9D-Col0D	0.00124318	-1.40469	0.3777	unknown protein; FUNCTIONS IN: molecular_function unknown; INVOLVED IN: biological_process unknown; LOCATED IN: endomembrane system; EXPRESSED IN: sepal, male gametophyte, carpel; EXPRESSED DURING: 4 anthesis; BEST Arabidopsis thaliana protein match is: unknown protein (TAIR:AT2G30230.1)	protein_coding	0
AT1G07000	Col9D-Col0D	0.000299188	-1.23325	0.425358	A member of EXO70 gene family, putative exocyst subunits, conserved in land plants. Arabidopsis thaliana contains 23 putative EXO70 genes, which can be classified into eight clusters on the phylogenetic tree.	protein_coding	EXOCYST SUBUNIT EXO70 FAMILY PROTEIN B2 (ATEXO70B2);EXOCYST SUBUNIT EXO70 FAMILY PROTEIN B2 (EXO70B2)
AT1G07010	Col6D-Col0D	0.00092763	-1.95552	0.257828	Calcineurin-like metallo-phosphoesterase superfamily protein; BEST Arabidopsis thaliana protein match is: Calcineurin-like metallo-phosphoesterase superfamily protein (TAIR:AT1G18480.1)	protein_coding	SHEWENELLA-LIKE PROTEIN PHOSPHATASE 1 (SLP1); (ATSLP1)
AT1G07020	Col12D-Col0D	1.01346e-06	-1.80452	0.286276	unknown protein	protein_coding	0
AT1G07020	Col15D-Col0D	7.02172e-05	-1.60368	0.329037	unknown protein	protein_coding	0
AT1G07020	Col9D-Col0D	0.00038594	-1.11331	0.462233	unknown protein	protein_coding	0
AT1G07030	Col12D-Col0D	0.000159328	1.00938	2.01305	Mitochondrial substrate carrier family protein; FUNCTIONS IN: binding; INVOLVED IN: transport, mitochondrial transport, transmembrane transport; LOCATED IN: mitochondrial inner membrane, membrane; EXPRESSED IN: 20 plant structures; EXPRESSED DURING: 15 growth stages; CONTAINS InterPro DOMAIN/s: Mitochondrial carrier protein (InterPro:IPR002067), Mitochondrial substrate carrier (InterPro:IPR001993…	protein_coding	0
AT1G07030	Col15D-Col0D	3.29328e-07	1.61035	3.05325	Mitochondrial substrate carrier family protein; FUNCTIONS IN: binding; INVOLVED IN: transport, mitochondrial transport, transmembrane transport; LOCATED IN: mitochondrial inner membrane, membrane; EXPRESSED IN: 20 plant structures; EXPRESSED DURING: 15 growth stages; CONTAINS InterPro DOMAIN/s: Mitochondrial carrier protein (InterPro:IPR002067), Mitochondrial substrate carrier (InterPro:IPR001993…	protein_coding	0
AT1G07040	Col6D-Col0D	4.7651e-07	1.95616	3.88028	unknown protein; INVOLVED IN: biological_process unknown; LOCATED IN: chloroplast; EXPRESSED IN: 24 plant structures; EXPRESSED DURING: 14 growth stages; BEST Arabidopsis thaliana protein match is: unknown protein (TAIR:AT1G27030.1)	protein_coding	0
AT1G07040	Col9D-Col0D	2.07462e-08	2.02636	4.07376	unknown protein; INVOLVED IN: biological_process unknown; LOCATED IN: chloroplast; EXPRESSED IN: 24 plant structures; EXPRESSED DURING: 14 growth stages; BEST Arabidopsis thaliana protein match is: unknown protein (TAIR:AT1G27030.1)	protein_coding	0
AT1G07040	Col15D-Col0D	8.2063e-14	3.71739	13.1536	unknown protein; INVOLVED IN: biological_process unknown; LOCATED IN: chloroplast; EXPRESSED IN: 24 plant structures; EXPRESSED DURING: 14 growth stages; BEST Arabidopsis thaliana protein match is: unknown protein (TAIR:AT1G27030.1)	protein_coding	0
AT1G07040	Col12D-Col0D	3.04346e-14	3.85479	14.468	unknown protein; INVOLVED IN: biological_process unknown; LOCATED IN: chloroplast; EXPRESSED IN: 24 plant structures; EXPRESSED DURING: 14 growth stages; BEST Arabidopsis thaliana protein match is: unknown protein (TAIR:AT1G27030.1)	protein_coding	0
AT1G07050	Col9D-Col0D	0.00011775	-3.7151	0.0761452	CCT motif family protein; CONTAINS InterPro DOMAIN/s: CCT domain (InterPro:IPR010402); BEST Arabidopsis thaliana protein match is: CCT motif family protein (TAIR:AT4G25990.1)	protein_coding	0
AT1G07050	Col15D-Col0D	0.00051617	-3.32145	0.100033	CCT motif family protein; CONTAINS InterPro DOMAIN/s: CCT domain (InterPro:IPR010402); BEST Arabidopsis thaliana protein match is: CCT motif family protein (TAIR:AT4G25990.1)	protein_coding	0
AT1G07070	Col15D-Col0D	9.18575e-06	-2.60389	0.164494	Ribosomal protein L35Ae family protein; FUNCTIONS IN: structural constituent of ribosome; INVOLVED IN: translation, ribosome biogenesis; LOCATED IN: ribosome, cytosolic large ribosomal subunit; EXPRESSED IN: 22 plant structures; EXPRESSED DURING: 13 growth stages; CONTAINS InterPro DOMAIN/s: Ribosomal protein L35Ae (InterPro:IPR001780), Ribosomal protein L35Ae, conserved site (InterPro:IPR018266)…	protein_coding	0
AT1G07070	Col6D-Col0D	0.000727537	-2.34751	0.196485	Ribosomal protein L35Ae family protein; FUNCTIONS IN: structural constituent of ribosome; INVOLVED IN: translation, ribosome biogenesis; LOCATED IN: ribosome, cytosolic large ribosomal subunit; EXPRESSED IN: 22 plant structures; EXPRESSED DURING: 13 growth stages; CONTAINS InterPro DOMAIN/s: Ribosomal protein L35Ae (InterPro:IPR001780), Ribosomal protein L35Ae, conserved site (InterPro:IPR018266)…	protein_coding	0
AT1G07070	Col12D-Col0D	3.35639e-07	-2.32089	0.200144	Ribosomal protein L35Ae family protein; FUNCTIONS IN: structural constituent of ribosome; INVOLVED IN: translation, ribosome biogenesis; LOCATED IN: ribosome, cytosolic large ribosomal subunit; EXPRESSED IN: 22 plant structures; EXPRESSED DURING: 13 growth stages; CONTAINS InterPro DOMAIN/s: Ribosomal protein L35Ae (InterPro:IPR001780), Ribosomal protein L35Ae, conserved site (InterPro:IPR018266)…	protein_coding	0
AT1G07070	Col9D-Col0D	1.52876e-05	-1.72478	0.302546	Ribosomal protein L35Ae family protein; FUNCTIONS IN: structural constituent of ribosome; INVOLVED IN: translation, ribosome biogenesis; LOCATED IN: ribosome, cytosolic large ribosomal subunit; EXPRESSED IN: 22 plant structures; EXPRESSED DURING: 13 growth stages; CONTAINS InterPro DOMAIN/s: Ribosomal protein L35Ae (InterPro:IPR001780), Ribosomal protein L35Ae, conserved site (InterPro:IPR018266)…	protein_coding	0
AT1G07090	Col15D-Col0D	7.72347e-08	-2.34263	0.19715	LIGHT SENSITIVE HYPOCOTYLS 6 (LSH6); CONTAINS InterPro DOMAIN/s: Protein of unknown function DUF640 (InterPro:IPR006936); BEST Arabidopsis thaliana protein match is: Protein of unknown function (DUF640) (TAIR:AT5G58500.1)	protein_coding	LIGHT SENSITIVE HYPOCOTYLS 6 (LSH6)
AT1G07090	Col12D-Col0D	1.32735e-08	-1.89521	0.268835	LIGHT SENSITIVE HYPOCOTYLS 6 (LSH6); CONTAINS InterPro DOMAIN/s: Protein of unknown function DUF640 (InterPro:IPR006936); BEST Arabidopsis thaliana protein match is: Protein of unknown function (DUF640) (TAIR:AT5G58500.1)	protein_coding	LIGHT SENSITIVE HYPOCOTYLS 6 (LSH6)
AT1G07128	Col9D-Col0D	0.0360448	1.30534	2.47141	Potential natural antisense gene, locus overlaps with AT1G07130	other_rna	0
AT1G07128	Col12D-Col0D	0.000143281	2.36712	5.1591	Potential natural antisense gene, locus overlaps with AT1G07130	other_rna	0
AT1G07128	Col15D-Col0D	1.20069e-05	2.95461	7.75223	Potential natural antisense gene, locus overlaps with AT1G07130	other_rna	0
AT1G07130	Col12D-Col0D	0.0366228	1.00675	2.00938	Encodes a protein with similarity to yeast STN1, an OB fold protein involved in protecting yeast telomeres. In Arabidopsis, loss of STN1 function mutations exhibit gross morphological abnormalities and defects in telomere architecture and maintenance. STN1 likely plays a role in telomere end capping.	protein_coding	(STN1); (ATSTN1)
AT1G07130	Col9D-Col0D	0.0445639	1.02286	2.03194	Encodes a protein with similarity to yeast STN1, an OB fold protein involved in protecting yeast telomeres. In Arabidopsis, loss of STN1 function mutations exhibit gross morphological abnormalities and defects in telomere architecture and maintenance. STN1 likely plays a role in telomere end capping.	protein_coding	(STN1); (ATSTN1)
AT1G07130	Col15D-Col0D	3.0019e-06	2.65778	6.31061	Encodes a protein with similarity to yeast STN1, an OB fold protein involved in protecting yeast telomeres. In Arabidopsis, loss of STN1 function mutations exhibit gross morphological abnormalities and defects in telomere architecture and maintenance. STN1 likely plays a role in telomere end capping.	protein_coding	(STN1); (ATSTN1)
AT1G07150	Col12D-Col0D	0.00478781	2.06977	4.1982	member of MEKK subfamily	protein_coding	MITOGEN-ACTIVATED PROTEIN KINASE KINASE KINASE 13 (MAPKKK13)
AT1G07150	Col15D-Col0D	9.10345e-06	3.65045	12.5573	member of MEKK subfamily	protein_coding	MITOGEN-ACTIVATED PROTEIN KINASE KINASE KINASE 13 (MAPKKK13)
AT1G07160	Col12D-Col0D	0.0181054	2.93346	7.63939	Protein phosphatase 2C family protein; FUNCTIONS IN: protein serine/threonine phosphatase activity, catalytic activity; INVOLVED IN: protein amino acid dephosphorylation; LOCATED IN: chloroplast, protein serine/threonine phosphatase complex; EXPRESSED IN: sperm cell; CONTAINS InterPro DOMAIN/s: Protein phosphatase 2C, manganese/magnesium aspartate binding site (InterPro:IPR000222), Protein phosph…	protein_coding	0
AT1G07160	Col15D-Col0D	1.32123e-05	5.84739	57.5759	Protein phosphatase 2C family protein; FUNCTIONS IN: protein serine/threonine phosphatase activity, catalytic activity; INVOLVED IN: protein amino acid dephosphorylation; LOCATED IN: chloroplast, protein serine/threonine phosphatase complex; EXPRESSED IN: sperm cell; CONTAINS InterPro DOMAIN/s: Protein phosphatase 2C, manganese/magnesium aspartate binding site (InterPro:IPR000222), Protein phosph…	protein_coding	0
AT1G07180	Col12D-Col0D	1.62707e-09	-2.13304	0.227977	Internal NAD(P)H dehydrogenase in mitochondria. The predicted protein sequence has high homology with other designated NAD(P)H DHs from microorganisms; the capacity for matrix NAD(P)H oxidation via the rotenone-insensitive pathway is significantly reduced in the Atndi1 mutant plant line; the in vitro translation product of AtNDI1 is imported into isolated mitochondria and located on the inside of…	protein_coding	ARABIDOPSIS THALIANA INTERNAL NON-PHOSPHORYLATING NAD ( P ) H DEHYDROGENASE (ATNDI1);ALTERNATIVE NAD(P)H DEHYDROGENASE 1 (NDA1)
AT1G07180	Col15D-Col0D	8.96701e-08	-2.05779	0.240183	Internal NAD(P)H dehydrogenase in mitochondria. The predicted protein sequence has high homology with other designated NAD(P)H DHs from microorganisms; the capacity for matrix NAD(P)H oxidation via the rotenone-insensitive pathway is significantly reduced in the Atndi1 mutant plant line; the in vitro translation product of AtNDI1 is imported into isolated mitochondria and located on the inside of…	protein_coding	ARABIDOPSIS THALIANA INTERNAL NON-PHOSPHORYLATING NAD ( P ) H DEHYDROGENASE (ATNDI1);ALTERNATIVE NAD(P)H DEHYDROGENASE 1 (NDA1)
AT1G07180	Col6D-Col0D	1.77891e-05	-1.7227	0.30298	Internal NAD(P)H dehydrogenase in mitochondria. The predicted protein sequence has high homology with other designated NAD(P)H DHs from microorganisms; the capacity for matrix NAD(P)H oxidation via the rotenone-insensitive pathway is significantly reduced in the Atndi1 mutant plant line; the in vitro translation product of AtNDI1 is imported into isolated mitochondria and located on the inside of…	protein_coding	ARABIDOPSIS THALIANA INTERNAL NON-PHOSPHORYLATING NAD ( P ) H DEHYDROGENASE (ATNDI1);ALTERNATIVE NAD(P)H DEHYDROGENASE 1 (NDA1)
AT1G07200	Col9D-Col0D	0.00316013	1.09957	2.14291	Encodes a member of an eight-gene family (SMAX1 and SMAX1-like) that has weak similarity to AtHSP101, a ClpB chaperonin required for thermotolerance.	protein_coding	SMAX1-LIKE 6 (SMXL6)
AT1G07200	Col12D-Col0D	0.00183451	1.11176	2.16109	Encodes a member of an eight-gene family (SMAX1 and SMAX1-like) that has weak similarity to AtHSP101, a ClpB chaperonin required for thermotolerance.	protein_coding	SMAX1-LIKE 6 (SMXL6)
AT1G07200	Col15D-Col0D	0.00109025	1.22205	2.33277	Encodes a member of an eight-gene family (SMAX1 and SMAX1-like) that has weak similarity to AtHSP101, a ClpB chaperonin required for thermotolerance.	protein_coding	SMAX1-LIKE 6 (SMXL6)
AT1G07200	Col6D-Col0D	3.63295e-06	2.33065	5.03033	Encodes a member of an eight-gene family (SMAX1 and SMAX1-like) that has weak similarity to AtHSP101, a ClpB chaperonin required for thermotolerance.	protein_coding	SMAX1-LIKE 6 (SMXL6)
AT1G07230	Col12D-Col0D	7.78796e-05	1.34306	2.53689	non-specific phospholipase C1 (NPC1); FUNCTIONS IN: hydrolase activity, acting on ester bonds; LOCATED IN: endomembrane system; EXPRESSED IN: 23 plant structures; EXPRESSED DURING: 13 growth stages; CONTAINS InterPro DOMAIN/s: Phosphoesterase (InterPro:IPR007312); BEST Arabidopsis thaliana protein match is: non-specific phospholipase C2 (TAIR:AT2G26870.1)	protein_coding	NON-SPECIFIC PHOSPHOLIPASE C1 (NPC1)
AT1G07230	Col9D-Col0D	0.000122077	1.36573	2.57706	non-specific phospholipase C1 (NPC1); FUNCTIONS IN: hydrolase activity, acting on ester bonds; LOCATED IN: endomembrane system; EXPRESSED IN: 23 plant structures; EXPRESSED DURING: 13 growth stages; CONTAINS InterPro DOMAIN/s: Phosphoesterase (InterPro:IPR007312); BEST Arabidopsis thaliana protein match is: non-specific phospholipase C2 (TAIR:AT2G26870.1)	protein_coding	NON-SPECIFIC PHOSPHOLIPASE C1 (NPC1)
AT1G07240	Col15D-Col0D	0.000181824	-1.37866	0.384577	Encodes a UDP-glucosyltransferase that plays a role in abscisic acid (ABA) glucosylation from ABA to ABA-glucose ester and regulates ABA homeostasis, thereby influencing the ABA signal network.	protein_coding	UDP-GLUCOSYL TRANSFERASE 71C5 (UGT71C5)
AT1G07280	Col15D-Col0D	7.26624e-07	-1.07306	0.47531	Tetratricopeptide repeat (TPR)-like superfamily protein; FUNCTIONS IN: binding; INVOLVED IN: biological_process unknown; LOCATED IN: chloroplast; EXPRESSED IN: 21 plant structures; EXPRESSED DURING: 13 growth stages; CONTAINS InterPro DOMAIN/s: Tetratricopeptide-like helical (InterPro:IPR011990), Tetratricopeptide repeat-containing (InterPro:IPR013026); BEST Arabidopsis thaliana protein match is:…	protein_coding	0
AT1G07300	Col15D-Col0D	0.0162575	1.25393	2.38491	josephin protein-related; BEST Arabidopsis thaliana protein match is: JOSEPHIN-like protein (TAIR:AT2G29640.1)	protein_coding	0
AT1G07310	Col12D-Col0D	0.00017171	1.02065	2.02883	Calcium-dependent lipid-binding (CaLB domain) family protein; CONTAINS InterPro DOMAIN/s: C2 membrane targeting protein (InterPro:IPR018029), C2 calcium/lipid-binding domain, CaLB (InterPro:IPR008973), C2 calcium-dependent membrane targeting (InterPro:IPR000008); BEST Arabidopsis thaliana protein match is: Calcium-dependent lipid-binding (CaLB domain) family protein (TAIR:AT5G23950.1)	protein_coding	0
AT1G07310	Col15D-Col0D	1.44739e-05	1.26782	2.40798	Calcium-dependent lipid-binding (CaLB domain) family protein; CONTAINS InterPro DOMAIN/s: C2 membrane targeting protein (InterPro:IPR018029), C2 calcium/lipid-binding domain, CaLB (InterPro:IPR008973), C2 calcium-dependent membrane targeting (InterPro:IPR000008); BEST Arabidopsis thaliana protein match is: Calcium-dependent lipid-binding (CaLB domain) family protein (TAIR:AT5G23950.1)	protein_coding	0
AT1G07320	Col15D-Col0D	3.34515e-12	-5.49986	0.0220992	encodes a plastid ribosomal protein L4	protein_coding	RIBOSOMAL PROTEIN L4 (RPL4);EMBRYO DEFECTIVE 2784 (EMB2784);PLASTID RIBOSOMAL PROTEIN L4 (PRPL4)
AT1G07320	Col12D-Col0D	2.05846e-14	-4.34792	0.0491072	encodes a plastid ribosomal protein L4	protein_coding	RIBOSOMAL PROTEIN L4 (RPL4);EMBRYO DEFECTIVE 2784 (EMB2784);PLASTID RIBOSOMAL PROTEIN L4 (PRPL4)
AT1G07320	Col9D-Col0D	3.63844e-08	-1.92844	0.262713	encodes a plastid ribosomal protein L4	protein_coding	RIBOSOMAL PROTEIN L4 (RPL4);EMBRYO DEFECTIVE 2784 (EMB2784);PLASTID RIBOSOMAL PROTEIN L4 (PRPL4)
AT1G07350	Col9D-Col0D	3.57798e-06	1.70525	3.26085	Encodes a serine/arginine rich-like protein, SR45a. Involved in the regulation of stress-responsive alternative splicing.	protein_coding	SERINE/ARGININE RICH-LIKE PROTEIN 45A (SR45a)
AT1G07350	Col12D-Col0D	4.91748e-07	1.82752	3.54927	Encodes a serine/arginine rich-like protein, SR45a. Involved in the regulation of stress-responsive alternative splicing.	protein_coding	SERINE/ARGININE RICH-LIKE PROTEIN 45A (SR45a)
AT1G07350	Col15D-Col0D	2.31371e-08	2.21747	4.65076	Encodes a serine/arginine rich-like protein, SR45a. Involved in the regulation of stress-responsive alternative splicing.	protein_coding	SERINE/ARGININE RICH-LIKE PROTEIN 45A (SR45a)
AT1G07360	Col12D-Col0D	3.71116e-05	1.2042	2.30409	Encodes MAC5A, a component of the MOS4-associated complex (MAC) that contributes to snc1- mediated autoimmunity. MAC is a highly conserved nuclear protein complex associated with the spliceosome. Homologues include AT1G07360 (MAC5A), AT2G29580 (MAC5B) and AT5G07060 (MAC5C).	protein_coding	MOS4-ASSOCIATED COMPLEX SUBUNIT 5A (MAC5A)
AT1G07360	Col15D-Col0D	3.9612e-05	1.23739	2.35771	Encodes MAC5A, a component of the MOS4-associated complex (MAC) that contributes to snc1- mediated autoimmunity. MAC is a highly conserved nuclear protein complex associated with the spliceosome. Homologues include AT1G07360 (MAC5A), AT2G29580 (MAC5B) and AT5G07060 (MAC5C).	protein_coding	MOS4-ASSOCIATED COMPLEX SUBUNIT 5A (MAC5A)
AT1G07370	Col12D-Col0D	3.24241e-07	-2.90202	0.133784	Encodes putative proliferating cell nuclear antigen involved in cell cycle regulation. May be sumoylated.	protein_coding	PROLIFERATING CELLULAR NUCLEAR ANTIGEN 1 (PCNA1);PROLIFERATING CELLULAR NUCLEAR ANTIGEN 1 (ATPCNA1)
AT1G07370	Col15D-Col0D	1.15282e-05	-2.62272	0.162361	Encodes putative proliferating cell nuclear antigen involved in cell cycle regulation. May be sumoylated.	protein_coding	PROLIFERATING CELLULAR NUCLEAR ANTIGEN 1 (PCNA1);PROLIFERATING CELLULAR NUCLEAR ANTIGEN 1 (ATPCNA1)
AT1G07380	Col6D-Col0D	0.00755727	1.0128	2.01783	Encodes a neutral ceramidase that is involved in sphingolipid homeostasis and responses to oxidative stress.	protein_coding	NEUTRAL CERAMIDASE 1 (ATNCER1)
AT1G07380	Col15D-Col0D	9.91445e-07	1.76641	3.40206	Encodes a neutral ceramidase that is involved in sphingolipid homeostasis and responses to oxidative stress.	protein_coding	NEUTRAL CERAMIDASE 1 (ATNCER1)
AT1G07380	Col9D-Col0D	1.07508e-06	1.79609	3.47279	Encodes a neutral ceramidase that is involved in sphingolipid homeostasis and responses to oxidative stress.	protein_coding	NEUTRAL CERAMIDASE 1 (ATNCER1)
AT1G07380	Col12D-Col0D	1.32888e-08	2.18508	4.54751	Encodes a neutral ceramidase that is involved in sphingolipid homeostasis and responses to oxidative stress.	protein_coding	NEUTRAL CERAMIDASE 1 (ATNCER1)
AT1G07390	Col9D-Col0D	9.97167e-06	3.88853	14.8103	receptor like protein 1 (RLP1); CONTAINS InterPro DOMAIN/s: Leucine-rich repeat, typical subtype (InterPro:IPR003591), Leucine-rich repeat-containing N-terminal domain, type 2 (InterPro:IPR013210), Leucine-rich repeat (InterPro:IPR001611); BEST Arabidopsis thaliana protein match is: receptor like protein 15 (TAIR:AT1G74190.1)	protein_coding	RECEPTOR LIKE PROTEIN 1 (AtRLP1);RECEPTOR LIKE PROTEIN 1 (RLP1)
AT1G07390	Col15D-Col0D	1.42138e-08	5.54316	46.6292	receptor like protein 1 (RLP1); CONTAINS InterPro DOMAIN/s: Leucine-rich repeat, typical subtype (InterPro:IPR003591), Leucine-rich repeat-containing N-terminal domain, type 2 (InterPro:IPR013210), Leucine-rich repeat (InterPro:IPR001611); BEST Arabidopsis thaliana protein match is: receptor like protein 15 (TAIR:AT1G74190.1)	protein_coding	RECEPTOR LIKE PROTEIN 1 (AtRLP1);RECEPTOR LIKE PROTEIN 1 (RLP1)
AT1G07390	Col12D-Col0D	3.10152e-10	6.73313	106.383	receptor like protein 1 (RLP1); CONTAINS InterPro DOMAIN/s: Leucine-rich repeat, typical subtype (InterPro:IPR003591), Leucine-rich repeat-containing N-terminal domain, type 2 (InterPro:IPR013210), Leucine-rich repeat (InterPro:IPR001611); BEST Arabidopsis thaliana protein match is: receptor like protein 15 (TAIR:AT1G74190.1)	protein_coding	RECEPTOR LIKE PROTEIN 1 (AtRLP1);RECEPTOR LIKE PROTEIN 1 (RLP1)
AT1G07400	Col9D-Col0D	0.0494352	2.80864	7.00626	HSP20-like chaperones superfamily protein; CONTAINS InterPro DOMAIN/s: Heat shock protein Hsp20 (InterPro:IPR002068), HSP20-like chaperone (InterPro:IPR008978); BEST Arabidopsis thaliana protein match is: HSP20-like chaperones superfamily protein (TAIR:AT1G59860.1)	protein_coding	0
AT1G07400	Col12D-Col0D	0.0356958	2.85119	7.21597	HSP20-like chaperones superfamily protein; CONTAINS InterPro DOMAIN/s: Heat shock protein Hsp20 (InterPro:IPR002068), HSP20-like chaperone (InterPro:IPR008978); BEST Arabidopsis thaliana protein match is: HSP20-like chaperones superfamily protein (TAIR:AT1G59860.1)	protein_coding	0
AT1G07400	Col15D-Col0D	0.000714318	4.79077	27.68	HSP20-like chaperones superfamily protein; CONTAINS InterPro DOMAIN/s: Heat shock protein Hsp20 (InterPro:IPR002068), HSP20-like chaperone (InterPro:IPR008978); BEST Arabidopsis thaliana protein match is: HSP20-like chaperones superfamily protein (TAIR:AT1G59860.1)	protein_coding	0
AT1G07410	Col6D-Col0D	0.0244407	-2.12367	0.229462	RAB GTPase homolog A2B (RABA2b); FUNCTIONS IN: GTP binding, GTPase activity; INVOLVED IN: intracellular protein transport, signal transduction, nucleocytoplasmic transport, protein transport, small GTPase mediated signal transduction; LOCATED IN: endosome, plasma membrane, cell plate; EXPRESSED IN: 21 plant structures; EXPRESSED DURING: 7 growth stages; CONTAINS InterPro DOMAIN/s: Ran GTPase (Int…	protein_coding	RAB GTPASE HOMOLOG A2B (ATRABA2B);RAB GTPASE HOMOLOG A2B (RAB-A2B);ARABIDOPSIS RAB GTPASE HOMOLOG A2B (ATRAB-A2B);RAB GTPASE HOMOLOG A2B (RABA2b)
AT1G07410	Col12D-Col0D	0.0202688	-1.28944	0.40911	RAB GTPase homolog A2B (RABA2b); FUNCTIONS IN: GTP binding, GTPase activity; INVOLVED IN: intracellular protein transport, signal transduction, nucleocytoplasmic transport, protein transport, small GTPase mediated signal transduction; LOCATED IN: endosome, plasma membrane, cell plate; EXPRESSED IN: 21 plant structures; EXPRESSED DURING: 7 growth stages; CONTAINS InterPro DOMAIN/s: Ran GTPase (Int…	protein_coding	RAB GTPASE HOMOLOG A2B (ATRABA2B);RAB GTPASE HOMOLOG A2B (RAB-A2B);ARABIDOPSIS RAB GTPASE HOMOLOG A2B (ATRAB-A2B);RAB GTPASE HOMOLOG A2B (RABA2b)
AT1G07430	Col6D-Col0D	4.25851e-05	2.52059	5.73818	Encodes a member of the group A protein phosphatase 2C (PP2C) family that is responsible for negatively regulating seed dormancy.	protein_coding	HIGHLY ABA-INDUCED PP2C GENE 2 (HAI2);AKT1 INTERACTING PROTEIN PHOSPHATASE 1 (AIP1); (ATAIP1);HONSU (KOREAN FOR ABNORMAL DROWSINESS) (HON)
AT1G07430	Col9D-Col0D	3.96843e-08	3.6275	12.3591	Encodes a member of the group A protein phosphatase 2C (PP2C) family that is responsible for negatively regulating seed dormancy.	protein_coding	HIGHLY ABA-INDUCED PP2C GENE 2 (HAI2);AKT1 INTERACTING PROTEIN PHOSPHATASE 1 (AIP1); (ATAIP1);HONSU (KOREAN FOR ABNORMAL DROWSINESS) (HON)
AT1G07430	Col15D-Col0D	8.97976e-12	5.41045	42.5311	Encodes a member of the group A protein phosphatase 2C (PP2C) family that is responsible for negatively regulating seed dormancy.	protein_coding	HIGHLY ABA-INDUCED PP2C GENE 2 (HAI2);AKT1 INTERACTING PROTEIN PHOSPHATASE 1 (AIP1); (ATAIP1);HONSU (KOREAN FOR ABNORMAL DROWSINESS) (HON)
AT1G07430	Col12D-Col0D	8.8122e-13	6.0639	66.8984	Encodes a member of the group A protein phosphatase 2C (PP2C) family that is responsible for negatively regulating seed dormancy.	protein_coding	HIGHLY ABA-INDUCED PP2C GENE 2 (HAI2);AKT1 INTERACTING PROTEIN PHOSPHATASE 1 (AIP1); (ATAIP1);HONSU (KOREAN FOR ABNORMAL DROWSINESS) (HON)
AT1G07440	Col15D-Col0D	3.84423e-06	-2.94507	0.129851	NAD(P)-binding Rossmann-fold superfamily protein; FUNCTIONS IN: oxidoreductase activity, binding, catalytic activity; INVOLVED IN: response to cadmium ion, response to karrikin; LOCATED IN: cellular_component unknown; EXPRESSED IN: 22 plant structures; EXPRESSED DURING: 13 growth stages; CONTAINS InterPro DOMAIN/s: Short-chain dehydrogenase/reductase, conserved site (InterPro:IPR020904), NAD(P)-b…	protein_coding	0
AT1G07440	Col12D-Col0D	0.000893804	-1.18689	0.43925	NAD(P)-binding Rossmann-fold superfamily protein; FUNCTIONS IN: oxidoreductase activity, binding, catalytic activity; INVOLVED IN: response to cadmium ion, response to karrikin; LOCATED IN: cellular_component unknown; EXPRESSED IN: 22 plant structures; EXPRESSED DURING: 13 growth stages; CONTAINS InterPro DOMAIN/s: Short-chain dehydrogenase/reductase, conserved site (InterPro:IPR020904), NAD(P)-b…	protein_coding	0
AT1G07440	Col6D-Col0D	0.0371912	-1.02533	0.491299	NAD(P)-binding Rossmann-fold superfamily protein; FUNCTIONS IN: oxidoreductase activity, binding, catalytic activity; INVOLVED IN: response to cadmium ion, response to karrikin; LOCATED IN: cellular_component unknown; EXPRESSED IN: 22 plant structures; EXPRESSED DURING: 13 growth stages; CONTAINS InterPro DOMAIN/s: Short-chain dehydrogenase/reductase, conserved site (InterPro:IPR020904), NAD(P)-b…	protein_coding	0
AT1G07470	Col12D-Col0D	5.86091e-05	1.11924	2.17233	Transcription factor IIA, alpha/beta subunit; FUNCTIONS IN: RNA polymerase II transcription factor activity, sequence-specific DNA binding transcription factor activity; INVOLVED IN: transcription initiation from RNA polymerase II promoter, transcription; LOCATED IN: transcription factor TFIIA complex; EXPRESSED IN: male gametophyte, pollen tube; EXPRESSED DURING: L mature pollen stage, M germina…	protein_coding	0
AT1G07470	Col15D-Col0D	5.62235e-05	1.17295	2.25472	Transcription factor IIA, alpha/beta subunit; FUNCTIONS IN: RNA polymerase II transcription factor activity, sequence-specific DNA binding transcription factor activity; INVOLVED IN: transcription initiation from RNA polymerase II promoter, transcription; LOCATED IN: transcription factor TFIIA complex; EXPRESSED IN: male gametophyte, pollen tube; EXPRESSED DURING: L mature pollen stage, M germina…	protein_coding	0
AT1G07500	Col9D-Col0D	0.00756411	2.20692	4.61689	SMR5 is a member of the SIAMESE-RELATED Cyclin-Dependent Kinase Inhibitor family. It is induced by ROS/oxidative stress.	protein_coding	SIAMESE-RELATED 5 (SMR5)
AT1G07500	Col12D-Col0D	9.99461e-07	4.40871	21.24	SMR5 is a member of the SIAMESE-RELATED Cyclin-Dependent Kinase Inhibitor family. It is induced by ROS/oxidative stress.	protein_coding	SIAMESE-RELATED 5 (SMR5)
AT1G07500	Col15D-Col0D	1.6623e-09	6.50856	91.0486	SMR5 is a member of the SIAMESE-RELATED Cyclin-Dependent Kinase Inhibitor family. It is induced by ROS/oxidative stress.	protein_coding	SIAMESE-RELATED 5 (SMR5)
AT1G07510	Col12D-Col0D	1.39432e-05	1.39153	2.62357	encodes an FtsH protease that is localized to the mitochondrion	protein_coding	FTSH PROTEASE 10 (ftsh10)
AT1G07510	Col6D-Col0D	0.00015205	1.41634	2.66908	encodes an FtsH protease that is localized to the mitochondrion	protein_coding	FTSH PROTEASE 10 (ftsh10)
AT1G07510	Col15D-Col0D	3.908e-08	2.09887	4.28374	encodes an FtsH protease that is localized to the mitochondrion	protein_coding	FTSH PROTEASE 10 (ftsh10)
AT1G07520	Col9D-Col0D	0.000716732	1.62341	3.08103	GRAS family transcription factor; CONTAINS InterPro DOMAIN/s: Transcription factor GRAS (InterPro:IPR005202); BEST Arabidopsis thaliana protein match is: GRAS family transcription factor (TAIR:AT2G29065.1)	protein_coding	0
AT1G07520	Col6D-Col0D	0.00167344	1.76426	3.397	GRAS family transcription factor; CONTAINS InterPro DOMAIN/s: Transcription factor GRAS (InterPro:IPR005202); BEST Arabidopsis thaliana protein match is: GRAS family transcription factor (TAIR:AT2G29065.1)	protein_coding	0
AT1G07520	Col12D-Col0D	6.67303e-06	2.21685	4.64877	GRAS family transcription factor; CONTAINS InterPro DOMAIN/s: Transcription factor GRAS (InterPro:IPR005202); BEST Arabidopsis thaliana protein match is: GRAS family transcription factor (TAIR:AT2G29065.1)	protein_coding	0
AT1G07520	Col15D-Col0D	6.35468e-08	3.06036	8.34181	GRAS family transcription factor; CONTAINS InterPro DOMAIN/s: Transcription factor GRAS (InterPro:IPR005202); BEST Arabidopsis thaliana protein match is: GRAS family transcription factor (TAIR:AT2G29065.1)	protein_coding	0
AT1G07530	Col9D-Col0D	8.82678e-08	2.44743	5.45443	Encodes a member of the GRAS family of transcription factors. The protein interacts with the TGA2 transcription factor and affects the transcription of stress-responsive genes. The protein is found in the nucleus and is also exported to the cytoplasm.	protein_coding	SCARECROW-LIKE 14 (SCL14);ARABIDOPSIS THALIANA GRAS (GAI, RGA, SCR) 2 (ATGRAS2);GRAS (GAI, RGA, SCR) 2 (GRAS2)
AT1G07530	Col6D-Col0D	2.685e-07	2.65106	6.28129	Encodes a member of the GRAS family of transcription factors. The protein interacts with the TGA2 transcription factor and affects the transcription of stress-responsive genes. The protein is found in the nucleus and is also exported to the cytoplasm.	protein_coding	SCARECROW-LIKE 14 (SCL14);ARABIDOPSIS THALIANA GRAS (GAI, RGA, SCR) 2 (ATGRAS2);GRAS (GAI, RGA, SCR) 2 (GRAS2)
AT1G07530	Col15D-Col0D	4.14326e-10	3.11601	8.66985	Encodes a member of the GRAS family of transcription factors. The protein interacts with the TGA2 transcription factor and affects the transcription of stress-responsive genes. The protein is found in the nucleus and is also exported to the cytoplasm.	protein_coding	SCARECROW-LIKE 14 (SCL14);ARABIDOPSIS THALIANA GRAS (GAI, RGA, SCR) 2 (ATGRAS2);GRAS (GAI, RGA, SCR) 2 (GRAS2)
AT1G07530	Col12D-Col0D	1.56746e-10	3.27762	9.69758	Encodes a member of the GRAS family of transcription factors. The protein interacts with the TGA2 transcription factor and affects the transcription of stress-responsive genes. The protein is found in the nucleus and is also exported to the cytoplasm.	protein_coding	SCARECROW-LIKE 14 (SCL14);ARABIDOPSIS THALIANA GRAS (GAI, RGA, SCR) 2 (ATGRAS2);GRAS (GAI, RGA, SCR) 2 (GRAS2)
AT1G07570	Col12D-Col0D	4.41969e-09	-2.34315	0.19708	Protein kinase capable of phosphorylating tyrosine, serine, and threonine residues	protein_coding	(APK1A)
AT1G07570	Col15D-Col0D	0.000369536	-1.04494	0.484664	Protein kinase capable of phosphorylating tyrosine, serine, and threonine residues	protein_coding	(APK1A)
AT1G07600	Col12D-Col0D	0.00103966	3.02839	8.15898	metallothionein, binds to and detoxifies excess copper and other metals, limiting oxidative damage.	protein_coding	METALLOTHIONEIN 1A (MT1A);METALLOTHIONEIN 1 (MT1);LIGHT STRESS-REGULATED 4 (LSR4);METALLOTHIONEIN Q (MT-Q);METALLOTHIONEIN 2 (ATMT-2); (ATMT-Q);ARABIDOPSIS METALLOTHIONEIN 1 (ATMT1)
AT1G07600	Col15D-Col0D	2.03059e-07	5.75796	54.1152	metallothionein, binds to and detoxifies excess copper and other metals, limiting oxidative damage.	protein_coding	METALLOTHIONEIN 1A (MT1A);METALLOTHIONEIN 1 (MT1);LIGHT STRESS-REGULATED 4 (LSR4);METALLOTHIONEIN Q (MT-Q);METALLOTHIONEIN 2 (ATMT-2); (ATMT-Q);ARABIDOPSIS METALLOTHIONEIN 1 (ATMT1)
AT1G07610	Col9D-Col0D	2.80851e-11	-4.00943	0.0620927	one of the five metallothioneins (MTs) genes identified in Arabidopsis. MTs are cysteine-rich proteins required for heavy metal tolerance. The mRNA is cell-to-cell mobile.	protein_coding	METALLOTHIONEIN 1C (MT1C)
AT1G07610	Col6D-Col0D	4.75111e-08	-3.25494	0.104753	one of the five metallothioneins (MTs) genes identified in Arabidopsis. MTs are cysteine-rich proteins required for heavy metal tolerance. The mRNA is cell-to-cell mobile.	protein_coding	METALLOTHIONEIN 1C (MT1C)
AT1G07610	Col12D-Col0D	1.47027e-11	-2.65814	0.158424	one of the five metallothioneins (MTs) genes identified in Arabidopsis. MTs are cysteine-rich proteins required for heavy metal tolerance. The mRNA is cell-to-cell mobile.	protein_coding	METALLOTHIONEIN 1C (MT1C)
AT1G07610	Col15D-Col0D	1.76829e-08	-2.10936	0.23175	one of the five metallothioneins (MTs) genes identified in Arabidopsis. MTs are cysteine-rich proteins required for heavy metal tolerance. The mRNA is cell-to-cell mobile.	protein_coding	METALLOTHIONEIN 1C (MT1C)
AT1G07620	Col9D-Col0D	0.0105624	1.77352	3.41887	ATOBGM; FUNCTIONS IN: magnesium ion binding, GTP binding, GTPase activity; INVOLVED IN: biological_process unknown; LOCATED IN: cellular_component unknown; CONTAINS InterPro DOMAIN/s: GTP-binding protein Obg/CgtA (InterPro:IPR014100); BEST Arabidopsis thaliana protein match is: Protein of unknown function (DUF3741) (TAIR:AT5G02390.1)	protein_coding	(ATOBGM);TON1 RECRUITING MOTIF 32 (TRM32)
AT1G07620	Col6D-Col0D	0.0178372	1.84886	3.60215	ATOBGM; FUNCTIONS IN: magnesium ion binding, GTP binding, GTPase activity; INVOLVED IN: biological_process unknown; LOCATED IN: cellular_component unknown; CONTAINS InterPro DOMAIN/s: GTP-binding protein Obg/CgtA (InterPro:IPR014100); BEST Arabidopsis thaliana protein match is: Protein of unknown function (DUF3741) (TAIR:AT5G02390.1)	protein_coding	(ATOBGM);TON1 RECRUITING MOTIF 32 (TRM32)
AT1G07620	Col12D-Col0D	1.02052e-06	3.76824	13.6256	ATOBGM; FUNCTIONS IN: magnesium ion binding, GTP binding, GTPase activity; INVOLVED IN: biological_process unknown; LOCATED IN: cellular_component unknown; CONTAINS InterPro DOMAIN/s: GTP-binding protein Obg/CgtA (InterPro:IPR014100); BEST Arabidopsis thaliana protein match is: Protein of unknown function (DUF3741) (TAIR:AT5G02390.1)	protein_coding	(ATOBGM);TON1 RECRUITING MOTIF 32 (TRM32)
AT1G07620	Col15D-Col0D	1.10947e-07	4.37596	20.7633	ATOBGM; FUNCTIONS IN: magnesium ion binding, GTP binding, GTPase activity; INVOLVED IN: biological_process unknown; LOCATED IN: cellular_component unknown; CONTAINS InterPro DOMAIN/s: GTP-binding protein Obg/CgtA (InterPro:IPR014100); BEST Arabidopsis thaliana protein match is: Protein of unknown function (DUF3741) (TAIR:AT5G02390.1)	protein_coding	(ATOBGM);TON1 RECRUITING MOTIF 32 (TRM32)
AT1G07650	Col15D-Col0D	6.96358e-09	-3.01825	0.123429	Leucine-rich repeat transmembrane protein kinase; FUNCTIONS IN: protein serine/threonine kinase activity, kinase activity, ATP binding; INVOLVED IN: transmembrane receptor protein tyrosine kinase signaling pathway, protein amino acid phosphorylation; LOCATED IN: endomembrane system; EXPRESSED IN: 22 plant structures; EXPRESSED DURING: 13 growth stages; CONTAINS InterPro DOMAIN/s: Protein kinase, …	protein_coding	0
AT1G07650	Col12D-Col0D	3.02163e-09	-1.94023	0.260576	Leucine-rich repeat transmembrane protein kinase; FUNCTIONS IN: protein serine/threonine kinase activity, kinase activity, ATP binding; INVOLVED IN: transmembrane receptor protein tyrosine kinase signaling pathway, protein amino acid phosphorylation; LOCATED IN: endomembrane system; EXPRESSED IN: 22 plant structures; EXPRESSED DURING: 13 growth stages; CONTAINS InterPro DOMAIN/s: Protein kinase, …	protein_coding	0
AT1G07660	Col9D-Col0D	0.00010126	-1.21538	0.430659	Histone superfamily protein; FUNCTIONS IN: DNA binding; INVOLVED IN: nucleosome assembly; LOCATED IN: plasma membrane, chloroplast; EXPRESSED IN: cultured cell; CONTAINS InterPro DOMAIN/s: Histone H4, conserved site (InterPro:IPR019809), Histone-fold (InterPro:IPR009072), Histone core (InterPro:IPR007125), Histone H4 (InterPro:IPR001951); BEST Arabidopsis thaliana protein match is: Histone superf…	protein_coding	0
AT1G07670	Col15D-Col0D	5.56552e-06	1.22754	2.34168	endomembrane-type CA-ATPase 4 (ECA4); FUNCTIONS IN: calcium-transporting ATPase activity; INVOLVED IN: cation transport, calcium ion transport, metabolic process, ATP biosynthetic process; LOCATED IN: endoplasmic reticulum, plasma membrane; EXPRESSED IN: guard cell, callus, cultured cell; CONTAINS InterPro DOMAIN/s: ATPase, P-type, ATPase-associated domain (InterPro:IPR008250), ATPase, P-type, ca…	protein_coding	(ATECA4);ENDOMEMBRANE-TYPE CA-ATPASE 4 (ECA4)
AT1G07670	Col12D-Col0D	4.79553e-07	1.42489	2.68494	endomembrane-type CA-ATPase 4 (ECA4); FUNCTIONS IN: calcium-transporting ATPase activity; INVOLVED IN: cation transport, calcium ion transport, metabolic process, ATP biosynthetic process; LOCATED IN: endoplasmic reticulum, plasma membrane; EXPRESSED IN: guard cell, callus, cultured cell; CONTAINS InterPro DOMAIN/s: ATPase, P-type, ATPase-associated domain (InterPro:IPR008250), ATPase, P-type, ca…	protein_coding	(ATECA4);ENDOMEMBRANE-TYPE CA-ATPASE 4 (ECA4)
AT1G07670	Col9D-Col0D	1.10187e-06	1.44342	2.71964	endomembrane-type CA-ATPase 4 (ECA4); FUNCTIONS IN: calcium-transporting ATPase activity; INVOLVED IN: cation transport, calcium ion transport, metabolic process, ATP biosynthetic process; LOCATED IN: endoplasmic reticulum, plasma membrane; EXPRESSED IN: guard cell, callus, cultured cell; CONTAINS InterPro DOMAIN/s: ATPase, P-type, ATPase-associated domain (InterPro:IPR008250), ATPase, P-type, ca…	protein_coding	(ATECA4);ENDOMEMBRANE-TYPE CA-ATPASE 4 (ECA4)
AT1G07670	Col6D-Col0D	2.40423e-06	1.62169	3.07735	endomembrane-type CA-ATPase 4 (ECA4); FUNCTIONS IN: calcium-transporting ATPase activity; INVOLVED IN: cation transport, calcium ion transport, metabolic process, ATP biosynthetic process; LOCATED IN: endoplasmic reticulum, plasma membrane; EXPRESSED IN: guard cell, callus, cultured cell; CONTAINS InterPro DOMAIN/s: ATPase, P-type, ATPase-associated domain (InterPro:IPR008250), ATPase, P-type, ca…	protein_coding	(ATECA4);ENDOMEMBRANE-TYPE CA-ATPASE 4 (ECA4)
AT1G07700	Col6D-Col0D	3.57628e-05	-1.82268	0.282696	Thioredoxin superfamily protein; INVOLVED IN: cell redox homeostasis; LOCATED IN: chloroplast; EXPRESSED IN: 24 plant structures; EXPRESSED DURING: 15 growth stages; CONTAINS InterPro DOMAIN/s: Thioredoxin fold (InterPro:IPR012335), Thioredoxin, core (InterPro:IPR015467), Thioredoxin-like (InterPro:IPR017936), Thioredoxin domain (InterPro:IPR013766), Thioredoxin-like fold (InterPro:IPR012336); BE…	protein_coding	0
AT1G07700	Col9D-Col0D	6.19405e-05	-1.20562	0.433583	Thioredoxin superfamily protein; INVOLVED IN: cell redox homeostasis; LOCATED IN: chloroplast; EXPRESSED IN: 24 plant structures; EXPRESSED DURING: 15 growth stages; CONTAINS InterPro DOMAIN/s: Thioredoxin fold (InterPro:IPR012335), Thioredoxin, core (InterPro:IPR015467), Thioredoxin-like (InterPro:IPR017936), Thioredoxin domain (InterPro:IPR013766), Thioredoxin-like fold (InterPro:IPR012336); BE…	protein_coding	0
AT1G07700	Col12D-Col0D	0.000113686	-1.07687	0.474056	Thioredoxin superfamily protein; INVOLVED IN: cell redox homeostasis; LOCATED IN: chloroplast; EXPRESSED IN: 24 plant structures; EXPRESSED DURING: 15 growth stages; CONTAINS InterPro DOMAIN/s: Thioredoxin fold (InterPro:IPR012335), Thioredoxin, core (InterPro:IPR015467), Thioredoxin-like (InterPro:IPR017936), Thioredoxin domain (InterPro:IPR013766), Thioredoxin-like fold (InterPro:IPR012336); BE…	protein_coding	0
AT1G07720	Col12D-Col0D	7.32565e-09	2.30045	4.92611	Encodes KCS3, a member of the 3-ketoacyl-CoA synthase family involved in the biosynthesis of VLCFA (very long chain fatty acids).	protein_coding	3-KETOACYL-COA SYNTHASE 3 (KCS3)
AT1G07728	Col15D-Col0D	2.89453e-06	1.18871	2.27948	Potential natural antisense gene, locus overlaps with AT1G07725	other_rna	0
AT1G07740	Col12D-Col0D	0.0250177	1.04408	2.06206	Tetratricopeptide repeat (TPR)-like superfamily protein; FUNCTIONS IN: molecular_function unknown; INVOLVED IN: biological_process unknown; LOCATED IN: mitochondrion; EXPRESSED IN: 10 plant structures; EXPRESSED DURING: 6 growth stages; CONTAINS InterPro DOMAIN/s: Pentatricopeptide repeat (InterPro:IPR002885); BEST Arabidopsis thaliana protein match is: Pentatricopeptide repeat (PPR-like) superfa…	protein_coding	0
AT1G07750	Col6D-Col0D	0.000756665	1.1057	2.15204	RmlC-like cupins superfamily protein; FUNCTIONS IN: copper ion binding, zinc ion binding, nutrient reservoir activity; INVOLVED IN: biological_process unknown; LOCATED IN: cellular_component unknown; EXPRESSED IN: 26 plant structures; EXPRESSED DURING: 14 growth stages; CONTAINS InterPro DOMAIN/s: Cupin, RmlC-type (InterPro:IPR011051), Cupin 1 (InterPro:IPR006045), RmlC-like jelly roll fold (Inte…	protein_coding	0
AT1G07770	Col12D-Col0D	2.17653e-12	-2.26211	0.208467	Encodes cytoplasmic ribosomal protein S15a.	protein_coding	RIBOSOMAL PROTEIN S15A (RPS15A)
AT1G07770	Col9D-Col0D	3.37564e-09	-1.66544	0.315248	Encodes cytoplasmic ribosomal protein S15a.	protein_coding	RIBOSOMAL PROTEIN S15A (RPS15A)
AT1G07770	Col6D-Col0D	1.44537e-05	-1.11546	0.461543	Encodes cytoplasmic ribosomal protein S15a.	protein_coding	RIBOSOMAL PROTEIN S15A (RPS15A)
AT1G07780	Col6D-Col0D	0.00526338	-1.31092	0.403064	Encodes phosphoribosylanthranilate isomerase which catalyzes the third step of the tryptophan biosynthetic pathway. Member of gene family. The mRNA is cell-to-cell mobile.	protein_coding	PHOSPHORIBOSYLANTHRANILATE ISOMERASE 1 (PAI1);TRANSIENT RECEPTOR POTENTIAL 6 (TRP6)
AT1G07790	Col6D-Col0D	0.000152938	-1.33884	0.395337	Encodes a histone 2B (H2B) protein.	protein_coding	(HTB1)
AT1G07790	Col9D-Col0D	2.14501e-05	-1.13652	0.454854	Encodes a histone 2B (H2B) protein.	protein_coding	(HTB1)
AT1G07790	Col12D-Col0D	1.02532e-05	-1.128	0.45755	Encodes a histone 2B (H2B) protein.	protein_coding	(HTB1)
AT1G07810	Col9D-Col0D	6.61747e-09	2.33401	5.04206	Encodes an ER-type Ca2+-pumping ATPase. The mRNA is cell-to-cell mobile.	protein_coding	ER-TYPE CA2+-ATPASE 1 (ECA1);ARABIDOPSIS THALIANA ER-TYPE CA2+-ATPASE 1 (ATECA1); (ACA3)
AT1G07810	Col6D-Col0D	1.52138e-08	2.61336	6.11929	Encodes an ER-type Ca2+-pumping ATPase. The mRNA is cell-to-cell mobile.	protein_coding	ER-TYPE CA2+-ATPASE 1 (ECA1);ARABIDOPSIS THALIANA ER-TYPE CA2+-ATPASE 1 (ATECA1); (ACA3)
AT1G07810	Col15D-Col0D	1.24131e-11	3.06847	8.38883	Encodes an ER-type Ca2+-pumping ATPase. The mRNA is cell-to-cell mobile.	protein_coding	ER-TYPE CA2+-ATPASE 1 (ECA1);ARABIDOPSIS THALIANA ER-TYPE CA2+-ATPASE 1 (ATECA1); (ACA3)
AT1G07810	Col12D-Col0D	2.30368e-12	3.32056	9.99049	Encodes an ER-type Ca2+-pumping ATPase. The mRNA is cell-to-cell mobile.	protein_coding	ER-TYPE CA2+-ATPASE 1 (ECA1);ARABIDOPSIS THALIANA ER-TYPE CA2+-ATPASE 1 (ATECA1); (ACA3)
AT1G07820	Col9D-Col0D	0.00043997	-1.62874	0.32337	Histone superfamily protein; FUNCTIONS IN: DNA binding; INVOLVED IN: nucleosome assembly; LOCATED IN: nucleus, nucleosome; CONTAINS InterPro DOMAIN/s: Histone-fold (InterPro:IPR009072), Histone H4, conserved site (InterPro:IPR019809), Histone core (InterPro:IPR007125), Histone H4 (InterPro:IPR001951); BEST Arabidopsis thaliana protein match is: Histone superfamily protein (TAIR:AT5G59690.1)	protein_coding	0
AT1G07820	Col12D-Col0D	0.00233912	-1.2566	0.418529	Histone superfamily protein; FUNCTIONS IN: DNA binding; INVOLVED IN: nucleosome assembly; LOCATED IN: nucleus, nucleosome; CONTAINS InterPro DOMAIN/s: Histone-fold (InterPro:IPR009072), Histone H4, conserved site (InterPro:IPR019809), Histone core (InterPro:IPR007125), Histone H4 (InterPro:IPR001951); BEST Arabidopsis thaliana protein match is: Histone superfamily protein (TAIR:AT5G59690.1)	protein_coding	0
AT1G07870	Col9D-Col0D	0.000904832	1.08436	2.12044	Protein kinase superfamily protein; FUNCTIONS IN: protein serine/threonine kinase activity, protein kinase activity, kinase activity, ATP binding; INVOLVED IN: response to salt stress; EXPRESSED IN: 23 plant structures; EXPRESSED DURING: 13 growth stages; CONTAINS InterPro DOMAIN/s: Protein kinase, ATP binding site (InterPro:IPR017441), Serine/threonine-protein kinase domain (InterPro:IPR002290),…	protein_coding	0
AT1G07870	Col12D-Col0D	5.56701e-07	1.81156	3.51022	Protein kinase superfamily protein; FUNCTIONS IN: protein serine/threonine kinase activity, protein kinase activity, kinase activity, ATP binding; INVOLVED IN: response to salt stress; EXPRESSED IN: 23 plant structures; EXPRESSED DURING: 13 growth stages; CONTAINS InterPro DOMAIN/s: Protein kinase, ATP binding site (InterPro:IPR017441), Serine/threonine-protein kinase domain (InterPro:IPR002290),…	protein_coding	0
AT1G07870	Col15D-Col0D	2.74688e-07	1.95706	3.88271	Protein kinase superfamily protein; FUNCTIONS IN: protein serine/threonine kinase activity, protein kinase activity, kinase activity, ATP binding; INVOLVED IN: response to salt stress; EXPRESSED IN: 23 plant structures; EXPRESSED DURING: 13 growth stages; CONTAINS InterPro DOMAIN/s: Protein kinase, ATP binding site (InterPro:IPR017441), Serine/threonine-protein kinase domain (InterPro:IPR002290),…	protein_coding	0
AT1G07910	Col6D-Col0D	0.00504549	1.00386	2.00535	Encodes a tRNA ligase that resembles the yeast Trl1 RNA ligase in structure and function but very different in sequence. Like Trl1, AtRNL consists of two domains ? an N-terminal ligase component and a C-terminal 5'-kinase/2',3'-cyclic phosphodiesterase (CPD) component? that can function in tRNA splicing in vivo when expressed as separate polypeptides. Requires a 2'-PO4 end for tRNA splicing in vi…	protein_coding	ARABIDOPSIS THALIANA RNA LIGASE (ATRNL);ATRLG1 (AtRLG1);RNALIGASE (RNL)
AT1G07910	Col15D-Col0D	0.000199943	1.17921	2.26452	Encodes a tRNA ligase that resembles the yeast Trl1 RNA ligase in structure and function but very different in sequence. Like Trl1, AtRNL consists of two domains ? an N-terminal ligase component and a C-terminal 5'-kinase/2',3'-cyclic phosphodiesterase (CPD) component? that can function in tRNA splicing in vivo when expressed as separate polypeptides. Requires a 2'-PO4 end for tRNA splicing in vi…	protein_coding	ARABIDOPSIS THALIANA RNA LIGASE (ATRNL);ATRLG1 (AtRLG1);RNALIGASE (RNL)
AT1G07910	Col9D-Col0D	2.7721e-06	1.62389	3.08205	Encodes a tRNA ligase that resembles the yeast Trl1 RNA ligase in structure and function but very different in sequence. Like Trl1, AtRNL consists of two domains ? an N-terminal ligase component and a C-terminal 5'-kinase/2',3'-cyclic phosphodiesterase (CPD) component? that can function in tRNA splicing in vivo when expressed as separate polypeptides. Requires a 2'-PO4 end for tRNA splicing in vi…	protein_coding	ARABIDOPSIS THALIANA RNA LIGASE (ATRNL);ATRLG1 (AtRLG1);RNALIGASE (RNL)
AT1G07910	Col12D-Col0D	1.33342e-09	2.40169	5.28421	Encodes a tRNA ligase that resembles the yeast Trl1 RNA ligase in structure and function but very different in sequence. Like Trl1, AtRNL consists of two domains ? an N-terminal ligase component and a C-terminal 5'-kinase/2',3'-cyclic phosphodiesterase (CPD) component? that can function in tRNA splicing in vivo when expressed as separate polypeptides. Requires a 2'-PO4 end for tRNA splicing in vi…	protein_coding	ARABIDOPSIS THALIANA RNA LIGASE (ATRNL);ATRLG1 (AtRLG1);RNALIGASE (RNL)
AT1G07930	Col12D-Col0D	0.000690682	1.13767	2.20026	GTP binding Elongation factor Tu family protein; FUNCTIONS IN: calmodulin binding, translation elongation factor activity; INVOLVED IN: translational elongation; LOCATED IN: mitochondrion, vacuole; EXPRESSED IN: cotyledon, male gametophyte, guard cell, juvenile leaf, leaf; EXPRESSED DURING: seedling growth; CONTAINS InterPro DOMAIN/s: Translation elongation factor EFTu/EF1A, C-terminal (InterPro:…	protein_coding	0
AT1G07930	Col6D-Col0D	0.000320218	1.48986	2.80862	GTP binding Elongation factor Tu family protein; FUNCTIONS IN: calmodulin binding, translation elongation factor activity; INVOLVED IN: translational elongation; LOCATED IN: mitochondrion, vacuole; EXPRESSED IN: cotyledon, male gametophyte, guard cell, juvenile leaf, leaf; EXPRESSED DURING: seedling growth; CONTAINS InterPro DOMAIN/s: Translation elongation factor EFTu/EF1A, C-terminal (InterPro:…	protein_coding	0
AT1G07940	Col6D-Col0D	0.000589386	2.68978	6.45217	GTP binding Elongation factor Tu family protein; FUNCTIONS IN: calmodulin binding, translation elongation factor activity; INVOLVED IN: translational elongation; LOCATED IN: mitochondrion, plasma membrane; EXPRESSED IN: guard cell, juvenile leaf, leaf; EXPRESSED DURING: seedling growth; CONTAINS InterPro DOMAIN/s: Translation elongation factor EFTu/EF1A, C-terminal (InterPro:IPR004160), Translati…	protein_coding	0
AT1G07950	Col6D-Col0D	0.00794284	-1.58314	0.333755	MED22B; FUNCTIONS IN: RNA polymerase II transcription mediator activity; INVOLVED IN: regulation of transcription from RNA polymerase II promoter; LOCATED IN: mediator complex; CONTAINS InterPro DOMAIN/s: Mediator complex, subunit Med22 (InterPro:IPR009332); BEST Arabidopsis thaliana protein match is: Surfeit locus protein 5 subunit 22 of Mediator complex (TAIR:AT1G16430.1)	protein_coding	(MED22B)
AT1G07960	Col12D-Col0D	5.58383e-05	-1.02924	0.489967	Encodes a protein disulfide isomerase-like (PDIL) protein, a member of a multigene family within the thioredoxin (TRX) superfamily.	protein_coding	PDI-LIKE 5-1 (PDIL5-1);PDI-LIKE 5-1 (ATPDIL5-1)
AT1G07970	Col15D-Col0D	0.00477786	-1.00822	0.497159	CONTAINS InterPro DOMAIN/s: Cytochrome B561-related, N-terminal (InterPro:IPR019176)	protein_coding	0
AT1G07980	Col15D-Col0D	0.0021158	1.33397	2.52096	nuclear factor Y, subunit C10 (NF-YC10); FUNCTIONS IN: sequence-specific DNA binding transcription factor activity; INVOLVED IN: regulation of transcription; LOCATED IN: intracellular, chloroplast; EXPRESSED IN: 21 plant structures; EXPRESSED DURING: 13 growth stages; CONTAINS InterPro DOMAIN/s: Transcription factor CBF/NF-Y/archaeal histone (InterPro:IPR003958), Histone-fold (InterPro:IPR009072)	protein_coding	NUCLEAR FACTOR Y, SUBUNIT C10 (NF-YC10)
AT1G07980	Col12D-Col0D	8.47982e-06	1.92481	3.79688	nuclear factor Y, subunit C10 (NF-YC10); FUNCTIONS IN: sequence-specific DNA binding transcription factor activity; INVOLVED IN: regulation of transcription; LOCATED IN: intracellular, chloroplast; EXPRESSED IN: 21 plant structures; EXPRESSED DURING: 13 growth stages; CONTAINS InterPro DOMAIN/s: Transcription factor CBF/NF-Y/archaeal histone (InterPro:IPR003958), Histone-fold (InterPro:IPR009072)	protein_coding	NUCLEAR FACTOR Y, SUBUNIT C10 (NF-YC10)
AT1G07985	Col12D-Col0D	1.28773e-07	5.90484	59.9146	Expressed protein; FUNCTIONS IN: molecular_function unknown; INVOLVED IN: biological_process unknown; LOCATED IN: chloroplast	protein_coding	0
AT1G07985	Col15D-Col0D	4.69962e-08	6.33178	80.5481	Expressed protein; FUNCTIONS IN: molecular_function unknown; INVOLVED IN: biological_process unknown; LOCATED IN: chloroplast	protein_coding	0
AT1G07990	Col9D-Col0D	4.12437e-06	1.39455	2.62906	SIT4 phosphatase-associated family protein; INVOLVED IN: biological_process unknown; LOCATED IN: endomembrane system; EXPRESSED IN: 23 plant structures; EXPRESSED DURING: 13 growth stages; CONTAINS InterPro DOMAIN/s: SIT4 phosphatase-associated protein (InterPro:IPR007587); BEST Arabidopsis thaliana protein match is: SIT4 phosphatase-associated family protein (TAIR:AT2G28360.1)	protein_coding	0
AT1G07990	Col6D-Col0D	1.18241e-05	1.52214	2.87217	SIT4 phosphatase-associated family protein; INVOLVED IN: biological_process unknown; LOCATED IN: endomembrane system; EXPRESSED IN: 23 plant structures; EXPRESSED DURING: 13 growth stages; CONTAINS InterPro DOMAIN/s: SIT4 phosphatase-associated protein (InterPro:IPR007587); BEST Arabidopsis thaliana protein match is: SIT4 phosphatase-associated family protein (TAIR:AT2G28360.1)	protein_coding	0
AT1G07990	Col12D-Col0D	1.74857e-08	1.83589	3.5699	SIT4 phosphatase-associated family protein; INVOLVED IN: biological_process unknown; LOCATED IN: endomembrane system; EXPRESSED IN: 23 plant structures; EXPRESSED DURING: 13 growth stages; CONTAINS InterPro DOMAIN/s: SIT4 phosphatase-associated protein (InterPro:IPR007587); BEST Arabidopsis thaliana protein match is: SIT4 phosphatase-associated family protein (TAIR:AT2G28360.1)	protein_coding	0
AT1G07990	Col15D-Col0D	2.40464e-10	2.39072	5.2442	SIT4 phosphatase-associated family protein; INVOLVED IN: biological_process unknown; LOCATED IN: endomembrane system; EXPRESSED IN: 23 plant structures; EXPRESSED DURING: 13 growth stages; CONTAINS InterPro DOMAIN/s: SIT4 phosphatase-associated protein (InterPro:IPR007587); BEST Arabidopsis thaliana protein match is: SIT4 phosphatase-associated family protein (TAIR:AT2G28360.1)	protein_coding	0
AT1G08000	Col15D-Col0D	0.000817944	1.26216	2.39854	Encodes a member of the GATA factor family of zinc finger transcription factors.	protein_coding	GATA TRANSCRIPTION FACTOR 10 (GATA10)
AT1G08030	Col6D-Col0D	0.00126152	1.33585	2.52424	Encodes a tyrosylprotein sulfotransferase (TPST). This protein is a 500-aa type I transmembrane protein that shows no sequence similarity to animal TPSTs. Activity confirmed by protein expression in yeast. TPST is expressed throughout the plant body, and the highest levels of expression are in the root apical meristem. TPST acts in the auxin pathway to maintain postembryonic root stem cell niche …	protein_coding	HYPERSENSITIVE TO PI STARVATION 7 (HPS7);TYROSYLPROTEIN SULFOTRANSFERASE (TPST);ACTIVE QUIESCENT CENTER1 (AQC1)
AT1G08030	Col12D-Col0D	3.75612e-05	1.45111	2.73418	Encodes a tyrosylprotein sulfotransferase (TPST). This protein is a 500-aa type I transmembrane protein that shows no sequence similarity to animal TPSTs. Activity confirmed by protein expression in yeast. TPST is expressed throughout the plant body, and the highest levels of expression are in the root apical meristem. TPST acts in the auxin pathway to maintain postembryonic root stem cell niche …	protein_coding	HYPERSENSITIVE TO PI STARVATION 7 (HPS7);TYROSYLPROTEIN SULFOTRANSFERASE (TPST);ACTIVE QUIESCENT CENTER1 (AQC1)
AT1G08030	Col9D-Col0D	6.82537e-05	1.46629	2.7631	Encodes a tyrosylprotein sulfotransferase (TPST). This protein is a 500-aa type I transmembrane protein that shows no sequence similarity to animal TPSTs. Activity confirmed by protein expression in yeast. TPST is expressed throughout the plant body, and the highest levels of expression are in the root apical meristem. TPST acts in the auxin pathway to maintain postembryonic root stem cell niche …	protein_coding	HYPERSENSITIVE TO PI STARVATION 7 (HPS7);TYROSYLPROTEIN SULFOTRANSFERASE (TPST);ACTIVE QUIESCENT CENTER1 (AQC1)
AT1G08040	Col12D-Col0D	4.39009e-07	1.3699	2.58453	Protein of unknown function (DUF707); FUNCTIONS IN: molecular_function unknown; INVOLVED IN: biological_process unknown; EXPRESSED IN: 25 plant structures; EXPRESSED DURING: 15 growth stages; CONTAINS InterPro DOMAIN/s: Protein of unknown function DUF707 (InterPro:IPR007877); BEST Arabidopsis thaliana protein match is: Protein of unknown function (DUF707) (TAIR:AT2G28310.3)	protein_coding	0
AT1G08040	Col15D-Col0D	2.54704e-07	1.47433	2.77855	Protein of unknown function (DUF707); FUNCTIONS IN: molecular_function unknown; INVOLVED IN: biological_process unknown; EXPRESSED IN: 25 plant structures; EXPRESSED DURING: 15 growth stages; CONTAINS InterPro DOMAIN/s: Protein of unknown function DUF707 (InterPro:IPR007877); BEST Arabidopsis thaliana protein match is: Protein of unknown function (DUF707) (TAIR:AT2G28310.3)	protein_coding	0
AT1G08050	Col15D-Col0D	0.000294385	2.34682	5.08703	Zinc finger (C3HC4-type RING finger) family protein; FUNCTIONS IN: ubiquitin-protein ligase activity, zinc ion binding; LOCATED IN: plasma membrane; EXPRESSED IN: 12 plant structures; EXPRESSED DURING: 4 anthesis, LP.10 ten leaves visible, petal differentiation and expansion stage, LP.08 eight leaves visible; CONTAINS InterPro DOMAIN/s: Zinc finger, RING-type (InterPro:IPR001841), Zinc finger, C3…	protein_coding	0
AT1G08060	Col6D-Col0D	0.00242372	1.54636	2.9208	Encodes a transcriptional silencer.	protein_coding	MORPHEUS MOLECULE (MOM);MAINTENANCE OF METHYLATION (MOM);MORPHEUS MOLECULE 1 (MOM1)
AT1G08060	Col9D-Col0D	6.94307e-05	1.85607	3.6202	Encodes a transcriptional silencer.	protein_coding	MORPHEUS MOLECULE (MOM);MAINTENANCE OF METHYLATION (MOM);MORPHEUS MOLECULE 1 (MOM1)
AT1G08060	Col15D-Col0D	3.46706e-05	1.92028	3.78498	Encodes a transcriptional silencer.	protein_coding	MORPHEUS MOLECULE (MOM);MAINTENANCE OF METHYLATION (MOM);MORPHEUS MOLECULE 1 (MOM1)
AT1G08060	Col12D-Col0D	2.14741e-07	2.6171	6.13513	Encodes a transcriptional silencer.	protein_coding	MORPHEUS MOLECULE (MOM);MAINTENANCE OF METHYLATION (MOM);MORPHEUS MOLECULE 1 (MOM1)
AT1G08090	Col9D-Col0D	0.000594681	-2.25289	0.209803	High-affinity nitrate transporter. Up-regulated by nitrate. Functions as a repressor of lateral root initiation independently of nitrate uptake.	protein_coding	LATERAL ROOT INITIATION 1 (LIN1);NITRATE TRANSPORTER 2.1 (ATNRT2.1); (ACH1); (NRT2;1AT);NITRATE TRANSPORTER 2 (NRT2);NITRATE TRANSPORTER 2.1 (NRT2.1);NITRATE TRANSPORTER 2:1 (NRT2:1);NITRATE TRANSPORTER 2:1 (ATNRT2:1)
AT1G08090	Col6D-Col0D	0.0230234	-1.93205	0.262056	High-affinity nitrate transporter. Up-regulated by nitrate. Functions as a repressor of lateral root initiation independently of nitrate uptake.	protein_coding	LATERAL ROOT INITIATION 1 (LIN1);NITRATE TRANSPORTER 2.1 (ATNRT2.1); (ACH1); (NRT2;1AT);NITRATE TRANSPORTER 2 (NRT2);NITRATE TRANSPORTER 2.1 (NRT2.1);NITRATE TRANSPORTER 2:1 (NRT2:1);NITRATE TRANSPORTER 2:1 (ATNRT2:1)
AT1G08090	Col12D-Col0D	0.00129823	-1.84591	0.27818	High-affinity nitrate transporter. Up-regulated by nitrate. Functions as a repressor of lateral root initiation independently of nitrate uptake.	protein_coding	LATERAL ROOT INITIATION 1 (LIN1);NITRATE TRANSPORTER 2.1 (ATNRT2.1); (ACH1); (NRT2;1AT);NITRATE TRANSPORTER 2 (NRT2);NITRATE TRANSPORTER 2.1 (NRT2.1);NITRATE TRANSPORTER 2:1 (NRT2:1);NITRATE TRANSPORTER 2:1 (ATNRT2:1)
AT1G08090	Col15D-Col0D	0.00902575	-1.63721	0.321477	High-affinity nitrate transporter. Up-regulated by nitrate. Functions as a repressor of lateral root initiation independently of nitrate uptake.	protein_coding	LATERAL ROOT INITIATION 1 (LIN1);NITRATE TRANSPORTER 2.1 (ATNRT2.1); (ACH1); (NRT2;1AT);NITRATE TRANSPORTER 2 (NRT2);NITRATE TRANSPORTER 2.1 (NRT2.1);NITRATE TRANSPORTER 2:1 (NRT2:1);NITRATE TRANSPORTER 2:1 (ATNRT2:1)
AT1G08115	Col15D-Col0D	2.39443e-05	4.40343	21.1624	U1A small nuclear RNA	small_nuclear_rna	0
AT1G08130	Col6D-Col0D	0.0010136	1.48149	2.79237	Encodes the Arabidopsis DNA ligase 1 that provides the major DNA ligase activity in cells and plays a key role in both DNA replication and excision repair pathways. In addition, it is an important component of the active DNA demethylation machinery and is indispensable for cell viability. AtLIG1 expresses one major and two minor mRNA transcripts differing only in the length of the 5' untranslated…	protein_coding	DNA LIGASE 1 (ATLIG1);DNA LIGASE 1 (LIG1)
AT1G08130	Col12D-Col0D	1.06738e-05	1.7918	3.46246	Encodes the Arabidopsis DNA ligase 1 that provides the major DNA ligase activity in cells and plays a key role in both DNA replication and excision repair pathways. In addition, it is an important component of the active DNA demethylation machinery and is indispensable for cell viability. AtLIG1 expresses one major and two minor mRNA transcripts differing only in the length of the 5' untranslated…	protein_coding	DNA LIGASE 1 (ATLIG1);DNA LIGASE 1 (LIG1)
AT1G08160	Col15D-Col0D	2.08795e-06	-3.95714	0.0643847	Late embryogenesis abundant (LEA) hydroxyproline-rich glycoprotein family; CONTAINS InterPro DOMAIN/s: Late embryogenesis abundant protein, group 2 (InterPro:IPR004864); BEST Arabidopsis thaliana protein match is: Late embryogenesis abundant (LEA) hydroxyproline-rich glycoprotein family (TAIR:AT5G22870.1)	protein_coding	0
AT1G08160	Col12D-Col0D	6.63385e-07	-3.23345	0.106325	Late embryogenesis abundant (LEA) hydroxyproline-rich glycoprotein family; CONTAINS InterPro DOMAIN/s: Late embryogenesis abundant protein, group 2 (InterPro:IPR004864); BEST Arabidopsis thaliana protein match is: Late embryogenesis abundant (LEA) hydroxyproline-rich glycoprotein family (TAIR:AT5G22870.1)	protein_coding	0
AT1G08190	Col15D-Col0D	0.000268877	1.08736	2.12485	Might be involved in protein sorting to the vacuole. The mRNA is cell-to-cell mobile.	protein_coding	VACUOLAR PROTEIN SORTING 41 (ATVPS41);ZIGZAG SUPPRESSOR 2 (ZIP2);VACUOLAR PROTEIN SORTING 41 (VPS41); (ATVAM2); (VAM2)
AT1G08190	Col6D-Col0D	0.00079375	1.1791	2.26435	Might be involved in protein sorting to the vacuole. The mRNA is cell-to-cell mobile.	protein_coding	VACUOLAR PROTEIN SORTING 41 (ATVPS41);ZIGZAG SUPPRESSOR 2 (ZIP2);VACUOLAR PROTEIN SORTING 41 (VPS41); (ATVAM2); (VAM2)
AT1G08190	Col9D-Col0D	9.93644e-05	1.21306	2.31828	Might be involved in protein sorting to the vacuole. The mRNA is cell-to-cell mobile.	protein_coding	VACUOLAR PROTEIN SORTING 41 (ATVPS41);ZIGZAG SUPPRESSOR 2 (ZIP2);VACUOLAR PROTEIN SORTING 41 (VPS41); (ATVAM2); (VAM2)
AT1G08190	Col12D-Col0D	2.46137e-05	1.28223	2.43215	Might be involved in protein sorting to the vacuole. The mRNA is cell-to-cell mobile.	protein_coding	VACUOLAR PROTEIN SORTING 41 (ATVPS41);ZIGZAG SUPPRESSOR 2 (ZIP2);VACUOLAR PROTEIN SORTING 41 (VPS41); (ATVAM2); (VAM2)
AT1G08230	Col15D-Col0D	7.97152e-07	1.42709	2.68903	Codes for a H+-driven, high affinity gamma-aminobutyric acid (GABA) transporter. Localized at the plasma membrane. In planta, AtGAT1 expression was highest in flowers and under conditions of elevated GABA concentrations such as wounding or senescence.	protein_coding	0
AT1G08230	Col12D-Col0D	6.40226e-09	1.84714	3.59786	Codes for a H+-driven, high affinity gamma-aminobutyric acid (GABA) transporter. Localized at the plasma membrane. In planta, AtGAT1 expression was highest in flowers and under conditions of elevated GABA concentrations such as wounding or senescence.	protein_coding	0
AT1G08250	Col15D-Col0D	2.85681e-07	-3.02337	0.122991	Encodes a plastid-localized arogenate dehydratase involved in phenylalanine biosynthesis. Although this enzyme has sequence similarity to prephenate dehydratases, it is 98 times more active with arogenate than prephenate in enzymatic assays.	protein_coding	AROGENATE DEHYDRATASE 6 (ADT6);ARABIDOPSIS THALIANA AROGENATE DEHYDRATASE 6 (AtADT6)
AT1G08250	Col12D-Col0D	1.59749e-08	-2.449	0.183137	Encodes a plastid-localized arogenate dehydratase involved in phenylalanine biosynthesis. Although this enzyme has sequence similarity to prephenate dehydratases, it is 98 times more active with arogenate than prephenate in enzymatic assays.	protein_coding	AROGENATE DEHYDRATASE 6 (ADT6);ARABIDOPSIS THALIANA AROGENATE DEHYDRATASE 6 (AtADT6)
AT1G08250	Col6D-Col0D	0.000982908	-1.5083	0.351525	Encodes a plastid-localized arogenate dehydratase involved in phenylalanine biosynthesis. Although this enzyme has sequence similarity to prephenate dehydratases, it is 98 times more active with arogenate than prephenate in enzymatic assays.	protein_coding	AROGENATE DEHYDRATASE 6 (ADT6);ARABIDOPSIS THALIANA AROGENATE DEHYDRATASE 6 (AtADT6)
AT1G08280	Col12D-Col0D	0.00143826	-1.22263	0.428501	Encodes a glycosyltransferase (GT) GALT29A, which belongs to the Carbohydrate Active Enzyme family GT29. GALT29A co-expresses with other arabinogalactan GTs, GALT31A and GLCAT14A. The recombinant GALT29A expressed in Nicotiana benthamiana demonstrated a galactosyltransferase activity, transferring galactose from UDP-galactose to a mixture of various oligosaccharides derived from arabinogalactan p…	protein_coding	GLYCOSYLTRANSFERASE 29A (GALT29A)
AT1G08290	Col9D-Col0D	0.043618	1.11079	2.15965	WIP domain protein 3 (WIP3); CONTAINS InterPro DOMAIN/s: Zinc finger, C2H2-like (InterPro:IPR015880), Zinc finger, C2H2-type (InterPro:IPR007087); BEST Arabidopsis thaliana protein match is: WIP domain protein 5 (TAIR:AT1G51220.1)	protein_coding	WIP DOMAIN PROTEIN 3 (WIP3)
AT1G08290	Col6D-Col0D	0.0197262	1.44065	2.71444	WIP domain protein 3 (WIP3); CONTAINS InterPro DOMAIN/s: Zinc finger, C2H2-like (InterPro:IPR015880), Zinc finger, C2H2-type (InterPro:IPR007087); BEST Arabidopsis thaliana protein match is: WIP domain protein 5 (TAIR:AT1G51220.1)	protein_coding	WIP DOMAIN PROTEIN 3 (WIP3)
AT1G08290	Col12D-Col0D	0.00108516	1.75266	3.3698	WIP domain protein 3 (WIP3); CONTAINS InterPro DOMAIN/s: Zinc finger, C2H2-like (InterPro:IPR015880), Zinc finger, C2H2-type (InterPro:IPR007087); BEST Arabidopsis thaliana protein match is: WIP domain protein 5 (TAIR:AT1G51220.1)	protein_coding	WIP DOMAIN PROTEIN 3 (WIP3)
AT1G08290	Col15D-Col0D	0.000284394	2.09039	4.25864	WIP domain protein 3 (WIP3); CONTAINS InterPro DOMAIN/s: Zinc finger, C2H2-like (InterPro:IPR015880), Zinc finger, C2H2-type (InterPro:IPR007087); BEST Arabidopsis thaliana protein match is: WIP domain protein 5 (TAIR:AT1G51220.1)	protein_coding	WIP DOMAIN PROTEIN 3 (WIP3)
AT1G08300	Col12D-Col0D	0.047856	1.1319	2.19147	NO VEIN-LIKE (NVL); FUNCTIONS IN: molecular_function unknown; INVOLVED IN: biological_process unknown; LOCATED IN: endomembrane system; BEST Arabidopsis thaliana protein match is: Histidine kinase-, DNA gyrase B-, and HSP90-like ATPase family protein (TAIR:AT4G13750.1)	protein_coding	NO VEIN-LIKE (NVL)
AT1G08300	Col15D-Col0D	0.000647567	2.14357	4.41853	NO VEIN-LIKE (NVL); FUNCTIONS IN: molecular_function unknown; INVOLVED IN: biological_process unknown; LOCATED IN: endomembrane system; BEST Arabidopsis thaliana protein match is: Histidine kinase-, DNA gyrase B-, and HSP90-like ATPase family protein (TAIR:AT4G13750.1)	protein_coding	NO VEIN-LIKE (NVL)
AT1G08315	Col15D-Col0D	5.85725e-07	1.71693	3.28735	ARM repeat superfamily protein; FUNCTIONS IN: binding; INVOLVED IN: biological_process unknown; LOCATED IN: cellular_component unknown; EXPRESSED IN: 22 plant structures; EXPRESSED DURING: 13 growth stages; CONTAINS InterPro DOMAIN/s: Armadillo-like helical (InterPro:IPR011989), Armadillo (InterPro:IPR000225), Armadillo-type fold (InterPro:IPR016024); BEST Arabidopsis thaliana protein match is: R…	protein_coding	0
AT1G08340	Col6D-Col0D	0.00324886	2.17486	4.51542	Rho GTPase activating protein with PAK-box/P21-Rho-binding domain; FUNCTIONS IN: Rac GTPase activator activity; INVOLVED IN: signal transduction; LOCATED IN: intracellular; EXPRESSED IN: 23 plant structures; EXPRESSED DURING: 13 growth stages; CONTAINS InterPro DOMAIN/s: PAK-box/P21-Rho-binding (InterPro:IPR000095), Rho GTPase activation protein (InterPro:IPR008936), RhoGAP (InterPro:IPR000198); …	protein_coding	0
AT1G08340	Col15D-Col0D	3.35306e-05	2.80362	6.98192	Rho GTPase activating protein with PAK-box/P21-Rho-binding domain; FUNCTIONS IN: Rac GTPase activator activity; INVOLVED IN: signal transduction; LOCATED IN: intracellular; EXPRESSED IN: 23 plant structures; EXPRESSED DURING: 13 growth stages; CONTAINS InterPro DOMAIN/s: PAK-box/P21-Rho-binding (InterPro:IPR000095), Rho GTPase activation protein (InterPro:IPR008936), RhoGAP (InterPro:IPR000198); …	protein_coding	0
AT1G08340	Col12D-Col0D	6.15088e-06	2.94156	7.68243	Rho GTPase activating protein with PAK-box/P21-Rho-binding domain; FUNCTIONS IN: Rac GTPase activator activity; INVOLVED IN: signal transduction; LOCATED IN: intracellular; EXPRESSED IN: 23 plant structures; EXPRESSED DURING: 13 growth stages; CONTAINS InterPro DOMAIN/s: PAK-box/P21-Rho-binding (InterPro:IPR000095), Rho GTPase activation protein (InterPro:IPR008936), RhoGAP (InterPro:IPR000198); …	protein_coding	0
AT1G08340	Col9D-Col0D	3.29474e-08	4.32966	20.1075	Rho GTPase activating protein with PAK-box/P21-Rho-binding domain; FUNCTIONS IN: Rac GTPase activator activity; INVOLVED IN: signal transduction; LOCATED IN: intracellular; EXPRESSED IN: 23 plant structures; EXPRESSED DURING: 13 growth stages; CONTAINS InterPro DOMAIN/s: PAK-box/P21-Rho-binding (InterPro:IPR000095), Rho GTPase activation protein (InterPro:IPR008936), RhoGAP (InterPro:IPR000198); …	protein_coding	0
AT1G08350	Col12D-Col0D	1.90906e-07	-1.85876	0.275712	Endomembrane protein 70 protein family; CONTAINS InterPro DOMAIN/s: Nonaspanin (TM9SF) (InterPro:IPR004240); BEST Arabidopsis thaliana protein match is: Endomembrane protein 70 protein family (TAIR:AT5G37310.1)	protein_coding	0
AT1G08350	Col15D-Col0D	0.000106847	-1.39242	0.380925	Endomembrane protein 70 protein family; CONTAINS InterPro DOMAIN/s: Nonaspanin (TM9SF) (InterPro:IPR004240); BEST Arabidopsis thaliana protein match is: Endomembrane protein 70 protein family (TAIR:AT5G37310.1)	protein_coding	0
AT1G08360	Col15D-Col0D	9.0322e-06	-1.63837	0.32122	Ribosomal protein L1p/L10e family; FUNCTIONS IN: structural constituent of ribosome, RNA binding; INVOLVED IN: translation, RNA processing; LOCATED IN: cytosolic ribosome, ribosome, cytosolic large ribosomal subunit, plasma membrane; EXPRESSED IN: 22 plant structures; EXPRESSED DURING: 13 growth stages; CONTAINS InterPro DOMAIN/s: Ribosomal protein L1 (InterPro:IPR002143), Ribosomal protein L1, 2…	protein_coding	0
AT1G08360	Col6D-Col0D	0.00289664	-1.18248	0.440593	Ribosomal protein L1p/L10e family; FUNCTIONS IN: structural constituent of ribosome, RNA binding; INVOLVED IN: translation, RNA processing; LOCATED IN: cytosolic ribosome, ribosome, cytosolic large ribosomal subunit, plasma membrane; EXPRESSED IN: 22 plant structures; EXPRESSED DURING: 13 growth stages; CONTAINS InterPro DOMAIN/s: Ribosomal protein L1 (InterPro:IPR002143), Ribosomal protein L1, 2…	protein_coding	0
AT1G08380	Col15D-Col0D	5.68239e-20	-6.8106	0.0089085	Encodes subunit O of photosystem I.	protein_coding	PHOTOSYSTEM I SUBUNIT O (PSAO)
AT1G08380	Col12D-Col0D	6.64176e-20	-5.42086	0.0233431	Encodes subunit O of photosystem I.	protein_coding	PHOTOSYSTEM I SUBUNIT O (PSAO)
AT1G08380	Col9D-Col0D	8.68438e-13	-2.7059	0.153265	Encodes subunit O of photosystem I.	protein_coding	PHOTOSYSTEM I SUBUNIT O (PSAO)
AT1G08380	Col6D-Col0D	2.34071e-08	-1.75497	0.29628	Encodes subunit O of photosystem I.	protein_coding	PHOTOSYSTEM I SUBUNIT O (PSAO)
AT1G08390	Col12D-Col0D	2.6749e-10	-3.97461	0.0636098	Involved in preserving the stability of 45S rDNA repeats.	protein_coding	(RMI2)
AT1G08390	Col9D-Col0D	2.04706e-08	-2.49116	0.177863	Involved in preserving the stability of 45S rDNA repeats.	protein_coding	(RMI2)
AT1G08390	Col6D-Col0D	1.36663e-05	-2.17045	0.222142	Involved in preserving the stability of 45S rDNA repeats.	protein_coding	(RMI2)
AT1G08390	Col15D-Col0D	5.02415e-06	-1.83069	0.28113	Involved in preserving the stability of 45S rDNA repeats.	protein_coding	(RMI2)
AT1G08400	Col12D-Col0D	0.00435433	1.03057	2.04283	RINT-1 / TIP-1 family; CONTAINS InterPro DOMAIN/s: RINT-1/TIP-1 (InterPro:IPR007528); BEST Arabidopsis thaliana protein match is: RINT-1 / TIP-1 family (TAIR:AT3G47700.1)	protein_coding	0
AT1G08410	Col9D-Col0D	0.000213665	1.41924	2.67444	Encodes a large 60S subunit nuclear export GTPase 1 that is required for 40S maturation and is involved in ribosome biogenesis and affects multiple auxin-regulated development processes.	protein_coding	YEAST LSG1 ORTHOLOGUE 2 (LSG1-2);DROUGHT INHIBITED GROWTH OF LATERAL ROOTS 6 (DIG6)
AT1G08410	Col6D-Col0D	0.00018819	1.64758	3.13307	Encodes a large 60S subunit nuclear export GTPase 1 that is required for 40S maturation and is involved in ribosome biogenesis and affects multiple auxin-regulated development processes.	protein_coding	YEAST LSG1 ORTHOLOGUE 2 (LSG1-2);DROUGHT INHIBITED GROWTH OF LATERAL ROOTS 6 (DIG6)
AT1G08410	Col12D-Col0D	1.12165e-06	1.96546	3.90536	Encodes a large 60S subunit nuclear export GTPase 1 that is required for 40S maturation and is involved in ribosome biogenesis and affects multiple auxin-regulated development processes.	protein_coding	YEAST LSG1 ORTHOLOGUE 2 (LSG1-2);DROUGHT INHIBITED GROWTH OF LATERAL ROOTS 6 (DIG6)
AT1G08420	Col12D-Col0D	0.0113974	1.09564	2.13708	BRI1 suppressor 1 (BSU1)-like 2 (BSL2); FUNCTIONS IN: hydrolase activity, manganese ion binding, protein serine/threonine phosphatase activity, phosphoprotein phosphatase activity, iron ion binding; INVOLVED IN: biological_process unknown; LOCATED IN: plasma membrane; EXPRESSED IN: male gametophyte, guard cell, cultured cell, pollen tube; EXPRESSED DURING: M germinated pollen stage; CONTAINS Inte…	protein_coding	BRI1 SUPPRESSOR 1 (BSU1)-LIKE 2 (BSL2)
AT1G08420	Col6D-Col0D	0.00631078	1.45286	2.73751	BRI1 suppressor 1 (BSU1)-like 2 (BSL2); FUNCTIONS IN: hydrolase activity, manganese ion binding, protein serine/threonine phosphatase activity, phosphoprotein phosphatase activity, iron ion binding; INVOLVED IN: biological_process unknown; LOCATED IN: plasma membrane; EXPRESSED IN: male gametophyte, guard cell, cultured cell, pollen tube; EXPRESSED DURING: M germinated pollen stage; CONTAINS Inte…	protein_coding	BRI1 SUPPRESSOR 1 (BSU1)-LIKE 2 (BSL2)
AT1G08420	Col15D-Col0D	2.4733e-05	2.07505	4.2136	BRI1 suppressor 1 (BSU1)-like 2 (BSL2); FUNCTIONS IN: hydrolase activity, manganese ion binding, protein serine/threonine phosphatase activity, phosphoprotein phosphatase activity, iron ion binding; INVOLVED IN: biological_process unknown; LOCATED IN: plasma membrane; EXPRESSED IN: male gametophyte, guard cell, cultured cell, pollen tube; EXPRESSED DURING: M germinated pollen stage; CONTAINS Inte…	protein_coding	BRI1 SUPPRESSOR 1 (BSU1)-LIKE 2 (BSL2)
AT1G08450	Col15D-Col0D	2.81332e-07	-2.17	0.22221	Encodes one of three Arabidopsis calreticulins. In CRT-deficient mouse fibroblasts, this protein restores ER Ca2+ levels. Non-receptor component required for EFR-mediated immunity. Mutants show de-repressed anthocyanin accumulation in the presence of elf18, and EFR accumulation and signalling.	protein_coding	CALRETICULIN 3 (CRT3);PRIORITY IN SWEET LIFE 1 (PSL1);EMS-MUTAGENIZED BRI1 SUPPRESSOR 2 (EBS2)
AT1G08450	Col12D-Col0D	2.77684e-07	-1.54627	0.342395	Encodes one of three Arabidopsis calreticulins. In CRT-deficient mouse fibroblasts, this protein restores ER Ca2+ levels. Non-receptor component required for EFR-mediated immunity. Mutants show de-repressed anthocyanin accumulation in the presence of elf18, and EFR accumulation and signalling.	protein_coding	CALRETICULIN 3 (CRT3);PRIORITY IN SWEET LIFE 1 (PSL1);EMS-MUTAGENIZED BRI1 SUPPRESSOR 2 (EBS2)
AT1G08470	Col15D-Col0D	8.1387e-08	-2.53747	0.172245	Although this enzyme is predicted to encode a strictosidine synthase (SS), it lacks a conserved catalytic glutamate residue found in active SS enzymes and it is not expected to have SS activity.	protein_coding	STRICTOSIDINE SYNTHASE-LIKE 3 (SSL3)
AT1G08470	Col12D-Col0D	4.41971e-08	-1.74212	0.298931	Although this enzyme is predicted to encode a strictosidine synthase (SS), it lacks a conserved catalytic glutamate residue found in active SS enzymes and it is not expected to have SS activity.	protein_coding	STRICTOSIDINE SYNTHASE-LIKE 3 (SSL3)
AT1G08480	Col6D-Col0D	1.70516e-05	-1.37368	0.385907	predicted to encode subunit 6 of mitochondrial complex II and to participate in the respiratory chain The mRNA is cell-to-cell mobile.	protein_coding	SUCCINATE DEHYDROGENASE 6 (SDH6)
AT1G08480	Col9D-Col0D	4.98237e-06	-1.15487	0.449105	predicted to encode subunit 6 of mitochondrial complex II and to participate in the respiratory chain The mRNA is cell-to-cell mobile.	protein_coding	SUCCINATE DEHYDROGENASE 6 (SDH6)
AT1G08480	Col12D-Col0D	6.88545e-06	-1.05631	0.480861	predicted to encode subunit 6 of mitochondrial complex II and to participate in the respiratory chain The mRNA is cell-to-cell mobile.	protein_coding	SUCCINATE DEHYDROGENASE 6 (SDH6)
AT1G08490	Col6D-Col0D	7.71175e-05	-1.17408	0.443165	Chloroplastic NifS-like protein that can catalyze the conversion of cysteine into alanine and elemental sulfur (S(0)) and of selenocysteine into alanine and elemental Se (Se(0)). Overexpression enhances selenium tolerance and accumulation.	protein_coding	(ATSUFS); (SUFS); (ATCPNIFS); (ATNFS2);CHLOROPLASTIC NIFS-LIKE CYSTEINE DESULFURASE (CPNIFS)
AT1G08490	Col9D-Col0D	2.43227e-06	-1.1248	0.458565	Chloroplastic NifS-like protein that can catalyze the conversion of cysteine into alanine and elemental sulfur (S(0)) and of selenocysteine into alanine and elemental Se (Se(0)). Overexpression enhances selenium tolerance and accumulation.	protein_coding	(ATSUFS); (SUFS); (ATCPNIFS); (ATNFS2);CHLOROPLASTIC NIFS-LIKE CYSTEINE DESULFURASE (CPNIFS)
AT1G08500	Col12D-Col0D	0.0267166	1.27049	2.41244	early nodulin-like protein 18 (ENODL18); FUNCTIONS IN: electron carrier activity, copper ion binding; LOCATED IN: anchored to membrane; EXPRESSED IN: 14 plant structures; EXPRESSED DURING: LP.06 six leaves visible, 4 anthesis, petal differentiation and expansion stage, LP.08 eight leaves visible, E expanded cotyledon stage; CONTAINS InterPro DOMAIN/s: Plastocyanin-like (InterPro:IPR003245), Cupre…	protein_coding	EARLY NODULIN-LIKE PROTEIN 18 (ENODL18); (AtENODL18)
AT1G08500	Col15D-Col0D	4.29978e-05	2.63609	6.21646	early nodulin-like protein 18 (ENODL18); FUNCTIONS IN: electron carrier activity, copper ion binding; LOCATED IN: anchored to membrane; EXPRESSED IN: 14 plant structures; EXPRESSED DURING: LP.06 six leaves visible, 4 anthesis, petal differentiation and expansion stage, LP.08 eight leaves visible, E expanded cotyledon stage; CONTAINS InterPro DOMAIN/s: Plastocyanin-like (InterPro:IPR003245), Cupre…	protein_coding	EARLY NODULIN-LIKE PROTEIN 18 (ENODL18); (AtENODL18)
AT1G08520	Col15D-Col0D	2.38894e-09	-3.01938	0.123332	Encodes the CHLD subunit of the Mg-chelatase enzyme involved in chlorophyll biosynthesis. Lines carrying recessive mutations of this locus are white and seedling lethal.	protein_coding	ALBINA 1 (ALB1); (ALB-1V); (V157);PIGMENT DEFECTIVE EMBRYO 166 (PDE166); (CHLD)
AT1G08520	Col12D-Col0D	1.62352e-10	-2.65085	0.159227	Encodes the CHLD subunit of the Mg-chelatase enzyme involved in chlorophyll biosynthesis. Lines carrying recessive mutations of this locus are white and seedling lethal.	protein_coding	ALBINA 1 (ALB1); (ALB-1V); (V157);PIGMENT DEFECTIVE EMBRYO 166 (PDE166); (CHLD)
AT1G08520	Col9D-Col0D	0.000129207	-1.07287	0.475372	Encodes the CHLD subunit of the Mg-chelatase enzyme involved in chlorophyll biosynthesis. Lines carrying recessive mutations of this locus are white and seedling lethal.	protein_coding	ALBINA 1 (ALB1); (ALB-1V); (V157);PIGMENT DEFECTIVE EMBRYO 166 (PDE166); (CHLD)
AT1G08530	Col15D-Col0D	7.22326e-06	-1.92426	0.263476	unknown protein; FUNCTIONS IN: molecular_function unknown; INVOLVED IN: biological_process unknown; LOCATED IN: chloroplast; BEST Arabidopsis thaliana protein match is: unknown protein (TAIR:AT5G09995.2)	protein_coding	0
AT1G08530	Col12D-Col0D	3.82158e-07	-1.73569	0.300265	unknown protein; FUNCTIONS IN: molecular_function unknown; INVOLVED IN: biological_process unknown; LOCATED IN: chloroplast; BEST Arabidopsis thaliana protein match is: unknown protein (TAIR:AT5G09995.2)	protein_coding	0
AT1G08530	Col6D-Col0D	0.000927353	-1.46388	0.362516	unknown protein; FUNCTIONS IN: molecular_function unknown; INVOLVED IN: biological_process unknown; LOCATED IN: chloroplast; BEST Arabidopsis thaliana protein match is: unknown protein (TAIR:AT5G09995.2)	protein_coding	0
AT1G08530	Col9D-Col0D	9.57576e-05	-1.13923	0.454002	unknown protein; FUNCTIONS IN: molecular_function unknown; INVOLVED IN: biological_process unknown; LOCATED IN: chloroplast; BEST Arabidopsis thaliana protein match is: unknown protein (TAIR:AT5G09995.2)	protein_coding	0
AT1G08570	Col12D-Col0D	0.000724877	1.41	2.65737	Encodes a member of the thioredoxin family protein. Located in the chloroplast. Shows high activity towards the chloroplast 2-Cys peroxiredoxin A, and poor activity towards the chloroplast NADP-malate dehydrogenase. The mRNA is cell-to-cell mobile.	protein_coding	ATYPICAL CYS HIS RICH THIOREDOXIN 4 (ACHT4)
AT1G08570	Col15D-Col0D	1.2998e-07	2.72302	6.60255	Encodes a member of the thioredoxin family protein. Located in the chloroplast. Shows high activity towards the chloroplast 2-Cys peroxiredoxin A, and poor activity towards the chloroplast NADP-malate dehydrogenase. The mRNA is cell-to-cell mobile.	protein_coding	ATYPICAL CYS HIS RICH THIOREDOXIN 4 (ACHT4)
AT1G08580	Col15D-Col0D	0.000120643	-1.30021	0.406067	unknown protein	protein_coding	0
AT1G08600	Col6D-Col0D	0.0304051	1.29634	2.45606	ATRX; FUNCTIONS IN: helicase activity, DNA binding, nucleic acid binding, ATP binding; EXPRESSED IN: 24 plant structures; EXPRESSED DURING: 15 growth stages; CONTAINS InterPro DOMAIN/s: DEAD-like helicase, N-terminal (InterPro:IPR014001), DNA/RNA helicase, C-terminal (InterPro:IPR001650), Helicase, superfamily 1/2, ATP-binding domain (InterPro:IPR014021), SNF2-related (InterPro:IPR000330); BEST A…	protein_coding	(ATRX)
AT1G08600	Col9D-Col0D	0.00318186	1.57086	2.97083	ATRX; FUNCTIONS IN: helicase activity, DNA binding, nucleic acid binding, ATP binding; EXPRESSED IN: 24 plant structures; EXPRESSED DURING: 15 growth stages; CONTAINS InterPro DOMAIN/s: DEAD-like helicase, N-terminal (InterPro:IPR014001), DNA/RNA helicase, C-terminal (InterPro:IPR001650), Helicase, superfamily 1/2, ATP-binding domain (InterPro:IPR014021), SNF2-related (InterPro:IPR000330); BEST A…	protein_coding	(ATRX)
AT1G08600	Col15D-Col0D	0.000195585	2.07311	4.20794	ATRX; FUNCTIONS IN: helicase activity, DNA binding, nucleic acid binding, ATP binding; EXPRESSED IN: 24 plant structures; EXPRESSED DURING: 15 growth stages; CONTAINS InterPro DOMAIN/s: DEAD-like helicase, N-terminal (InterPro:IPR014001), DNA/RNA helicase, C-terminal (InterPro:IPR001650), Helicase, superfamily 1/2, ATP-binding domain (InterPro:IPR014021), SNF2-related (InterPro:IPR000330); BEST A…	protein_coding	(ATRX)
AT1G08600	Col12D-Col0D	1.73994e-05	2.3557	5.11844	ATRX; FUNCTIONS IN: helicase activity, DNA binding, nucleic acid binding, ATP binding; EXPRESSED IN: 24 plant structures; EXPRESSED DURING: 15 growth stages; CONTAINS InterPro DOMAIN/s: DEAD-like helicase, N-terminal (InterPro:IPR014001), DNA/RNA helicase, C-terminal (InterPro:IPR001650), Helicase, superfamily 1/2, ATP-binding domain (InterPro:IPR014021), SNF2-related (InterPro:IPR000330); BEST A…	protein_coding	(ATRX)
AT1G08610	Col6D-Col0D	0.0186143	1.60594	3.04395	Pentatricopeptide repeat (PPR) superfamily protein; CONTAINS InterPro DOMAIN/s: Pentatricopeptide repeat (InterPro:IPR002885); BEST Arabidopsis thaliana protein match is: Pentatricopeptide repeat (PPR-like) superfamily protein (TAIR:AT1G09900.1)	protein_coding	0
AT1G08610	Col12D-Col0D	0.000640141	1.95632	3.88071	Pentatricopeptide repeat (PPR) superfamily protein; CONTAINS InterPro DOMAIN/s: Pentatricopeptide repeat (InterPro:IPR002885); BEST Arabidopsis thaliana protein match is: Pentatricopeptide repeat (PPR-like) superfamily protein (TAIR:AT1G09900.1)	protein_coding	0
AT1G08620	Col6D-Col0D	5.30861e-05	1.19597	2.291	PKDM7D; FUNCTIONS IN: sequence-specific DNA binding transcription factor activity; INVOLVED IN: regulation of transcription; LOCATED IN: nucleus; EXPRESSED IN: 23 plant structures; EXPRESSED DURING: 15 growth stages; CONTAINS InterPro DOMAIN/s: Transcription factor jumonji/aspartyl beta-hydroxylase (InterPro:IPR003347), FY-rich, C-terminal (InterPro:IPR003889), FY-rich, N-terminal (InterPro:IPR00…	protein_coding	(PKDM7D)
AT1G08620	Col9D-Col0D	7.21151e-07	1.37431	2.59244	PKDM7D; FUNCTIONS IN: sequence-specific DNA binding transcription factor activity; INVOLVED IN: regulation of transcription; LOCATED IN: nucleus; EXPRESSED IN: 23 plant structures; EXPRESSED DURING: 15 growth stages; CONTAINS InterPro DOMAIN/s: Transcription factor jumonji/aspartyl beta-hydroxylase (InterPro:IPR003347), FY-rich, C-terminal (InterPro:IPR003889), FY-rich, N-terminal (InterPro:IPR00…	protein_coding	(PKDM7D)
AT1G08620	Col15D-Col0D	6.01459e-10	1.99092	3.9749	PKDM7D; FUNCTIONS IN: sequence-specific DNA binding transcription factor activity; INVOLVED IN: regulation of transcription; LOCATED IN: nucleus; EXPRESSED IN: 23 plant structures; EXPRESSED DURING: 15 growth stages; CONTAINS InterPro DOMAIN/s: Transcription factor jumonji/aspartyl beta-hydroxylase (InterPro:IPR003347), FY-rich, C-terminal (InterPro:IPR003889), FY-rich, N-terminal (InterPro:IPR00…	protein_coding	(PKDM7D)
AT1G08620	Col12D-Col0D	2.81046e-11	2.29712	4.91475	PKDM7D; FUNCTIONS IN: sequence-specific DNA binding transcription factor activity; INVOLVED IN: regulation of transcription; LOCATED IN: nucleus; EXPRESSED IN: 23 plant structures; EXPRESSED DURING: 15 growth stages; CONTAINS InterPro DOMAIN/s: Transcription factor jumonji/aspartyl beta-hydroxylase (InterPro:IPR003347), FY-rich, C-terminal (InterPro:IPR003889), FY-rich, N-terminal (InterPro:IPR00…	protein_coding	(PKDM7D)
AT1G08630	Col6D-Col0D	0.00593507	2.00675	4.01875	Encodes a threonine aldolase, involved in threonine degradation to glycine. Primarily expressed in seeds and seedlings.	protein_coding	THREONINE ALDOLASE 1 (THA1)
AT1G08630	Col9D-Col0D	9.07066e-08	4.09684	17.1108	Encodes a threonine aldolase, involved in threonine degradation to glycine. Primarily expressed in seeds and seedlings.	protein_coding	THREONINE ALDOLASE 1 (THA1)
AT1G08630	Col15D-Col0D	3.29582e-10	5.29249	39.1921	Encodes a threonine aldolase, involved in threonine degradation to glycine. Primarily expressed in seeds and seedlings.	protein_coding	THREONINE ALDOLASE 1 (THA1)
AT1G08630	Col12D-Col0D	1.09598e-11	6.25083	76.1529	Encodes a threonine aldolase, involved in threonine degradation to glycine. Primarily expressed in seeds and seedlings.	protein_coding	THREONINE ALDOLASE 1 (THA1)
AT1G08650	Col9D-Col0D	0.00211535	-1.38787	0.382128	Encodes a phosphoenolpyruvate carboxylase kinase that is expressed at highest levels in leaves. Expression is induced by light. The mRNA is cell-to-cell mobile.	protein_coding	PHOSPHOENOLPYRUVATE CARBOXYLASE KINASE 1 (ATPPCK1);PHOSPHOENOLPYRUVATE CARBOXYLASE KINASE 1 (PPCK1)
AT1G08650	Col12D-Col0D	0.00108799	1.43057	2.69553	Encodes a phosphoenolpyruvate carboxylase kinase that is expressed at highest levels in leaves. Expression is induced by light. The mRNA is cell-to-cell mobile.	protein_coding	PHOSPHOENOLPYRUVATE CARBOXYLASE KINASE 1 (ATPPCK1);PHOSPHOENOLPYRUVATE CARBOXYLASE KINASE 1 (PPCK1)
AT1G08650	Col15D-Col0D	0.000526841	1.51936	2.86664	Encodes a phosphoenolpyruvate carboxylase kinase that is expressed at highest levels in leaves. Expression is induced by light. The mRNA is cell-to-cell mobile.	protein_coding	PHOSPHOENOLPYRUVATE CARBOXYLASE KINASE 1 (ATPPCK1);PHOSPHOENOLPYRUVATE CARBOXYLASE KINASE 1 (PPCK1)
AT1G08660	Col15D-Col0D	0.00405364	-1.35011	0.392261	Encodes a sialyltransferase-like protein that is localized to the Golgi apparatus and is involved in pollen tube growth and pollen germination.	protein_coding	MALE GAMETOPHYTE DEFECTIVE 2 (MGP2);SIALYLTRANSFERASE-LIKE 1 (SIA1)
AT1G08680	Col15D-Col0D	5.73929e-05	1.11941	2.17259	A member of ARF GAP domain (AGD), A thaliana has 15 members, grouped into four classes. AGD14 belongs to the class 4, together with AGD15.	protein_coding	ARF GAP-LIKE ZINC FINGER-CONTAINING PROTEIN ZIGA4 (ZIGA4)
AT1G08680	Col12D-Col0D	4.72189e-06	1.30749	2.47511	A member of ARF GAP domain (AGD), A thaliana has 15 members, grouped into four classes. AGD14 belongs to the class 4, together with AGD15.	protein_coding	ARF GAP-LIKE ZINC FINGER-CONTAINING PROTEIN ZIGA4 (ZIGA4)
AT1G08700	Col15D-Col0D	0.00153146	-1.10191	0.4659	Encodes a protein similar to animal presenilin whose expression is increased in response to potassium (K+) deprivation. Located in intracellular membrane compartments.	protein_coding	PRESENILIN-1 (PS1)
AT1G08710	Col15D-Col0D	0.00871483	1.02247	2.03139	F-box family protein; INVOLVED IN: biological_process unknown; LOCATED IN: cellular_component unknown; EXPRESSED IN: 20 plant structures; EXPRESSED DURING: 10 growth stages	protein_coding	0
AT1G08720	Col12D-Col0D	9.71702e-05	1.05355	2.07563	enhanced disease resistance 1 (EDR1) confers resistance to powdery mildew disease caused by the fungus Erysiphe cichoracearum The mRNA is cell-to-cell mobile.	protein_coding	ENHANCED DISEASE RESISTANCE 1 (EDR1); (ATEDR1)
AT1G08720	Col9D-Col0D	6.47916e-05	1.15294	2.22367	enhanced disease resistance 1 (EDR1) confers resistance to powdery mildew disease caused by the fungus Erysiphe cichoracearum The mRNA is cell-to-cell mobile.	protein_coding	ENHANCED DISEASE RESISTANCE 1 (EDR1); (ATEDR1)
AT1G08750	Col15D-Col0D	9.75568e-05	-1.61544	0.326364	GPI8/PIG-K homolog involved in stomata development. Loss of function alleles do not transmit through the pollen.	protein_coding	(GPI8); (ATGPI8)
AT1G08750	Col12D-Col0D	7.83377e-05	-1.20749	0.433021	GPI8/PIG-K homolog involved in stomata development. Loss of function alleles do not transmit through the pollen.	protein_coding	(GPI8); (ATGPI8)
AT1G08760	Col6D-Col0D	0.00119599	1.31007	2.47954	Plant protein of unknown function (DUF936); FUNCTIONS IN: molecular_function unknown; INVOLVED IN: biological_process unknown; LOCATED IN: cellular_component unknown; EXPRESSED IN: cultured cell; CONTAINS InterPro DOMAIN/s: Protein of unknown function DUF936, plant (InterPro:IPR010341); BEST Arabidopsis thaliana protein match is: Plant protein of unknown function (DUF936) (TAIR:AT3G14170.1)	protein_coding	0
AT1G08770	Col15D-Col0D	8.55726e-05	1.93474	3.82309	prenylated RAB acceptor 1.E (PRA1.E); CONTAINS InterPro DOMAIN/s: Prenylated rab acceptor PRA1 (InterPro:IPR004895); BEST Arabidopsis thaliana protein match is: PRA1 (Prenylated rab acceptor) family protein (TAIR:AT1G55190.1)	protein_coding	PRENYLATED RAB ACCEPTOR 1.E (PRA1.E)
AT1G08780	Col6D-Col0D	0.0135751	-1.62346	0.324556	ABI3-interacting protein 3 (AIP3); FUNCTIONS IN: unfolded protein binding; INVOLVED IN: protein folding; LOCATED IN: prefoldin complex; EXPRESSED IN: 23 plant structures; EXPRESSED DURING: 13 growth stages; CONTAINS InterPro DOMAIN/s: Prefoldin beta-like (InterPro:IPR002777), Prefoldin, subunit 4 (InterPro:IPR016661)	protein_coding	PREFOLDIN 4 (PFD4);ABI3-INTERACTING PROTEIN 3 (AIP3)
AT1G08800	Col6D-Col0D	0.00037816	1.26378	2.40124	Protein of unknown function, DUF593; INVOLVED IN: response to salt stress, N-terminal protein myristoylation; LOCATED IN: endomembrane system; EXPRESSED IN: 20 plant structures; EXPRESSED DURING: 12 growth stages; CONTAINS InterPro DOMAIN/s: Protein of unknown function DUF593 (InterPro:IPR007656); BEST Arabidopsis thaliana protein match is: Protein of unknown function, DUF593 (TAIR:AT2G30690.1)	protein_coding	MYOSIN BINDING PROTEIN 1 (MYOB1)
AT1G08800	Col9D-Col0D	4.60088e-05	1.28557	2.43778	Protein of unknown function, DUF593; INVOLVED IN: response to salt stress, N-terminal protein myristoylation; LOCATED IN: endomembrane system; EXPRESSED IN: 20 plant structures; EXPRESSED DURING: 12 growth stages; CONTAINS InterPro DOMAIN/s: Protein of unknown function DUF593 (InterPro:IPR007656); BEST Arabidopsis thaliana protein match is: Protein of unknown function, DUF593 (TAIR:AT2G30690.1)	protein_coding	MYOSIN BINDING PROTEIN 1 (MYOB1)
AT1G08800	Col12D-Col0D	4.70379e-10	2.48304	5.59074	Protein of unknown function, DUF593; INVOLVED IN: response to salt stress, N-terminal protein myristoylation; LOCATED IN: endomembrane system; EXPRESSED IN: 20 plant structures; EXPRESSED DURING: 12 growth stages; CONTAINS InterPro DOMAIN/s: Protein of unknown function DUF593 (InterPro:IPR007656); BEST Arabidopsis thaliana protein match is: Protein of unknown function, DUF593 (TAIR:AT2G30690.1)	protein_coding	MYOSIN BINDING PROTEIN 1 (MYOB1)
AT1G08800	Col15D-Col0D	4.7977e-10	2.53675	5.80282	Protein of unknown function, DUF593; INVOLVED IN: response to salt stress, N-terminal protein myristoylation; LOCATED IN: endomembrane system; EXPRESSED IN: 20 plant structures; EXPRESSED DURING: 12 growth stages; CONTAINS InterPro DOMAIN/s: Protein of unknown function DUF593 (InterPro:IPR007656); BEST Arabidopsis thaliana protein match is: Protein of unknown function, DUF593 (TAIR:AT2G30690.1)	protein_coding	MYOSIN BINDING PROTEIN 1 (MYOB1)
AT1G08820	Col6D-Col0D	5.19896e-06	1.35321	2.5548	Encodes VAP33-like protein that interacts with cowpea mosaic virus protein 60K. Is a SNARE-like protein that may be involved in vesicular transport to or from the ER.	protein_coding	VAMP/SYNAPTOBREVIN-ASSOCIATED PROTEIN 27-2 (VAP27-2)
AT1G08820	Col15D-Col0D	1.84516e-07	1.36421	2.57436	Encodes VAP33-like protein that interacts with cowpea mosaic virus protein 60K. Is a SNARE-like protein that may be involved in vesicular transport to or from the ER.	protein_coding	VAMP/SYNAPTOBREVIN-ASSOCIATED PROTEIN 27-2 (VAP27-2)
AT1G08820	Col9D-Col0D	1.88452e-08	1.63293	3.10141	Encodes VAP33-like protein that interacts with cowpea mosaic virus protein 60K. Is a SNARE-like protein that may be involved in vesicular transport to or from the ER.	protein_coding	VAMP/SYNAPTOBREVIN-ASSOCIATED PROTEIN 27-2 (VAP27-2)
AT1G08820	Col12D-Col0D	2.92212e-10	1.90307	3.74008	Encodes VAP33-like protein that interacts with cowpea mosaic virus protein 60K. Is a SNARE-like protein that may be involved in vesicular transport to or from the ER.	protein_coding	VAMP/SYNAPTOBREVIN-ASSOCIATED PROTEIN 27-2 (VAP27-2)
AT1G08830	Col6D-Col0D	0.000113417	-2.38289	0.191726	Encodes a cytosolic copper/zinc superoxide dismutase CSD1 that can detoxify superoxide radicals. Its expression is affected by miR398-directed mRNA cleavage. Regulated by biotic and abiotic stress. Activation of CSD1 in the cytoplasm involves both a CCS-dependent and -independent pathway.	protein_coding	COPPER/ZINC SUPEROXIDE DISMUTASE 1 (CSD1);SUPEROXIDE DISMUTASE 1 (ATSOD1);SUPEROXIDE DISMUTASE 1 (SOD1)
AT1G08830	Col9D-Col0D	0.0135945	-1.17315	0.443451	Encodes a cytosolic copper/zinc superoxide dismutase CSD1 that can detoxify superoxide radicals. Its expression is affected by miR398-directed mRNA cleavage. Regulated by biotic and abiotic stress. Activation of CSD1 in the cytoplasm involves both a CCS-dependent and -independent pathway.	protein_coding	COPPER/ZINC SUPEROXIDE DISMUTASE 1 (CSD1);SUPEROXIDE DISMUTASE 1 (ATSOD1);SUPEROXIDE DISMUTASE 1 (SOD1)
AT1G08880	Col6D-Col0D	0.000110601	-1.19944	0.435444	Encodes HTA5, a histone H2A protein. H2AX is a meiosis-specific isoform of histone H2A. Upon DSB formation, rapid accumulation of phosphorylated H2AX (&#947;-H2AX) occurs around the break site. _x0001_H2AX foci accumulate in early G2. Immunolocalization studies in spread preparations of wild-type meiocytes at G2/early leptotene revealed the accumulation of numerous rather diffuse &#947;-H2AX foci…	protein_coding	HISTONE H2A 5 (HTA5); (H2AXA);GAMMA H2AX (G-H2AX);GAMMA HISTONE VARIANT H2AX (GAMMA-H2AX)
AT1G08880	Col9D-Col0D	1.84546e-05	-1.12767	0.457654	Encodes HTA5, a histone H2A protein. H2AX is a meiosis-specific isoform of histone H2A. Upon DSB formation, rapid accumulation of phosphorylated H2AX (&#947;-H2AX) occurs around the break site. _x0001_H2AX foci accumulate in early G2. Immunolocalization studies in spread preparations of wild-type meiocytes at G2/early leptotene revealed the accumulation of numerous rather diffuse &#947;-H2AX foci…	protein_coding	HISTONE H2A 5 (HTA5); (H2AXA);GAMMA H2AX (G-H2AX);GAMMA HISTONE VARIANT H2AX (GAMMA-H2AX)
AT1G08890	Col12D-Col0D	1.59428e-07	1.31696	2.4914	Major facilitator superfamily protein; FUNCTIONS IN: carbohydrate transmembrane transporter activity, sugar:hydrogen symporter activity; INVOLVED IN: transport, transmembrane transport; LOCATED IN: chloroplast, membrane; CONTAINS InterPro DOMAIN/s: Sugar transporter, conserved site (InterPro:IPR005829), Major facilitator superfamily (InterPro:IPR020846), General substrate transporter (InterPro:IP…	protein_coding	0
AT1G08890	Col15D-Col0D	2.78798e-08	1.48455	2.7983	Major facilitator superfamily protein; FUNCTIONS IN: carbohydrate transmembrane transporter activity, sugar:hydrogen symporter activity; INVOLVED IN: transport, transmembrane transport; LOCATED IN: chloroplast, membrane; CONTAINS InterPro DOMAIN/s: Sugar transporter, conserved site (InterPro:IPR005829), Major facilitator superfamily (InterPro:IPR020846), General substrate transporter (InterPro:IP…	protein_coding	0
AT1G08900	Col12D-Col0D	9.53635e-08	-1.43901	0.368821	Major facilitator superfamily protein; FUNCTIONS IN: carbohydrate transmembrane transporter activity; INVOLVED IN: transport, transmembrane transport; LOCATED IN: integral to membrane, membrane; CONTAINS InterPro DOMAIN/s: Sugar transporter, conserved site (InterPro:IPR005829), Major facilitator superfamily (InterPro:IPR020846), General substrate transporter (InterPro:IPR005828), Sugar/inositol t…	protein_coding	0
AT1G08910	Col9D-Col0D	7.28199e-05	1.44481	2.72227	Encodes an SP-RING domain containing protein that functions in sumolaytion and is involved in positive regulation of sulfur metabolism and stress response.	protein_coding	EMBRYO DEFECTIVE 3001 (EMB3001);PROTEIN INHIBITOR OF ACTIVATED STAT LIKE 1 (PIAL1)
AT1G08920	Col12D-Col0D	2.36403e-08	1.48838	2.80574	Encodes ESL1, a transporter for monosaccharides.	protein_coding	ERD (EARLY RESPONSE TO DEHYDRATION) SIX-LIKE 1 (ESL1)
AT1G08920	Col15D-Col0D	1.27256e-12	2.591	6.02514	Encodes ESL1, a transporter for monosaccharides.	protein_coding	ERD (EARLY RESPONSE TO DEHYDRATION) SIX-LIKE 1 (ESL1)
AT1G08930	Col12D-Col0D	5.75702e-09	-1.30516	0.404677	encodes a putative sucrose transporter whose gene expression is induced by dehydration and cold. The mRNA is cell-to-cell mobile.	protein_coding	EARLY RESPONSE TO DEHYDRATION 6 (ERD6)
AT1G08980	Col12D-Col0D	2.03616e-12	-3.55632	0.0850041	Encodes an enzyme with similarity to bacterial acylamidohydrolases and exhibits indole-3-acetamide amidohydrolase activity in vitro. This enzyme may be involved in the in vivo biosynthesis of indole-acetic acid from indole-3-acetamide, a native metabolite of A. thaliana. It appears to exist as a monomer.	protein_coding	AMIDASE-LIKE PROTEIN 1 (ATAMI1);AMIDASE 1 (AMI1);ARABIDOPSIS THALIANA TRANSLOCON AT THE OUTER MEMBRANE OF CHLOROPLASTS 64-I (ATTOC64-I);TRANSLOCON AT THE OUTER MEMBRANE OF CHLOROPLASTS 64-I (TOC64-I)
AT1G08980	Col15D-Col0D	3.20431e-10	-3.24714	0.105321	Encodes an enzyme with similarity to bacterial acylamidohydrolases and exhibits indole-3-acetamide amidohydrolase activity in vitro. This enzyme may be involved in the in vivo biosynthesis of indole-acetic acid from indole-3-acetamide, a native metabolite of A. thaliana. It appears to exist as a monomer.	protein_coding	AMIDASE-LIKE PROTEIN 1 (ATAMI1);AMIDASE 1 (AMI1);ARABIDOPSIS THALIANA TRANSLOCON AT THE OUTER MEMBRANE OF CHLOROPLASTS 64-I (ATTOC64-I);TRANSLOCON AT THE OUTER MEMBRANE OF CHLOROPLASTS 64-I (TOC64-I)
AT1G08980	Col9D-Col0D	8.88886e-06	-1.31787	0.401126	Encodes an enzyme with similarity to bacterial acylamidohydrolases and exhibits indole-3-acetamide amidohydrolase activity in vitro. This enzyme may be involved in the in vivo biosynthesis of indole-acetic acid from indole-3-acetamide, a native metabolite of A. thaliana. It appears to exist as a monomer.	protein_coding	AMIDASE-LIKE PROTEIN 1 (ATAMI1);AMIDASE 1 (AMI1);ARABIDOPSIS THALIANA TRANSLOCON AT THE OUTER MEMBRANE OF CHLOROPLASTS 64-I (ATTOC64-I);TRANSLOCON AT THE OUTER MEMBRANE OF CHLOROPLASTS 64-I (TOC64-I)
AT1G08980	Col6D-Col0D	0.000440116	-1.18127	0.440962	Encodes an enzyme with similarity to bacterial acylamidohydrolases and exhibits indole-3-acetamide amidohydrolase activity in vitro. This enzyme may be involved in the in vivo biosynthesis of indole-acetic acid from indole-3-acetamide, a native metabolite of A. thaliana. It appears to exist as a monomer.	protein_coding	AMIDASE-LIKE PROTEIN 1 (ATAMI1);AMIDASE 1 (AMI1);ARABIDOPSIS THALIANA TRANSLOCON AT THE OUTER MEMBRANE OF CHLOROPLASTS 64-I (ATTOC64-I);TRANSLOCON AT THE OUTER MEMBRANE OF CHLOROPLASTS 64-I (TOC64-I)
AT1G09040	Col9D-Col0D	0.0173384	1.35248	2.5535	unknown protein; FUNCTIONS IN: molecular_function unknown; INVOLVED IN: biological_process unknown; LOCATED IN: membrane; EXPRESSED IN: leaf; BEST Arabidopsis thaliana protein match is: unknown protein (TAIR:AT1G09050.1)	protein_coding	0
AT1G09040	Col15D-Col0D	0.000949156	1.96602	3.90688	unknown protein; FUNCTIONS IN: molecular_function unknown; INVOLVED IN: biological_process unknown; LOCATED IN: membrane; EXPRESSED IN: leaf; BEST Arabidopsis thaliana protein match is: unknown protein (TAIR:AT1G09050.1)	protein_coding	0
AT1G09040	Col12D-Col0D	1.961e-05	2.46905	5.5368	unknown protein; FUNCTIONS IN: molecular_function unknown; INVOLVED IN: biological_process unknown; LOCATED IN: membrane; EXPRESSED IN: leaf; BEST Arabidopsis thaliana protein match is: unknown protein (TAIR:AT1G09050.1)	protein_coding	0
AT1G09050	Col9D-Col0D	0.000911397	1.62234	3.07875	unknown protein; BEST Arabidopsis thaliana protein match is: unknown protein (TAIR:AT1G09040.1)	protein_coding	0
AT1G09050	Col6D-Col0D	0.00134278	1.80641	3.49771	unknown protein; BEST Arabidopsis thaliana protein match is: unknown protein (TAIR:AT1G09040.1)	protein_coding	0
AT1G09050	Col15D-Col0D	0.000125139	1.97515	3.9317	unknown protein; BEST Arabidopsis thaliana protein match is: unknown protein (TAIR:AT1G09040.1)	protein_coding	0
AT1G09050	Col12D-Col0D	6.03154e-07	2.62873	6.18481	unknown protein; BEST Arabidopsis thaliana protein match is: unknown protein (TAIR:AT1G09040.1)	protein_coding	0
AT1G09060	Col9D-Col0D	5.16515e-05	1.05058	2.07136	JMJ24 is a nuclear localized JmjC domain containing protein. It has been shown to bind to transcribed regions AtSN1 and solo LTR and the promoter of SDC. JMJ24 appears to regulate basal levels of transcription of silenced loci in part by controlling methylation in heterochromatic regions.	protein_coding	(JMJ24)
AT1G09060	Col12D-Col0D	2.13498e-05	1.06004	2.08499	JMJ24 is a nuclear localized JmjC domain containing protein. It has been shown to bind to transcribed regions AtSN1 and solo LTR and the promoter of SDC. JMJ24 appears to regulate basal levels of transcription of silenced loci in part by controlling methylation in heterochromatic regions.	protein_coding	(JMJ24)
AT1G09060	Col6D-Col0D	1.14823e-05	1.39953	2.63815	JMJ24 is a nuclear localized JmjC domain containing protein. It has been shown to bind to transcribed regions AtSN1 and solo LTR and the promoter of SDC. JMJ24 appears to regulate basal levels of transcription of silenced loci in part by controlling methylation in heterochromatic regions.	protein_coding	(JMJ24)
AT1G09070	Col6D-Col0D	3.31658e-09	-2.09934	0.233365	SRC2 specifically binds the peptide PIEPPPHH, and moves from ER to a vacuole fraction where it gets internalized. Involved in Protein Storage Vacuole targeting. The mRNA is cell-to-cell mobile.	protein_coding	SOYBEAN GENE REGULATED BY COLD-2 (SRC2);SOYBEAN GENE REGULATED BY COLD-2 ((AT)SRC2); (ATSRC2)
AT1G09070	Col9D-Col0D	4.30662e-08	-1.47147	0.360615	SRC2 specifically binds the peptide PIEPPPHH, and moves from ER to a vacuole fraction where it gets internalized. Involved in Protein Storage Vacuole targeting. The mRNA is cell-to-cell mobile.	protein_coding	SOYBEAN GENE REGULATED BY COLD-2 (SRC2);SOYBEAN GENE REGULATED BY COLD-2 ((AT)SRC2); (ATSRC2)
AT1G09070	Col12D-Col0D	5.18024e-07	-1.17126	0.444033	SRC2 specifically binds the peptide PIEPPPHH, and moves from ER to a vacuole fraction where it gets internalized. Involved in Protein Storage Vacuole targeting. The mRNA is cell-to-cell mobile.	protein_coding	SOYBEAN GENE REGULATED BY COLD-2 (SRC2);SOYBEAN GENE REGULATED BY COLD-2 ((AT)SRC2); (ATSRC2)
AT1G09100	Col12D-Col0D	0.000227698	1.43863	2.71064	Encodes RPT5b (Regulatory Particle 5b), one of the six AAA-ATPases of the proteasome regulatory particle. Essential for gametophyte development. In Arabidopsis, the RPT5 subunit is encoded by two highly homologous genes, RPT5a and RPT5b. RPT5a and RPT5b show accession-dependent functional redundancy. In Wassilewskija (Ws) accession: mutant alleles of RPT5a displayed 50% pollen lethality, indicati…	protein_coding	26S PROTEASOME AAA-ATPASE SUBUNIT RPT5B (RPT5B)
AT1G09100	Col9D-Col0D	0.000308712	1.47772	2.78509	Encodes RPT5b (Regulatory Particle 5b), one of the six AAA-ATPases of the proteasome regulatory particle. Essential for gametophyte development. In Arabidopsis, the RPT5 subunit is encoded by two highly homologous genes, RPT5a and RPT5b. RPT5a and RPT5b show accession-dependent functional redundancy. In Wassilewskija (Ws) accession: mutant alleles of RPT5a displayed 50% pollen lethality, indicati…	protein_coding	26S PROTEASOME AAA-ATPASE SUBUNIT RPT5B (RPT5B)
AT1G09140	Col9D-Col0D	1.27665e-05	1.23096	2.34723	Encodes a serine-arginine rich RNA binding protein involved in regulation of splicing (including splicing of itself). Exists as 3 alternative spliced forms that are differentially expressed. Barta et al (2010) have proposed a nomenclature for Serine/Arginine-Rich Protein Splicing Factors (SR proteins): Plant Cell. 2010, 22:2926.	protein_coding	SERINE/ARGININE-RICH PROTEIN SPLICING FACTOR 30 (SR30);SERINE/ARGININE-RICH PROTEIN SPLICING FACTOR 30 (At-SR30);SERINE-ARGININE PROTEIN 30 (ATSRP30)
AT1G09140	Col12D-Col0D	6.87876e-12	2.79284	6.92993	Encodes a serine-arginine rich RNA binding protein involved in regulation of splicing (including splicing of itself). Exists as 3 alternative spliced forms that are differentially expressed. Barta et al (2010) have proposed a nomenclature for Serine/Arginine-Rich Protein Splicing Factors (SR proteins): Plant Cell. 2010, 22:2926.	protein_coding	SERINE/ARGININE-RICH PROTEIN SPLICING FACTOR 30 (SR30);SERINE/ARGININE-RICH PROTEIN SPLICING FACTOR 30 (At-SR30);SERINE-ARGININE PROTEIN 30 (ATSRP30)
AT1G09140	Col15D-Col0D	6.95541e-13	3.16283	8.95583	Encodes a serine-arginine rich RNA binding protein involved in regulation of splicing (including splicing of itself). Exists as 3 alternative spliced forms that are differentially expressed. Barta et al (2010) have proposed a nomenclature for Serine/Arginine-Rich Protein Splicing Factors (SR proteins): Plant Cell. 2010, 22:2926.	protein_coding	SERINE/ARGININE-RICH PROTEIN SPLICING FACTOR 30 (SR30);SERINE/ARGININE-RICH PROTEIN SPLICING FACTOR 30 (At-SR30);SERINE-ARGININE PROTEIN 30 (ATSRP30)
AT1G09160	Col12D-Col0D	8.0135e-10	-1.96144	0.256772	Protein phosphatase 2C family protein; FUNCTIONS IN: protein serine/threonine phosphatase activity, catalytic activity; LOCATED IN: plasma membrane; EXPRESSED IN: 23 plant structures; EXPRESSED DURING: 13 growth stages; CONTAINS InterPro DOMAIN/s: Protein phosphatase 2C-related (InterPro:IPR001932), Protein phosphatase 2C (InterPro:IPR015655), Protein phosphatase 2C, N-terminal (InterPro:IPR01404…	protein_coding	0
AT1G09160	Col15D-Col0D	2.53331e-07	-1.69606	0.308628	Protein phosphatase 2C family protein; FUNCTIONS IN: protein serine/threonine phosphatase activity, catalytic activity; LOCATED IN: plasma membrane; EXPRESSED IN: 23 plant structures; EXPRESSED DURING: 13 growth stages; CONTAINS InterPro DOMAIN/s: Protein phosphatase 2C-related (InterPro:IPR001932), Protein phosphatase 2C (InterPro:IPR015655), Protein phosphatase 2C, N-terminal (InterPro:IPR01404…	protein_coding	0
AT1G09180	Col6D-Col0D	0.00397548	-1.6244	0.324345	A member of ARF-like GTPase family. A thaliana has 21 members, in two subfamilies, ARF and ARF-like (ARL) GTPases.	protein_coding	SECRETION-ASSOCIATED RAS SUPER FAMILY 1 (ATSARA1A);SECRETION-ASSOCIATED RAS SUPER FAMILY 1 (SARA1A);SECRETION-ASSOCIATED RAS 1 (ATSAR1)
AT1G09180	Col9D-Col0D	0.000994385	-1.30946	0.403471	A member of ARF-like GTPase family. A thaliana has 21 members, in two subfamilies, ARF and ARF-like (ARL) GTPases.	protein_coding	SECRETION-ASSOCIATED RAS SUPER FAMILY 1 (ATSARA1A);SECRETION-ASSOCIATED RAS SUPER FAMILY 1 (SARA1A);SECRETION-ASSOCIATED RAS 1 (ATSAR1)
AT1G09180	Col15D-Col0D	6.19756e-07	1.79021	3.45864	A member of ARF-like GTPase family. A thaliana has 21 members, in two subfamilies, ARF and ARF-like (ARL) GTPases.	protein_coding	SECRETION-ASSOCIATED RAS SUPER FAMILY 1 (ATSARA1A);SECRETION-ASSOCIATED RAS SUPER FAMILY 1 (SARA1A);SECRETION-ASSOCIATED RAS 1 (ATSAR1)
AT1G09195	Col15D-Col0D	7.69284e-05	1.40356	2.64553	FUNCTIONS IN: molecular_function unknown; INVOLVED IN: biological_process unknown; CONTAINS InterPro DOMAIN/s: Metal-dependent phosphohydrolase, HD subdomain (InterPro:IPR006674), Ppx/GppA phosphatase (InterPro:IPR003695).	protein_coding	0
AT1G09200	Col12D-Col0D	2.33295e-08	-2.80547	0.143044	Histone superfamily protein; FUNCTIONS IN: DNA binding; INVOLVED IN: nucleosome assembly; LOCATED IN: chloroplast, nucleosome; EXPRESSED IN: 24 plant structures; EXPRESSED DURING: 15 growth stages; CONTAINS InterPro DOMAIN/s: Histone H3 (InterPro:IPR000164), Histone-fold (InterPro:IPR009072), Histone core (InterPro:IPR007125); BEST Arabidopsis thaliana protein match is: Histone superfamily protei…	protein_coding	HISTONE 3.1 (H3.1)
AT1G09200	Col6D-Col0D	0.000457423	-2.25852	0.208986	Histone superfamily protein; FUNCTIONS IN: DNA binding; INVOLVED IN: nucleosome assembly; LOCATED IN: chloroplast, nucleosome; EXPRESSED IN: 24 plant structures; EXPRESSED DURING: 15 growth stages; CONTAINS InterPro DOMAIN/s: Histone H3 (InterPro:IPR000164), Histone-fold (InterPro:IPR009072), Histone core (InterPro:IPR007125); BEST Arabidopsis thaliana protein match is: Histone superfamily protei…	protein_coding	HISTONE 3.1 (H3.1)
AT1G09200	Col9D-Col0D	1.1064e-05	-1.84806	0.277766	Histone superfamily protein; FUNCTIONS IN: DNA binding; INVOLVED IN: nucleosome assembly; LOCATED IN: chloroplast, nucleosome; EXPRESSED IN: 24 plant structures; EXPRESSED DURING: 15 growth stages; CONTAINS InterPro DOMAIN/s: Histone H3 (InterPro:IPR000164), Histone-fold (InterPro:IPR009072), Histone core (InterPro:IPR007125); BEST Arabidopsis thaliana protein match is: Histone superfamily protei…	protein_coding	HISTONE 3.1 (H3.1)
AT1G09210	Col15D-Col0D	5.36142e-08	-3.04101	0.121497	Encodes one of three Arabidopsis calreticulins.	protein_coding	(AtCRT1b);CALRETICULIN 1B (CRT1b)
AT1G09210	Col12D-Col0D	8.44305e-05	-1.11423	0.461939	Encodes one of three Arabidopsis calreticulins.	protein_coding	(AtCRT1b);CALRETICULIN 1B (CRT1b)
AT1G09240	Col15D-Col0D	6.38257e-05	1.225	2.33755	Encodes a nicotianamine synthase.	protein_coding	ARABIDOPSIS THALIANA NICOTIANAMINE SYNTHASE 3 (ATNAS3);NICOTIANAMINE SYNTHASE 3 (NAS3)
AT1G09240	Col6D-Col0D	0.00038229	1.25828	2.39211	Encodes a nicotianamine synthase.	protein_coding	ARABIDOPSIS THALIANA NICOTIANAMINE SYNTHASE 3 (ATNAS3);NICOTIANAMINE SYNTHASE 3 (NAS3)
AT1G09250	Col12D-Col0D	1.25886e-10	-2.80366	0.143224	basic helix-loop-helix (bHLH) DNA-binding superfamily protein; FUNCTIONS IN: sequence-specific DNA binding transcription factor activity; INVOLVED IN: regulation of transcription; LOCATED IN: nucleus, chloroplast; EXPRESSED IN: 22 plant structures; EXPRESSED DURING: 13 growth stages; CONTAINS InterPro DOMAIN/s: Helix-loop-helix DNA-binding domain (InterPro:IPR001092), Helix-loop-helix DNA-binding…	protein_coding	ATBS1 INTERACTING FACTOR 4 (AIF4)
AT1G09250	Col15D-Col0D	2.02826e-08	-2.46352	0.181304	basic helix-loop-helix (bHLH) DNA-binding superfamily protein; FUNCTIONS IN: sequence-specific DNA binding transcription factor activity; INVOLVED IN: regulation of transcription; LOCATED IN: nucleus, chloroplast; EXPRESSED IN: 22 plant structures; EXPRESSED DURING: 13 growth stages; CONTAINS InterPro DOMAIN/s: Helix-loop-helix DNA-binding domain (InterPro:IPR001092), Helix-loop-helix DNA-binding…	protein_coding	ATBS1 INTERACTING FACTOR 4 (AIF4)
AT1G09250	Col9D-Col0D	2.44099e-07	-1.76105	0.295033	basic helix-loop-helix (bHLH) DNA-binding superfamily protein; FUNCTIONS IN: sequence-specific DNA binding transcription factor activity; INVOLVED IN: regulation of transcription; LOCATED IN: nucleus, chloroplast; EXPRESSED IN: 22 plant structures; EXPRESSED DURING: 13 growth stages; CONTAINS InterPro DOMAIN/s: Helix-loop-helix DNA-binding domain (InterPro:IPR001092), Helix-loop-helix DNA-binding…	protein_coding	ATBS1 INTERACTING FACTOR 4 (AIF4)
AT1G09300	Col15D-Col0D	9.92835e-05	1.56318	2.95505	Encodes a mitochondrial protease ICP55. Alters the stability of proteins by removal of a single amino acid from their sequence.	protein_coding	(ATICP55)
AT1G09300	Col12D-Col0D	3.75408e-07	2.14686	4.42862	Encodes a mitochondrial protease ICP55. Alters the stability of proteins by removal of a single amino acid from their sequence.	protein_coding	(ATICP55)
AT1G09310	Col15D-Col0D	1.0623e-06	-5.35253	0.0244754	Protein of unknown function, DUF538; INVOLVED IN: biological_process unknown; LOCATED IN: apoplast; EXPRESSED IN: 22 plant structures; EXPRESSED DURING: 14 growth stages; CONTAINS InterPro DOMAIN/s: Protein of unknown function DUF538 (InterPro:IPR007493); BEST Arabidopsis thaliana protein match is: Protein of unknown function, DUF538 (TAIR:AT1G56580.1)	protein_coding	0
[truncated: 29,987 more rows]
