# Supplementary material for: Response of the organellar and nuclear (post)transcriptomes of Arabidopsis to drought
Source: Front Plant Sci. 2023 Jul 17;14:1220928. doi: 10.3389/fpls.2023.1220928 (PMC10387551; doi:10.3389/fpls.2023.1220928)
Supplement: Supplementary file 4 [file Table_4.xlsx]

## Sheet: Description
Supplementary Table 4. Drought-stress marker genes. Lists of genes whose transcripts are regulated in the same direction (up or down) after 9, 12 and 15 days of drought stress in our dataset as well as in Kim et al. (2017).

## Sheet: 9 days marker genes
List of genes whose transcripts are regulated in the same direction (up or down) after 9 days of drought stress in our dataset as well as in Kim et al. (2017).
target	In Kim up	In Kim down	Gene Model Description	Gene Model Type	All Gene Symbols	contrast	adj.pval	log2FC	up.down
AT3G05730	no	AT3G05730	Encodes a defensin-like (DEFL) family protein. The mRNA is cell-to-cell mobile.	protein_coding	0	Col9D-Col0D	2.80851e-11	-9.09039	down-regulated
AT3G16670	no	AT3G16670	Pollen Ole e 1 allergen and extensin family protein; FUNCTIONS IN: molecular_function unknown; INVOLVED IN: response to oxidative stress; LOCATED IN: endomembrane system; EXPRESSED IN: 9 plant structures; EXPRESSED DURING: 7 growth stages; CONTAINS InterPro DOMAIN/s: Pollen Ole e 1 allergen/extensin (InterPro:IPR006041); BEST Arabidopsis thaliana protein match is: Pollen Ole e 1 allergen and exte…	protein_coding	0	Col9D-Col0D	2.29992e-11	-8.7884	down-regulated
AT4G15690	no	AT4G15690	Thioredoxin superfamily protein; FUNCTIONS IN: electron carrier activity, arsenate reductase (glutaredoxin) activity, protein disulfide oxidoreductase activity; INVOLVED IN: cell redox homeostasis; LOCATED IN: endomembrane system; EXPRESSED IN: 6 plant structures; EXPRESSED DURING: 7 growth stages; CONTAINS InterPro DOMAIN/s: Glutaredoxin-like, plant II (InterPro:IPR011905), Thioredoxin fold (Int…	protein_coding	(GRXS5)	Col9D-Col0D	5.2317e-11	-7.15121	down-regulated
AT4G02850	no	AT4G02850	DAAR1 encodes a PLP-independent racemase that catalyzes the conversion from L-Ile to D-allo-Ile.	protein_coding	D-AMINO ACID RACEMASE1 (DAAR1)	Col9D-Col0D	2.76154e-09	-6.08515	down-regulated
AT5G36910	no	AT5G36910	Encodes a thionin that is expressed at a low basal level in seedlings and shows circadian variation. Predicted to encode a PR (pathogenesis-related) protein. Belongs to the plant thionin (PR-13) family with the following members: At1g66100, At5g36910, At1g72260, At2g15010, At1g12663, At1g12660.	protein_coding	THIONIN 2.2 (THI2.2)	Col9D-Col0D	3.87051e-10	-5.52717	down-regulated
AT4G15700	no	AT4G15700	Thioredoxin superfamily protein; FUNCTIONS IN: electron carrier activity, arsenate reductase (glutaredoxin) activity, protein disulfide oxidoreductase activity; INVOLVED IN: cell redox homeostasis; LOCATED IN: endomembrane system; EXPRESSED IN: 16 plant structures; EXPRESSED DURING: 9 growth stages; CONTAINS InterPro DOMAIN/s: Glutaredoxin-like, plant II (InterPro:IPR011905), Thioredoxin fold (In…	protein_coding	GLUTAREDOXIN 3 (GRXS3)	Col9D-Col0D	1.26357e-06	-5.46221	down-regulated
AT1G06360	no	AT1G06360	Fatty acid desaturase family protein; FUNCTIONS IN: oxidoreductase activity, oxidoreductase activity, acting on paired donors, with oxidation of a pair of donors resulting in the reduction of molecular oxygen to two molecules of water; INVOLVED IN: oxidation reduction, lipid metabolic process; CONTAINS InterPro DOMAIN/s: Fatty acid desaturase, type 1, core (InterPro:IPR015876), Fatty acid desatur…	protein_coding	0	Col9D-Col0D	2.45061e-12	-4.79646	down-regulated
AT2G27402	no	AT2G27402	BEST Arabidopsis thaliana protein match is: plastid transcriptionally active 18 (TAIR:AT2G32180.1)	protein_coding	0	Col9D-Col0D	9.92085e-09	-4.62422	down-regulated
AT1G74890	no	AT1G74890	Encodes a nuclear response regulator that acts as a negative regulator in cytokinin-mediated signal transduction. Transcript accumulates in leaves and roots in response to cytokinin treatment.	protein_coding	RESPONSE REGULATOR 15 (ARR15)	Col9D-Col0D	2.58265e-06	-4.4691	down-regulated
AT4G37540	no	AT4G37540	LOB domain-containing protein 39 (LBD39); CONTAINS InterPro DOMAIN/s: Lateral organ boundaries, LOB (InterPro:IPR004883); BEST Arabidopsis thaliana protein match is: LOB domain-containing protein 38 (TAIR:AT3G49940.1)	protein_coding	LOB DOMAIN-CONTAINING PROTEIN 39 (LBD39)	Col9D-Col0D	6.02657e-09	-4.43109	down-regulated
AT5G15950	no	AT5G15950	Adenosylmethionine decarboxylase family protein; FUNCTIONS IN: adenosylmethionine decarboxylase activity; INVOLVED IN: spermidine biosynthetic process, spermine biosynthetic process, polyamine biosynthetic process; LOCATED IN: cellular_component unknown; EXPRESSED IN: male gametophyte, pollen tube; EXPRESSED DURING: L mature pollen stage, M germinated pollen stage; CONTAINS InterPro DOMAIN/s: S-a…	protein_coding	0	Col9D-Col0D	0.00547622	-4.23035	down-regulated
AT1G07610	no	AT1G07610	one of the five metallothioneins (MTs) genes identified in Arabidopsis. MTs are cysteine-rich proteins required for heavy metal tolerance. The mRNA is cell-to-cell mobile.	protein_coding	METALLOTHIONEIN 1C (MT1C)	Col9D-Col0D	2.80851e-11	-4.00943	down-regulated
AT2G01918	no	AT2G01918	Encode a protein homologous to each PQL protein. Mutational analysis indicates that PQL3 is also required for NDH activity.	protein_coding	PSBQ-LIKE 3 (PQL3)	Col9D-Col0D	3.9681e-09	-3.94288	down-regulated
AT1G54010	no	AT1G54010	GDSL-motif esterase/acyltransferase/lipase. Enzyme group with broad substrate specificity that may catalyze acyltransfer or hydrolase reactions with lipid and non-lipid substrates.	protein_coding	GDSL-LIKE LIPASE 23 (GLL23)	Col9D-Col0D	4.60951e-06	-3.81783	down-regulated
AT1G21500	no	AT1G21500	unknown protein	protein_coding	0	Col9D-Col0D	1.05427e-14	-3.77554	down-regulated
AT3G27690	no	AT3G27690	Encodes Lhcb2.4. Belongs to the Lhc super-gene family encodes the light-harvesting chlorophyll a/b-binding (LHC) proteins that constitute the antenna system of the photosynthetic apparatus. The mRNA is cell-to-cell mobile.	protein_coding	PHOTOSYSTEM II LIGHT HARVESTING COMPLEX GENE 2.3 (LHCB2.3);LIGHT-HARVESTING CHLOROPHYLL B-BINDING 2 (LHCB2); (LHCB2.4)	Col9D-Col0D	1.74677e-13	-3.76364	down-regulated
AT4G13410	no	AT4G13410	encodes a gene similar to cellulose synthase	protein_coding	(ATCSLA15);CELLULOSE SYNTHASE LIKE A15 (CSLA15)	Col9D-Col0D	0.00164166	-3.63328	down-regulated
AT2G20670	no	AT2G20670	Protein of unknown function (DUF506) ; LOCATED IN: chloroplast; EXPRESSED IN: 22 plant structures; EXPRESSED DURING: 14 growth stages; CONTAINS InterPro DOMAIN/s: Protein of unknown function DUF506, plant (InterPro:IPR006502); BEST Arabidopsis thaliana protein match is: Protein of unknown function (DUF506) (TAIR:AT4G32480.1)	protein_coding	0	Col9D-Col0D	1.32801e-09	-3.60832	down-regulated
AT4G33666	no	AT4G33666	unknown protein; FUNCTIONS IN: molecular_function unknown; INVOLVED IN: biological_process unknown; LOCATED IN: chloroplast; EXPRESSED IN: 19 plant structures; EXPRESSED DURING: 11 growth stages	protein_coding	0	Col9D-Col0D	1.14832e-12	-3.58007	down-regulated
AT5G22390	no	AT5G22390	Protein of unknown function (DUF3049); CONTAINS InterPro DOMAIN/s: Protein of unknown function DUF3049 (InterPro:IPR021410); BEST Arabidopsis thaliana protein match is: Protein of unknown function (DUF3049) (TAIR:AT1G54740.1)	protein_coding	0	Col9D-Col0D	8.38692e-09	-3.55463	down-regulated
AT1G28010	no	AT1G28010	Encodes an ATP-binding cassette (ABC) transporter. Expressed in the vascular tissue of primary stem.	protein_coding	ARABIDOPSIS THALIANA ATP-BINDING CASSETTE B14 (ATABCB14);P-GLYCOPROTEIN 14 (PGP14);ATP-BINDING CASSETTE B14 (ABCB14);MULTI-DRUG RESISTANCE 12 (MDR12)	Col9D-Col0D	3.30596e-05	-3.50044	down-regulated
AT4G16980	no	AT4G16980	arabinogalactan-protein family; INVOLVED IN: biological_process unknown; LOCATED IN: endomembrane system; EXPRESSED IN: 22 plant structures; EXPRESSED DURING: 13 growth stages	protein_coding	0	Col9D-Col0D	9.34285e-15	-3.44019	down-regulated
AT5G12050	no	AT5G12050	unknown protein; BEST Arabidopsis thaliana protein match is: unknown protein (TAIR:AT3G13980.1)	protein_coding	0	Col9D-Col0D	9.26039e-13	-3.41359	down-regulated
AT2G29440	no	AT2G29440	Encodes glutathione transferase belonging to the tau class of GSTs. Naming convention according to Wagner et al. (2002).	protein_coding	GLUTATHIONE S-TRANSFERASE TAU 6 (ATGSTU6);GLUTATHIONE S-TRANSFERASE 24 (GST24);GLUTATHIONE S-TRANSFERASE TAU 6 (GSTU6)	Col9D-Col0D	4.08439e-05	-3.40297	down-regulated
AT2G18300	no	AT2G18300	basic helix-loop-helix (bHLH) DNA-binding superfamily protein; FUNCTIONS IN: sequence-specific DNA binding transcription factor activity; INVOLVED IN: response to cytokinin stimulus, regulation of transcription; LOCATED IN: nucleus; EXPRESSED IN: 13 plant structures; EXPRESSED DURING: 8 growth stages; CONTAINS InterPro DOMAIN/s: Helix-loop-helix DNA-binding domain (InterPro:IPR001092), Helix-loop…	protein_coding	HOMOLOG OF BEE2 INTERACTING WITH IBH 1 (HBI1)	Col9D-Col0D	1.06274e-08	-3.3861	down-regulated
AT4G28720	no	AT4G28720	Auxin biosynthetic gene regulated by RVE1. Overexpression leads to suppression of bri1 phenotype.	protein_coding	YUCCA 8 (YUC8);CYTOKININ INDUCED ROOT CURLING 2 (CKRC2)	Col9D-Col0D	7.97938e-08	-3.37588	down-regulated
AT4G25050	no	AT4G25050	encodes an acyl carrier protein predominantly expressed in leaves. Gene expression is upregulated by light.	protein_coding	ACYL CARRIER PROTEIN 4 (ACP4)	Col9D-Col0D	1.48135e-13	-3.36509	down-regulated
AT4G37610	no	AT4G37610	BTB and TAZ domain protein. Located in cytoplasm and expressed in fruit, flower and leaves.	protein_coding	BTB AND TAZ DOMAIN PROTEIN 5 (bt5)	Col9D-Col0D	4.31435e-08	-3.33254	down-regulated
AT3G01550	no	AT3G01550	phosphoenolpyruvate (pep)/phosphate translocator 2 (PPT2); FUNCTIONS IN: antiporter activity; INVOLVED IN: transport; LOCATED IN: integral to membrane, chloroplast, membrane; EXPRESSED IN: 19 plant structures; EXPRESSED DURING: 13 growth stages; CONTAINS InterPro DOMAIN/s: Protein of unknown function DUF6, transmembrane (InterPro:IPR000620), Tpt phosphate/phosphoenolpyruvate translocator (InterPr…	protein_coding	PHOSPHOENOLPYRUVATE (PEP)/PHOSPHATE TRANSLOCATOR 2 (ATPPT2);PHOSPHOENOLPYRUVATE (PEP)/PHOSPHATE TRANSLOCATOR 2 (PPT2)	Col9D-Col0D	9.72863e-11	-3.25322	down-regulated
AT4G37800	no	AT4G37800	xyloglucan endotransglucosylase/hydrolase 7 (XTH7); FUNCTIONS IN: hydrolase activity, acting on glycosyl bonds, xyloglucan:xyloglucosyl transferase activity, hydrolase activity, hydrolyzing O-glycosyl compounds; INVOLVED IN: carbohydrate metabolic process, cellular glucan metabolic process; LOCATED IN: endomembrane system, cell wall, apoplast; EXPRESSED IN: 17 plant structures; EXPRESSED DURING: …	protein_coding	XYLOGLUCAN ENDOTRANSGLUCOSYLASE/HYDROLASE 7 (XTH7)	Col9D-Col0D	1.95377e-08	-3.22433	down-regulated
AT5G44050	no	AT5G44050	MATE efflux family protein; FUNCTIONS IN: antiporter activity, drug transmembrane transporter activity, transporter activity; INVOLVED IN: drug transmembrane transport, transmembrane transport; LOCATED IN: membrane; EXPRESSED IN: 10 plant structures; EXPRESSED DURING: 7 growth stages; CONTAINS InterPro DOMAIN/s: Multi antimicrobial extrusion protein MatE (InterPro:IPR002528); BEST Arabidopsis tha…	protein_coding	0	Col9D-Col0D	2.65777e-06	-3.21024	down-regulated
AT5G08050	no	AT5G08050	Encodes a grana core localized protein. Mutant plants have reduced NPQ, affected organization of light-havesting complex II and an enhanced grana stacking.	protein_coding	(RIQ1)	Col9D-Col0D	1.90187e-14	-3.18164	down-regulated
AT1G13650	no	AT1G13650	BEST Arabidopsis thaliana protein match is: 18S pre-ribosomal assembly protein gar2-related (TAIR:AT2G03810.4)	protein_coding	0	Col9D-Col0D	1.17987e-05	-3.14014	down-regulated
AT1G78370	no	AT1G78370	Encodes glutathione transferase belonging to the tau class of GSTs. Naming convention according to Wagner et al. (2002).	protein_coding	GLUTATHIONE S-TRANSFERASE TAU 20 (ATGSTU20);GLUTATHIONE S-TRANSFERASE TAU 20 (GSTU20)	Col9D-Col0D	1.02128e-09	-3.13256	down-regulated
AT1G29070	no	AT1G29070	Ribosomal protein L34; FUNCTIONS IN: structural constituent of ribosome; INVOLVED IN: translation, ribosome biogenesis; LOCATED IN: ribosome, intracellular, chloroplast; EXPRESSED IN: 22 plant structures; EXPRESSED DURING: 13 growth stages; CONTAINS InterPro DOMAIN/s: Ribosomal protein L34 (InterPro:IPR000271)	protein_coding	0	Col9D-Col0D	3.03315e-11	-3.02189	down-regulated
AT2G42220	no	AT2G42220	Rhodanese/Cell cycle control phosphatase superfamily protein; FUNCTIONS IN: molecular_function unknown; INVOLVED IN: biological_process unknown; LOCATED IN: chloroplast thylakoid membrane, chloroplast; EXPRESSED IN: 22 plant structures; EXPRESSED DURING: 13 growth stages; CONTAINS InterPro DOMAIN/s: Rhodanese-like (InterPro:IPR001763); BEST Arabidopsis thaliana protein match is: Rhodanese/Cell cy…	protein_coding	0	Col9D-Col0D	1.37752e-09	-2.99392	down-regulated
AT1G44000	no	AT1G44000	unknown protein; BEST Arabidopsis thaliana protein match is: unknown protein (TAIR:AT4G11911.1)	protein_coding	STAY-GREEN LIKE (SGRL)	Col9D-Col0D	1.38705e-11	-2.97922	down-regulated
AT2G21210	no	AT2G21210	Putative auxin-regulated protein whose expression is downregulated in response to chitin oligomers.	protein_coding	SMALL AUXIN UPREGULATED RNA 6 (SAUR6)	Col9D-Col0D	2.58155e-09	-2.94218	down-regulated
AT5G59080	no	AT5G59080	unknown protein; FUNCTIONS IN: molecular_function unknown; INVOLVED IN: response to oxidative stress; LOCATED IN: chloroplast; EXPRESSED IN: 18 plant structures; EXPRESSED DURING: 9 growth stages; BEST Arabidopsis thaliana protein match is: unknown protein (TAIR:AT3G46880.1)	protein_coding	0	Col9D-Col0D	4.24728e-09	-2.92467	down-regulated
AT2G24090	no	AT2G24090	Ribosomal protein L35; FUNCTIONS IN: structural constituent of ribosome; INVOLVED IN: translation; LOCATED IN: ribosome, chloroplast; EXPRESSED IN: 22 plant structures; EXPRESSED DURING: 13 growth stages; CONTAINS InterPro DOMAIN/s: Ribosomal protein L35, conserved site (InterPro:IPR018265), Ribosomal protein L35, non-mitochondrial (InterPro:IPR001706), Ribosomal protein L35 (InterPro:IPR021137)	protein_coding	PLASTID RIBOSOMAL PROTEIN L35 (PRPL35)	Col9D-Col0D	2.99983e-09	-2.92181	down-regulated
AT4G38860	no	AT4G38860	SAUR-like auxin-responsive protein family ; CONTAINS InterPro DOMAIN/s: Auxin responsive SAUR protein (InterPro:IPR003676); BEST Arabidopsis thaliana protein match is: SAUR-like auxin-responsive protein family (TAIR:AT2G21220.1)	protein_coding	SMALL AUXIN UPREGULATED RNA 16 (SAUR16)	Col9D-Col0D	1.58433e-12	-2.91143	down-regulated
AT5G17670	no	AT5G17670	alpha/beta-Hydrolases superfamily protein; FUNCTIONS IN: hydrolase activity, acting on ester bonds; INVOLVED IN: intracellular protein transport, GPI anchor metabolic process; LOCATED IN: chloroplast, chloroplast envelope; EXPRESSED IN: 22 plant structures; EXPRESSED DURING: 15 growth stages; CONTAINS InterPro DOMAIN/s: PGAP1-like (InterPro:IPR012908)	protein_coding	0	Col9D-Col0D	6.02475e-12	-2.89899	down-regulated
AT5G67420	no	AT5G67420	Encodes a LOB-domain protein involved in nitrogen metabolism and affecting leaf morphogenesis.	protein_coding	LOB DOMAIN-CONTAINING PROTEIN 37 (LBD37);ASYMMETRIC LEAVES2-LIKE 39 (ASL39)	Col9D-Col0D	7.52396e-10	-2.8969	down-regulated
AT1G02820	no	AT1G02820	Late embryogenesis abundant 3 (LEA3) family protein; FUNCTIONS IN: molecular_function unknown; INVOLVED IN: embryo development, response to stress; EXPRESSED IN: 16 plant structures; EXPRESSED DURING: 8 growth stages; CONTAINS InterPro DOMAIN/s: Late embryogenesis abundant protein, group 3 (InterPro:IPR004926); BEST Arabidopsis thaliana protein match is: senescence-associated gene 21 (TAIR:AT4G02…	protein_coding	(ATLEA3);LATE EMBRYOGENESIS ABUNDANT 3 (LEA3)	Col9D-Col0D	8.21434e-07	-2.89602	down-regulated
AT5G48490	no	AT5G48490	Encodes a protein with similarity to a lipid transfer protein that may contribute to systemic acquired resistance (SAR).	protein_coding	DIR1-LIKE (DIR1-LIKE)	Col9D-Col0D	5.88221e-11	-2.87391	down-regulated
AT1G35680	no	AT1G35680	Encodes a chloroplast ribosomal protein L21 that is required for chloroplast development and embryogenesis. The mRNA is cell-to-cell mobile.	protein_coding	CHLOROPLAST RIBOSOMAL PROTEIN L21 (RPL21C)	Col9D-Col0D	1.53456e-13	-2.84189	down-regulated
AT1G73870	no	AT1G73870	B-box type zinc finger protein with CCT domain; FUNCTIONS IN: sequence-specific DNA binding transcription factor activity, zinc ion binding; INVOLVED IN: regulation of transcription; LOCATED IN: intracellular; EXPRESSED IN: 14 plant structures; EXPRESSED DURING: 9 growth stages; CONTAINS InterPro DOMAIN/s: CCT domain (InterPro:IPR010402), Zinc finger, B-box (InterPro:IPR000315); BEST Arabidopsis …	protein_coding	B-BOX DOMAIN PROTEIN 16 (BBX16);CONSTANS-LIKE 7 (COL7)	Col9D-Col0D	2.51043e-05	-2.81744	down-regulated
AT1G74670	no	AT1G74670	Gibberellin-regulated family protein; FUNCTIONS IN: molecular_function unknown; INVOLVED IN: in 6 processes; LOCATED IN: endomembrane system; EXPRESSED IN: 21 plant structures; EXPRESSED DURING: 13 growth stages; CONTAINS InterPro DOMAIN/s: Gibberellin regulated protein (InterPro:IPR003854); BEST Arabidopsis thaliana protein match is: GAST1 protein homolog 4 (TAIR:AT5G15230.1)	protein_coding	GA-STIMULATED ARABIDOPSIS 6 (GASA6)	Col9D-Col0D	6.5948e-06	-2.80585	down-regulated
AT4G38840	no	AT4G38840	SAUR-like auxin-responsive protein family ; FUNCTIONS IN: molecular_function unknown; INVOLVED IN: response to auxin stimulus, response to cold; LOCATED IN: plasma membrane; EXPRESSED IN: 21 plant structures; EXPRESSED DURING: 13 growth stages; CONTAINS InterPro DOMAIN/s: Auxin responsive SAUR protein (InterPro:IPR003676); BEST Arabidopsis thaliana protein match is: SAUR-like auxin-responsive pro…	protein_coding	SMALL AUXIN UPREGULATED RNA 14 (SAUR14)	Col9D-Col0D	1.58252e-09	-2.79034	down-regulated
AT3G06070	no	AT3G06070	unknown protein; BEST Arabidopsis thaliana protein match is: unknown protein (TAIR:AT5G19190.1)	protein_coding	0	Col9D-Col0D	3.65739e-08	-2.78643	down-regulated
AT1G14700	no	AT1G14700	purple acid phosphatase 3 (PAP3); FUNCTIONS IN: protein serine/threonine phosphatase activity, acid phosphatase activity; LOCATED IN: vacuole; EXPRESSED IN: 22 plant structures; EXPRESSED DURING: 12 growth stages; CONTAINS InterPro DOMAIN/s: Metallophosphoesterase (InterPro:IPR004843); BEST Arabidopsis thaliana protein match is: purple acid phosphatase 8 (TAIR:AT2G01890.1)	protein_coding	(ATPAP3);PURPLE ACID PHOSPHATASE 3 (PAP3)	Col9D-Col0D	8.374e-08	-2.77558	down-regulated
AT4G29905	no	AT4G29905	unknown protein; BEST Arabidopsis thaliana protein match is: unknown protein (TAIR:AT5G57123.1)	protein_coding	0	Col9D-Col0D	1.85565e-11	-2.75622	down-regulated
AT5G21920	no	AT5G21920	YLMG2; FUNCTIONS IN: molecular_function unknown; INVOLVED IN: biological_process unknown; LOCATED IN: chloroplast, membrane; CONTAINS InterPro DOMAIN/s: Protein of unknown function YGGT (InterPro:IPR003425); BEST Arabidopsis thaliana protein match is: YGGT family protein (TAIR:AT4G27990.1)	protein_coding	(ATYLMG2); (YLMG2)	Col9D-Col0D	1.67534e-12	-2.75137	down-regulated
AT2G01590	no	AT2G01590	Likely a subunit of the chloroplast NAD(P)H dehydrogenase complex, involved in PSI cyclic electron transport. Located in the membrane fraction of chloroplast. Mutant has impaired NAD(P)H dehydrogenase activity.	protein_coding	CHLORORESPIRATORY REDUCTION 3 (CRR3)	Col9D-Col0D	1.61076e-12	-2.71109	down-regulated
AT5G42070	no	AT5G42070	unknown protein; FUNCTIONS IN: molecular_function unknown; INVOLVED IN: biological_process unknown; LOCATED IN: chloroplast thylakoid membrane, chloroplast; EXPRESSED IN: 21 plant structures; EXPRESSED DURING: 13 growth stages	protein_coding	0	Col9D-Col0D	2.37054e-09	-2.69699	down-regulated
AT4G12970	no	AT4G12970	Encodes a cysteine-rich peptide, a secretory factor that is produced in the mesophyll cells and acts on the epidermis to increase stomatal formation. Its mature form is a 45-aa peptide with three intramolecular disulfide bonds. It is proposed that STOMAGEN increases stomatal number by competing with two negative regulators of stomatal density, EPF1 and EPF2. STOMAGEN has been shown to compete wit…	protein_coding	STOMAGEN (STOMAGEN); (EPFL9); (ATEPFL9)	Col9D-Col0D	4.93982e-07	-2.68385	down-regulated
AT1G23390	no	AT1G23390	Kelch repeat-containing F-box family protein; CONTAINS InterPro DOMAIN/s: F-box domain, cyclin-like (InterPro:IPR001810), F-box domain, Skp2-like (InterPro:IPR022364), Galactose oxidase/kelch, beta-propeller (InterPro:IPR011043), Kelch-type beta propeller (InterPro:IPR015915); BEST Arabidopsis thaliana protein match is: Galactose oxidase/kelch repeat superfamily protein (TAIR:AT3G24760.1)	protein_coding	0	Col9D-Col0D	9.68959e-08	-2.67693	down-regulated
AT4G24930	no	AT4G24930	thylakoid lumenal 17.9 kDa protein, chloroplast; FUNCTIONS IN: molecular_function unknown; INVOLVED IN: biological_process unknown; LOCATED IN: thylakoid, thylakoid lumen, chloroplast thylakoid lumen, chloroplast; EXPRESSED IN: 22 plant structures; EXPRESSED DURING: 13 growth stages	protein_coding	0	Col9D-Col0D	1.1117e-10	-2.65041	down-regulated
AT5G56100	no	AT5G56100	glycine-rich protein / oleosin; FUNCTIONS IN: molecular_function unknown; INVOLVED IN: lipid storage; LOCATED IN: monolayer-surrounded lipid storage body, integral to membrane, membrane; EXPRESSED IN: 21 plant structures; EXPRESSED DURING: 12 growth stages; CONTAINS InterPro DOMAIN/s: Oleosin (InterPro:IPR000136)	protein_coding	0	Col9D-Col0D	1.32706e-07	-2.64733	down-regulated
AT1G20070	no	AT1G20070	unknown protein; FUNCTIONS IN: molecular_function unknown; INVOLVED IN: biological_process unknown; LOCATED IN: chloroplast; EXPRESSED IN: 20 plant structures; EXPRESSED DURING: 11 growth stages	protein_coding	0	Col9D-Col0D	3.67014e-10	-2.64383	down-regulated
AT1G74730	no	AT1G74730	Encodes a grana core localized protein, is homologous to RIG1. Mutant plants have reduced NPQ, affected organization of light-havesting complex II and an enhanced grana stacking.	protein_coding	(RIQ2)	Col9D-Col0D	1.47556e-13	-2.63191	down-regulated
AT2G23130	no	AT2G23130	AGP17 is a lysine-rich arabinogalactan-protein (AGP) and part of a multi-gene family of glycoproteins with approx. 50 members. It falls into one subclass with AGP18 and AGP19, other lysine-rich AGPs. 84% of its proline residues are hydroxylated to hydroproline and its heavy glycosylation accounts for appr. 69% of the molecular weight. The main glycosyl residues are arabinose (30.1%) and galactose…	protein_coding	(ATAGP17);ARABINOGALACTAN PROTEIN 17 (AGP17)	Col9D-Col0D	1.53608e-12	-2.62558	down-regulated
AT5G19190	no	AT5G19190	unknown protein; BEST Arabidopsis thaliana protein match is: unknown protein (TAIR:AT3G06070.1)	protein_coding	0	Col9D-Col0D	1.9586e-09	-2.59632	down-regulated
AT3G62030	no	AT3G62030	nuclear-encoded chloroplast stromal cyclophilin CYP20-3 (also known as ROC4). Protein is tyrosine-phosphorylated and its phosphorylation state is modulated in response to ABA in Arabidopsis thaliana seeds.	protein_coding	ROTAMASE CYP 4 (ROC4);CYCLOPHILIN 20-3 (CYP20-3)	Col9D-Col0D	3.59627e-12	-2.58447	down-regulated
AT2G43560	no	AT2G43560	FKBP-like peptidyl-prolyl cis-trans isomerase family protein; FUNCTIONS IN: FK506 binding, peptidyl-prolyl cis-trans isomerase activity; INVOLVED IN: protein folding; LOCATED IN: thylakoid, thylakoid lumen, chloroplast thylakoid lumen, chloroplast; EXPRESSED IN: 22 plant structures; EXPRESSED DURING: 14 growth stages; CONTAINS InterPro DOMAIN/s: Peptidyl-prolyl cis-trans isomerase, FKBP-type (Int…	protein_coding	0	Col9D-Col0D	2.9034e-08	-2.58269	down-regulated
AT3G11110	no	AT3G11110	RING/U-box superfamily protein; FUNCTIONS IN: zinc ion binding; EXPRESSED IN: stem, cotyledon, leaf whorl, leaf, stamen; EXPRESSED DURING: LP.06 six leaves visible, LP.04 four leaves visible, LP.10 ten leaves visible, petal differentiation and expansion stage, LP.08 eight leaves visible; CONTAINS InterPro DOMAIN/s: Zinc finger, RING-type (InterPro:IPR001841), Zinc finger, C3HC4 RING-type (InterPr…	protein_coding	0	Col9D-Col0D	1.57523e-06	-2.58099	down-regulated
AT5G26280	no	AT5G26280	TRAF-like family protein; FUNCTIONS IN: molecular_function unknown; INVOLVED IN: biological_process unknown; LOCATED IN: membrane; EXPRESSED IN: 8 plant structures; EXPRESSED DURING: seedling growth; CONTAINS InterPro DOMAIN/s: TRAF-like (InterPro:IPR008974), MATH (InterPro:IPR002083); BEST Arabidopsis thaliana protein match is: TRAF-like family protein (TAIR:AT5G26300.1)	protein_coding	0	Col9D-Col0D	0.00505586	-2.56984	down-regulated
AT3G59400	no	AT3G59400	GUN, genomes uncoupled, is necessary for coupling the expression of some nuclear genes to the functional state of the chloroplast. Binds to the magnesium chelatase complex and promotes formation of the substrate,a tetrapyrrole signaling molecule. Porphyrin-binding protein that enhances the activity of Mg-chelatase. Although required for chlorophyll accumulation under normal growth conditions, GUN…	protein_coding	GENOMES UNCOUPLED 4 (GUN4)	Col9D-Col0D	6.35704e-10	-2.56755	down-regulated
AT5G09650	no	AT5G09650	Encodes a protein with inorganic pyrophosphatase activity.	protein_coding	PYROPHOSPHORYLASE 6 (PPa6);PYROPHOSPHORYLASE 6 (AtPPa6)	Col9D-Col0D	1.46815e-13	-2.55064	down-regulated
AT3G15850	no	AT3G15850	Chloroplastic enzyme responsible for the synthesis of 16:1 fatty acids from galactolipids and sulpholipids. Uses ferredoxin as electron donor. The mRNA is cell-to-cell mobile.	protein_coding	(ATADS3);FATTY ACID DESATURASE 5 (FAD5);FATTY ACID DESATURASE B (FADB); (JB67); (ADS3)	Col9D-Col0D	1.42002e-11	-2.54586	down-regulated
AT2G15620	no	AT2G15620	Involved in the second step of nitrate assimilation. Its expression is induced by nitrate. The mRNA is cell-to-cell mobile.	protein_coding	NITRITE REDUCTASE 1 (NIR1);NITRITE REDUCTASE (NIR);ARABIDOPSIS THALIANA NITRITE REDUCTASE (ATHNIR)	Col9D-Col0D	1.94147e-09	-2.52749	down-regulated
AT5G14740	no	AT5G14740	Encodes a beta carbonic anhydrase likely to be localized in the cytoplasm. Expression of its mRNA is seen in etiolated seedlings and points to a possible nonphotosynthetic role for this isoform.	protein_coding	CARBONIC ANHYDRASE 2 (CA2);CARBONIC ANHYDRASE 18 (CA18);BETA CARBONIC ANHYDRASE 2 (BETA CA2)	Col9D-Col0D	2.60165e-06	-2.51823	down-regulated
AT2G42380	no	AT2G42380	Encodes a member of the BZIP family of transcription factors. Forms heterodimers with the related protein AtbZIP61. Binds to G-boxes in vitro and is localized to the nucleus in onion epidermal cells.	protein_coding	(ATBZIP34); (BZIP34)	Col9D-Col0D	1.86373e-08	-2.50209	down-regulated
AT1G08390	no	AT1G08390	Involved in preserving the stability of 45S rDNA repeats.	protein_coding	(RMI2)	Col9D-Col0D	2.04706e-08	-2.49116	down-regulated
AT5G02120	no	AT5G02120	Encodes a one helix protein homologous to cyanobacterial high-light inducible proteins. The protein is localized to the thylakoid membrane and its transcript is transiently induced by exposure to high light conditions. The mRNA is cell-to-cell mobile.	protein_coding	ONE HELIX PROTEIN (OHP);PIGMENT DEFECTIVE 335 (PDE335)	Col9D-Col0D	3.34286e-09	-2.47515	down-regulated
AT3G47650	no	AT3G47650	DnaJ/Hsp40 cysteine-rich domain superfamily protein; FUNCTIONS IN: unfolded protein binding, heat shock protein binding; INVOLVED IN: protein folding; LOCATED IN: chloroplast; EXPRESSED IN: 23 plant structures; EXPRESSED DURING: 13 growth stages; CONTAINS InterPro DOMAIN/s: Heat shock protein DnaJ, cysteine-rich domain (InterPro:IPR001305)	protein_coding	0	Col9D-Col0D	5.14312e-12	-2.47458	down-regulated
AT5G39860	no	AT5G39860	Encodes PRE1 (PACLOBUTRAZOL RESISTANCE1). PRE1 and IBH1 form a pair of antagonistic HLH/bHLH transcription factors that function downstream of BZR1 to mediate brassinosteroid regulation of cell elongation. BNQ1 is directly and negatively regulated by AP3 and PI in petals.Required for appropriate regulation of flowering time.	protein_coding	PACLOBUTRAZOL RESISTANCE1 (PRE1);BANQUO 1 (BNQ1);BASIC HELIX-LOOP-HELIX PROTEIN 136 (BHLH136)	Col9D-Col0D	1.78832e-06	-2.47036	down-regulated
AT4G15510	no	AT4G15510	A nuclear-encoded thylakoid lumenal protein that is associated with photosystem I (PSI) but is not an integral subunit of PSI. It is an PSI assembly factor that assists the proper folding and integration of PsaB and PsaA into the thylakoid membrane. It is involved in the assembly of PSI reaction center heterodimer core.	protein_coding	PSBP-DOMAIN PROTEIN1 (PPD1)	Col9D-Col0D	4.683e-10	-2.46866	down-regulated
AT3G46940	no	AT3G46940	DUTP-PYROPHOSPHATASE-LIKE 1 (DUT1); FUNCTIONS IN: hydrolase activity, dUTP diphosphatase activity; INVOLVED IN: DNA repair, 2'-deoxyribonucleotide metabolic process; LOCATED IN: cellular_component unknown; EXPRESSED IN: 22 plant structures; EXPRESSED DURING: 13 growth stages; CONTAINS InterPro DOMAIN/s: DeoxyUTP pyrophosphatase domain, subfamily 1, (InterPro:IPR008181), DeoxyUTP pyrophosphatase d…	protein_coding	DUTP-PYROPHOSPHATASE-LIKE 1 (DUT1)	Col9D-Col0D	4.00104e-06	-2.46125	down-regulated
AT4G18480	no	AT4G18480	Encodes the CHLI subunit of magnesium chelatase which is required for chlorophyll biosynthesis. All four cysteine residues of the protein form two disulfide bonds (Cys102-Cys193 and Cys354-Cys396) under oxidized conditions but are fully reduced by reduction. It was suggested that the redox state of CHLI is regulated in vivo by the change of the redox environment in the chloroplasts probably via t…	protein_coding	(CHLI1);CHLORINA 42 (CH42);CHLORINA 42 (CH-42); (CHL11); (CHLI-1);LOW TEMPERATURE WITH OPEN-STOMATA 1 (LOST1)	Col9D-Col0D	7.87182e-11	-2.45816	down-regulated
AT4G28660	no	AT4G28660	Similar to PsbW subunit of photosystem II.	protein_coding	PHOTOSYSTEM II REACTION CENTER PSB28 PROTEIN (PSB28)	Col9D-Col0D	4.73906e-12	-2.41909	down-regulated
AT5G18020	no	AT5G18020	SAUR-like auxin-responsive protein family ; CONTAINS InterPro DOMAIN/s: Auxin responsive SAUR protein (InterPro:IPR003676); BEST Arabidopsis thaliana protein match is: SAUR-like auxin-responsive protein family (TAIR:AT5G18080.1)	protein_coding	SMALL AUXIN UP RNA 20 (SAUR20)	Col9D-Col0D	4.17476e-07	-2.40713	down-regulated
AT2G40490	no	AT2G40490	HEME2; FUNCTIONS IN: uroporphyrinogen decarboxylase activity; INVOLVED IN: porphyrin biosynthetic process; LOCATED IN: chloroplast, chloroplast stroma, chloroplast envelope; EXPRESSED IN: 25 plant structures; EXPRESSED DURING: 14 growth stages; CONTAINS InterPro DOMAIN/s: Uroporphyrinogen decarboxylase HemE (InterPro:IPR006361), Uroporphyrinogen decarboxylase (URO-D) (InterPro:IPR000257); BEST Ar…	protein_coding	(HEME2)	Col9D-Col0D	2.45061e-12	-2.4046	down-regulated
AT5G67390	no	AT5G67390	unknown protein; BEST Arabidopsis thaliana protein match is: Plant protein of unknown function (DUF863) (TAIR:AT1G69360.1)	protein_coding	0	Col9D-Col0D	1.08139e-07	-2.38234	down-regulated
AT2G33180	no	AT2G33180	unknown protein; FUNCTIONS IN: molecular_function unknown; INVOLVED IN: biological_process unknown; LOCATED IN: chloroplast stroma; EXPRESSED IN: 22 plant structures; EXPRESSED DURING: 13 growth stages	protein_coding	0	Col9D-Col0D	1.06684e-08	-2.37941	down-regulated
AT2G43100	no	AT2G43100	isopropylmalate isomerase 2 (IPMI2); FUNCTIONS IN: hydro-lyase activity, 3-isopropylmalate dehydratase activity; INVOLVED IN: leucine biosynthetic process, metabolic process; LOCATED IN: plastid; EXPRESSED IN: 20 plant structures; EXPRESSED DURING: 10 growth stages; CONTAINS InterPro DOMAIN/s: 3-isopropylmalate dehydratase, small subunit-like (InterPro:IPR012305), Aconitase A/isopropylmalate dehy…	protein_coding	ISOPROPYLMALATE ISOMERASE 2 (IPMI2); (ATLEUD1)	Col9D-Col0D	2.8252e-10	-2.36633	down-regulated
AT5G47190	no	AT5G47190	Ribosomal protein L19 family protein; FUNCTIONS IN: structural constituent of ribosome; INVOLVED IN: translation, ribosome biogenesis; LOCATED IN: ribosome, chloroplast stroma, chloroplast, membrane, chloroplast envelope; EXPRESSED IN: 23 plant structures; EXPRESSED DURING: 13 growth stages; CONTAINS InterPro DOMAIN/s: Ribosomal protein L19 (InterPro:IPR001857); BEST Arabidopsis thaliana protein …	protein_coding	0	Col9D-Col0D	9.81259e-13	-2.34711	down-regulated
AT2G22990	no	AT2G22990	sinapoylglucose:malate sinapoyltransferase. Catalyzes the formation of sinapoylmalate from sinapoylglucose. Mutants accumulate excess sinapoylglucose.	protein_coding	SERINE CARBOXYPEPTIDASE-LIKE 8 (SCPL8);SINAPOYLGLUCOSE 1 (SNG1)	Col9D-Col0D	1.0454e-10	-2.34231	down-regulated
AT1G16390	no	AT1G16390	organic cation/carnitine transporter 3 (3-Oct); FUNCTIONS IN: carbohydrate transmembrane transporter activity, sugar:hydrogen symporter activity; INVOLVED IN: transport, transmembrane transport; LOCATED IN: integral to membrane, membrane; EXPRESSED IN: 9 plant structures; EXPRESSED DURING: 6 growth stages; CONTAINS InterPro DOMAIN/s: Major facilitator superfamily (InterPro:IPR020846), General sub…	protein_coding	ORGANIC CATION/CARNITINE TRANSPORTER 3 (ATOCT3);ORGANIC CATION/CARNITINE TRANSPORTER 3 (OCT3)	Col9D-Col0D	2.25403e-05	-2.32539	down-regulated
AT5G01015	no	AT5G01015	unknown protein; FUNCTIONS IN: molecular_function unknown; INVOLVED IN: biological_process unknown; LOCATED IN: endomembrane system; EXPRESSED IN: 23 plant structures; EXPRESSED DURING: 13 growth stages; BEST Arabidopsis thaliana protein match is: unknown protein (TAIR:AT1G65295.1)	protein_coding	0	Col9D-Col0D	1.75094e-06	-2.30455	down-regulated
AT1G58080	no	AT1G58080	ATP phosphoribosyl transferase, catalyses first step of histidine biosynthesis	protein_coding	ATP PHOSPHORIBOSYL TRANSFERASE 1 (ATATP-PRT1); (HISN1A);ATP PHOSPHORIBOSYL TRANSFERASE 1 (ATP-PRT1)	Col9D-Col0D	6.81676e-09	-2.28795	down-regulated
AT5G11450	no	AT5G11450	Mog1/PsbP/DUF1795-like photosystem II reaction center PsbP family protein; FUNCTIONS IN: calcium ion binding; INVOLVED IN: photosynthesis; LOCATED IN: thylakoid, thylakoid lumen, chloroplast thylakoid membrane, chloroplast thylakoid lumen, chloroplast; EXPRESSED IN: 23 plant structures; EXPRESSED DURING: 13 growth stages; CONTAINS InterPro DOMAIN/s: Photosystem II oxygen evolving complex protein …	protein_coding	PSBP DOMAIN PROTEIN 5 (PPD5)	Col9D-Col0D	2.64051e-11	-2.26102	down-regulated
AT1G80080	no	AT1G80080	Encodes a transmembrane leucine-repeat containing receptor-like protein that is expressed in proliferative postprotodermal cells. Recessive mutation leads to disruption of asymmetric cell division during stomata development. Its transcript levels change after inducing MUTE expression in a mute background.	protein_coding	TOO MANY MOUTHS (TMM);RECEPTOR LIKE PROTEIN 17 (AtRLP17)	Col9D-Col0D	6.83845e-08	-2.24185	down-regulated
AT3G62530	no	AT3G62530	ARM repeat superfamily protein; FUNCTIONS IN: lyase activity, zinc ion binding, metal ion binding; INVOLVED IN: biological_process unknown; LOCATED IN: mitochondrion, nucleolus, chloroplast, phycobilisome; CONTAINS InterPro DOMAIN/s: Armadillo-like helical (InterPro:IPR011989), Armadillo-type fold (InterPro:IPR016024), PBS lyase HEAT-like repeat (InterPro:IPR004155); BEST Arabidopsis thaliana pro…	protein_coding	0	Col9D-Col0D	7.19037e-07	-2.21484	down-regulated
AT3G54830	no	AT3G54830	Transmembrane amino acid transporter family protein; CONTAINS InterPro DOMAIN/s: Amino acid transporter, transmembrane (InterPro:IPR013057); BEST Arabidopsis thaliana protein match is: Transmembrane amino acid transporter family protein (TAIR:AT2G39130.1). Note that a different cDNA sequence has been reported (see Community Comments).	protein_coding	0	Col9D-Col0D	2.64922e-05	-2.20881	down-regulated
AT4G28310	no	AT4G28310	unknown protein; BEST Arabidopsis thaliana protein match is: unknown protein (TAIR:AT1G52270.1)	protein_coding	0	Col9D-Col0D	0.0035086	-2.1974	down-regulated
AT3G06145	no	AT3G06145	unknown protein	protein_coding	0	Col9D-Col0D	8.89595e-08	-2.18329	down-regulated
AT5G40950	no	AT5G40950	ribosomal protein large subunit 27 (RPL27); FUNCTIONS IN: structural constituent of ribosome; INVOLVED IN: translation; LOCATED IN: thylakoid, ribosome, chloroplast stroma, chloroplast; EXPRESSED IN: 22 plant structures; EXPRESSED DURING: 13 growth stages; CONTAINS InterPro DOMAIN/s: Ribosomal protein L27 (InterPro:IPR001684), Ribosomal protein L27, conserved site (InterPro:IPR018261); BEST Arabi…	protein_coding	RIBOSOMAL PROTEIN LARGE SUBUNIT 27 (RPL27)	Col9D-Col0D	1.47489e-10	-2.17273	down-regulated
AT3G56160	no	AT3G56160	Sodium Bile acid symporter family; FUNCTIONS IN: bile acid:sodium symporter activity; INVOLVED IN: sodium ion transport; LOCATED IN: chloroplast, chloroplast envelope; EXPRESSED IN: 22 plant structures; EXPRESSED DURING: 13 growth stages; CONTAINS InterPro DOMAIN/s: Bile acid:sodium symporter (InterPro:IPR002657)	protein_coding	0	Col9D-Col0D	4.41758e-10	-2.17208	down-regulated
AT1G17650	no	AT1G17650	Glyoxylate reductase located in chloroplasts.	protein_coding	GLYOXYLATE REDUCTASE 2 (GLYR2);GLYOXYLATE REDUCTASE 2 (GR2); (ATGLYR2)	Col9D-Col0D	3.83653e-09	-2.16623	down-regulated
AT2G04039	no	AT2G04039	NdhV is loosely associated with the NDH complex and is required for stabilizing NDH subcomplexes A and E.	protein_coding	(NDHV)	Col9D-Col0D	5.27321e-07	-2.15064	down-regulated
AT2G40400	no	AT2G40400	Encodes a chloroplast localized protein of unknown function that is involved in regulation of chloroplast development.	protein_coding	BRZ-INSENSITIVE-PALE GREEN 3 (BPG3);RETICULATA-RELATED 5 (RER5)	Col9D-Col0D	3.38093e-05	-2.13785	down-regulated
AT4G18740	no	AT4G18740	Rho termination factor; FUNCTIONS IN: transcription termination factor activity; INVOLVED IN: transcription termination; EXPRESSED IN: 21 plant structures; EXPRESSED DURING: 12 growth stages; CONTAINS InterPro DOMAIN/s: Rho termination factor, N-terminal (InterPro:IPR011112)	protein_coding	0	Col9D-Col0D	6.54832e-08	-2.13347	down-regulated
AT3G15680	no	AT3G15680	Ran BP2/NZF zinc finger-like superfamily protein; FUNCTIONS IN: binding, zinc ion binding; INVOLVED IN: biological_process unknown; LOCATED IN: intracellular; EXPRESSED IN: 21 plant structures; EXPRESSED DURING: 13 growth stages; CONTAINS InterPro DOMAIN/s: Zinc finger, RanBP2-type (InterPro:IPR001876); BEST Arabidopsis thaliana protein match is: Ran BP2/NZF zinc finger-like superfamily protein (…	protein_coding	0	Col9D-Col0D	5.1035e-09	-2.13012	down-regulated
AT3G21890	no	AT3G21890	B-box type zinc finger family protein; FUNCTIONS IN: sequence-specific DNA binding transcription factor activity, zinc ion binding; INVOLVED IN: response to UV-B, regulation of transcription; LOCATED IN: intracellular; EXPRESSED IN: 18 plant structures; EXPRESSED DURING: 7 growth stages; CONTAINS InterPro DOMAIN/s: Zinc finger, B-box (InterPro:IPR000315); BEST Arabidopsis thaliana protein match i…	protein_coding	MICROPROTEIN 1B (MIP1B);B-BOX DOMAIN PROTEIN 31 (BBX31)	Col9D-Col0D	0.000765992	-2.12546	down-regulated
AT3G54560	no	AT3G54560	Encodes HTA11, a histone H2A protein. Loss of all H2A.Z (triple mutant with HTA8 and HTA9) results in a reduction in DNA methylation of transposons but not that of genes. Loss of H2A.Z causes misregulation of many genes involved in the response to developmental and environmental cues, and that these genes tend to have high levels of gene-body H2A.Z.	protein_coding	HISTONE H2A 11 (HTA11)	Col9D-Col0D	4.19457e-08	-2.12103	down-regulated
AT3G27050	no	AT3G27050	unknown protein	protein_coding	0	Col9D-Col0D	9.96753e-07	-2.10946	down-regulated
AT3G44890	no	AT3G44890	Plastid ribosomal protein CL9 The mRNA is cell-to-cell mobile.	protein_coding	RIBOSOMAL PROTEIN L9 (RPL9)	Col9D-Col0D	3.97713e-10	-2.10935	down-regulated
AT5G28770	no	AT5G28770	bZIP protein BZO2H3 mRNA, partial cds	protein_coding	(BZO2H3)	Col9D-Col0D	2.71746e-05	-2.10011	down-regulated
AT3G56290	no	AT3G56290	unknown protein	protein_coding	0	Col9D-Col0D	5.7567e-07	-2.09973	down-regulated
AT2G44740	no	AT2G44740	cyclin p4;1 (CYCP4;1); CONTAINS InterPro DOMAIN/s: Negative regulatory factor PREG (InterPro:IPR012389), Cyclin-like (InterPro:IPR011028), Cyclin, N-terminal (InterPro:IPR006671), Cyclin (InterPro:IPR006670); BEST Arabidopsis thaliana protein match is: CYCLIN P4;2 (TAIR:AT5G61650.1)	protein_coding	CYCLIN P4;1 (CYCP4;1)	Col9D-Col0D	4.44205e-08	-2.08216	down-regulated
AT4G19830	no	AT4G19830	FKBP-like peptidyl-prolyl cis-trans isomerase family protein; FUNCTIONS IN: FK506 binding, peptidyl-prolyl cis-trans isomerase activity; INVOLVED IN: protein folding; LOCATED IN: chloroplast thylakoid lumen; EXPRESSED IN: 22 plant structures; EXPRESSED DURING: 15 growth stages; CONTAINS InterPro DOMAIN/s: Peptidyl-prolyl cis-trans isomerase, FKBP-type (InterPro:IPR001179); BEST Arabidopsis thalia…	protein_coding	0	Col9D-Col0D	9.25469e-09	-2.08208	down-regulated
AT5G54585	no	AT5G54585	unknown protein	protein_coding	0	Col9D-Col0D	4.36708e-08	-2.07965	down-regulated
AT1G56430	no	AT1G56430	Encodes a protein with nicotianamine synthase activity.	protein_coding	ARABIDOPSIS THALIANA NICOTIANAMINE SYNTHASE 4 (ATNAS4);NICOTIANAMINE SYNTHASE 4 (NAS4)	Col9D-Col0D	4.12e-05	-2.07784	down-regulated
AT5G14200	no	AT5G14200	The AtIMD1 is one out of 3 genes encoding the enzyme 3-isopropylmalate dehydrogenase involved in leucine biosynthesis in Arabidopsis. Its subcellular location has been targeted to plastids. Encodes methylthioalkylmalate dehydrogenase. Involved in glucosinolate biosynthesis, in methionine chain elongation. The mRNA is cell-to-cell mobile.	protein_coding	ARABIDOPSIS ISOPROPYLMALATE DEHYDROGENASE 1 (ATIMD1);ISOPROPYLMALATE DEHYDROGENASE 1 (IMD1)	Col9D-Col0D	6.7784e-08	-2.07426	down-regulated
AT1G14345	no	AT1G14345	NAD(P)-linked oxidoreductase superfamily protein; FUNCTIONS IN: oxidoreductase activity; INVOLVED IN: oxidation reduction; LOCATED IN: chloroplast thylakoid membrane, chloroplast, membrane; EXPRESSED IN: 21 plant structures; EXPRESSED DURING: 13 growth stages; CONTAINS InterPro DOMAIN/s: Aldo/keto reductase (InterPro:IPR001395)	protein_coding	0	Col9D-Col0D	1.90787e-07	-2.06215	down-regulated
AT3G50790	no	AT3G50790	esterase/lipase/thioesterase family protein; FUNCTIONS IN: hydrolase activity, carboxylesterase activity; INVOLVED IN: embryo development ending in seed dormancy; EXPRESSED IN: 23 plant structures; EXPRESSED DURING: 13 growth stages; CONTAINS InterPro DOMAIN/s: Uncharacterised protein family UPF0017, hydrolase-like, conserved site (InterPro:IPR000952), AB-hydrolase YheT, putative (InterPro:IPR012…	protein_coding	0	Col9D-Col0D	1.32447e-10	-2.0272	down-regulated
AT5G39530	no	AT5G39530	Protein of unknown function (DUF1997); CONTAINS InterPro DOMAIN/s: Protein of unknown function DUF1997 (InterPro:IPR018971); BEST Arabidopsis thaliana protein match is: Protein of unknown function (DUF1997) (TAIR:AT5G39520.1)	protein_coding	0	Col9D-Col0D	6.03315e-10	-2.02409	down-regulated
AT4G38850	no	AT4G38850	mRNA is rapidly induced by auxin and is very short-lived. Has been used as a reporter gene in studying auxin mutants.	protein_coding	SMALL AUXIN UP RNA 1 FROM ARABIDOPSIS THALIANA ECOTYPE COLUMBIA (SAUR_AC1);ARABIDOPSIS THALIANA SMALL AUXIN UPREGULATED 15 (ATSAUR15);SMALL AUXIN UPREGULATED 15 (SAUR15);ARABIDOPSIS COLUMBIA SAUR GENE 1 (SAUR-AC1)	Col9D-Col0D	0.000147011	-2.02401	down-regulated
AT1G06830	no	AT1G06830	Glutaredoxin family protein; FUNCTIONS IN: electron carrier activity, protein disulfide oxidoreductase activity; INVOLVED IN: cell redox homeostasis; LOCATED IN: endomembrane system; EXPRESSED IN: 19 plant structures; EXPRESSED DURING: 9 growth stages; CONTAINS InterPro DOMAIN/s: Glutaredoxin-like, plant II (InterPro:IPR011905), Thioredoxin fold (InterPro:IPR012335), Glutaredoxin (InterPro:IPR002…	protein_coding	0	Col9D-Col0D	2.37811e-05	-2.01145	down-regulated
AT1G60550	no	AT1G60550	enoyl-CoA hydratase/isomerase D (ECHID); FUNCTIONS IN: 1,4-dihydroxy-2-naphthoyl-CoA synthase activity, catalytic activity; INVOLVED IN: vitamin K biosynthetic process, metabolic process, menaquinone biosynthetic process; LOCATED IN: peroxisome; EXPRESSED IN: 21 plant structures; EXPRESSED DURING: 13 growth stages; CONTAINS InterPro DOMAIN/s: Enoyl-CoA hydratase/isomerase, conserved site (InterPr…	protein_coding	ENOYL-COA HYDRATASE/ISOMERASE D (ECHID); (DHNS)	Col9D-Col0D	7.33195e-08	-2.01128	down-regulated
AT5G04950	no	AT5G04950	Encodes a nicotianamide synthase.	protein_coding	NICOTIANAMINE SYNTHASE 1 (NAS1);ARABIDOPSIS THALIANA NICOTIANAMINE SYNTHASE 1 (ATNAS1)	Col9D-Col0D	6.96336e-05	-2.01071	down-regulated
AT3G01480	no	AT3G01480	Encodes a chloroplast cyclophilin functioning in the assembly and maintenance of photosystem II (PSII) supercomplexes. The mRNA is cell-to-cell mobile.	protein_coding	CYCLOPHILIN 38 (CYP38);ARABIDOPSIS CYCLOPHILIN 38 (ATCYP38)	Col9D-Col0D	7.95408e-11	-2.01017	down-regulated
AT1G11600	no	AT1G11600	member of CYP77B	protein_coding	CYTOCHROME P450, FAMILY 77, SUBFAMILY B, POLYPEPTIDE 1 (CYP77B1)	Col9D-Col0D	0.000586165	-2.00771	down-regulated
AT3G14770	no	AT3G14770	Nodulin MtN3 family protein; FUNCTIONS IN: molecular_function unknown; INVOLVED IN: biological_process unknown; LOCATED IN: endomembrane system, integral to membrane, membrane; EXPRESSED IN: 22 plant structures; EXPRESSED DURING: 13 growth stages; CONTAINS InterPro DOMAIN/s: MtN3/saliva-related transmembrane protein, conserved region (InterPro:IPR018169), RAG1-activating protein 1 homologue (Inte…	protein_coding	(SWEET2); (AtSWEET2)	Col9D-Col0D	0.000566827	-1.99425	down-regulated
AT3G57040	no	AT3G57040	response regulator ARR9, A two-component response regulator-like protein with a receiver domain with a conserved aspartate residue and a possible phosphorylation site and at the N-terminal half. Appears to interact with histidine kinase like genes ATHP3 and ATHP2	protein_coding	RESPONSE REGULATOR 9 (ARR9);RESPONSE REGULATOR 4 (ATRR4)	Col9D-Col0D	1.61299e-08	-1.99031	down-regulated
AT1G13820	no	AT1G13820	alpha/beta-Hydrolases superfamily protein; FUNCTIONS IN: hydrolase activity, catalytic activity; CONTAINS InterPro DOMAIN/s: Epoxide hydrolase-like (InterPro:IPR000639), Alpha/beta hydrolase fold-1 (InterPro:IPR000073); BEST Arabidopsis thaliana protein match is: alpha/beta-Hydrolases superfamily protein (TAIR:AT5G39220.1)	protein_coding	0	Col9D-Col0D	3.73903e-08	-1.99014	down-regulated
AT1G76110	no	AT1G76110	HMG (high mobility group) box protein with ARID/BRIGHT DNA-binding domain; FUNCTIONS IN: sequence-specific DNA binding transcription factor activity; INVOLVED IN: regulation of transcription; LOCATED IN: intracellular, nucleus; EXPRESSED IN: 21 plant structures; EXPRESSED DURING: 14 growth stages; CONTAINS InterPro DOMAIN/s: High mobility group, superfamily (InterPro:IPR009071), High mobility gro…	protein_coding	0	Col9D-Col0D	1.87799e-08	-1.97783	down-regulated
AT1G58290	no	AT1G58290	Encodes a protein with glutamyl-tRNA reductase (GluTR) activity, catalyzing the NADPH-dependent reduction of Glu-tRNA(Glu) to glutamate 1-semialdehyde (GSA) with the release of free tRNA(Glu). It is involved in the early steps of chlorophyll biosynthesis.	protein_coding	(HEMA1);ARABIDOPSIS THALIANA HEMA 1 (AtHEMA1);GLUTAMYL-TRNA REDUCTASE (GLUTR)	Col9D-Col0D	2.29814e-10	-1.97006	down-regulated
AT4G00810	no	AT4G00810	60S acidic ribosomal protein family; FUNCTIONS IN: structural constituent of ribosome; INVOLVED IN: translational elongation; LOCATED IN: cytosol, cytosolic ribosome, ribosome, nucleus; EXPRESSED IN: 24 plant structures; EXPRESSED DURING: 15 growth stages; CONTAINS InterPro DOMAIN/s: Ribosomal protein 60S (InterPro:IPR001813); BEST Arabidopsis thaliana protein match is: 60S acidic ribosomal prote…	protein_coding	0	Col9D-Col0D	2.80851e-11	-1.95875	down-regulated
AT5G19750	no	AT5G19750	Peroxisomal membrane 22 kDa (Mpv17/PMP22) family protein; FUNCTIONS IN: molecular_function unknown; INVOLVED IN: biological_process unknown; LOCATED IN: peroxisomal membrane, chloroplast, chloroplast envelope; EXPRESSED IN: 22 plant structures; EXPRESSED DURING: 13 growth stages; CONTAINS InterPro DOMAIN/s: Mpv17/PMP22 (InterPro:IPR007248); BEST Arabidopsis thaliana protein match is: Peroxisomal …	protein_coding	0	Col9D-Col0D	5.22075e-06	-1.94457	down-regulated
AT3G58120	no	AT3G58120	Encodes a member of the BZIP family of transcription factors. Forms heterodimers with the related protein AtbZIP34. Binds to G-boxes in vitro and is localized to the nucleus in onion epidermal cells.	protein_coding	(ATBZIP61); (BZIP61)	Col9D-Col0D	6.3248e-08	-1.93869	down-regulated
AT2G33330	no	AT2G33330	Encodes a plasmodesmal protein that affects the intercellular movement of molecules through the plasmodesmata. The protein has two DUF26 domains and a single transmembrane domain.	protein_coding	PLASMODESMATA-LOCATED PROTEIN 3 (PDLP3)	Col9D-Col0D	3.2137e-07	-1.93761	down-regulated
AT5G56120	no	AT5G56120	unknown protein; BEST Arabidopsis thaliana protein match is: unknown protein (TAIR:AT3G12870.1)	protein_coding	0	Col9D-Col0D	6.38588e-05	-1.92765	down-regulated
AT3G07350	no	AT3G07350	Protein of unknown function (DUF506) ; CONTAINS InterPro DOMAIN/s: Protein of unknown function DUF506, plant (InterPro:IPR006502); BEST Arabidopsis thaliana protein match is: Protein of unknown function (DUF506) (TAIR:AT3G25240.1)	protein_coding	0	Col9D-Col0D	5.57212e-05	-1.91738	down-regulated
AT5G05580	no	AT5G05580	Encodes a temperature sensitive plastidic fatty acid desaturase.	protein_coding	(AtFAD8);FATTY ACID DESATURASE 8 (FAD8)	Col9D-Col0D	6.20009e-05	-1.91111	down-regulated
AT4G28780	no	AT4G28780	GDSL-motif esterase/acyltransferase/lipase. Enzyme group with broad substrate specificity that may catalyze acyltransfer or hydrolase reactions with lipid and non-lipid substrates.	protein_coding	0	Col9D-Col0D	1.16944e-07	-1.89849	down-regulated
AT1G29440	no	AT1G29440	SAUR-like auxin-responsive protein family ; CONTAINS InterPro DOMAIN/s: Auxin responsive SAUR protein (InterPro:IPR003676); BEST Arabidopsis thaliana protein match is: SAUR-like auxin-responsive protein family (TAIR:AT1G29430.1)	protein_coding	SMALL AUXIN UP RNA 63 (SAUR63)	Col9D-Col0D	1.4969e-07	-1.8909	down-regulated
AT3G60370	no	AT3G60370	Encodes an immunophilin, FKBP20-2, that belongs to the FK-506 binding protein (FKBP) subfamily functioning as peptidyl-prolyl isomerases (PPIases) in protein folding. FKBP20-2 has a unique pair of cysteines at the C terminus and was found to be reduced by thioredoxin (Trx) (itself reduced by NADPH by means of NADP-Trx reductase). The FKBP20-2 protein, which contains only two of the five amino aci…	protein_coding	0	Col9D-Col0D	2.92315e-07	-1.88566	down-regulated
AT2G19780	no	AT2G19780	Leucine-rich repeat (LRR) family protein; INVOLVED IN: signal transduction; LOCATED IN: endomembrane system; EXPRESSED IN: 14 plant structures; EXPRESSED DURING: 7 growth stages; CONTAINS InterPro DOMAIN/s: Leucine-rich repeat-containing N-terminal domain, type 2 (InterPro:IPR013210), Leucine-rich repeat (InterPro:IPR001611); BEST Arabidopsis thaliana protein match is: Leucine-rich repeat (LRR) f…	protein_coding	0	Col9D-Col0D	9.39052e-05	-1.87896	down-regulated
AT5G59850	no	AT5G59850	Ribosomal protein S8 family protein; FUNCTIONS IN: structural constituent of ribosome; INVOLVED IN: translation; LOCATED IN: cytosolic small ribosomal subunit, cell wall, membrane; EXPRESSED IN: 22 plant structures; EXPRESSED DURING: 13 growth stages; CONTAINS InterPro DOMAIN/s: Ribosomal protein S8 (InterPro:IPR000630); BEST Arabidopsis thaliana protein match is: ribosomal protein S15A (TAIR:AT1…	protein_coding	0	Col9D-Col0D	1.24065e-09	-1.87274	down-regulated
AT5G65010	no	AT5G65010	Encodes asparagine synthetase (ASN2).	protein_coding	ASPARAGINE SYNTHETASE 2 (ASN2)	Col9D-Col0D	5.44931e-09	-1.86666	down-regulated
AT4G12980	no	AT4G12980	Auxin-responsive family protein; CONTAINS InterPro DOMAIN/s: Uncharacterised conserved protein UCP037471 (InterPro:IPR017214), Cytochrome b561, eukaryote (InterPro:IPR004877), Protein of unknown function DUF568, DOMON-like (InterPro:IPR007613), DOMON related (InterPro:IPR005018), Cytochrome b561/ferric reductase transmembrane (InterPro:IPR006593); BEST Arabidopsis thaliana protein match is: Auxin…	protein_coding	0	Col9D-Col0D	2.18949e-10	-1.86654	down-regulated
AT1G09200	no	AT1G09200	Histone superfamily protein; FUNCTIONS IN: DNA binding; INVOLVED IN: nucleosome assembly; LOCATED IN: chloroplast, nucleosome; EXPRESSED IN: 24 plant structures; EXPRESSED DURING: 15 growth stages; CONTAINS InterPro DOMAIN/s: Histone H3 (InterPro:IPR000164), Histone-fold (InterPro:IPR009072), Histone core (InterPro:IPR007125); BEST Arabidopsis thaliana protein match is: Histone superfamily protei…	protein_coding	HISTONE 3.1 (H3.1)	Col9D-Col0D	1.1064e-05	-1.84806	down-regulated
AT3G53890	no	AT3G53890	Ribosomal protein S21e ; FUNCTIONS IN: structural constituent of ribosome; INVOLVED IN: translation, ribosome biogenesis; LOCATED IN: cytosolic small ribosomal subunit, cytosolic ribosome, ribosome; EXPRESSED IN: 23 plant structures; EXPRESSED DURING: 13 growth stages; CONTAINS InterPro DOMAIN/s: Ribosomal protein S21e (InterPro:IPR001931), Ribosomal protein S21e, conserved site (InterPro:IPR0182…	protein_coding	0	Col9D-Col0D	3.77308e-06	-1.84277	down-regulated
AT5G52570	no	AT5G52570	Converts &#946;-carotene to zeaxanthin via cryptoxanthin.	protein_coding	BETA CAROTENOID HYDROXYLASE 2 (BCH2); (B2); (CHY2);BETA-CAROTENE HYDROXYLASE 2 (BETA-OHASE 2)	Col9D-Col0D	0.000652342	-1.84271	down-regulated
AT5G28750	no	AT5G28750	Bacterial sec-independent translocation protein mttA/Hcf106; FUNCTIONS IN: protein transporter activity; INVOLVED IN: protein secretion, protein transport; LOCATED IN: chloroplast thylakoid membrane, chloroplast envelope; EXPRESSED IN: 22 plant structures; EXPRESSED DURING: 13 growth stages; CONTAINS InterPro DOMAIN/s: Bacterial sec-independent translocation protein mttA/Hcf106 (InterPro:IPR00336…	protein_coding	0	Col9D-Col0D	2.0449e-10	-1.84142	down-regulated
AT1G69160	no	AT1G69160	unknown protein; BEST Arabidopsis thaliana protein match is: unknown protein (TAIR:AT3G13980.1)	protein_coding	0	Col9D-Col0D	2.22437e-08	-1.839	down-regulated
AT4G28290	no	AT4G28290	unknown protein; FUNCTIONS IN: molecular_function unknown; INVOLVED IN: biological_process unknown; LOCATED IN: chloroplast; EXPRESSED IN: 23 plant structures; EXPRESSED DURING: 15 growth stages	protein_coding	0	Col9D-Col0D	0.0010284	-1.83797	down-regulated
AT1G18060	no	AT1G18060	unknown protein; INVOLVED IN: biological_process unknown; LOCATED IN: chloroplast; EXPRESSED IN: 22 plant structures; EXPRESSED DURING: 13 growth stages	protein_coding	0	Col9D-Col0D	2.06375e-07	-1.83645	down-regulated
AT2G45190	no	AT2G45190	Encodes a member of the YABBY family of transcriptional regulators that is involved in abaxial cell type specification in leaves and fruits. YAB1 acts in a non-cell autonomous fashion within the meristem to affect phyllotactic patterning. The non-autonomous effect on the central region of the meristem is mediated through the activity if Lateral Suppressor (LAS).	protein_coding	ABNORMAL FLORAL ORGANS (AFO);FILAMENTOUS FLOWER (FIL);YABBY1 (YAB1)	Col9D-Col0D	6.04472e-08	-1.83641	down-regulated
AT5G42720	no	AT5G42720	Glycosyl hydrolase family 17 protein; FUNCTIONS IN: cation binding, hydrolase activity, hydrolyzing O-glycosyl compounds, catalytic activity; INVOLVED IN: carbohydrate metabolic process; LOCATED IN: anchored to membrane; EXPRESSED IN: 22 plant structures; EXPRESSED DURING: 13 growth stages; CONTAINS InterPro DOMAIN/s: Glycoside hydrolase, catalytic core (InterPro:IPR017853), Glycoside hydrolase, …	protein_coding	0	Col9D-Col0D	7.01799e-07	-1.82645	down-regulated
AT4G10450	no	AT4G10450	Ribosomal protein L6 family; FUNCTIONS IN: structural constituent of ribosome, rRNA binding; INVOLVED IN: translation; LOCATED IN: cytosolic ribosome, cytosolic large ribosomal subunit, large ribosomal subunit; EXPRESSED IN: 23 plant structures; EXPRESSED DURING: 13 growth stages; CONTAINS InterPro DOMAIN/s: Ribosomal protein L6 (InterPro:IPR000702), Ribosomal protein L6, alpha-beta domain (Inter…	protein_coding	0	Col9D-Col0D	1.50179e-05	-1.82016	down-regulated
AT3G08740	no	AT3G08740	elongation factor P (EF-P) family protein; FUNCTIONS IN: translation elongation factor activity; INVOLVED IN: translational elongation; LOCATED IN: chloroplast, chloroplast stroma; EXPRESSED IN: 24 plant structures; EXPRESSED DURING: 14 growth stages; CONTAINS InterPro DOMAIN/s: Translation elongation factor P (InterPro:IPR011768), Translation elongation factor P/YeiP, conserved site (InterPro:IP…	protein_coding	0	Col9D-Col0D	2.89081e-09	-1.81889	down-regulated
AT2G20450	no	AT2G20450	Ribosomal protein L14; FUNCTIONS IN: structural constituent of ribosome; INVOLVED IN: translation, ribosome biogenesis; LOCATED IN: ribosome, cytosolic large ribosomal subunit, endoplasmic reticulum, vacuole; EXPRESSED IN: 23 plant structures; EXPRESSED DURING: 13 growth stages; CONTAINS InterPro DOMAIN/s: Ribosomal protein L14 (InterPro:IPR002784); BEST Arabidopsis thaliana protein match is: Rib…	protein_coding	0	Col9D-Col0D	2.15571e-07	-1.81148	down-regulated
AT5G57170	no	AT5G57170	Tautomerase/MIF superfamily protein; INVOLVED IN: inflammatory response, response to other organism; EXPRESSED IN: 22 plant structures; EXPRESSED DURING: 13 growth stages; CONTAINS InterPro DOMAIN/s: Tautomerase (InterPro:IPR014347), Macrophage migration inhibitory factor (InterPro:IPR001398); BEST Arabidopsis thaliana protein match is: Tautomerase/MIF superfamily protein (TAIR:AT5G01650.2).	protein_coding	0	Col9D-Col0D	5.42218e-07	-1.80823	down-regulated
AT5G45930	no	AT5G45930	encodes a second Chl I gene (CHLI2), a subunit of magnesium chelatase which is required for chlorophyll biosynthesis. Has ATPase activity, regulated by TRX-f. Involved in the assembly of the Mg chelatase complex.	protein_coding	MAGNESIUM CHELATASE I2 (CHLI2); (CHL I2); (CHLI-2)	Col9D-Col0D	7.82171e-05	-1.80473	down-regulated
AT3G27540	no	AT3G27540	beta-1,4-N-acetylglucosaminyltransferase family protein; FUNCTIONS IN: transferase activity, transferring glycosyl groups, acetylglucosaminyltransferase activity; INVOLVED IN: protein amino acid N-linked glycosylation; LOCATED IN: membrane; EXPRESSED IN: 24 plant structures; EXPRESSED DURING: 15 growth stages; CONTAINS InterPro DOMAIN/s: Glycosyl transferase, family 17 (InterPro:IPR006813); BEST …	protein_coding	0	Col9D-Col0D	8.28757e-06	-1.80361	down-regulated
AT3G57020	no	AT3G57020	Calcium-dependent phosphotriesterase superfamily protein; FUNCTIONS IN: strictosidine synthase activity; INVOLVED IN: alkaloid biosynthetic process, biosynthetic process; LOCATED IN: endoplasmic reticulum, vacuole; EXPRESSED IN: 20 plant structures; EXPRESSED DURING: 10 growth stages; CONTAINS InterPro DOMAIN/s: Strictosidine synthase, conserved region (InterPro:IPR018119), Strictosidine synthase…	protein_coding	0	Col9D-Col0D	0.00807112	-1.80331	down-regulated
AT2G32060	no	AT2G32060	Ribosomal protein L7Ae/L30e/S12e/Gadd45 family protein; FUNCTIONS IN: structural constituent of ribosome; INVOLVED IN: translation; LOCATED IN: cytosolic small ribosomal subunit, cytosolic ribosome, nucleus; EXPRESSED IN: 22 plant structures; EXPRESSED DURING: 13 growth stages; CONTAINS InterPro DOMAIN/s: Ribosomal protein S12e (InterPro:IPR000530), Ribosomal protein L7Ae/L30e/S12e/Gadd45 (InterP…	protein_coding	0	Col9D-Col0D	1.92725e-08	-1.80085	down-regulated
AT3G26960	no	AT3G26960	Pollen Ole e 1 allergen and extensin family protein; FUNCTIONS IN: molecular_function unknown; INVOLVED IN: biological_process unknown; LOCATED IN: endomembrane system; EXPRESSED IN: 21 plant structures; EXPRESSED DURING: 13 growth stages; CONTAINS InterPro DOMAIN/s: Pollen Ole e 1 allergen/extensin (InterPro:IPR006041); BEST Arabidopsis thaliana protein match is: Pollen Ole e 1 allergen and exte…	protein_coding	0	Col9D-Col0D	1.49348e-06	-1.80026	down-regulated
AT3G23390	no	AT3G23390	Zinc-binding ribosomal protein family protein; FUNCTIONS IN: structural constituent of ribosome; INVOLVED IN: translation; LOCATED IN: ribosome, cytosolic large ribosomal subunit; EXPRESSED IN: 24 plant structures; EXPRESSED DURING: 15 growth stages; CONTAINS InterPro DOMAIN/s: Ribosomal protein L44e (InterPro:IPR000552), Ribosomal protein, zinc-binding domain (InterPro:IPR011332); BEST Arabidops…	protein_coding	RPL36A A (RPL36AA)	Col9D-Col0D	8.00866e-06	-1.79078	down-regulated
AT3G52380	no	AT3G52380	Encodes a chloroplast RNA-binding protein that stabilizes chloroplast RNAs as evidenced by analyses of transcript accumulation in null mutants. Essential for seedling development (albino, strongly retarded growth even on sucrose-containing medium).	protein_coding	CHLOROPLAST RNA-BINDING PROTEIN 33 (CP33);PIGMENT DEFECTIVE 322 (PDE322)	Col9D-Col0D	3.04607e-10	-1.78963	down-regulated
AT5G52650	no	AT5G52650	RNA binding Plectin/S10 domain-containing protein; FUNCTIONS IN: structural constituent of ribosome; INVOLVED IN: translation; LOCATED IN: cytosolic small ribosomal subunit, cytosolic ribosome, cell wall, membrane; EXPRESSED IN: 22 plant structures; EXPRESSED DURING: 13 growth stages; CONTAINS InterPro DOMAIN/s: Plectin/S10, N-terminal (InterPro:IPR005326); BEST Arabidopsis thaliana protein match…	protein_coding	0	Col9D-Col0D	3.31497e-07	-1.78745	down-regulated
AT1G23480	no	AT1G23480	encodes a gene similar to cellulose synthase	protein_coding	CELLULOSE SYNTHASE-LIKE A3 (ATCSLA03); (CSLA03); (ATCSLA3);CELLULOSE SYNTHASE-LIKE A3 (CSLA3);CELLULOSE SYNTHASE-LIKE A3 (CSLA03)	Col9D-Col0D	5.51273e-07	-1.77733	down-regulated
AT5G19260	no	AT5G19260	A member of the FAF family proteins encoded by the FANTASTIC FOUR (FAF) genes: AT4G02810 (FAF1), AT1G03170 (FAF2), AT5G19260 (FAF3) and AT3G06020 (FAF4). FAFs have the potential to regulate shoot meristem size in Arabidopsis thaliana. FAFs can repress WUS, which ultimately leads to an arrest of meristem activity in FAF overexpressing lines.	protein_coding	FANTASTIC FOUR 3 (FAF3)	Col9D-Col0D	8.42746e-08	-1.77616	down-regulated
AT3G20670	no	AT3G20670	Encodes HTA13, a histone H2A protein.	protein_coding	HISTONE H2A 13 (HTA13)	Col9D-Col0D	3.7368e-06	-1.76451	down-regulated
AT5G57890	no	AT5G57890	Glutamine amidotransferase type 1 family protein; CONTAINS InterPro DOMAIN/s: Glutamine amidotransferase class-I, C-terminal (InterPro:IPR000991), Glutamine amidotransferase superfamily (InterPro:IPR011702), Anthranilate synthase, glutamine amidotransferase domain (InterPro:IPR006221), Carbamoyl phosphate synthase, GATase domain (InterPro:IPR001317), Glutamine amidotransferase type 1 (InterPro:IP…	protein_coding	0	Col9D-Col0D	0.000575633	-1.75266	down-regulated
AT5G55510	no	AT5G55510	Mitochondrial import inner membrane translocase subunit Tim17/Tim22/Tim23 family protein; FUNCTIONS IN: protein transporter activity, P-P-bond-hydrolysis-driven protein transmembrane transporter activity; INVOLVED IN: protein transport; LOCATED IN: mitochondrial inner membrane presequence translocase complex, chloroplast envelope; CONTAINS InterPro DOMAIN/s: Mitochondrial inner membrane transloca…	protein_coding	HYPOTHETICAL PROTEIN 22 (HP22)	Col9D-Col0D	0.000186537	-1.75043	down-regulated
AT1G04250	no	AT1G04250	Transcription regulator acting as repressor of auxin-inducible gene expression. Auxin-inducible AUX/IAA gene. Short-lived nuclear protein with four conserved domains. Domain III has homology to beta alpha alpha dimerization and DNA binding domains. Involved in auxin signaling and is a positive modulator of natural leaf senescence. Auxin induces the degradation of the protein in a dosage-dependent…	protein_coding	AUXIN RESISTANT 3 (AXR3);INDOLE-3-ACETIC ACID INDUCIBLE 17 (IAA17); (ATIAA17)	Col9D-Col0D	7.11099e-07	-1.7494	down-regulated
AT1G12860	no	AT1G12860	Encodes ICE2 (Inducer of CBF Expression 2), a transcription factor of the bHLH family that participates in the response to deep freezing through the cold acclimation-dependent pathway. Overexpression of ICE2 results in increased tolerance to deep freezing stress after cold acclimation.	protein_coding	INDUCER OF CBF EXPRESSION 2 (ICE2);SCREAM 2 (SCRM2)	Col9D-Col0D	1.37752e-09	-1.74833	down-regulated
AT4G39770	no	AT4G39770	Haloacid dehalogenase-like hydrolase (HAD) superfamily protein; FUNCTIONS IN: catalytic activity, trehalose-phosphatase activity; INVOLVED IN: trehalose biosynthetic process, metabolic process; LOCATED IN: cellular_component unknown; EXPRESSED IN: 10 plant structures; EXPRESSED DURING: 8 growth stages; CONTAINS InterPro DOMAIN/s: HAD-superfamily hydrolase, subfamily IIB (InterPro:IPR006379), Treh…	protein_coding	TREHALOSE-6-PHOSPHATE PHOSPHATASE H (TPPH)	Col9D-Col0D	9.53912e-05	-1.74112	down-regulated
AT1G19450	no	AT1G19450	Major facilitator superfamily protein; FUNCTIONS IN: carbohydrate transmembrane transporter activity, sugar:hydrogen symporter activity; INVOLVED IN: transport, transmembrane transport; LOCATED IN: plasma membrane, vacuole, membrane; EXPRESSED IN: 25 plant structures; EXPRESSED DURING: 15 growth stages; CONTAINS InterPro DOMAIN/s: Sugar transporter, conserved site (InterPro:IPR005829), Major faci…	protein_coding	0	Col9D-Col0D	4.86307e-07	-1.73943	down-regulated
AT1G68190	no	AT1G68190	B-box zinc finger family protein; FUNCTIONS IN: sequence-specific DNA binding transcription factor activity, zinc ion binding; INVOLVED IN: regulation of transcription; LOCATED IN: endomembrane system, intracellular; EXPRESSED IN: 14 plant structures; EXPRESSED DURING: 8 growth stages; CONTAINS InterPro DOMAIN/s: Zinc finger, B-box (InterPro:IPR000315); BEST Arabidopsis thaliana protein match is:…	protein_coding	B-BOX DOMAIN PROTEIN 27 (BBX27)	Col9D-Col0D	1.21382e-07	-1.73285	down-regulated
AT1G07070	no	AT1G07070	Ribosomal protein L35Ae family protein; FUNCTIONS IN: structural constituent of ribosome; INVOLVED IN: translation, ribosome biogenesis; LOCATED IN: ribosome, cytosolic large ribosomal subunit; EXPRESSED IN: 22 plant structures; EXPRESSED DURING: 13 growth stages; CONTAINS InterPro DOMAIN/s: Ribosomal protein L35Ae (InterPro:IPR001780), Ribosomal protein L35Ae, conserved site (InterPro:IPR018266)…	protein_coding	0	Col9D-Col0D	1.52876e-05	-1.72478	down-regulated
AT5G63310	no	AT5G63310	Maintains intracellular dNTP levels except ATP. Plays a role in response to oxidative stress and UV. Involved in phytochrome-mediated light signaling. Participates in auxin-regulated processes, partly through the modulation of auxin transport. H-bonding with His-197 inside the nucleotide-binding pocket is critical for NDPK2 functioning.	protein_coding	(NDPK IA IA);NUCLEOSIDE DIPHOSPHATE KINASE IA (NDPK IA);ARABIDOPSIS NUCLEOSIDE DIPHOSPHATE KINASE 2 (ATNDPK2);NUCLEOSIDE DIPHOSPHATE KINASE 2 (NDPK2);NDP KINASE 1A (NDPK1A)	Col9D-Col0D	2.92576e-06	-1.71771	down-regulated
AT5G54130	no	AT5G54130	Calcium-binding endonuclease/exonuclease/phosphatase family; FUNCTIONS IN: calcium ion binding; EXPRESSED IN: 24 plant structures; EXPRESSED DURING: 15 growth stages; CONTAINS InterPro DOMAIN/s: EF-Hand 1, calcium-binding site (InterPro:IPR018247), EF-HAND 2 (InterPro:IPR018249), EF-hand-like domain (InterPro:IPR011992), Endonuclease/exonuclease/phosphatase (InterPro:IPR005135); BEST Arabidopsis …	protein_coding	0	Col9D-Col0D	5.05316e-05	-1.71499	down-regulated
AT3G52360	no	AT3G52360	unknown protein; FUNCTIONS IN: molecular_function unknown; INVOLVED IN: response to karrikin; LOCATED IN: endomembrane system; EXPRESSED IN: 23 plant structures; EXPRESSED DURING: 14 growth stages; BEST Arabidopsis thaliana protein match is: unknown protein (TAIR:AT2G35850.1)	protein_coding	0	Col9D-Col0D	0.000157716	-1.71168	down-regulated
AT1G22330	no	AT1G22330	RNA-binding (RRM/RBD/RNP motifs) family protein; FUNCTIONS IN: RNA binding, nucleotide binding, nucleic acid binding; INVOLVED IN: biological_process unknown; LOCATED IN: cellular_component unknown; EXPRESSED IN: 20 plant structures; EXPRESSED DURING: 13 growth stages; CONTAINS InterPro DOMAIN/s: RNA recognition motif, RNP-1 (InterPro:IPR000504), Nucleotide-binding, alpha-beta plait (InterPro:IPR…	protein_coding	0	Col9D-Col0D	2.16183e-06	-1.70898	down-regulated
AT5G12860	no	AT5G12860	AtpOMT1 encodes dicarboxylate transporter functions both as as an oxaloacetate/malate transporter and as a 2-oxoglutarate/malate transporter.	protein_coding	DICARBOXYLATE TRANSPORTER 1 (DiT1)	Col9D-Col0D	0.000179744	-1.69919	down-regulated
AT1G37130	no	AT1G37130	Identified as a mutant resistant to chlorate. Encodes nitrate reductase structural gene. Involved in nitrate assimilation. Has nitrate reductase activity. Up-regulated by the fungus P. indica. Binds transcription factor At2g35940. The mRNA is cell-to-cell mobile.	protein_coding	NITRATE REDUCTASE 2 (NIA2); (B29); (NIA2-1);CHLORATE RESISTANT 3 (CHL3);NITRATE REDUCTASE (NR);NITRATE REDUCTASE 2 (NR2);ARABIDOPSIS NITRATE REDUCTASE 2 (ATNR2)	Col9D-Col0D	0.00115751	-1.69762	down-regulated
AT4G27310	no	AT4G27310	B-box type zinc finger family protein; FUNCTIONS IN: sequence-specific DNA binding transcription factor activity, zinc ion binding; INVOLVED IN: regulation of transcription; LOCATED IN: intracellular; CONTAINS InterPro DOMAIN/s: Zinc finger, B-box (InterPro:IPR000315); BEST Arabidopsis thaliana protein match is: B-box type zinc finger family protein (TAIR:AT5G54470.1)	protein_coding	B-BOX DOMAIN PROTEIN 28 (BBX28)	Col9D-Col0D	8.14467e-10	-1.69725	down-regulated
AT2G39390	no	AT2G39390	Ribosomal L29 family protein ; FUNCTIONS IN: structural constituent of ribosome; INVOLVED IN: translation, ribosome biogenesis; LOCATED IN: cytosolic ribosome, ribosome, cytosolic large ribosomal subunit; EXPRESSED IN: 22 plant structures; EXPRESSED DURING: 13 growth stages; CONTAINS InterPro DOMAIN/s: Ribosomal protein L29 (InterPro:IPR001854), Ribosomal protein L29, conserved site (InterPro:IPR…	protein_coding	0	Col9D-Col0D	4.63494e-05	-1.69447	down-regulated
AT3G12870	no	AT3G12870	unknown protein; BEST Arabidopsis thaliana protein match is: unknown protein (TAIR:AT5G56120.1)	protein_coding	0	Col9D-Col0D	0.00443125	-1.69236	down-regulated
AT2G42770	no	AT2G42770	Peroxisomal membrane 22 kDa (Mpv17/PMP22) family protein; FUNCTIONS IN: molecular_function unknown; INVOLVED IN: biological_process unknown; LOCATED IN: peroxisomal membrane, chloroplast, chloroplast envelope; EXPRESSED IN: 23 plant structures; EXPRESSED DURING: 13 growth stages; CONTAINS InterPro DOMAIN/s: Mpv17/PMP22 (InterPro:IPR007248); BEST Arabidopsis thaliana protein match is: Peroxisomal …	protein_coding	0	Col9D-Col0D	3.4243e-07	-1.69126	down-regulated
AT2G15020	no	AT2G15020	unknown protein; BEST Arabidopsis thaliana protein match is: unknown protein (TAIR:AT5G64190.1)	protein_coding	0	Col9D-Col0D	2.40421e-05	-1.68782	down-regulated
AT4G25990	no	AT4G25990	chloroplast import apparatus CIA2-like. CIA2 is a transcription factor which upregulates chloroplast translocon genes	protein_coding	(CIL)	Col9D-Col0D	0.000170689	-1.6845	down-regulated
AT4G25630	no	AT4G25630	encodes a fibrillarin, a key nucleolar protein in eukaryotes which associates with box C/D small nucleolar RNAs (snoRNAs) directing 2'-O-ribose methylation of the rRNA. This gene also encodes a novel box C/D snoRNA, U60.2f in its fifth intron that accumulates in seedlings and that their targeted residue on the 25 S rRNA is methylated. The mRNA is cell-to-cell mobile.	protein_coding	FIBRILLARIN 2 (FIB2); (ATFIB2)	Col9D-Col0D	0.00118705	-1.68363	down-regulated
AT1G15390	no	AT1G15390	encodes a peptide deformylase-like protein. Removes N-formyl groups, a prerequisite for the action of methionine aminopeptidase during protein synthesis. Targeted to mitochondria. Requires Zn for catalysis.	protein_coding	PEPTIDE DEFORMYLASE 1A (PDF1A); (ATDEF1)	Col9D-Col0D	1.04445e-08	-1.6773	down-regulated
AT3G10610	no	AT3G10610	Ribosomal S17 family protein; FUNCTIONS IN: structural constituent of ribosome; INVOLVED IN: translation; LOCATED IN: cytosolic small ribosomal subunit, cytosolic ribosome, ribosome; EXPRESSED IN: 22 plant structures; EXPRESSED DURING: 13 growth stages; CONTAINS InterPro DOMAIN/s: Ribosomal protein S17e (InterPro:IPR001210), Ribosomal protein S17e, conserved site (InterPro:IPR018273); BEST Arabid…	protein_coding	0	Col9D-Col0D	7.66458e-08	-1.67705	down-regulated
AT1G14270	no	AT1G14270	CAAX amino terminal protease family protein; INVOLVED IN: proteolysis; LOCATED IN: membrane; EXPRESSED IN: 24 plant structures; EXPRESSED DURING: 15 growth stages; CONTAINS InterPro DOMAIN/s: Abortive infection protein (InterPro:IPR003675); BEST Arabidopsis thaliana protein match is: CAAX amino terminal protease family protein (TAIR:AT5G60750.1)	protein_coding	0	Col9D-Col0D	1.45598e-08	-1.67333	down-regulated
AT5G47900	no	AT5G47900	Protein of unknown function (DUF1624); CONTAINS InterPro DOMAIN/s: Protein of unknown function DUF1624 (InterPro:IPR012429); BEST Arabidopsis thaliana protein match is: Protein of unknown function (DUF1624) (TAIR:AT5G27730.1)	protein_coding	0	Col9D-Col0D	5.4349e-06	-1.67145	down-regulated
AT1G62780	no	AT1G62780	unknown protein; FUNCTIONS IN: molecular_function unknown; INVOLVED IN: biological_process unknown; LOCATED IN: chloroplast, chloroplast stroma; EXPRESSED IN: 22 plant structures; EXPRESSED DURING: 14 growth stages	protein_coding	0	Col9D-Col0D	4.8549e-09	-1.66885	down-regulated
AT3G06680	no	AT3G06680	Ribosomal L29e protein family; FUNCTIONS IN: structural constituent of ribosome; INVOLVED IN: translation, ribosome biogenesis; LOCATED IN: ribosome, cytosolic large ribosomal subunit; EXPRESSED IN: 22 plant structures; EXPRESSED DURING: 13 growth stages; CONTAINS InterPro DOMAIN/s: Ribosomal protein L29e (InterPro:IPR002673); BEST Arabidopsis thaliana protein match is: Ribosomal L29e protein fam…	protein_coding	0	Col9D-Col0D	1.17475e-05	-1.65832	down-regulated
AT3G14930	no	AT3G14930	HEME1; FUNCTIONS IN: uroporphyrinogen decarboxylase activity; INVOLVED IN: response to cadmium ion; LOCATED IN: chloroplast stroma, chloroplast; EXPRESSED IN: 23 plant structures; EXPRESSED DURING: 14 growth stages; CONTAINS InterPro DOMAIN/s: Uroporphyrinogen decarboxylase HemE (InterPro:IPR006361), Uroporphyrinogen decarboxylase (URO-D) (InterPro:IPR000257); BEST Arabidopsis thaliana protein ma…	protein_coding	(HEME1)	Col9D-Col0D	5.89599e-07	-1.65774	down-regulated
AT3G60245	no	AT3G60245	Zinc-binding ribosomal protein family protein; FUNCTIONS IN: structural constituent of ribosome; INVOLVED IN: translation, ribosome biogenesis; LOCATED IN: ribosome, cytosolic large ribosomal subunit; EXPRESSED IN: 25 plant structures; EXPRESSED DURING: 15 growth stages; CONTAINS InterPro DOMAIN/s: Ribosomal protein, zinc-binding domain (InterPro:IPR011332), Ribosomal protein L37ae (InterPro:IPR0…	protein_coding	0	Col9D-Col0D	9.11901e-05	-1.65735	down-regulated
AT5G56850	no	AT5G56850	unknown protein; EXPRESSED IN: 21 plant structures; EXPRESSED DURING: 13 growth stages	protein_coding	0	Col9D-Col0D	2.64913e-07	-1.65655	down-regulated
AT3G06880	no	AT3G06880	Transducin/WD40 repeat-like superfamily protein; FUNCTIONS IN: binding, nucleotide binding; LOCATED IN: cellular_component unknown; CONTAINS InterPro DOMAIN/s: WD40 repeat 2 (InterPro:IPR019782), WD40 repeat, conserved site (InterPro:IPR019775), WD40 repeat (InterPro:IPR001680), WD40 repeat-like-containing domain (InterPro:IPR011046), WD40-repeat-containing domain (InterPro:IPR017986), WD40/YVTN …	protein_coding	0	Col9D-Col0D	0.000190634	-1.65117	down-regulated
AT3G11510	no	AT3G11510	Ribosomal protein S11 family protein; FUNCTIONS IN: structural constituent of ribosome; INVOLVED IN: translation; LOCATED IN: cytosolic small ribosomal subunit, cytosolic ribosome, nucleolus; EXPRESSED IN: 25 plant structures; EXPRESSED DURING: 13 growth stages; CONTAINS InterPro DOMAIN/s: Ribosomal protein S11 (InterPro:IPR001971), Ribosomal S11, conserved site (InterPro:IPR018102); BEST Arabido…	protein_coding	0	Col9D-Col0D	1.29525e-05	-1.64415	down-regulated
AT2G27720	no	AT2G27720	60S acidic ribosomal protein family; FUNCTIONS IN: structural constituent of ribosome; INVOLVED IN: translational elongation, response to cold; LOCATED IN: cytosol, cytosolic ribosome, ribosome, nucleus; EXPRESSED IN: 24 plant structures; EXPRESSED DURING: 13 growth stages; CONTAINS InterPro DOMAIN/s: Ribosomal protein 60S (InterPro:IPR001813); BEST Arabidopsis thaliana protein match is: 60S acid…	protein_coding	0	Col9D-Col0D	2.8252e-10	-1.6301	down-regulated
AT5G15350	no	AT5G15350	early nodulin-like protein 17 (ENODL17); FUNCTIONS IN: electron carrier activity, copper ion binding; LOCATED IN: anchored to plasma membrane, plasma membrane, vacuole, anchored to membrane; EXPRESSED IN: 24 plant structures; EXPRESSED DURING: 13 growth stages; CONTAINS InterPro DOMAIN/s: Plastocyanin-like (InterPro:IPR003245), Cupredoxin (InterPro:IPR008972); BEST Arabidopsis thaliana protein ma…	protein_coding	EARLY NODULIN-LIKE PROTEIN 17 (ENODL17); (AtENODL17)	Col9D-Col0D	4.07294e-08	-1.62857	down-regulated
AT5G23740	no	AT5G23740	Encodes a putative ribosomal protein S11 (RPS11-beta).	protein_coding	RIBOSOMAL PROTEIN S11-BETA (RPS11-BETA)	Col9D-Col0D	2.0072e-06	-1.6173	down-regulated
AT5G56860	no	AT5G56860	Encodes a member of the GATA factor family of zinc finger transcription factors. Modulate chlorophyll biosynthesis and glutamate synthase (GLU1/Fd-GOGAT) expression.	protein_coding	GATA TRANSCRIPTION FACTOR 21 (GATA21);GATA, NITRATE-INDUCIBLE, CARBON METABOLISM-INVOLVED (GNC)	Col9D-Col0D	1.26753e-08	-1.61383	down-regulated
AT1G18250	no	AT1G18250	encodes a thaumatin-like protein	protein_coding	(ATLP-1)	Col9D-Col0D	8.51303e-05	-1.61202	down-regulated
AT4G34290	no	AT4G34290	SWIB/MDM2 domain superfamily protein; FUNCTIONS IN: molecular_function unknown; INVOLVED IN: biological_process unknown; LOCATED IN: chloroplast; EXPRESSED IN: 21 plant structures; EXPRESSED DURING: 13 growth stages; CONTAINS InterPro DOMAIN/s: SWIB/MDM2 domain (InterPro:IPR003121), SWIB domain (InterPro:IPR019835); BEST Arabidopsis thaliana protein match is: SWIB/MDM2 domain superfamily protein …	protein_coding	0	Col9D-Col0D	1.33246e-07	-1.60568	down-regulated
AT4G23290	no	AT4G23290	Encodes a cysteine-rich receptor-like protein kinase.	protein_coding	CYSTEINE-RICH RLK (RECEPTOR-LIKE PROTEIN KINASE) 21 (CRK21)	Col9D-Col0D	9.01454e-06	-1.6046	down-regulated
AT5G03850	no	AT5G03850	Nucleic acid-binding, OB-fold-like protein; FUNCTIONS IN: structural constituent of ribosome; INVOLVED IN: translation, ribosome biogenesis; LOCATED IN: cytosolic small ribosomal subunit, ribosome, cell wall, plasma membrane; EXPRESSED IN: 24 plant structures; EXPRESSED DURING: 15 growth stages; CONTAINS InterPro DOMAIN/s: Nucleic acid-binding, OB-fold-like (InterPro:IPR016027), Nucleic acid-bind…	protein_coding	0	Col9D-Col0D	3.41697e-09	-1.59606	down-regulated
AT1G26880	no	AT1G26880	Ribosomal protein L34e superfamily protein; FUNCTIONS IN: structural constituent of ribosome; INVOLVED IN: translation, ribosome biogenesis; LOCATED IN: ribosome, nucleolus, chloroplast; EXPRESSED IN: 25 plant structures; EXPRESSED DURING: 15 growth stages; CONTAINS InterPro DOMAIN/s: Ribosomal protein L34e, conserved site (InterPro:IPR018065), Ribosomal protein L34e (InterPro:IPR008195); BEST Ar…	protein_coding	0	Col9D-Col0D	1.10187e-06	-1.59524	down-regulated
AT3G16080	no	AT3G16080	Zinc-binding ribosomal protein family protein; FUNCTIONS IN: structural constituent of ribosome; INVOLVED IN: translation, ribosome biogenesis; LOCATED IN: ribosome, cytosolic large ribosomal subunit; EXPRESSED IN: 24 plant structures; EXPRESSED DURING: 13 growth stages; CONTAINS InterPro DOMAIN/s: Ribosomal protein L37e, conserved site (InterPro:IPR018267), Ribosomal protein, zinc-binding domain…	protein_coding	0	Col9D-Col0D	1.71073e-06	-1.5915	down-regulated
AT3G25660	no	AT3G25660	Amidase family protein; FUNCTIONS IN: glutaminyl-tRNA synthase (glutamine-hydrolyzing) activity, carbon-nitrogen ligase activity, with glutamine as amido-N-donor; INVOLVED IN: translation; LOCATED IN: chloroplast, chloroplast stroma; EXPRESSED IN: 23 plant structures; EXPRESSED DURING: 14 growth stages; CONTAINS InterPro DOMAIN/s: Amidase, conserved site (InterPro:IPR020556), Amidase (InterPro:IP…	protein_coding	0	Col9D-Col0D	3.66511e-06	-1.58587	down-regulated
AT2G39250	no	AT2G39250	Encodes a AP2 domain transcription factor that can repress flowering. SNZ and its paralogous gene, SCHLAFMUTZE (SMZ), share a signature with partial complementarity to the miR172 microRNA, whose precursor is induced upon flowering.	protein_coding	SCHNARCHZAPFEN (SNZ)	Col9D-Col0D	4.40659e-06	-1.57774	down-regulated
AT3G25480	no	AT3G25480	Rhodanese/Cell cycle control phosphatase superfamily protein; FUNCTIONS IN: molecular_function unknown; INVOLVED IN: biological_process unknown; LOCATED IN: chloroplast thylakoid membrane, chloroplast; EXPRESSED IN: 23 plant structures; EXPRESSED DURING: 13 growth stages; CONTAINS InterPro DOMAIN/s: Rhodanese-like (InterPro:IPR001763); BEST Arabidopsis thaliana protein match is: thylakoid rhodane…	protein_coding	0	Col9D-Col0D	1.47952e-06	-1.57222	down-regulated
AT4G18100	no	AT4G18100	Ribosomal protein L32e; FUNCTIONS IN: structural constituent of ribosome; INVOLVED IN: translation, ribosome biogenesis; LOCATED IN: cytosolic ribosome, ribosome, cytosolic large ribosomal subunit, nucleolus; EXPRESSED IN: callus, pollen tube, leaf; CONTAINS InterPro DOMAIN/s: Ribosomal protein L32e (InterPro:IPR001515), Ribosomal protein L32e, conserved site (InterPro:IPR018263); BEST Arabidopsi…	protein_coding	0	Col9D-Col0D	1.37266e-09	-1.57177	down-regulated
AT5G23060	no	AT5G23060	Encodes a chloroplast-localized protein that modulates cytoplasmic Ca2+ concentration and is crucial for proper stomatal regulation in response to elevations of external Ca2+. Phosphorylation of this protein is dependent on calcium.	protein_coding	CALCIUM SENSING RECEPTOR (CaS)	Col9D-Col0D	6.23014e-10	-1.55976	down-regulated
AT5G02450	no	AT5G02450	Ribosomal protein L36e family protein; FUNCTIONS IN: structural constituent of ribosome; INVOLVED IN: translation; LOCATED IN: ribosome, cytosolic large ribosomal subunit, plasma membrane; EXPRESSED IN: 24 plant structures; EXPRESSED DURING: 13 growth stages; CONTAINS InterPro DOMAIN/s: Ribosomal protein L36e (InterPro:IPR000509); BEST Arabidopsis thaliana protein match is: Ribosomal protein L36e…	protein_coding	0	Col9D-Col0D	3.11537e-07	-1.55957	down-regulated
AT4G34760	no	AT4G34760	SAUR-like auxin-responsive protein family ; CONTAINS InterPro DOMAIN/s: Auxin responsive SAUR protein (InterPro:IPR003676); BEST Arabidopsis thaliana protein match is: SAUR-like auxin-responsive protein family (TAIR:AT2G16580.1)	protein_coding	SMALL AUXIN UPREGULATED RNA 50 (SAUR50)	Col9D-Col0D	1.08545e-06	-1.55839	down-regulated
AT1G04270	no	AT1G04270	Encodes cytosolic ribosomal protein S15.	protein_coding	CYTOSOLIC RIBOSOMAL PROTEIN S15 (RPS15)	Col9D-Col0D	2.13636e-08	-1.55737	down-regulated
AT4G32980	no	AT4G32980	Encodes transcription factor involved in photomorphogenesis. Regulates gibberellin biosynthesis. Activated by AGAMOUS in a cal-1, ap1-1 background. Expressed at low levels in developing stamens. Increased levels of ATH1 severely delay flowering in the C24 accession. Most remarkably, ectopically expressed ATH1 hardly had an effect on flowering time in the Col-0 and Ler accessions. ATH1 physically …	protein_coding	HOMEOBOX GENE 1 (ATH1)	Col9D-Col0D	3.97917e-06	-1.555	down-regulated
AT5G25090	no	AT5G25090	early nodulin-like protein 13 (ENODL13); FUNCTIONS IN: electron carrier activity, copper ion binding; LOCATED IN: anchored to plasma membrane, plasma membrane, anchored to membrane; EXPRESSED IN: 18 plant structures; EXPRESSED DURING: 10 growth stages; CONTAINS InterPro DOMAIN/s: Plastocyanin-like (InterPro:IPR003245), Cupredoxin (InterPro:IPR008972); BEST Arabidopsis thaliana protein match is: e…	protein_coding	EARLY NODULIN-LIKE PROTEIN 13 (ENODL13); (AtENODL13)	Col9D-Col0D	0.00012639	-1.55357	down-regulated
AT5G27770	no	AT5G27770	Ribosomal L22e protein family; FUNCTIONS IN: structural constituent of ribosome; INVOLVED IN: translation; LOCATED IN: ribosome, cytosolic large ribosomal subunit, nucleolus, plasma membrane, membrane; EXPRESSED IN: 22 plant structures; EXPRESSED DURING: 14 growth stages; CONTAINS InterPro DOMAIN/s: Ribosomal protein L22e (InterPro:IPR002671); BEST Arabidopsis thaliana protein match is: Ribosomal…	protein_coding	0	Col9D-Col0D	0.00228481	-1.55057	down-regulated
AT5G14660	no	AT5G14660	Encodes a peptide deformylase PDF1B. The crystal structure has been determined at a resolution of 0.24 nm (Biochem J, 2008, vol 413:417-427).	protein_coding	PEPTIDE DEFORMYLASE 1B (PDF1B); (DEF2); (ATDEF2)	Col9D-Col0D	1.04524e-07	-1.55046	down-regulated
AT2G21330	no	AT2G21330	fructose-bisphosphate aldolase 1 (FBA1); FUNCTIONS IN: fructose-bisphosphate aldolase activity, catalytic activity; INVOLVED IN: response to cadmium ion, pentose-phosphate shunt; LOCATED IN: in 8 components; EXPRESSED IN: 25 plant structures; EXPRESSED DURING: 15 growth stages; CONTAINS InterPro DOMAIN/s: Aldolase-type TIM barrel (InterPro:IPR013785), Fructose-bisphosphate aldolase, class-I (Inte…	protein_coding	FRUCTOSE-BISPHOSPHATE ALDOLASE 1 (FBA1); (ATFBA1)	Col9D-Col0D	4.52719e-06	-1.55043	down-regulated
AT3G55750	no	AT3G55750	Ribosomal protein L35Ae family protein; FUNCTIONS IN: structural constituent of ribosome; INVOLVED IN: translation, ribosome biogenesis; LOCATED IN: cytosolic ribosome, ribosome, cytosolic large ribosomal subunit, membrane; EXPRESSED IN: guard cell, leaf; CONTAINS InterPro DOMAIN/s: Ribosomal protein L35Ae (InterPro:IPR001780), Ribosomal protein L35Ae, conserved site (InterPro:IPR018266); BEST Ar…	protein_coding	0	Col9D-Col0D	2.86461e-05	-1.54124	down-regulated
AT2G42840	no	AT2G42840	Encodes a putative extracellular proline-rich protein is exclusively expressed in the L1 layer of vegetative, inflorescence and floral meristems and the protoderm of organ primordia.	protein_coding	PROTODERMAL FACTOR 1 (PDF1)	Col9D-Col0D	5.87263e-07	-1.53919	down-regulated
AT1G58280	no	AT1G58280	Phosphoglycerate mutase family protein; LOCATED IN: chloroplast; CONTAINS InterPro DOMAIN/s: Histidine phosphatase superfamily, clade-1 (InterPro:IPR013078); BEST Arabidopsis thaliana protein match is: Phosphoglycerate mutase family protein (TAIR:AT5G64460.8)	protein_coding	0	Col9D-Col0D	1.49339e-06	-1.5382	down-regulated
AT5G02540	no	AT5G02540	NAD(P)-binding Rossmann-fold superfamily protein; FUNCTIONS IN: oxidoreductase activity, binding, catalytic activity; INVOLVED IN: oxidation reduction, metabolic process; EXPRESSED IN: 22 plant structures; EXPRESSED DURING: 13 growth stages; CONTAINS InterPro DOMAIN/s: NAD(P)-binding domain (InterPro:IPR016040), Glucose/ribitol dehydrogenase (InterPro:IPR002347), Short-chain dehydrogenase/reducta…	protein_coding	0	Col9D-Col0D	3.22495e-05	-1.53732	down-regulated
AT1G30520	no	AT1G30520	Encodes a chloroplast O-succinylbenzoyl-CoA ligase. Involved in phylloquinone biosynthesis. Knock mutant is seedling lethal.	protein_coding	ACYL-ACTIVATING ENZYME 14 (AAE14)	Col9D-Col0D	5.96028e-07	-1.5312	down-regulated
AT2G12905	no	AT2G12905	unknown protein	protein_coding	0	Col9D-Col0D	0.00182294	-1.5225	down-regulated
AT1G41880	no	AT1G41880	Ribosomal protein L35Ae family protein; FUNCTIONS IN: structural constituent of ribosome; INVOLVED IN: translation, ribosome biogenesis; LOCATED IN: ribosome, cytosolic large ribosomal subunit, membrane; EXPRESSED IN: leaf; CONTAINS InterPro DOMAIN/s: Ribosomal protein L35Ae (InterPro:IPR001780), Ribosomal protein L35Ae, conserved site (InterPro:IPR018266); BEST Arabidopsis thaliana protein match…	protein_coding	0	Col9D-Col0D	6.95057e-05	-1.51989	down-regulated
AT5G47700	no	AT5G47700	60S acidic ribosomal protein family; FUNCTIONS IN: structural constituent of ribosome; INVOLVED IN: translational elongation; LOCATED IN: cytosol, cytosolic ribosome, ribosome, nucleus, plasma membrane; EXPRESSED IN: 24 plant structures; EXPRESSED DURING: 13 growth stages; CONTAINS InterPro DOMAIN/s: Ribosomal protein 60S (InterPro:IPR001813); BEST Arabidopsis thaliana protein match is: 60S acidi…	protein_coding	0	Col9D-Col0D	0.00776872	-1.51578	down-regulated
AT4G35250	no	AT4G35250	HCF244 is a member of the atypical short-chain dehydrogenase/reductase superfamily, a modified group, which has lost enzyme activity.HCF244 interacts with unknown partners in a 200-400 kD membrane associated complex.	protein_coding	HIGH CHLOROPHYLL FLUORESCENCE PHENOTYPE 244 (HCF244)	Col9D-Col0D	5.22437e-06	-1.5126	down-regulated
AT2G36050	no	AT2G36050	ovate family protein 15 (OFP15); LOCATED IN: chloroplast; EXPRESSED IN: sepal, carpel, stamen; EXPRESSED DURING: 4 anthesis, petal differentiation and expansion stage; CONTAINS InterPro DOMAIN/s: Protein of unknown function DUF623 (InterPro:IPR006458); BEST Arabidopsis thaliana protein match is: ovate family protein 18 (TAIR:AT3G52540.1)	protein_coding	ARABIDOPSIS THALIANA OVATE FAMILY PROTEIN 15 (ATOFP15);OVATE FAMILY PROTEIN 15 (OFP15)	Col9D-Col0D	3.99615e-06	-1.51203	down-regulated
AT1G10740	no	AT1G10740	alpha/beta-Hydrolases superfamily protein; INVOLVED IN: glycerol biosynthetic process; LOCATED IN: endomembrane system; EXPRESSED IN: 24 plant structures; EXPRESSED DURING: 15 growth stages; BEST Arabidopsis thaliana protein match is: alpha/beta-Hydrolases superfamily protein (TAIR:AT1G23330.1)	protein_coding	0	Col9D-Col0D	7.56012e-05	-1.50773	down-regulated
AT2G39460	no	AT2G39460	Encodes a 60S ribosomal protein L23aA (AtrpL23aA). Paralog of RLPL23aB.	protein_coding	ARABIDOPSIS THALIANA RIBOSOMAL PROTEIN L23A (ATRPL23A);RIBOSOMAL PROTEIN L23A (RPL23A);RIBOSOMAL PROTEIN L23AA (RPL23AA);RIBOSOMAL PROTEIN L23A1 (RPL23A1)	Col9D-Col0D	0.00100334	-1.50374	down-regulated
AT5G57290	no	AT5G57290	60S acidic ribosomal protein family; FUNCTIONS IN: structural constituent of ribosome; INVOLVED IN: translational elongation; LOCATED IN: cytosolic ribosome, ribosome, nucleus; EXPRESSED IN: 25 plant structures; EXPRESSED DURING: 13 growth stages; CONTAINS InterPro DOMAIN/s: Ribosomal protein 60S (InterPro:IPR001813); BEST Arabidopsis thaliana protein match is: 60S acidic ribosomal protein family…	protein_coding	RIBOSOMAL P3 PROTEIN B (P3B); (ATP3B)	Col9D-Col0D	7.01799e-07	-1.50338	down-regulated
AT2G27840	no	AT2G27840	Belongs to the plant specific HD2 type proteins; similar to nucleolar Zea mays histone deacetylase; HD2-p39	protein_coding	(HDT4);HISTONE DEACETYLASE 13 (HDA13); (HDT04);HISTONE DEACETYLASE 2D (HD2D)	Col9D-Col0D	8.22699e-09	-1.50242	down-regulated
AT4G38770	no	AT4G38770	Encodes one of four proline-rich proteins in Arabidopsis which are predicted to localize to the cell wall. Transcripts are most abundant in aerial organs of the plant.	protein_coding	PROLINE-RICH PROTEIN 4 (PRP4);ARABIDOPSIS THALIANA PROLINE-RICH PROTEIN 4 (ATPRP4)	Col9D-Col0D	2.21845e-05	-1.49672	down-regulated
AT1G22780	no	AT1G22780	S18 ribosomal protein involved in the binding of f-Met tRNA during initiation of mRNA translation. Expression restricted to meristems. Mutant phenotype-pointed first leaves,reduced fresh weight, growth retardation.	protein_coding	POINTED FIRST LEAVES (PFL);POINTED FIRST LEAVES 1 (PFL1);40S RIBOSOMAL PROTEIN S18 (RPS18A)	Col9D-Col0D	1.93981e-05	-1.49172	down-regulated
AT5G02960	no	AT5G02960	Ribosomal protein S12/S23 family protein; FUNCTIONS IN: structural constituent of ribosome; INVOLVED IN: translation; LOCATED IN: cytosolic small ribosomal subunit, cytosolic ribosome, ribosome; EXPRESSED IN: guard cell, leaf; CONTAINS InterPro DOMAIN/s: Ribosomal protein S23, eukaryotic/archaeal (InterPro:IPR005680), Ribosomal protein S12/S23 (InterPro:IPR006032), Nucleic acid-binding, OB-fold-l…	protein_coding	0	Col9D-Col0D	5.51268e-05	-1.48465	down-regulated
AT1G62510	no	AT1G62510	Bifunctional inhibitor/lipid-transfer protein/seed storage 2S albumin superfamily protein; FUNCTIONS IN: lipid binding; INVOLVED IN: lipid transport; LOCATED IN: endomembrane system; EXPRESSED IN: shoot, cotyledon, leaf whorl, leaf; EXPRESSED DURING: LP.04 four leaves visible, LP.02 two leaves visible; CONTAINS InterPro DOMAIN/s: Bifunctional inhibitor/plant lipid transfer protein/seed storage (I…	protein_coding	0	Col9D-Col0D	0.00352316	-1.48209	down-regulated
AT3G48720	no	AT3G48720	Encodes a hydroxycinnamoyl-CoA: v-hydroxy fatty acid transferase involved in cutin synthesis. Mutants are almost devoid of ferulic acid.	protein_coding	DEFICIENT IN CUTIN FERULATE (DCF)	Col9D-Col0D	1.05871e-06	-1.47474	down-regulated
AT2G47370	no	AT2G47370	Calcium-dependent phosphotriesterase superfamily protein; FUNCTIONS IN: molecular_function unknown; INVOLVED IN: biological_process unknown; LOCATED IN: endomembrane system; CONTAINS InterPro DOMAIN/s: Six-bladed beta-propeller, TolB-like (InterPro:IPR011042); BEST Arabidopsis thaliana protein match is: Calcium-dependent phosphotriesterase superfamily protein (TAIR:AT2G16760.1)	protein_coding	0	Col9D-Col0D	0.00136522	-1.47364	down-regulated
AT3G06700	no	AT3G06700	Ribosomal L29e protein family; FUNCTIONS IN: structural constituent of ribosome; INVOLVED IN: translation, ribosome biogenesis; LOCATED IN: ribosome, cytosolic large ribosomal subunit, nucleolus; EXPRESSED IN: 22 plant structures; EXPRESSED DURING: 13 growth stages; CONTAINS InterPro DOMAIN/s: Ribosomal protein L29e (InterPro:IPR002673); BEST Arabidopsis thaliana protein match is: Ribosomal L29e …	protein_coding	0	Col9D-Col0D	1.14111e-08	-1.47248	down-regulated
AT4G15000	no	AT4G15000	Ribosomal L27e protein family; FUNCTIONS IN: structural constituent of ribosome; INVOLVED IN: translation; LOCATED IN: cytosolic ribosome, ribosome, cytosolic large ribosomal subunit, intracellular; EXPRESSED IN: 23 plant structures; EXPRESSED DURING: 13 growth stages; CONTAINS InterPro DOMAIN/s: Ribosomal protein L27e, conserved site (InterPro:IPR018262), Ribosomal protein L27e (InterPro:IPR0011…	protein_coding	0	Col9D-Col0D	7.7108e-09	-1.46989	down-regulated
AT4G09350	no	AT4G09350	Chaperone DnaJ-domain superfamily protein; FUNCTIONS IN: heat shock protein binding; INVOLVED IN: protein folding; LOCATED IN: chloroplast; EXPRESSED IN: 21 plant structures; EXPRESSED DURING: 13 growth stages; CONTAINS InterPro DOMAIN/s: Molecular chaperone, heat shock protein, Hsp40, DnaJ (InterPro:IPR015609), Heat shock protein DnaJ, N-terminal (InterPro:IPR001623), Heat shock protein DnaJ, co…	protein_coding	CHLORORESPIRATORY REDUCTION J (CRRJ);NADH DEHYDROGENASE-LIKE COMPLEX T (NdhT);DNA J PROTEIN C75 (DJC75)	Col9D-Col0D	6.98454e-06	-1.45957	down-regulated
AT5G64850	no	AT5G64850	FUNCTIONS IN: molecular_function unknown; INVOLVED IN: biological_process unknown; LOCATED IN: plasma membrane; EXPRESSED IN: 22 plant structures; EXPRESSED DURING: 13 growth stages; CONTAINS InterPro DOMAIN/s: RPM1-interacting protein 4, defence response (InterPro:IPR008700); BEST Arabidopsis thaliana protein match is: unknown protein (TAIR:AT5G09960.1)	protein_coding	0	Col9D-Col0D	1.73858e-06	-1.45897	down-regulated
AT5G59870	no	AT5G59870	Encodes HTA6, a histone H2A protein.	protein_coding	HISTONE H2A 6 (HTA6); (H2A.W.6)	Col9D-Col0D	4.01345e-06	-1.45858	down-regulated
AT2G19730	no	AT2G19730	Ribosomal L28e protein family; FUNCTIONS IN: structural constituent of ribosome; INVOLVED IN: translation, ribosome biogenesis; LOCATED IN: in 6 components; EXPRESSED IN: 23 plant structures; EXPRESSED DURING: 14 growth stages; CONTAINS InterPro DOMAIN/s: Ribosomal protein L28e (InterPro:IPR002672); BEST Arabidopsis thaliana protein match is: Ribosomal L28e protein family (TAIR:AT4G29410.2)	protein_coding	0	Col9D-Col0D	0.000525294	-1.4499	down-regulated
AT3G28900	no	AT3G28900	Ribosomal protein L34e superfamily protein; FUNCTIONS IN: structural constituent of ribosome; INVOLVED IN: translation, ribosome biogenesis; LOCATED IN: cytosolic ribosome, ribosome, cytosolic large ribosomal subunit; EXPRESSED IN: 22 plant structures; EXPRESSED DURING: 13 growth stages; CONTAINS InterPro DOMAIN/s: Ribosomal protein L34e, conserved site (InterPro:IPR018065), Ribosomal protein L34…	protein_coding	0	Col9D-Col0D	9.11322e-07	-1.43862	down-regulated
AT1G48600	no	AT1G48600	Encodes a phosphoethanolamine N-methyltransferase that catalyses the last two methylation steps of the three sequential methylations of phosphoethanolamine (PEA) that are required for the synthesis of phosphocholine (PCho) in plants.	protein_coding	PHOSPHOETHANOLAMINE N-METHYLTRANSFERASE (PMEAMT); (AtPMEAMT)	Col9D-Col0D	5.15905e-07	-1.43657	down-regulated
AT5G18660	no	AT5G18660	Encodes a protein with 3,8-divinyl protochlorophyllide a 8-vinyl reductase activity. Mutants accumulate divinyl chlorophyll rather than monovinyl chlorophyll.	protein_coding	PALE-GREEN AND CHLOROPHYLL B REDUCED 2 (PCB2)	Col9D-Col0D	7.29143e-05	-1.43433	down-regulated
AT3G12150	no	AT3G12150	unknown protein; CONTAINS InterPro DOMAIN/s: Protein of unknown function DUF2048 (InterPro:IPR019149)	protein_coding	0	Col9D-Col0D	3.05483e-05	-1.42806	down-regulated
AT4G14320	no	AT4G14320	Zinc-binding ribosomal protein family protein; FUNCTIONS IN: structural constituent of ribosome; INVOLVED IN: translation; LOCATED IN: ribosome, cytosolic large ribosomal subunit; EXPRESSED IN: 22 plant structures; EXPRESSED DURING: 13 growth stages; CONTAINS InterPro DOMAIN/s: Ribosomal protein L44e (InterPro:IPR000552), Ribosomal protein, zinc-binding domain (InterPro:IPR011332); BEST Arabidops…	protein_coding	APICULATA 2 (API2);RPL36A B (RPL36AB)	Col9D-Col0D	0.00124902	-1.42803	down-regulated
AT2G32100	no	AT2G32100	ovate family protein 16 (OFP16); CONTAINS InterPro DOMAIN/s: Protein of unknown function DUF623 (InterPro:IPR006458); BEST Arabidopsis thaliana protein match is: ovate family protein 12 (TAIR:AT1G05420.1)	protein_coding	RABIDOPSIS THALIANA OVATE FAMILY PROTEIN 16 (ATOFP16);OVATE FAMILY PROTEIN 16 (OFP16)	Col9D-Col0D	8.69516e-07	-1.42485	down-regulated
AT4G28190	no	AT4G28190	Encodes a novel Cys-rich protein with a B-box like domain that acts as a negative regulator of meristem cell accumulation in inflorescence and floral meristems as loss-of-function ult1 mutations cause inflorescence meristem enlargement, the production of extra flowers and floral organs, and a decrease in floral meristem determinacy. Acts opposite to CLF which represses AG, but preventing depositi…	protein_coding	ULTRAPETALA1 (ULT1)	Col9D-Col0D	0.00181373	-1.42323	down-regulated
AT2G34460	no	AT2G34460	NAD(P)-binding Rossmann-fold superfamily protein; FUNCTIONS IN: binding, catalytic activity; INVOLVED IN: metabolic process; LOCATED IN: chloroplast thylakoid membrane, chloroplast, plastoglobule, chloroplast envelope; EXPRESSED IN: 21 plant structures; EXPRESSED DURING: 13 growth stages; CONTAINS InterPro DOMAIN/s: NAD(P)-binding domain (InterPro:IPR016040), NmrA-like (InterPro:IPR008030); BEST …	protein_coding	0	Col9D-Col0D	2.51083e-08	-1.42171	down-regulated
AT1G72430	no	AT1G72430	SAUR-like auxin-responsive protein family ; CONTAINS InterPro DOMAIN/s: Auxin responsive SAUR protein (InterPro:IPR003676); BEST Arabidopsis thaliana protein match is: SAUR-like auxin-responsive protein family (TAIR:AT1G17345.1)	protein_coding	SMALL AUXIN UPREGULATED RNA 78 (SAUR78)	Col9D-Col0D	1.07884e-06	-1.42033	down-regulated
AT2G41680	no	AT2G41680	Encodes a NADPH thioredoxin reductase involved in chloroplast protection against oxidative damage.	protein_coding	NADPH-DEPENDENT THIOREDOXIN REDUCTASE C (NTRC)	Col9D-Col0D	4.75632e-09	-1.41573	down-regulated
AT1G76090	no	AT1G76090	Encodes S-adenosyl-methionine-sterol-C-methyltransferase, an enzyme in the sterol biosynthetic pathway.	protein_coding	STEROL METHYLTRANSFERASE 3 (SMT3)	Col9D-Col0D	0.000505644	-1.41544	down-regulated
AT5G06790	no	AT5G06790	unknown protein; FUNCTIONS IN: molecular_function unknown; INVOLVED IN: biological_process unknown; LOCATED IN: chloroplast; EXPRESSED IN: 9 plant structures; EXPRESSED DURING: LP.04 four leaves visible, LP.02 two leaves visible, petal differentiation and expansion stage, D bilateral stage; BEST Arabidopsis thaliana protein match is: unknown protein (TAIR:AT3G57950.1)	protein_coding	0	Col9D-Col0D	0.000329358	-1.41469	down-regulated
AT3G12930	no	AT3G12930	Lojap-related protein; INVOLVED IN: biological_process unknown; LOCATED IN: chloroplast; EXPRESSED IN: 21 plant structures; EXPRESSED DURING: 13 growth stages; CONTAINS InterPro DOMAIN/s: Iojap-related protein (InterPro:IPR004394)	protein_coding	DELAYED GREENING 238 (DG238)	Col9D-Col0D	4.14753e-07	-1.41125	down-regulated
AT1G18440	no	AT1G18440	Peptidyl-tRNA hydrolase family protein; FUNCTIONS IN: aminoacyl-tRNA hydrolase activity; INVOLVED IN: translation; LOCATED IN: chloroplast; EXPRESSED IN: 23 plant structures; EXPRESSED DURING: 14 growth stages; CONTAINS InterPro DOMAIN/s: Peptidyl-tRNA hydrolase, conserved site (InterPro:IPR018171), Peptidyl-tRNA hydrolase (InterPro:IPR001328); BEST Arabidopsis thaliana protein match is: Peptidyl…	protein_coding	0	Col9D-Col0D	1.15121e-06	-1.41122	down-regulated
AT5G05440	no	AT5G05440	Encodes a member of the PYR (pyrabactin resistance )/PYL(PYR1-like)/RCAR (regulatory components of ABA receptor) family proteins with 14 members. PYR/PYL/RCAR family proteins function as abscisic acid sensors. Mediate ABA-dependent regulation of protein phosphatase 2Cs ABI1 and ABI2.	protein_coding	PYRABACTIN RESISTANCE 1-LIKE 5 (PYL5);REGULATORY COMPONENT OF ABA RECEPTOR 8 (RCAR8); (ATPYL5)	Col9D-Col0D	0.00163386	-1.40384	down-regulated
AT2G37600	no	AT2G37600	Ribosomal protein L36e family protein; FUNCTIONS IN: structural constituent of ribosome; INVOLVED IN: translation; LOCATED IN: ribosome, cytosolic large ribosomal subunit; EXPRESSED IN: 22 plant structures; EXPRESSED DURING: 13 growth stages; CONTAINS InterPro DOMAIN/s: Ribosomal protein L36e (InterPro:IPR000509); BEST Arabidopsis thaliana protein match is: Ribosomal protein L36e family protein (…	protein_coding	0	Col9D-Col0D	4.22559e-08	-1.40083	down-regulated
AT3G05560	no	AT3G05560	Ribosomal L22e protein family; FUNCTIONS IN: structural constituent of ribosome; INVOLVED IN: translation; LOCATED IN: cytosolic ribosome, ribosome, cytosolic large ribosomal subunit, nucleolus, plasma membrane; EXPRESSED IN: 22 plant structures; EXPRESSED DURING: 13 growth stages; CONTAINS InterPro DOMAIN/s: Ribosomal protein L22e (InterPro:IPR002671); BEST Arabidopsis thaliana protein match is:…	protein_coding	0	Col9D-Col0D	5.96483e-05	-1.39603	down-regulated
AT3G51080	no	AT3G51080	Encodes a member of the GATA factor family of zinc finger transcription factors.	protein_coding	GATA TRANSCRIPTION FACTOR 6 (GATA6)	Col9D-Col0D	1.07667e-05	-1.38697	down-regulated
AT1G14810	no	AT1G14810	encodes an aspartate semialdehyde dehydrogenase, which produces the branch point intermediate for lysine and threonine/methionine biosynthesis	protein_coding	0	Col9D-Col0D	3.85467e-05	-1.37912	down-regulated
AT5G43870	no	AT5G43870	FUNCTIONS IN: phosphoinositide binding; INVOLVED IN: signal transduction; LOCATED IN: plasma membrane; EXPRESSED IN: 21 plant structures; EXPRESSED DURING: 13 growth stages; CONTAINS InterPro DOMAIN/s: Pleckstrin-like, plant (InterPro:IPR013666), Protein of unknown function DUF828 (InterPro:IPR008546); BEST Arabidopsis thaliana protein match is: Plant protein of unknown function (DUF828) with pla…	protein_coding	0	Col9D-Col0D	3.05483e-05	-1.37819	down-regulated
AT3G09580	no	AT3G09580	FAD/NAD(P)-binding oxidoreductase family protein; LOCATED IN: chloroplast, chloroplast envelope; EXPRESSED IN: 21 plant structures; EXPRESSED DURING: 13 growth stages; CONTAINS InterPro DOMAIN/s: Amine oxidase (InterPro:IPR002937); BEST Arabidopsis thaliana protein match is: Flavin containing amine oxidoreductase family (TAIR:AT5G14220.1)	protein_coding	0	Col9D-Col0D	4.15198e-05	-1.37654	down-regulated
AT1G48630	no	AT1G48630	Encodes a protein with similarity to mammalian RACKs. RACKs function to shuttle activated protein kinase C to different subcellular sites and may also function as a scaffold through physical interactions with other proteins. RACK1B has no phenotype on its own and probably acts redundantly with RACK1A and RACK1C.	protein_coding	RECEPTOR FOR ACTIVATED C KINASE 1B (RACK1B_AT);RECEPTOR FOR ACTIVATED C KINASE 1B (RACK1B)	Col9D-Col0D	3.15503e-07	-1.36904	down-regulated
AT5G45775	no	AT5G45775	Ribosomal L5P family protein; FUNCTIONS IN: structural constituent of ribosome; INVOLVED IN: translation; LOCATED IN: cytosolic large ribosomal subunit, vacuole; EXPRESSED IN: male gametophyte, leaf; CONTAINS InterPro DOMAIN/s: Ribosomal protein L5 (InterPro:IPR002132), Ribosomal protein L5, conserved site (InterPro:IPR020929), Ribosomal protein L5, N-terminal (InterPro:IPR020927), Ribosomal prot…	protein_coding	0	Col9D-Col0D	6.27261e-06	-1.36415	down-regulated
AT1G23290	no	AT1G23290	Encodes a ribosomal protein L27A, a constituent of the large subunit of the ribosomal complex. Regulated by TCP20. The mRNA is cell-to-cell mobile.	protein_coding	RIBOSOMAL PROTEIN L27A (RPL27A); (RPL27AB)	Col9D-Col0D	7.34171e-07	-1.36331	down-regulated
AT5G60670	no	AT5G60670	Ribosomal protein L11 family protein; FUNCTIONS IN: structural constituent of ribosome; INVOLVED IN: translation, ribosome biogenesis; LOCATED IN: ribosome, cytosolic large ribosomal subunit; EXPRESSED IN: 23 plant structures; EXPRESSED DURING: 13 growth stages; CONTAINS InterPro DOMAIN/s: Ribosomal protein L11, C-terminal domain (InterPro:IPR020783), Ribosomal protein L11, N-terminal domain (Int…	protein_coding	RIBOSOMAL PROTEIN LIKE 12C (RPL12C)	Col9D-Col0D	6.75618e-08	-1.34276	down-regulated
AT3G25100	no	AT3G25100	Required for normal meiosis, may act in the last round of DNA replication prior to meiosis, sequence similar to yeast CDC45	protein_coding	CELL DIVISION CYCLE 45 (CDC45)	Col9D-Col0D	0.0023491	-1.34265	down-regulated
AT5G05860	no	AT5G05860	Encodes a cytokinin N-glucosyltransferase that is involved in cytokinin homeostasis and cytokinin response in planta through cytokinin N-glucosylation. Expression is induced by ABA, mannitol and drought stress. Analysis of overexpressors and loss of function mutants indicate a role in response to osmotic and drought stress.	protein_coding	UDP-GLUCOSYL TRANSFERASE 76C2 (UGT76C2)	Col9D-Col0D	0.00249895	-1.34141	down-regulated
AT3G44590	no	AT3G44590	60S acidic ribosomal protein family; FUNCTIONS IN: structural constituent of ribosome; INVOLVED IN: translational elongation; LOCATED IN: cytosol, cytosolic ribosome, ribosome, nucleus; EXPRESSED IN: 25 plant structures; EXPRESSED DURING: 15 growth stages; CONTAINS InterPro DOMAIN/s: Ribosomal protein 60S (InterPro:IPR001813); BEST Arabidopsis thaliana protein match is: 60S acidic ribosomal prote…	protein_coding	0	Col9D-Col0D	9.18954e-05	-1.34037	down-regulated
AT5G22440	no	AT5G22440	Ribosomal protein L1p/L10e family; FUNCTIONS IN: structural constituent of ribosome, RNA binding; INVOLVED IN: translation, RNA processing; LOCATED IN: cytosolic ribosome, ribosome, cytosolic large ribosomal subunit, nucleolus; EXPRESSED IN: 22 plant structures; EXPRESSED DURING: 13 growth stages; CONTAINS InterPro DOMAIN/s: Ribosomal protein L1 (InterPro:IPR002143), Ribosomal protein L1, 2-layer…	protein_coding	0	Col9D-Col0D	9.41159e-07	-1.33843	down-regulated
AT3G48930	no	AT3G48930	embryo defective 1080 (EMB1080); FUNCTIONS IN: structural constituent of ribosome; INVOLVED IN: translation, embryo development ending in seed dormancy; LOCATED IN: cytosolic small ribosomal subunit, cytosolic ribosome, cell wall, membrane; EXPRESSED IN: 22 plant structures; EXPRESSED DURING: 13 growth stages; CONTAINS InterPro DOMAIN/s: Nucleic acid-binding, OB-fold-like (InterPro:IPR016027), Nu…	protein_coding	EMBRYO DEFECTIVE 1080 (EMB1080)	Col9D-Col0D	3.32109e-08	-1.33693	down-regulated
AT3G55280	no	AT3G55280	60S ribosomal protein L23A (RPL23aB). Paralog of RPL23aA	protein_coding	RIBOSOMAL PROTEIN L23AB (RPL23AB);RIBOSOMAL PROTEIN L23A2 (RPL23A2)	Col9D-Col0D	9.19937e-08	-1.33487	down-regulated
AT5G51460	no	AT5G51460	homologous to the C-terminal part of microbial trehalose-6-phosphate phosphatases	protein_coding	TREHALOSE-6-PHOSPHATE PHOSPHATASE A (TPPA); (ATTPPA)	Col9D-Col0D	2.2394e-05	-1.33281	down-regulated
AT2G36885	no	AT2G36885	unknown protein; FUNCTIONS IN: molecular_function unknown; LOCATED IN: chloroplast; EXPRESSED IN: 22 plant structures; EXPRESSED DURING: 13 growth stages	protein_coding	0	Col9D-Col0D	2.33518e-05	-1.33236	down-regulated
AT2G48020	no	AT2G48020	Encodes a zinc transporter ZIF2. Expression of ZIF2 is regulated by alternative splicing.	protein_coding	ZINC-INDUCED FACILITATOR 2 (ZIF2)	Col9D-Col0D	1.27814e-06	-1.33159	down-regulated
AT5G12470	no	AT5G12470	Protein of unknown function (DUF3411); FUNCTIONS IN: molecular_function unknown; INVOLVED IN: biological_process unknown; LOCATED IN: mitochondrion, chloroplast, plastid, chloroplast inner membrane, chloroplast envelope; EXPRESSED IN: 24 plant structures; EXPRESSED DURING: 14 growth stages; CONTAINS InterPro DOMAIN/s: Protein of unknown function DUF3411 (InterPro:IPR021825); BEST Arabidopsis thal…	protein_coding	RETICULATA-RELATED 4 (RER4)	Col9D-Col0D	5.2175e-05	-1.32699	down-regulated
AT3G28220	no	AT3G28220	TRAF-like family protein; FUNCTIONS IN: molecular_function unknown; INVOLVED IN: response to salt stress; LOCATED IN: vacuole, chloroplast envelope; EXPRESSED IN: 19 plant structures; EXPRESSED DURING: 13 growth stages; CONTAINS InterPro DOMAIN/s: TRAF-like (InterPro:IPR008974), MATH (InterPro:IPR002083); BEST Arabidopsis thaliana protein match is: TRAF-like family protein (TAIR:AT1G58270.1)	protein_coding	0	Col9D-Col0D	0.00217683	-1.32604	down-regulated
AT2G42975	no	AT2G42975	unknown protein; FUNCTIONS IN: molecular_function unknown; INVOLVED IN: biological_process unknown; LOCATED IN: chloroplast thylakoid membrane, chloroplast	protein_coding	0	Col9D-Col0D	6.04998e-05	-1.32386	down-regulated
AT1G22850	no	AT1G22850	SNARE associated Golgi protein family; INVOLVED IN: biological_process unknown; LOCATED IN: chloroplast; EXPRESSED IN: 22 plant structures; EXPRESSED DURING: 15 growth stages; CONTAINS InterPro DOMAIN/s: SNARE associated Golgi protein (InterPro:IPR015414); BEST Arabidopsis thaliana protein match is: SNARE associated Golgi protein family (TAIR:AT1G03260.1)	protein_coding	0	Col9D-Col0D	9.52207e-07	-1.31953	down-regulated
AT5G45700	no	AT5G45700	Haloacid dehalogenase-like hydrolase (HAD) superfamily protein; FUNCTIONS IN: phosphatase activity; EXPRESSED IN: 19 plant structures; EXPRESSED DURING: 10 growth stages; CONTAINS InterPro DOMAIN/s: Dullard-like phosphatase domain (InterPro:IPR011948), NLI interacting factor (InterPro:IPR004274); BEST Arabidopsis thaliana protein match is: Haloacid dehalogenase-like hydrolase (HAD) superfamily pr…	protein_coding	0	Col9D-Col0D	0.00562992	-1.31859	down-regulated
AT1G55370	no	AT1G55370	NDH-dependent cyclic electron flow 5 (NDF5); FUNCTIONS IN: carbohydrate binding, catalytic activity; INVOLVED IN: positive regulation of gene expression, photosynthetic electron transport in photosystem I; LOCATED IN: chloroplast, membrane; EXPRESSED IN: 21 plant structures; EXPRESSED DURING: 13 growth stages; CONTAINS InterPro DOMAIN/s: Glycoside hydrolase-type carbohydrate-binding (InterPro:IPR…	protein_coding	NDH-DEPENDENT CYCLIC ELECTRON FLOW 5 (NDF5)	Col9D-Col0D	0.000188135	-1.3179	down-regulated
AT5G14060	no	AT5G14060	lysine-sensitive aspartate kinase	protein_coding	(CARAB-AK-LYS)	Col9D-Col0D	1.00269e-06	-1.30595	down-regulated
AT1G48610	no	AT1G48610	AT hook motif-containing protein; FUNCTIONS IN: DNA binding; INVOLVED IN: biological_process unknown; LOCATED IN: cellular_component unknown; EXPRESSED IN: 14 plant structures; EXPRESSED DURING: 8 growth stages; CONTAINS InterPro DOMAIN/s: A.T hook-like (InterPro:IPR020478), AT hook, DNA-binding motif (InterPro:IPR017956)	protein_coding	0	Col9D-Col0D	0.000304588	-1.30282	down-regulated
AT2G16850	no	AT2G16850	plasma membrane intrinsic protein 2;8 (PIP2;8); FUNCTIONS IN: water channel activity; INVOLVED IN: transport, transmembrane transport; LOCATED IN: membrane; EXPRESSED IN: root, flower, cultured cell, leaf; CONTAINS InterPro DOMAIN/s: Major intrinsic protein, conserved site (InterPro:IPR022357), Aquaporin (InterPro:IPR012269), Major intrinsic protein (InterPro:IPR000425); BEST Arabidopsis thaliana…	protein_coding	PLASMA MEMBRANE INTRINSIC PROTEIN 3B (PIP3B);PLASMA MEMBRANE INTRINSIC PROTEIN 2;8 (PIP2;8)	Col9D-Col0D	5.61348e-07	-1.3025	down-regulated
AT3G49680	no	AT3G49680	Encodes a chloroplast branched-chain amino acid aminotransferase. Complements the yeast leu/iso-leu/val auxotrophy mutant.	protein_coding	(ATBCAT-3);BRANCHED-CHAIN AMINOTRANSFERASE 3 (BCAT3)	Col9D-Col0D	2.07474e-07	-1.3018	down-regulated
AT2G34620	no	AT2G34620	Mitochondrial transcription termination factor family protein; CONTAINS InterPro DOMAIN/s: Mitochodrial transcription termination factor-related (InterPro:IPR003690); BEST Arabidopsis thaliana protein match is: Mitochondrial transcription termination factor family protein (TAIR:AT2G03050.1)	protein_coding	0	Col9D-Col0D	0.00222808	-1.2967	down-regulated
AT5G52100	no	AT5G52100	Is essential for chloroplast NAD(P)H dehydrogenase activity, which is involved in electron transfer between PSII and PSI. Likely functions in biogenesis or stabilization of the NAD(P)H dehydrogenase complex. The mRNA is cell-to-cell mobile.	protein_coding	CHLORORESPIRATION REDUCTION 1 (crr1)	Col9D-Col0D	0.000195471	-1.27916	down-regulated
AT1G56050	no	AT1G56050	GTP-binding protein-related; FUNCTIONS IN: GTP binding; INVOLVED IN: biological_process unknown; LOCATED IN: chloroplast, chloroplast stroma; EXPRESSED IN: 21 plant structures; EXPRESSED DURING: 13 growth stages; CONTAINS InterPro DOMAIN/s: Protein of unknown function DUF933 (InterPro:IPR013029), TGS-like (InterPro:IPR012676), GTP1/OBG (InterPro:IPR006073), Conserved hypothetical protein CHP00092…	protein_coding	(ENGD-2)	Col9D-Col0D	2.27764e-06	-1.27604	down-regulated
AT4G34730	no	AT4G34730	ribosome-binding factor A family protein; FUNCTIONS IN: RNA binding; INVOLVED IN: rRNA processing; LOCATED IN: chloroplast; EXPRESSED IN: 19 plant structures; EXPRESSED DURING: 13 growth stages; CONTAINS InterPro DOMAIN/s: Ribosome-binding factor A, conserved site (InterPro:IPR020053), K homology-like, alpha/beta (InterPro:IPR015946), Ribosome-binding factor A (InterPro:IPR000238)	protein_coding	RBFA DOMAIN-CONTAINING PROTEIN 1 (RBF1)	Col9D-Col0D	2.25635e-05	-1.2726	down-regulated
AT2G20750	no	AT2G20750	member of BETA-EXPANSINS. Naming convention from the Expansin Working Group (Kende et al, 2004. Plant Mol Bio)	protein_coding	EXPANSIN B1 (ATEXPB1);EXPANSIN B1 (EXPB1); (ATHEXP BETA 1.5)	Col9D-Col0D	8.82719e-05	-1.26799	down-regulated
AT4G29270	no	AT4G29270	HAD superfamily, subfamily IIIB acid phosphatase ; FUNCTIONS IN: acid phosphatase activity; INVOLVED IN: biological_process unknown; LOCATED IN: endomembrane system; EXPRESSED IN: 7 plant structures; EXPRESSED DURING: petal differentiation and expansion stage, D bilateral stage; CONTAINS InterPro DOMAIN/s: Acid phosphatase (Class B) (InterPro:IPR005519), Vegetative storage protein/acid phosphatas…	protein_coding	0	Col9D-Col0D	0.00841525	-1.26241	down-regulated
AT1G44446	no	AT1G44446	Encodes chlorophyllide <i>a</i> oxygenase which converts chlorophyllide <i>a</i> to chlorophyllide <i>b</i> by catalyzing two successive hydroxylations at the 7-methyl group of chlorophyllide <i>a</i> . Mutants are deficient in pigments that associate with thylakoid membrane proteins, lacking chlorophyll <i>b</i> and light-harvesting proteins of photosystem II. The protein was shown through cross…	protein_coding	ARABIDOPSIS THALIANA CHLOROPHYLL A OXYGENASE (ATCAO);CHLOROPHYLL A OXYGENASE (CAO);CHLORINA 1 (CH1)	Col9D-Col0D	4.3845e-07	-1.24936	down-regulated
AT1G57770	no	AT1G57770	FAD/NAD(P)-binding oxidoreductase family protein; FUNCTIONS IN: oxidoreductase activity; LOCATED IN: chloroplast; EXPRESSED IN: 21 plant structures; EXPRESSED DURING: 13 growth stages; CONTAINS InterPro DOMAIN/s: Amine oxidase (InterPro:IPR002937); BEST Arabidopsis thaliana protein match is: carotenoid isomerase (TAIR:AT1G06820.1)	protein_coding	0	Col9D-Col0D	1.06979e-05	-1.24857	down-regulated
AT2G18020	no	AT2G18020	embryo defective 2296 (EMB2296); FUNCTIONS IN: structural constituent of ribosome, protein binding; INVOLVED IN: translation, embryo development ending in seed dormancy; LOCATED IN: in 7 components; EXPRESSED IN: male gametophyte, guard cell, cultured cell; EXPRESSED DURING: L mature pollen stage, M germinated pollen stage; CONTAINS InterPro DOMAIN/s: Nucleic acid-binding, OB-fold (InterPro:IPR01…	protein_coding	EMBRYO DEFECTIVE 2296 (EMB2296)	Col9D-Col0D	4.44882e-05	-1.23185	down-regulated
AT2G27530	no	AT2G27530	Encodes ribosomal protein L10aP. Identified in a screen for enhancers of as1. as1/pgy double mutants show defects in leaf vascular patterning and adaxial cell fate. Double mutant analysis indicates pgy genes function in the same pathway as REV, KAN1 and KAN2.	protein_coding	PIGGYBACK1 (PGY1)	Col9D-Col0D	0.000179865	-1.23059	down-regulated
AT2G32960	no	AT2G32960	Encodes an atypical dual-speci&#64257;city phosphatase.	protein_coding	PLANT AND FUNGI ATYPICAL DUAL-SPECI&#64257;CITY PHOSPHATASE 2 (PFA-DSP2); (AtPFA-DSP2)	Col9D-Col0D	0.00725892	-1.22923	down-regulated
AT2G36620	no	AT2G36620	RPL24A encodes ribosomal protein L24, homolog of cytosolic RPL24, found in archaea and higher eukaryotes. Arabidopsis has two RPL24 homologs, RPL24A (AT2G36620) and RPL24B (AT3G53020).	protein_coding	RIBOSOMAL PROTEIN L24 (RPL24A)	Col9D-Col0D	1.46302e-05	-1.21885	down-regulated
AT3G05180	no	AT3G05180	GDSL-motif esterase/acyltransferase/lipase. Enzyme group with broad substrate specificity that may catalyze acyltransfer or hydrolase reactions with lipid and non-lipid substrates.	protein_coding	0	Col9D-Col0D	2.30647e-05	-1.21775	down-regulated
AT1G16080	no	AT1G16080	unknown protein; LOCATED IN: apoplast, chloroplast stroma, chloroplast, chloroplast envelope; EXPRESSED IN: 23 plant structures; EXPRESSED DURING: 14 growth stages	protein_coding	0	Col9D-Col0D	3.04086e-06	-1.21774	down-regulated
AT2G44040	no	AT2G44040	Dihydrodipicolinate reductase, bacterial/plant; FUNCTIONS IN: dihydrodipicolinate reductase activity; INVOLVED IN: oxidation reduction, lysine biosynthetic process via diaminopimelate, metabolic process, diaminopimelate biosynthetic process; LOCATED IN: chloroplast; EXPRESSED IN: cotyledon; CONTAINS InterPro DOMAIN/s: Dihydrodipicolinate reductase, C-terminal (InterPro:IPR022663), NAD(P)-binding …	protein_coding	0	Col9D-Col0D	0.000646737	-1.20742	down-regulated
AT3G48730	no	AT3G48730	glutamate-1-semialdehyde 2,1-aminomutase 2 (GSA2); FUNCTIONS IN: glutamate-1-semialdehyde 2,1-aminomutase activity, pyridoxal phosphate binding, transaminase activity, catalytic activity; INVOLVED IN: porphyrin biosynthetic process; LOCATED IN: chloroplast stroma, chloroplast, chloroplast envelope; EXPRESSED IN: 23 plant structures; EXPRESSED DURING: 15 growth stages; CONTAINS InterPro DOMAIN/s: …	protein_coding	GLUTAMATE-1-SEMIALDEHYDE 2,1-AMINOMUTASE 2 (GSA2);GLUTAMATE-L-SEMIALDEHYDE AMINOMUTASE (GSAM)	Col9D-Col0D	1.59722e-06	-1.20639	down-regulated
AT5G63100	no	AT5G63100	S-adenosyl-L-methionine-dependent methyltransferases superfamily protein; INVOLVED IN: biological_process unknown; LOCATED IN: chloroplast; EXPRESSED IN: 18 plant structures; EXPRESSED DURING: 12 growth stages; BEST Arabidopsis thaliana protein match is: S-adenosyl-L-methionine-dependent methyltransferases superfamily protein (TAIR:AT5G44600.1)	protein_coding	0	Col9D-Col0D	0.00758869	-1.2059	down-regulated
AT2G31380	no	AT2G31380	a B-box zinc finger protein that interacts with COP1. contains a novel 11 amino acid motif at the C-terminus (also found at the N-terminus of HY5) that is involved in the COP1 interaction.	protein_coding	SALT TOLERANCE HOMOLOGUE (STH);B-BOX DOMAIN PROTEIN 25 (BBX25)	Col9D-Col0D	0.000822478	-1.19659	down-regulated
AT1G62960	no	AT1G62960	Encodes an aminotransferase with broad specificity for aspartate and aromatic amino aids such as tyrosine and phenylalanine. It does not act on branched chain amino acids and does not have ACC synthase activity.	protein_coding	ACC SYNTHASE 10 (ACS10)	Col9D-Col0D	8.35331e-07	-1.19364	down-regulated
AT1G21060	no	AT1G21060	Protein of unknown function, DUF547; FUNCTIONS IN: molecular_function unknown; INVOLVED IN: biological_process unknown; LOCATED IN: chloroplast; EXPRESSED IN: 16 plant structures; EXPRESSED DURING: 8 growth stages; CONTAINS InterPro DOMAIN/s: Protein of unknown function DUF547 (InterPro:IPR006869); BEST Arabidopsis thaliana protein match is: Protein of unknown function, DUF547 (TAIR:AT1G76620.1)	protein_coding	0	Col9D-Col0D	0.000320156	-1.19135	down-regulated
AT1G44110	no	AT1G44110	Cyclin A1;1 (CYCA1;1); CONTAINS InterPro DOMAIN/s: Cyclin, C-terminal (InterPro:IPR004367), Cyclin (InterPro:IPR006670), G2/mitotic-specific cyclin A (InterPro:IPR015453), Cyclin-like (InterPro:IPR011028), Cyclin-related (InterPro:IPR013763), Cyclin, N-terminal (InterPro:IPR006671), Cyclin, A/B/D/E (InterPro:IPR014400); BEST Arabidopsis thaliana protein match is: CYCLIN A1;2 (TAIR:AT1G77390.1)	protein_coding	CYCLIN A1;1 (CYCA1;1)	Col9D-Col0D	0.00947884	-1.18856	down-regulated
AT3G54720	no	AT3G54720	Encodes glutamate carboxypeptidase. Various alleles show-increased cotyledon number and rate of leaf initiation, show transformation of leaves to cotyledons, altered flowering time and photomorphogenesis and an increased level of cytokinin biosynthesis. Involved in ethylene enhanced hypocotyl elongation in the light. Strong genetic interaction between TGH and AMP1.	protein_coding	ALTERED MERISTEM PROGRAM 1 (AMP1);CONSTITUTIVE MORPHOGENESIS 2 (COP2);HAUPTLING (HPT);PRIMORDIA TIMING (PT);MULTIFOLIA (MFO1); (MFO1); (ATAMP1)	Col9D-Col0D	0.000529856	-1.18438	down-regulated
AT3G02830	no	AT3G02830	Encodes a zinc finger protein that binds to PORA mRNA in vivo and recruits the Pfr form of phytochrome to the 5&#8242;-UTR of PORA mRNA to regulate translation of the mRNA.	protein_coding	ZINC FINGER PROTEIN 1 (ZFN1);PENTA 1 (PNT1)	Col9D-Col0D	3.76119e-07	-1.1798	down-regulated
AT5G27850	no	AT5G27850	Ribosomal protein L18e/L15 superfamily protein; FUNCTIONS IN: structural constituent of ribosome; INVOLVED IN: translation; LOCATED IN: cytosolic ribosome, cytosolic large ribosomal subunit, vacuole, large ribosomal subunit, membrane; EXPRESSED IN: 23 plant structures; EXPRESSED DURING: 13 growth stages; CONTAINS InterPro DOMAIN/s: Ribosomal protein L18e (InterPro:IPR000039), Ribosomal protein L1…	protein_coding	0	Col9D-Col0D	4.58638e-07	-1.17859	down-regulated
AT4G16140	no	AT4G16140	proline-rich family protein	protein_coding	0	Col9D-Col0D	0.00932426	-1.17573	down-regulated
AT2G37270	no	AT2G37270	One of two genes encoding the ribosomal protein S5. Expressed at a lower level compared to ATRPS5A.	protein_coding	RIBOSOMAL PROTEIN 5B (ATRPS5B);RIBOSOMAL PROTEIN 5B (RPS5B)	Col9D-Col0D	8.77745e-05	-1.17226	down-regulated
AT5G05240	no	AT5G05240	Uncharacterised conserved protein (UCP030365); CONTAINS InterPro DOMAIN/s: Uncharacterised conserved protein UCP030365 (InterPro:IPR016953); BEST Arabidopsis thaliana protein match is: Uncharacterised conserved protein (UCP030365) (TAIR:AT2G40630.1)	protein_coding	0	Col9D-Col0D	0.00166582	-1.16297	down-regulated
AT5G44680	no	AT5G44680	DNA glycosylase superfamily protein; FUNCTIONS IN: DNA-3-methyladenine glycosylase I activity, catalytic activity; INVOLVED IN: DNA repair, base-excision repair; EXPRESSED IN: 21 plant structures; EXPRESSED DURING: 13 growth stages; CONTAINS InterPro DOMAIN/s: DNA glycosylase (InterPro:IPR011257), Methyladenine glycosylase (InterPro:IPR005019); BEST Arabidopsis thaliana protein match is: DNA glyc…	protein_coding	0	Col9D-Col0D	4.57911e-05	-1.15989	down-regulated
AT5G20720	no	AT5G20720	Encodes a chloroplast co-chaperonin with similarity to CPN21 from spinach, E.coli GroES.	protein_coding	CHAPERONIN 20 (CPN20);CHLOROPLAST CHAPERONIN 10 (CPN10);CHLOROPLAST CHAPERONIN 10 (CHCPN10); (ATCPN21); (CPN21)	Col9D-Col0D	0.000627436	-1.15957	down-regulated
AT3G55400	no	AT3G55400	OVULE ABORTION 1 (OVA1); FUNCTIONS IN: methionine-tRNA ligase activity, aminoacyl-tRNA ligase activity, ATP binding; INVOLVED IN: tRNA aminoacylation for protein translation, ovule development; LOCATED IN: mitochondrion, chloroplast; EXPRESSED IN: 23 plant structures; EXPRESSED DURING: 15 growth stages; CONTAINS InterPro DOMAIN/s: Rossmann-like alpha/beta/alpha sandwich fold (InterPro:IPR014729),…	protein_coding	OVULE ABORTION 1 (OVA1)	Col9D-Col0D	8.60757e-07	-1.15794	down-regulated
AT1G52340	no	AT1G52340	Encodes a cytosolic short-chain dehydrogenase/reductase involved in the conversion of xanthoxin to ABA-aldehyde during ABA biosynthesis. Mutants are insensitive to sucrose and glucose.	protein_coding	IMPAIRED SUCROSE INDUCTION 4 (ISI4);SALT RESISTANT 1 (SRE1);ARABIDOPSIS THALIANA ABA DEFICIENT 2 (ATABA2);SHORT-CHAIN DEHYDROGENASE/REDUCTASE 1 (ATSDR1);SUGAR-INSENSITIVE 4 (SIS4);ABA DEFICIENT 2 (ABA2);SHORT-CHAIN DEHYDROGENASE REDUCTASE 1 (SDR1);GLUCOSE INSENSITIVE 1 (GIN1)	Col9D-Col0D	7.69032e-05	-1.15639	down-regulated
AT3G04140	no	AT3G04140	Ankyrin repeat family protein; CONTAINS InterPro DOMAIN/s: Ankyrin repeat-containing domain (InterPro:IPR020683), Ankyrin repeat (InterPro:IPR002110); BEST Arabidopsis thaliana protein match is: Ankyrin repeat family protein (TAIR:AT3G01750.1)	protein_coding	0	Col9D-Col0D	4.44204e-06	-1.15393	down-regulated
AT4G25240	no	AT4G25240	Encodes GPI-anchored SKU5-like protein.	protein_coding	SKU5 SIMILAR 1 (SKS1)	Col9D-Col0D	0.00918318	-1.13691	down-regulated
AT5G04530	no	AT5G04530	Encodes KCS19, a member of the 3-ketoacyl-CoA synthase family involved in the biosynthesis of VLCFA (very long chain fatty acids).	protein_coding	3-KETOACYL-COA SYNTHASE 19 (KCS19)	Col9D-Col0D	0.00526104	-1.13488	down-regulated
AT1G73620	no	AT1G73620	Pathogenesis-related thaumatin superfamily protein; INVOLVED IN: response to other organism; LOCATED IN: membrane; EXPRESSED IN: 17 plant structures; EXPRESSED DURING: 9 growth stages; CONTAINS InterPro DOMAIN/s: Thaumatin, conserved site (InterPro:IPR017949), Thaumatin, pathogenesis-related (InterPro:IPR001938); BEST Arabidopsis thaliana protein match is: Pathogenesis-related thaumatin superfami…	protein_coding	0	Col9D-Col0D	0.00284657	-1.13332	down-regulated
AT3G23080	no	AT3G23080	Polyketide cyclase/dehydrase and lipid transport superfamily protein; CONTAINS InterPro DOMAIN/s: Lipid-binding START (InterPro:IPR002913); BEST Arabidopsis thaliana protein match is: Polyketide cyclase/dehydrase and lipid transport superfamily protein (TAIR:AT4G14500.1)	protein_coding	0	Col9D-Col0D	0.00374496	-1.13061	down-regulated
AT5G26260	no	AT5G26260	TRAF-like family protein; FUNCTIONS IN: molecular_function unknown; INVOLVED IN: biological_process unknown; LOCATED IN: chloroplast; EXPRESSED IN: hypocotyl, root, callus; CONTAINS InterPro DOMAIN/s: TRAF-like (InterPro:IPR008974), MATH (InterPro:IPR002083); BEST Arabidopsis thaliana protein match is: TRAF-like family protein (TAIR:AT5G26280.1)	protein_coding	0	Col9D-Col0D	9.56043e-05	-1.12452	down-regulated
AT2G03750	no	AT2G03750	P-loop containing nucleoside triphosphate hydrolases superfamily protein; FUNCTIONS IN: sulfotransferase activity; INVOLVED IN: biological_process unknown; LOCATED IN: endomembrane system; EXPRESSED IN: 20 plant structures; EXPRESSED DURING: 13 growth stages; CONTAINS InterPro DOMAIN/s: Sulfotransferase domain (InterPro:IPR000863); BEST Arabidopsis thaliana protein match is: P-loop containing nuc…	protein_coding	0	Col9D-Col0D	7.06303e-05	-1.1241	down-regulated
AT3G04840	no	AT3G04840	Ribosomal protein S3Ae; FUNCTIONS IN: structural constituent of ribosome; INVOLVED IN: translation; LOCATED IN: cytosolic small ribosomal subunit, cytosolic ribosome, plasma membrane, chloroplast; EXPRESSED IN: 27 plant structures; EXPRESSED DURING: 16 growth stages; CONTAINS InterPro DOMAIN/s: Ribosomal protein S3Ae, conserved site (InterPro:IPR018281), Ribosomal protein S3Ae (InterPro:IPR001593…	protein_coding	0	Col9D-Col0D	4.8444e-08	-1.1221	down-regulated
AT1G55480	no	AT1G55480	Encodes a member of a novel plant protein family containing a PDZ, a K-box, and a TPR motif. mRNA but not protein levels decrease after wounding. ZKT is phosphorylated at Thr and Ser residues after wounding. The mRNA is cell-to-cell mobile.	protein_coding	PROTEIN CONTAINING PDZ DOMAIN, A K-BOX DOMAIN, AND A TPR REGION (ZKT)	Col9D-Col0D	0.000946034	-1.11635	down-regulated
AT3G07430	no	AT3G07430	YLMG1-1; FUNCTIONS IN: molecular_function unknown; INVOLVED IN: nucleoid organization, chloroplast fission, embryo development ending in seed dormancy; LOCATED IN: chloroplast, chloroplast envelope, thylakoid membrane; EXPRESSED IN: 22 plant structures; EXPRESSED DURING: 13 growth stages; CONTAINS InterPro DOMAIN/s: Protein of unknown function YGGT (InterPro:IPR003425); BEST Arabidopsis thaliana …	protein_coding	EMBRYO DEFECTIVE 1990 (emb1990); (ATYLMG1-1); (YLMG1-1)	Col9D-Col0D	0.000147832	-1.11558	down-regulated
AT3G06730	no	AT3G06730	Encodes a plastidial thioredoxin (TRX) isoform that defines a branch of plastidial TRXs lying between x- and y-type TRXs and thus was named TRX z. Possesses disulfide reductase activity in vitro. TRX z was previously named as Trx p (thioredoxin putative and plastidic) before its thioredoxin activity was confirmed (Meng et al., PNAS 2010, 107:3900). Knockout mutant of TRX z has a severe albino phe…	protein_coding	THIOREDOXIN PUTATIVE PLASTIDIC (TRX P);THIOREDOXIN Z (TRX z)	Col9D-Col0D	5.59321e-05	-1.11442	down-regulated
AT1G11870	no	AT1G11870	Seryl-tRNA synthetase targeted to chloroplasts and mitochondria. Its inactivation causes developmental arrest of chloroplasts and mitochondria in Nicotiana benthamiana.	protein_coding	(ATSRS);SERYL-TRNA SYNTHETASE (SRS)	Col9D-Col0D	0.000321289	-1.10999	down-regulated
AT5G47500	no	AT5G47500	predicted to encode a pectin methylesterase	protein_coding	PECTIN METHYLESTERASE 5 (PME5)	Col9D-Col0D	0.000363731	-1.10611	down-regulated
AT2G31070	no	AT2G31070	TCP family protein involved in heterchronic regulation of leaf differentiation.	protein_coding	TCP DOMAIN PROTEIN 10 (tcp10)	Col9D-Col0D	3.14042e-05	-1.10136	down-regulated
AT5G06980	no	AT5G06980	unknown protein; FUNCTIONS IN: molecular_function unknown; INVOLVED IN: response to karrikin; LOCATED IN: cellular_component unknown; EXPRESSED IN: 21 plant structures; EXPRESSED DURING: 11 growth stages; BEST Arabidopsis thaliana protein match is: unknown protein (TAIR:AT3G12320.1).	protein_coding	NIGHT LIGHT-INDUCIBLE AND CLOCK-REGULATED 4 (LNK4)	Col9D-Col0D	0.00109222	-1.09925	down-regulated
AT3G56340	no	AT3G56340	Ribosomal protein S26e family protein; FUNCTIONS IN: structural constituent of ribosome; INVOLVED IN: translation, ribosome biogenesis; LOCATED IN: cytosolic small ribosomal subunit, cytosolic ribosome, ribosome, membrane; EXPRESSED IN: 23 plant structures; EXPRESSED DURING: 13 growth stages; CONTAINS InterPro DOMAIN/s: Ribosomal protein S26e (InterPro:IPR000892); BEST Arabidopsis thaliana protei…	protein_coding	0	Col9D-Col0D	3.58595e-06	-1.09272	down-regulated
AT2G14880	no	AT2G14880	SWIB/MDM2 domain superfamily protein; FUNCTIONS IN: molecular_function unknown; INVOLVED IN: biological_process unknown; LOCATED IN: chloroplast; EXPRESSED IN: 22 plant structures; EXPRESSED DURING: 13 growth stages; CONTAINS InterPro DOMAIN/s: SWIB/MDM2 domain (InterPro:IPR003121), SWIB domain (InterPro:IPR019835); BEST Arabidopsis thaliana protein match is: SWIB/MDM2 domain superfamily protein …	protein_coding	0	Col9D-Col0D	0.000420921	-1.08293	down-regulated
AT5G19730	no	AT5G19730	Pectin lyase-like superfamily protein; FUNCTIONS IN: pectinesterase activity; INVOLVED IN: cell wall modification; LOCATED IN: cell wall, plant-type cell wall, cytoplasm; EXPRESSED IN: 17 plant structures; EXPRESSED DURING: 8 growth stages; CONTAINS InterPro DOMAIN/s: Pectinesterase, active site (InterPro:IPR018040), Pectin lyase fold/virulence factor (InterPro:IPR011050), Pectinesterase, catalyt…	protein_coding	0	Col9D-Col0D	0.00858588	-1.07847	down-regulated
AT5G07690	no	AT5G07690	Encodes a putative transcription factor (MYB29).	protein_coding	MYB DOMAIN PROTEIN 29 (MYB29);MYB DOMAIN PROTEIN 29 (ATMYB29);PRODUCTION OF METHIONINE-DERIVED GLUCOSINOLATE 2 (PMG2)	Col9D-Col0D	0.000429862	-1.07339	down-regulated
AT3G58610	no	AT3G58610	ketol-acid reductoisomerase; FUNCTIONS IN: copper ion binding, ketol-acid reductoisomerase activity; INVOLVED IN: response to cadmium ion, branched chain family amino acid biosynthetic process; LOCATED IN: in 6 components; EXPRESSED IN: 26 plant structures; EXPRESSED DURING: 15 growth stages; CONTAINS InterPro DOMAIN/s: Acetohydroxy acid isomeroreductase, catalytic (InterPro:IPR013116), 6-phospho…	protein_coding	0	Col9D-Col0D	5.02661e-07	-1.05955	down-regulated
AT4G31700	no	AT4G31700	Encodes a putative ribosomal protein S6 (rps6a). RPS6A and RPS6B are fully redundant and essential during gametogenesis.	protein_coding	RIBOSOMAL PROTEIN S6 (RPS6); (RPS6A); (ATRPS6)	Col9D-Col0D	1.71079e-07	-1.0568	down-regulated
AT5G61130	no	AT5G61130	Encodes a plasmodesmatal localized protein with callose binding activity. The function of PDCB1 is unknown but overexpression leads to the hyperaccumulation of callose.	protein_coding	PLASMODESMATA CALLOSE-BINDING PROTEIN 1 (PDCB1); (ATPDCB1)	Col9D-Col0D	1.22435e-05	-1.05543	down-regulated
AT4G03110	no	AT4G03110	Encodes a putative RNA-binding protein that is located in the cytoplasm and is involved in the hypersensitive response and positively regulates salicylic acid-mediated immunity.	protein_coding	(ATBRN1);BRUNO-LIKE 1 (BRN1);RNA-BINDING PROTEIN-DEFENSE RELATED 1 (RBP-DR1);RNA-BINDING PROTEIN-DEFENSE RELATED 1 (AtRBP-DR1)	Col9D-Col0D	2.00247e-05	-1.05139	down-regulated
AT3G16420	no	AT3G16420	The PBP1(PYK10-binding protein 1) assists the PYK10 (beta-glucosidase complex) in its activity and may act like a molecular chaperone that facilitates the correct polymerization of PYK10, when tissues are damaged and subcellular structures are destroyed by pests. The mRNA is cell-to-cell mobile.	protein_coding	PYK10-BINDING PROTEIN 1 (PBP1); (PBPI);JACALIN-RELATED LECTIN 30 (JAL30)	Col9D-Col0D	5.39783e-05	-1.04751	down-regulated
AT1G29460	no	AT1G29460	SAUR-like auxin-responsive protein family ; FUNCTIONS IN: molecular_function unknown; INVOLVED IN: response to auxin stimulus; LOCATED IN: mitochondrion; EXPRESSED IN: 12 plant structures; EXPRESSED DURING: 9 growth stages; CONTAINS InterPro DOMAIN/s: Auxin responsive SAUR protein (InterPro:IPR003676); BEST Arabidopsis thaliana protein match is: SAUR-like auxin-responsive protein family (TAIR:AT1…	protein_coding	SMALL AUXIN UPREGULATED RNA 65 (SAUR65)	Col9D-Col0D	0.000552892	-1.04332	down-regulated
AT2G43750	no	AT2G43750	Arabidopsis thaliana O-acetylserine (thiol) lyase (OAS-TL) isoform oasB, the key enzyme for fixation of inorganic sulfide. It catalyzes the formation of cysteine from O-acetylserine and inorganic sulfide. Required for pollen tube growth and/or fertilization.	protein_coding	O-ACETYLSERINE (THIOL) LYASE B (OASB);ARABIDOPSIS CYSTEINE SYNTHASE 1 (ACS1);CHLOROPLAST O-ACETYLSERINE SULFHYDRYLASE 1 (CPACS1);ARABIDOPSIS THALIANA CYSTEIN SYNTHASE-B (ATCS-B)	Col9D-Col0D	1.4234e-05	-1.03729	down-regulated
AT3G55800	no	AT3G55800	Encodes the chloroplast enzyme sedoheptulose-1,7-bisphosphatase (SBPase), involved in the carbon reduction of the Calvin cycle. Increase in SBPase activity in transgenic lines accumulate up to 50% more sucrose and starch than wild-type. The mRNA is cell-to-cell mobile.	protein_coding	SEDOHEPTULOSE-BISPHOSPHATASE (SBPASE)	Col9D-Col0D	0.000146396	-1.0331	down-regulated
AT1G65590	no	AT1G65590	Encodes a protein with beta-hexosaminidase activity. Located on the plasma membrane.	protein_coding	BETA-HEXOSAMINIDASE 3 (HEXO3); (ATHEX1)	Col9D-Col0D	0.000256672	-1.03292	down-regulated
AT3G47370	no	AT3G47370	Ribosomal protein S10p/S20e family protein; FUNCTIONS IN: structural constituent of ribosome, RNA binding; INVOLVED IN: translation; LOCATED IN: in 6 components; EXPRESSED IN: 23 plant structures; EXPRESSED DURING: 13 growth stages; CONTAINS InterPro DOMAIN/s: Ribosomal protein S10, conserved site (InterPro:IPR018268), Ribosomal protein S10, eukaryotic/archaeal (InterPro:IPR005729), Ribosomal pro…	protein_coding	0	Col9D-Col0D	5.54317e-05	-1.03011	down-regulated
AT3G19450	no	AT3G19450	Encodes a catalytically active cinnamyl alcohol dehydrogenase which uses p-coumaryl aldehyde as a preferred substrate. It can also use caffeyl, coniferyl and d-hydroxyconiferyl aldehydes as substrates. The mRNA is cell-to-cell mobile.	protein_coding	CINNAMYL ALCOHOL DEHYDROGENASE 4 (CAD4); (ATCAD4); (CAD); (CAD-C)	Col9D-Col0D	0.00137037	-1.01703	down-regulated
AT2G32640	no	AT2G32640	Encodes a lycopene beta cyclase that catalyzes the addition of beta-ionone end groups to the end of lycopene molecules.	protein_coding	SUPPRESSOR OF ZEAXANTHIN-LESS 1 (SZL1);LYCOPENE BETA-CYLCASE (LCYB)	Col9D-Col0D	0.000211175	-1.01532	down-regulated
AT4G08930	no	AT4G08930	Encodes a protein disulfide isomerase-like (PDIL) protein, a member of a multigene family within the thioredoxin (TRX) superfamily. This protein also belongs to the adenosine 5'-phosphosulfate reductase-like (APRL) group. The mRNA is cell-to-cell mobile.	protein_coding	APR-LIKE 6 (ATAPRL6);APR-LIKE 6 (APRL6)	Col9D-Col0D	0.00104434	-1.01232	down-regulated
AT5G35970	no	AT5G35970	P-loop containing nucleoside triphosphate hydrolases superfamily protein; FUNCTIONS IN: hydrolase activity, DNA binding, ATP binding; INVOLVED IN: biological_process unknown; LOCATED IN: chloroplast, chloroplast envelope; EXPRESSED IN: 22 plant structures; EXPRESSED DURING: 13 growth stages; CONTAINS InterPro DOMAIN/s: Restriction endonuclease, type I, R subunit/Type III, Res subunit (InterPro:IP…	protein_coding	0	Col9D-Col0D	0.00900314	-1.00236	down-regulated
AT4G14270	AT4G14270	no	Protein containing PAM2 motif which mediates interaction with the PABC domain of polyadenyl binding proteins.	protein_coding	0	Col9D-Col0D	0.0004097	1.00041	up-regulated
AT1G22160	AT1G22160	no	Protein of unknown function (DUF581); CONTAINS InterPro DOMAIN/s: Protein of unknown function DUF581 (InterPro:IPR007650); BEST Arabidopsis thaliana protein match is: Protein of unknown function (DUF581) (TAIR:AT1G78020.1)	protein_coding	0	Col9D-Col0D	0.00390863	1.0081	up-regulated
AT5G40720	AT5G40720	no	CONTAINS InterPro DOMAIN/s: Protein of unknown function DUF23 (InterPro:IPR008166); BEST Arabidopsis thaliana protein match is: zinc finger (C3HC4-type RING finger) family protein (TAIR:AT3G27330.1)	protein_coding	0	Col9D-Col0D	0.00667556	1.01491	up-regulated
AT1G19300	AT1G19300	no	The PARVUS/GLZ1 gene encodes a putative family 8 glycosyl transferase that contributes to xylan biosynthesis. Its gene expression shows good co-variance with the IRX3 gene involved in secondary cell wall synthesis. PARVUS/GLZ1 is predicted to have galacturonosyltransferase activity and may be involved in the formation of the complex oligosaccharide sequence present at the reducing end of xylan. P…	protein_coding	GALACTURONOSYLTRANSFERASE-LIKE 1 (GATL1);PARVUS (PARVUS);GAOLAOZHUANGREN 1 (GLZ1); (ATGATL1)	Col9D-Col0D	0.0053197	1.02024	up-regulated
AT3G14620	AT3G14620	no	putative cytochrome P450 The mRNA is cell-to-cell mobile.	protein_coding	CYTOCHROME P450, FAMILY 72, SUBFAMILY A, POLYPEPTIDE 8 (CYP72A8)	Col9D-Col0D	0.000688788	1.02415	up-regulated
AT3G05650	AT3G05650	no	receptor like protein 32 (RLP32); FUNCTIONS IN: kinase activity; INVOLVED IN: signal transduction, defense response; LOCATED IN: endomembrane system; EXPRESSED IN: 22 plant structures; EXPRESSED DURING: 13 growth stages; CONTAINS InterPro DOMAIN/s: Leucine-rich repeat-containing N-terminal domain, type 2 (InterPro:IPR013210), Leucine-rich repeat (InterPro:IPR001611); BEST Arabidopsis thaliana pro…	protein_coding	RECEPTOR LIKE PROTEIN 32 (AtRLP32);RECEPTOR LIKE PROTEIN 32 (RLP32)	Col9D-Col0D	0.000393129	1.02883	up-regulated
AT1G76700	AT1G76700	no	DNAJ heat shock N-terminal domain-containing protein; FUNCTIONS IN: unfolded protein binding, heat shock protein binding; INVOLVED IN: protein folding; LOCATED IN: cellular_component unknown; EXPRESSED IN: 24 plant structures; EXPRESSED DURING: 13 growth stages; CONTAINS InterPro DOMAIN/s: Molecular chaperone, heat shock protein, Hsp40, DnaJ (InterPro:IPR015609), Heat shock protein DnaJ, N-termin…	protein_coding	0	Col9D-Col0D	0.00181111	1.0294	up-regulated
AT3G29035	AT3G29035	no	Encodes a protein with transcription factor activity. Note: this protein (AT3G29035) on occasion has also been referred to as AtNAC3, not to be confused with the AtNAC3 found at locus AT3G15500. The mRNA is cell-to-cell mobile.	protein_coding	NAC DOMAIN CONTAINING PROTEIN 3 (ATNAC3);ARABIDOPSIS NAC DOMAIN CONTAINING PROTEIN 59 (ANAC059);NAC DOMAIN CONTAINING PROTEIN 3 (NAC3);ORE1 SISTER1 (ORS1)	Col9D-Col0D	0.000850696	1.03518	up-regulated
AT2G21620	AT2G21620	no	Encodes gene that is induced in response to desiccation; mRNA expression is seen 10 and 24 hrs after start of desiccation treatment.	protein_coding	RESPONSIVE TO DESICCATION 2 (RD2)	Col9D-Col0D	1.79943e-05	1.03888	up-regulated
AT5G59450	AT5G59450	no	GRAS family transcription factor; CONTAINS InterPro DOMAIN/s: Transcription factor GRAS (InterPro:IPR005202); BEST Arabidopsis thaliana protein match is: GRAS family transcription factor (TAIR:AT3G46600.1)	protein_coding	0	Col9D-Col0D	0.0065758	1.04007	up-regulated
AT5G33290	AT5G33290	no	Acts as a xylogalacturonan xylosyltransferase within the XGA biosynthesis pathway. Involved in pectin biosynthesis.	protein_coding	XYLOGALACTURONAN DEFICIENT 1 (XGD1)	Col9D-Col0D	5.96385e-05	1.07565	up-regulated
AT4G01390	AT4G01390	no	TRAF-like family protein; CONTAINS InterPro DOMAIN/s: TRAF-like (InterPro:IPR008974), MATH (InterPro:IPR002083); BEST Arabidopsis thaliana protein match is: TRAF-like family protein (TAIR:AT4G00780.1)	protein_coding	0	Col9D-Col0D	0.000311323	1.07661	up-regulated
AT1G10210	AT1G10210	no	Encodes ATMPK1.	protein_coding	MITOGEN-ACTIVATED PROTEIN KINASE 1 (ATMPK1);MITOGEN-ACTIVATED PROTEIN KINASE 1 (MPK1)	Col9D-Col0D	0.000868088	1.08454	up-regulated
AT5G64550	AT5G64550	no	loricrin-related; BEST Arabidopsis thaliana protein match is: loricrin-related (TAIR:AT5G09670.1)	protein_coding	0	Col9D-Col0D	5.9546e-05	1.08595	up-regulated
AT2G46270	AT2G46270	no	encodes a bZIP G-box binding protein whose expression is induced by ABA. It has been shown to bind to Adh that contains the G-box and is induced by cold and water deprivation. GBF3 has been shown to be expressed mostly in the root and dark-grown leaves. GBF3 can act as homodimers and as heterodimers with GFB1, GBF2 and GBF4. In addition, GBF3!?s DNA binding activity is enhanced by GIP1, GPRI1 and…	protein_coding	G-BOX BINDING FACTOR 3 (GBF3)	Col9D-Col0D	0.00358754	1.09061	up-regulated
AT4G38550	AT4G38550	no	Arabidopsis phospholipase-like protein (PEARLI 4) family; LOCATED IN: chloroplast; EXPRESSED IN: 21 plant structures; EXPRESSED DURING: 13 growth stages; CONTAINS InterPro DOMAIN/s: Phospholipase-like, arabidopsis (InterPro:IPR007942); BEST Arabidopsis thaliana protein match is: Arabidopsis phospholipase-like protein (PEARLI 4) family (TAIR:AT2G20950.1)	protein_coding	0	Col9D-Col0D	0.00297551	1.09654	up-regulated
AT4G28490	AT4G28490	no	Member of Receptor kinase-like protein family. Controls the separation step of floral organ abscission. The mRNA is cell-to-cell mobile.	protein_coding	RECEPTOR-LIKE PROTEIN KINASE 5 (RLK5);HAESA (HAE)	Col9D-Col0D	0.000351001	1.11112	up-regulated
AT3G56410	AT3G56410	no	Protein of unknown function (DUF3133); FUNCTIONS IN: molecular_function unknown; INVOLVED IN: biological_process unknown; LOCATED IN: chloroplast; EXPRESSED IN: 16 plant structures; EXPRESSED DURING: 9 growth stages; CONTAINS InterPro DOMAIN/s: Protein of unknown function DUF3133 (InterPro:IPR021480); BEST Arabidopsis thaliana protein match is: Protein of unknown function (DUF3133) (TAIR:AT5G0519…	protein_coding	0	Col9D-Col0D	0.00459689	1.11421	up-regulated
AT2G17290	AT2G17290	no	Encodes calcium dependent protein kinase 6 (CPK6), a member of the Arabidopsis CDPK gene family. CDPKs contain an intrinsic Ca2+-activation domain with four EF hand Ca2+-binding sites. CDPKs protein kinases have been proposed to function in multiple plant signal transduction pathways downstream of [Ca2+]cyt elevations, thus transducing various physiological responses. CPK6 is expressed in both gu…	protein_coding	CALCIUM-DEPENDENT PROTEIN KINASE 6 (CPK6);ARABIDOPSIS THALIANA CALCIUM-DEPENDENT PROTEIN KINASE 6 (ATCPK6);ARABIDOPSIS THALIANA CALMODULIN-DOMAIN PROTEIN KINASE 3 (ATCDPK3);CALCIUM DEPENDENT PROTEIN KINASE 6 (CPK6)	Col9D-Col0D	9.6343e-07	1.11783	up-regulated
AT4G17090	AT4G17090	no	Encodes a beta-amylase targeted to the chloroplast. Transgenic BMY8 RNAi lines fail to accumulate maltose during cold shock suggesting that maltose accumulation coincides with BMY8 expression. Apart from maltose, the sugar content of the RNAi lines were similar to wildtype (glucose and sucrose unaffected).	protein_coding	CHLOROPLAST BETA-AMYLASE (CT-BMY);BETA-AMYLASE 3 (BAM3);BETA-AMYLASE 8 (BMY8); (ATBAM3)	Col9D-Col0D	0.000739145	1.12845	up-regulated
AT2G29990	AT2G29990	no	alternative NAD(P)H dehydrogenase 2 (NDA2); FUNCTIONS IN: NADH dehydrogenase activity, oxidoreductase activity, FAD binding; INVOLVED IN: oxidation reduction; LOCATED IN: intrinsic to mitochondrial inner membrane; EXPRESSED IN: 24 plant structures; EXPRESSED DURING: 13 growth stages; CONTAINS InterPro DOMAIN/s: FAD-dependent pyridine nucleotide-disulphide oxidoreductase (InterPro:IPR013027), Pyri…	protein_coding	ALTERNATIVE NAD(P)H DEHYDROGENASE 2 (NDA2)	Col9D-Col0D	0.00182294	1.13031	up-regulated
AT4G22590	AT4G22590	no	Haloacid dehalogenase-like hydrolase (HAD) superfamily protein; FUNCTIONS IN: catalytic activity, trehalose-phosphatase activity; INVOLVED IN: trehalose biosynthetic process, metabolic process; LOCATED IN: chloroplast; EXPRESSED IN: sperm cell, male gametophyte, pollen tube; EXPRESSED DURING: L mature pollen stage, M germinated pollen stage; CONTAINS InterPro DOMAIN/s: HAD-superfamily hydrolase, …	protein_coding	TREHALOSE-6-PHOSPHATE PHOSPHATASE G (TPPG)	Col9D-Col0D	0.000463938	1.13308	up-regulated
AT5G02200	AT5G02200	no	Encodes a small plant-specific protein with both nuclear localization and nuclear export signals that is specifically required, together with FHY1, for the light-regulated nuclear accumulation of phyA.	protein_coding	FAR-RED-ELONGATED HYPOCOTYL1-LIKE (FHL)	Col9D-Col0D	0.00105127	1.1339	up-regulated
AT3G10410	AT3G10410	no	SERINE CARBOXYPEPTIDASE-LIKE 49 (SCPL49); FUNCTIONS IN: serine-type carboxypeptidase activity; INVOLVED IN: proteolysis; LOCATED IN: vacuole; EXPRESSED IN: 25 plant structures; EXPRESSED DURING: 15 growth stages; CONTAINS InterPro DOMAIN/s: Peptidase S10, serine carboxypeptidase (InterPro:IPR001563), Peptidase S10, serine carboxypeptidase, active site (InterPro:IPR018202); BEST Arabidopsis thalia…	protein_coding	SERINE CARBOXYPEPTIDASE-LIKE 49 (scpl49);CARBOXYPEPTIDASE Y (CPY)	Col9D-Col0D	5.26259e-07	1.15723	up-regulated
AT3G08870	AT3G08870	no	Concanavalin A-like lectin protein kinase family protein; FUNCTIONS IN: kinase activity; INVOLVED IN: protein amino acid phosphorylation, N-terminal protein myristoylation; LOCATED IN: endomembrane system; EXPRESSED IN: 9 plant structures; EXPRESSED DURING: 9 growth stages; CONTAINS InterPro DOMAIN/s: Legume lectin, beta chain (InterPro:IPR001220), Protein kinase, ATP binding site (InterPro:IPR01…	protein_coding	L-TYPE LECTIN RECEPTOR KINASE VI.1 (LECRK-VI.1)	Col9D-Col0D	0.000142541	1.16286	up-regulated
AT1G03740	AT1G03740	no	Protein kinase superfamily protein; FUNCTIONS IN: protein serine/threonine kinase activity, protein kinase activity, kinase activity, ATP binding; INVOLVED IN: protein amino acid phosphorylation, N-terminal protein myristoylation; EXPRESSED IN: 24 plant structures; EXPRESSED DURING: 13 growth stages; CONTAINS InterPro DOMAIN/s: Protein kinase, ATP binding site (InterPro:IPR017441), Protein kinase…	protein_coding	0	Col9D-Col0D	0.00452402	1.16311	up-regulated
AT5G62620	AT5G62620	no	Encodes a Golgi-localized hydroxyproline-O-galactosyltransferase. Mutants display multiple phenotypes including reduced seed coat mucilage and accelerated leaf senescence.	protein_coding	(GALT6)	Col9D-Col0D	0.000362239	1.16623	up-regulated
AT5G11090	AT5G11090	no	serine-rich protein-related; BEST Arabidopsis thaliana protein match is: serine-rich protein-related (TAIR:AT5G25280.2)	protein_coding	0	Col9D-Col0D	8.00943e-07	1.17818	up-regulated
AT1G54020	AT1G54020	no	GDSL-motif esterase/acyltransferase/lipase. Enzyme group with broad substrate specificity that may catalyze acyltransfer or hydrolase reactions with lipid and non-lipid substrates.	protein_coding	0	Col9D-Col0D	0.00411096	1.19394	up-regulated
AT4G22780	AT4G22780	no	Member of a family of ACT domain containing proteins . ACT domains are involved in amino acid binding .	protein_coding	ACT DOMAIN REPEAT 7 (ACR7)	Col9D-Col0D	0.000306946	1.20578	up-regulated
AT1G02390	AT1G02390	no	putative sn-glycerol-3-phosphate 2-O-acyltransferase	protein_coding	GLYCEROL-3-PHOSPHATE SN-2-ACYLTRANSFERASE 2 (ATGPAT2);GLYCEROL-3-PHOSPHATE SN-2-ACYLTRANSFERASE 2 (GPAT2)	Col9D-Col0D	0.00473089	1.21788	up-regulated
AT4G24220	AT4G24220	no	encodes a progesterone-5beta-reductase-like protein. It has enone reductase activity against a wide range of substrates, including 3-oxo-&#916;-4,5-steroids in vitro. The in vivo substrates and product of this enzyme have not yet been elucidated but it is likely to participate in steroid metabolism. The protein contains a mammalian death domain involved in programmed cell death. The gene is expre…	protein_coding	VEIN PATTERNING 1 (VEP1); (AWI31);&#916;4,5-STEROID-5[BETA]-REDUCTASE (5[beta]-StR)	Col9D-Col0D	0.000122363	1.2286	up-regulated
AT4G19520	AT4G19520	no	disease resistance protein (TIR-NBS-LRR class) family; FUNCTIONS IN: transmembrane receptor activity, ATP binding; INVOLVED IN: signal transduction, apoptosis, defense response, innate immune response; LOCATED IN: intrinsic to membrane; CONTAINS InterPro DOMAIN/s: NB-ARC (InterPro:IPR002182), Leucine-rich repeat (InterPro:IPR001611), Disease resistance protein (InterPro:IPR000767), Toll-Interleuk…	protein_coding	0	Col9D-Col0D	3.00237e-06	1.24345	up-regulated
AT4G20110	AT4G20110	no	VACUOLAR SORTING RECEPTOR 7 (VSR7); FUNCTIONS IN: calcium ion binding; INVOLVED IN: intracellular protein transport, protein targeting to vacuole; LOCATED IN: trans-Golgi network, integral to plasma membrane, Golgi transport complex; EXPRESSED IN: 17 plant structures; EXPRESSED DURING: 8 growth stages; CONTAINS InterPro DOMAIN/s: Protease-associated PA (InterPro:IPR003137), EGF-like calcium-bindi…	protein_coding	VACUOLAR SORTING RECEPTOR 7 (VSR7)	Col9D-Col0D	0.00570556	1.24686	up-regulated
AT2G42790	AT2G42790	no	Encodes a peroxisomal citrate synthase that is expressed throughout seedling and shoot development.	protein_coding	CITRATE SYNTHASE 3 (CSY3)	Col9D-Col0D	4.2043e-06	1.24861	up-regulated
AT5G14780	AT5G14780	no	Encodes a NAD-dependent formate dehydrogenase.	protein_coding	FORMATE DEHYDROGENASE (FDH); (ATFDH1)	Col9D-Col0D	0.000400274	1.25193	up-regulated
AT5G54080	AT5G54080	no	Encodes a homogentisate 1,2-dioxygenase that can convert homogentisate to malylacetoacetate and is likely to be involved in tyrosine catabolism.	protein_coding	HOMOGENTISATE 1,2-DIOXYGENASE (HGO); (ATHGO)	Col9D-Col0D	1.0245e-07	1.25394	up-regulated
AT3G22460	AT3G22460	no	Encodes a member of a family of genes with O-acetylserine(thiol)lyase activity.	protein_coding	O-ACETYLSERINE (THIOL) LYASE (OAS-TL) ISOFORM A2 (OASA2)	Col9D-Col0D	0.000876614	1.25536	up-regulated
AT5G66790	AT5G66790	no	Protein kinase superfamily protein; FUNCTIONS IN: kinase activity; INVOLVED IN: protein amino acid phosphorylation; LOCATED IN: endomembrane system; CONTAINS InterPro DOMAIN/s: Protein kinase, ATP binding site (InterPro:IPR017441), Serine/threonine-protein kinase domain (InterPro:IPR002290), Serine/threonine-protein kinase-like domain (InterPro:IPR017442), Serine/threonine-protein kinase, active …	protein_coding	0	Col9D-Col0D	1.81655e-05	1.26882	up-regulated
AT3G52180	AT3G52180	no	Encodes a plant-specific glucan phosphatase that contains a noncatalytic carbohydrate-binding module as well as a dual specificity protein phosphatase domain. SEX4 can dephosphorylate C6- and C3-glucosyl residues on native starch grains and related maltodextrin compounds in vitro. This protein interacts with the plant SnRK AKIN11, binds starch, and is localized in the chloroplast. sex4 mutants ha…	protein_coding	(ATPTPKIS1);DUAL-SPECIFICITY PROTEIN PHOSPHATASE 4 (DSP4);STARCH-EXCESS 4 (SEX4); (ATSEX4)	Col9D-Col0D	3.17257e-05	1.28103	up-regulated
AT1G21000	AT1G21000	no	PLATZ transcription factor family protein; CONTAINS InterPro DOMAIN/s: Protein of unknown function DUF597 (InterPro:IPR006734); BEST Arabidopsis thaliana protein match is: PLATZ transcription factor family protein (TAIR:AT1G76590.1)	protein_coding	0	Col9D-Col0D	4.67869e-05	1.28999	up-regulated
AT4G17670	AT4G17670	no	Protein of unknown function (DUF581); CONTAINS InterPro DOMAIN/s: Protein of unknown function DUF581 (InterPro:IPR007650); BEST Arabidopsis thaliana protein match is: Protein of unknown function (DUF581) (TAIR:AT5G47060.1)	protein_coding	0	Col9D-Col0D	4.49106e-05	1.29647	up-regulated
AT3G01930	AT3G01930	no	Major facilitator superfamily protein; EXPRESSED IN: 23 plant structures; EXPRESSED DURING: 13 growth stages; CONTAINS InterPro DOMAIN/s: Nodulin-like (InterPro:IPR010658), Major facilitator superfamily, general substrate transporter (InterPro:IPR016196); BEST Arabidopsis thaliana protein match is: Major facilitator superfamily protein (TAIR:AT5G14120.1)	protein_coding	0	Col9D-Col0D	0.000893816	1.30172	up-regulated
AT2G19810	AT2G19810	no	Encodes Oxidation-related Zinc Finger 1 (OZF1), a plasma membrane protein involved in oxidative stress.	protein_coding	OXIDATION-RELATED ZINC FINGER 1 (OZF1); (AtOZF1); (ATTZF2);TANDEM ZINC FINGER 2 (TZF2)	Col9D-Col0D	8.27179e-06	1.30342	up-regulated
AT2G29630	AT2G29630	no	Encodes a protein involved in thiamin biosynthesis. The protein is an iron-sulfur cluster protein predicted to catalyze the conversion of 5-aminoimidazole ribonucleotide (AIR) to hydroxymethylpyrimidine (HMP) or hydroxymethylpyrimidine phosphate (HMP-P). A severe reduction of THIC levels in plants decreases vitamin B1 (thiamin diphosphate (TPP)) levels and also leads to changes in the levels of n…	protein_coding	THIAMINC (THIC)	Col9D-Col0D	4.3295e-06	1.31049	up-regulated
AT5G05110	AT5G05110	no	Cystatin/monellin family protein; FUNCTIONS IN: cysteine-type endopeptidase inhibitor activity; INVOLVED IN: biological_process unknown; LOCATED IN: endomembrane system; EXPRESSED IN: 23 plant structures; EXPRESSED DURING: 15 growth stages; CONTAINS InterPro DOMAIN/s: Proteinase inhibitor I25, cystatin, conserved site (InterPro:IPR018073), Proteinase inhibitor I25, cystatin (InterPro:IPR000010), …	protein_coding	0	Col9D-Col0D	0.000734775	1.31071	up-regulated
AT1G52030	AT1G52030	no	Similar to myrosinase binding proteins which may be involved in metabolizing glucosinolates and forming defense compounds to protect against herbivory. Also similar to lectins and other agglutinating factors. Expressed only in flowers.	protein_coding	MYROSINASE-BINDING PROTEIN 2 (MBP2); (MBP1.2); (F-ATMBP)	Col9D-Col0D	0.000136718	1.31381	up-regulated
AT2G25730	AT2G25730	no	unknown protein; LOCATED IN: cellular_component unknown; EXPRESSED IN: 23 plant structures; EXPRESSED DURING: 14 growth stages.	protein_coding	0	Col9D-Col0D	0.00211312	1.31624	up-regulated
AT2G17520	AT2G17520	no	Encodes a endoribonuclease/protein kinase IRE1-like protein that is predicted to form a type I transmembrane protein structure and contain kinase/endoribonuclease domains at their C-terminal halves. The transcript levels for several ER-stress responsive genes, including six protein disulfide isomerases (PDIs), BiP2, and AtbZIP60 are not affected in ire1-2 null mutants. The mRNA is cell-to-cell mo…	protein_coding	(IRE1A);ARABIDOPSIS THALIANA INOSITOL REQUIRING 1-2 (ATIRE1-2);INOSITOL REQUIRING 1-2 (IRE1-2); (ATIRE1A)	Col9D-Col0D	4.89203e-07	1.32203	up-regulated
AT5G64430	AT5G64430	no	Octicosapeptide/Phox/Bem1p family protein; FUNCTIONS IN: molecular_function unknown; INVOLVED IN: biological_process unknown; LOCATED IN: chloroplast envelope; EXPRESSED IN: cultured cell; CONTAINS InterPro DOMAIN/s: Octicosapeptide/Phox/Bem1p (InterPro:IPR000270); BEST Arabidopsis thaliana protein match is: Octicosapeptide/Phox/Bem1p family protein (TAIR:AT5G09620.1)	protein_coding	0	Col9D-Col0D	9.86521e-06	1.33826	up-regulated
AT1G20440	AT1G20440	no	Belongs to the dehydrin protein family, which contains highly conserved stretches of 7-17 residues that are repetitively scattered in their sequences, the K-, S-, Y- and lysine rich segments. Cold regulated gene, amino acid sequence homology with Group II LEA (late embryogenesis abundant) proteins. Also responds to osmotic stress, ABA, dehydration and inhibits e.coli growth while overexpressed. C…	protein_coding	COLD-REGULATED 47 (COR47); (RD17); (AtCOR47)	Col9D-Col0D	2.28467e-06	1.34335	up-regulated
AT2G19130	AT2G19130	no	S-locus lectin protein kinase family protein; FUNCTIONS IN: protein serine/threonine kinase activity, sugar binding, protein kinase activity, ATP binding; INVOLVED IN: protein amino acid phosphorylation, recognition of pollen; LOCATED IN: endomembrane system; EXPRESSED IN: 19 plant structures; EXPRESSED DURING: 13 growth stages; CONTAINS InterPro DOMAIN/s: Curculin-like (mannose-binding) lectin (…	protein_coding	0	Col9D-Col0D	1.37116e-05	1.34379	up-regulated
AT5G54960	AT5G54960	no	pyruvate decarboxylase-2	protein_coding	PYRUVATE DECARBOXYLASE-2 (PDC2)	Col9D-Col0D	5.70271e-07	1.34433	up-regulated
AT1G49720	AT1G49720	no	Identified as a protein that binds to abscisic acid response elements. May mediate transcriptional regulation of ABA responses.	protein_coding	(ATABF1);ABSCISIC ACID RESPONSIVE ELEMENT-BINDING FACTOR 1 (ABF1)	Col9D-Col0D	0.000299975	1.34821	up-regulated
AT3G26170	AT3G26170	no	putative cytochrome P450	protein_coding	CYTOCHROME P450, FAMILY 71, SUBFAMILY B, POLYPEPTIDE 19 (CYP71B19)	Col9D-Col0D	2.91162e-07	1.3575	up-regulated
AT5G61250	AT5G61250	no	Belongs to the plant glycoside hydrolase family 79. Encodes a protein with several posttranslational modification sites including O-&#946;-GlcNAc attachment sites and serine-, threonine- and tyrosine-phosphorylation sites, suggesting that this protein is extensively modified posttranslationally. The protein is predicted (WoLF PSORT program) to be secreted.	protein_coding	GLUCURONIDASE 1 (GUS1);GLUCURONIDASE 1 (AtGUS1)	Col9D-Col0D	0.00325067	1.36208	up-regulated
AT1G25530	AT1G25530	no	Transmembrane amino acid transporter family protein; CONTAINS InterPro DOMAIN/s: Amino acid transporter, transmembrane (InterPro:IPR013057); BEST Arabidopsis thaliana protein match is: lysine histidine transporter 1 (TAIR:AT5G40780.1)	protein_coding	0	Col9D-Col0D	7.83445e-06	1.36265	up-regulated
AT3G20500	AT3G20500	no	purple acid phosphatase 18 (PAP18); FUNCTIONS IN: protein serine/threonine phosphatase activity, acid phosphatase activity; INVOLVED IN: biological_process unknown; LOCATED IN: endomembrane system; EXPRESSED IN: 24 plant structures; EXPRESSED DURING: 13 growth stages; CONTAINS InterPro DOMAIN/s: Metallophosphoesterase (InterPro:IPR004843), Purple acid phosphatase-like, N-terminal (InterPro:IPR008…	protein_coding	PURPLE ACID PHOSPHATASE 18 (PAP18);PURPLE ACID PHOSPHATASE 18 (ATPAP18)	Col9D-Col0D	5.90443e-05	1.36925	up-regulated
AT1G62290	AT1G62290	no	Saposin-like aspartyl protease family protein; FUNCTIONS IN: aspartic-type endopeptidase activity; INVOLVED IN: proteolysis, lipid metabolic process; LOCATED IN: vacuole; EXPRESSED IN: 10 plant structures; EXPRESSED DURING: LP.06 six leaves visible, LP.04 four leaves visible, seedling growth, petal differentiation and expansion stage, LP.08 eight leaves visible; CONTAINS InterPro DOMAIN/s: Saposi…	protein_coding	PUTATIVE ASPARTIC PROTEINASE A2 (ATPASPA2);PUTATIVE ASPARTIC PROTEINASE A2 (PASPA2)	Col9D-Col0D	0.00148365	1.36945	up-regulated
AT5G67480	AT5G67480	no	BTB and TAZ domain protein. Located in cytoplasm and expressed in fruit, flower and leaves.	protein_coding	BTB AND TAZ DOMAIN PROTEIN 4 (BT4)	Col9D-Col0D	1.56437e-05	1.37032	up-regulated
AT1G34420	AT1G34420	no	leucine-rich repeat transmembrane protein kinase family protein; FUNCTIONS IN: protein kinase activity, ATP binding; INVOLVED IN: protein amino acid phosphorylation; LOCATED IN: cellular_component unknown; EXPRESSED IN: 17 plant structures; EXPRESSED DURING: 11 growth stages; CONTAINS InterPro DOMAIN/s: Protein kinase, catalytic domain (InterPro:IPR000719), Leucine-rich repeat, typical subtype (I…	protein_coding	0	Col9D-Col0D	0.00548992	1.37711	up-regulated
AT2G16720	AT2G16720	no	Encodes a member of MYB3R- and R2R3- type MYB- encoding gene family that acts as a repressor of flavonol biosynthesis. AtMYB7 gene expression is induced by salt treatment.	protein_coding	MYB DOMAIN PROTEIN 7 (MYB7);ARABIDOPSIS THALIANA MYB DOMAIN PROTEIN 7 (ATMYB7); (ATY49)	Col9D-Col0D	0.000323757	1.40919	up-regulated
AT4G17140	AT4G17140	no	pleckstrin homology (PH) domain-containing protein; FUNCTIONS IN: molecular_function unknown; INVOLVED IN: biological_process unknown; EXPRESSED IN: 23 plant structures; EXPRESSED DURING: 13 growth stages; CONTAINS InterPro DOMAIN/s: Pleckstrin homology-type (InterPro:IPR011993), Protein of unknown function DUF946 (InterPro:IPR009291), Pleckstrin homology (InterPro:IPR001849); BEST Arabidopsis th…	protein_coding	0	Col9D-Col0D	4.06743e-05	1.41146	up-regulated
AT1G63840	AT1G63840	no	RING/U-box superfamily protein; FUNCTIONS IN: zinc ion binding; INVOLVED IN: response to abscisic acid stimulus; LOCATED IN: endomembrane system; EXPRESSED IN: 22 plant structures; EXPRESSED DURING: 13 growth stages; CONTAINS InterPro DOMAIN/s: Zinc finger, RING-type (InterPro:IPR001841), Zinc finger, C3HC4 RING-type (InterPro:IPR018957); BEST Arabidopsis thaliana protein match is: RING/U-box sup…	protein_coding	0	Col9D-Col0D	3.60659e-05	1.42023	up-regulated
AT4G27300	AT4G27300	no	S-locus lectin protein kinase family protein; FUNCTIONS IN: in 6 functions; INVOLVED IN: protein amino acid phosphorylation, recognition of pollen; LOCATED IN: endomembrane system; EXPRESSED IN: 21 plant structures; EXPRESSED DURING: 11 growth stages; CONTAINS InterPro DOMAIN/s: Curculin-like (mannose-binding) lectin (InterPro:IPR001480), PAN-2 domain (InterPro:IPR013227), Apple-like (InterPro:IP…	protein_coding	0	Col9D-Col0D	6.69813e-07	1.42415	up-regulated
AT2G15320	AT2G15320	no	Leucine-rich repeat (LRR) family protein; CONTAINS InterPro DOMAIN/s: Leucine-rich repeat (InterPro:IPR001611); BEST Arabidopsis thaliana protein match is: Leucine-rich repeat (LRR) family protein (TAIR:AT5G66330.1)	protein_coding	0	Col9D-Col0D	0.000382785	1.42482	up-regulated
AT5G17760	AT5G17760	no	P-loop containing nucleoside triphosphate hydrolases superfamily protein; FUNCTIONS IN: nucleoside-triphosphatase activity, nucleotide binding, ATP binding; LOCATED IN: plasma membrane; EXPRESSED IN: 23 plant structures; EXPRESSED DURING: 13 growth stages; CONTAINS InterPro DOMAIN/s: ATPase, AAA+ type, core (InterPro:IPR003593), ATPase, AAA-type, core (InterPro:IPR003959), ATPase, AAA-type, conse…	protein_coding	0	Col9D-Col0D	0.000283717	1.43317	up-regulated
AT1G05570	AT1G05570	no	Encodes a callose synthase 1 catalytic subunit . Member of Glycosyltransferase Family- 48.	protein_coding	(GSL06); (ATGSL6); (ATGSL06);GLUCAN SYNTHASE-LIKE 6 (GSL6);CALLOSE SYNTHASE 1 (CALS1)	Col9D-Col0D	9.4034e-06	1.43382	up-regulated
AT1G77920	AT1G77920	no	bZIP transcription factor family protein; CONTAINS InterPro DOMAIN/s: Basic-leucine zipper (bZIP) transcription factor (InterPro:IPR004827), bZIP transcription factor, bZIP-1 (InterPro:IPR011616); BEST Arabidopsis thaliana protein match is: TGA1A-related gene 3 (TAIR:AT1G22070.1)	protein_coding	TGACG SEQUENCE-SPECIFIC BINDING PROTEIN 7 (TGA7)	Col9D-Col0D	0.00102687	1.44144	up-regulated
AT2G44745	AT2G44745	no	WRKY family transcription factor; CONTAINS InterPro DOMAIN/s: DNA-binding WRKY (InterPro:IPR003657); BEST Arabidopsis thaliana protein match is: WRKY DNA-binding protein 13 (TAIR:AT4G39410.1)	protein_coding	WRKY DNA-BINDING PROTEIN 12 (WRKY12); (ATWRKY12)	Col9D-Col0D	0.000682534	1.44597	up-regulated
AT2G21130	AT2G21130	no	Cyclophilin-like peptidyl-prolyl cis-trans isomerase family protein; FUNCTIONS IN: peptidyl-prolyl cis-trans isomerase activity; INVOLVED IN: protein folding; LOCATED IN: plasma membrane; EXPRESSED IN: 26 plant structures; EXPRESSED DURING: 15 growth stages; CONTAINS InterPro DOMAIN/s: Cyclophilin-like (InterPro:IPR015891), Peptidyl-prolyl cis-trans isomerase, cyclophilin-type (InterPro:IPR002130…	protein_coding	0	Col9D-Col0D	0.00784401	1.453	up-regulated
AT2G22660	AT2G22660	no	Encodes a member of a family of DUF1399 domain containing proteins. GRDP1 is involved in germination and response to ABA. Loss of function mutants have reduced germination in the presence of osmotic stressors.	protein_coding	GLYCINE-RICH DOMAIN PROTEIN1 (ATGRDP1)	Col9D-Col0D	0.00281114	1.4619	up-regulated
AT3G16030	AT3G16030	no	CALLUS EXPRESSION OF RBCS 101 (CES101); FUNCTIONS IN: in 6 functions; INVOLVED IN: protein amino acid phosphorylation; LOCATED IN: endomembrane system; EXPRESSED IN: 21 plant structures; EXPRESSED DURING: 13 growth stages; CONTAINS InterPro DOMAIN/s: Curculin-like (mannose-binding) lectin (InterPro:IPR001480), PAN-2 domain (InterPro:IPR013227), Apple-like (InterPro:IPR003609), Serine/threonine-pr…	protein_coding	RESISTANCE TO FUSARIUM OXYSPORUM 3 (RFO3);CALLUS EXPRESSION OF RBCS 101 (CES101)	Col9D-Col0D	0.00196882	1.46244	up-regulated
AT3G50910	AT3G50910	no	unknown protein; BEST Arabidopsis thaliana protein match is: unknown protein (TAIR:AT5G66480.1)	protein_coding	0	Col9D-Col0D	0.000432157	1.46566	up-regulated
AT4G23450	AT4G23450	no	AtAIRP1 gene encodes a C3H2C3-type RING E3 Ub ligase. It has been shown to be a positive regulator in the Arabidopsis ABA-dependent drought response.	protein_coding	(AtAIRP1);ABA INSENSITIVE RING PROTEIN 1 (AIRP1)	Col9D-Col0D	0.0067775	1.46607	up-regulated
AT2G04240	AT2G04240	no	Encodes a small protein with an N-terminal trans-membrane domain and a RING-H2 zinc finger motif located at the C-terminus. Gene expression is induced by salt and osmotic stress. Transcrips levels are induced by DELLA proteins and repressed by gibberellic acid. Involved in ABA metabolism.	protein_coding	(XERICO)	Col9D-Col0D	4.78745e-07	1.47112	up-regulated
AT1G53780	AT1G53780	no	peptidyl-prolyl cis-trans isomerases;hydrolases;nucleoside-triphosphatases;ATP binding;nucleotide binding;ATPases; FUNCTIONS IN: in 6 functions; INVOLVED IN: protein folding, protein catabolic process; CONTAINS InterPro DOMAIN/s: Cyclophilin-like (InterPro:IPR015891), ATPase, AAA+ type, core (InterPro:IPR003593), Peptidyl-prolyl cis-trans isomerase, cyclophilin-type (InterPro:IPR002130), ATPase, …	protein_coding	0	Col9D-Col0D	0.000285103	1.47187	up-regulated
AT1G19397	AT1G19397	no	unknown protein	protein_coding	0	Col9D-Col0D	0.000952828	1.47338	up-regulated
AT5G10300	AT5G10300	no	Encodes a protein with R-selective hydroxynitrile lyase activity. It has similarity to the SABP2 methyl salicylate esterase from tobacco. This protein does not act on methyl IAA, methyl JA, MeSA, MeGA4, or MEGA9 in vitro.	protein_coding	ARABIDOPSIS THALIANA METHYL ESTERASE 5 (ATMES5);METHYL ESTERASE 5 (MES5);HYDROXYNITRILE LYASE (HNL); (AtHNL)	Col9D-Col0D	0.00931029	1.47386	up-regulated
AT1G64660	AT1G64660	no	Encodes a functional methionine gamma-lyase, a cytosolic enzyme catalyzes the degradation of methionine into methanethiol, alpha-ketobutyrate and ammonia. The catabolism of excess methionine is important to methionine homeostasis. The mRNA is cell-to-cell mobile.	protein_coding	METHIONINE GAMMA-LYASE (ATMGL);METHIONINE GAMMA-LYASE (MGL)	Col9D-Col0D	7.09822e-05	1.48016	up-regulated
AT2G31990	AT2G31990	no	Exostosin family protein; FUNCTIONS IN: catalytic activity; INVOLVED IN: biological_process unknown; LOCATED IN: membrane; EXPRESSED IN: 15 plant structures; EXPRESSED DURING: 8 growth stages; CONTAINS InterPro DOMAIN/s: Exostosin-like (InterPro:IPR004263); BEST Arabidopsis thaliana protein match is: Exostosin family protein (TAIR:AT4G13990.1)	protein_coding	0	Col9D-Col0D	0.00231769	1.48817	up-regulated
AT4G23880	AT4G23880	no	unknown protein	protein_coding	0	Col9D-Col0D	0.000757454	1.49173	up-regulated
AT4G39955	AT4G39955	no	alpha/beta-Hydrolases superfamily protein; FUNCTIONS IN: hydrolase activity, catalytic activity; LOCATED IN: plasma membrane; EXPRESSED IN: 12 plant structures; EXPRESSED DURING: 6 growth stages; CONTAINS InterPro DOMAIN/s: Epoxide hydrolase-like (InterPro:IPR000639), Alpha/beta hydrolase fold-1 (InterPro:IPR000073); BEST Arabidopsis thaliana protein match is: alpha/beta-Hydrolases superfamily pr…	protein_coding	0	Col9D-Col0D	7.02914e-06	1.49498	up-regulated
AT1G76590	AT1G76590	no	PLATZ transcription factor family protein; CONTAINS InterPro DOMAIN/s: Protein of unknown function DUF597 (InterPro:IPR006734); BEST Arabidopsis thaliana protein match is: PLATZ transcription factor family protein (TAIR:AT1G21000.1)	protein_coding	0	Col9D-Col0D	1.03788e-06	1.5014	up-regulated
AT1G11170	AT1G11170	no	Protein of unknown function (DUF707); CONTAINS InterPro DOMAIN/s: Protein of unknown function DUF707 (InterPro:IPR007877); BEST Arabidopsis thaliana protein match is: Protein of unknown function (DUF707) (TAIR:AT1G61240.4)	protein_coding	0	Col9D-Col0D	0.00333849	1.50819	up-regulated
AT5G53730	AT5G53730	no	Late embryogenesis abundant (LEA) hydroxyproline-rich glycoprotein family; CONTAINS InterPro DOMAIN/s: Late embryogenesis abundant protein, group 2 (InterPro:IPR004864); BEST Arabidopsis thaliana protein match is: Late embryogenesis abundant (LEA) hydroxyproline-rich glycoprotein family (TAIR:AT3G44220.1)	protein_coding	NDR1/HIN1-LIKE 26 (NHL26)	Col9D-Col0D	0.00127895	1.51028	up-regulated
AT1G70640	AT1G70640	no	octicosapeptide/Phox/Bem1p (PB1) domain-containing protein; CONTAINS InterPro DOMAIN/s: Octicosapeptide/Phox/Bem1p (InterPro:IPR000270); BEST Arabidopsis thaliana protein match is: Octicosapeptide/Phox/Bem1p family protein (TAIR:AT3G26510.4)	protein_coding	0	Col9D-Col0D	0.00422988	1.52062	up-regulated
AT1G18710	AT1G18710	no	Member of the R2R3 factor gene family.	protein_coding	MYB DOMAIN PROTEIN 47 (MYB47);MYB DOMAIN PROTEIN 47 (AtMYB47)	Col9D-Col0D	0.00157139	1.52363	up-regulated
AT5G39030	AT5G39030	no	Protein kinase superfamily protein; FUNCTIONS IN: kinase activity; INVOLVED IN: protein amino acid phosphorylation; LOCATED IN: endomembrane system; EXPRESSED IN: 13 plant structures; EXPRESSED DURING: 9 growth stages; CONTAINS InterPro DOMAIN/s: Protein kinase, ATP binding site (InterPro:IPR017441), Malectin/receptor-like protein kinase (InterPro:IPR021720), Protein kinase, catalytic domain (Int…	protein_coding	0	Col9D-Col0D	1.12956e-06	1.5238	up-regulated
AT5G47590	AT5G47590	no	Heat shock protein HSP20/alpha crystallin family; FUNCTIONS IN: aspartic-type endopeptidase activity; INVOLVED IN: proteolysis; LOCATED IN: cellular_component unknown; CONTAINS InterPro DOMAIN/s: Small heat shock protein, predicted, plant (InterPro:IPR016952), Peptidase A1 (InterPro:IPR001461), HSP20-like chaperone (InterPro:IPR008978); BEST Arabidopsis thaliana protein match is: HSP20-like chape…	protein_coding	0	Col9D-Col0D	0.00337387	1.533	up-regulated
AT5G13800	AT5G13800	no	Encodes a pheophytinase that is involved in chlorophyll breakdown. Its transcript levels increase during senescence and pph-1 mutants have a stay-green phenotype.	protein_coding	CO-REGULATED WITH NYE1 (CRN1);PHEOPHYTINASE (PPH)	Col9D-Col0D	4.30718e-11	1.54067	up-regulated
AT2G45510	AT2G45510	no	member of CYP704A	protein_coding	CYTOCHROME P450, FAMILY 704, SUBFAMILY A, POLYPEPTIDE 2 (CYP704A2)	Col9D-Col0D	9.13298e-05	1.54484	up-regulated
AT3G14990	AT3G14990	no	Encodes a homolog of animal DJ-1 superfamily protein. In the A. thaliana genome, three genes encoding close homologs of human DJ-1 were identified AT3G14990 (DJ1A), AT1G53280 (DJ1B) and AT4G34020 (DJ1C). Among the three homologs, DJ1C is essential for chloroplast development and viability. It exhibits glyoxalase activity towards glyoxal and methylglyoxal. The mRNA is cell-to-cell mobile.	protein_coding	DJ-1 HOMOLOG A (DJ1A);DJ-1 HOMOLOG A (AtDJ1A); (DJ-1A)	Col9D-Col0D	1.25578e-08	1.54552	up-regulated
AT5G07830	AT5G07830	no	Belongs to the plant glycoside hydrolase family 79. Encodes a protein with several posttranslational modification sites including O-&#946;-GlcNAc attachment sites and serine-, threonine- and tyrosine-phosphorylation sites, suggesting that this protein is extensively modified posttranslationally. The protein is predicted (WoLF PSORT program) to be membrane-associated. It is involved in cell elonga…	protein_coding	GLUCURONIDASE 2 (AtGUS2);GLUCURONIDASE 2 (GUS2)	Col9D-Col0D	3.64679e-08	1.54808	up-regulated
AT3G03470	AT3G03470	no	member of CYP89A	protein_coding	CYTOCHROME P450, FAMILY 87, SUBFAMILY A, POLYPEPTIDE 9 (CYP89A9)	Col9D-Col0D	1.66369e-06	1.55333	up-regulated
AT3G57540	AT3G57540	no	Remorin family protein; CONTAINS InterPro DOMAIN/s: Remorin, C-terminal (InterPro:IPR005516); BEST Arabidopsis thaliana protein match is: Remorin family protein (TAIR:AT2G41870.1)	protein_coding	REMORIN GROUP 4 1 (REM4.1); (ATREM4.1)	Col9D-Col0D	6.85219e-05	1.56111	up-regulated
AT5G57110	AT5G57110	no	Arabidopsis-autoinhibited Ca2+ -ATPase, isoform 8, contains all of the characteristic motifs of Ca2+ -transporting P-type Ca2+ -ATPases and is localized to the plasma membrane.	protein_coding	AUTOINHIBITED CA2+ -ATPASE, ISOFORM 8 (ACA8);"AUTOINHIBITED CA2+ -ATPASE, ISOFORM 8" (AT-ACA8)	Col9D-Col0D	1.67091e-08	1.58333	up-regulated
AT1G69870	AT1G69870	no	Encodes a low affinity nitrate transporter NRT1.7. Expressed in phloem. Responsible for source-to-sink remobilization of nitrate. The mRNA is cell-to-cell mobile.	protein_coding	NITRATE TRANSPORTER 1.7 (NRT1.7);NRT1/ PTR FAMILY 2.13 (NPF2.13); (ATNPF2.13)	Col9D-Col0D	4.78745e-07	1.5864	up-regulated
AT3G26220	AT3G26220	no	cytochrome P450 monooxygenase	protein_coding	CYTOCHROME P450, FAMILY 71, SUBFAMILY B, POLYPEPTIDE 3 (CYP71B3)	Col9D-Col0D	8.2093e-05	1.58644	up-regulated
AT2G42800	AT2G42800	no	receptor like protein 29 (RLP29); LOCATED IN: anchored to membrane, plant-type cell wall; EXPRESSED IN: 16 plant structures; EXPRESSED DURING: 8 growth stages; CONTAINS InterPro DOMAIN/s: Leucine-rich repeat (InterPro:IPR001611); BEST Arabidopsis thaliana protein match is: Leucine-rich repeat (LRR) family protein (TAIR:AT1G80080.1)	protein_coding	RECEPTOR LIKE PROTEIN 29 (AtRLP29);RECEPTOR LIKE PROTEIN 29 (RLP29)	Col9D-Col0D	0.00250208	1.59212	up-regulated
AT1G72330	AT1G72330	no	Encodes for alanine aminotransferase ALAAT2.	protein_coding	ALANINE AMINOTRANSFERASE 2 (ALAAT2)	Col9D-Col0D	0.000182316	1.59312	up-regulated
AT3G63010	AT3G63010	no	Encodes a gibberellin (GA) receptor ortholog of the rice GA receptor gene (OsGID1). Has GA-binding activity, showing higher affinity to GA4. Interacts with DELLA proteins in vivo in the presence of GA4. The mRNA is cell-to-cell mobile.	protein_coding	GA INSENSITIVE DWARF1B (GID1B); (ATGID1B)	Col9D-Col0D	0.000227659	1.59516	up-regulated
AT1G80120	AT1G80120	no	Protein of unknown function (DUF567); CONTAINS InterPro DOMAIN/s: Protein of unknown function DUF567 (InterPro:IPR007612); BEST Arabidopsis thaliana protein match is: Protein of unknown function (DUF567) (TAIR:AT3G15810.1)	protein_coding	0	Col9D-Col0D	0.00335243	1.59986	up-regulated
AT3G07650	AT3G07650	no	This gene belongs to the CO (CONSTANS) gene family. This gene family is divided in three subgroups: groups III, to which COL9 belongs, is characterised by one B-box (supposed to regulate protein-protein interactions) and a second diverged zinc finger. COL9 downregulates expression of CO (CONSTANS) as well as FT and SOC1 which are known regulatory targets of CO. The mRNA is cell-to-cell mobile.	protein_coding	CONSTANS-LIKE 9 (COL9);B-BOX DOMAIN PROTEIN 7 (BBX7)	Col9D-Col0D	0.00573196	1.60818	up-regulated
AT1G52040	AT1G52040	no	Encodes myrosinase-binding protein expressed in flowers.	protein_coding	MYROSINASE-BINDING PROTEIN 1 (MBP1); (ATMBP)	Col9D-Col0D	6.598e-06	1.6117	up-regulated
AT5G14270	AT5G14270	no	bromodomain and extraterminal domain protein 9 (BET9); FUNCTIONS IN: DNA binding; EXPRESSED IN: 23 plant structures; EXPRESSED DURING: 13 growth stages; CONTAINS InterPro DOMAIN/s: Bromodomain (InterPro:IPR001487); BEST Arabidopsis thaliana protein match is: bromodomain and extraterminal domain protein 10 (TAIR:AT3G01770.1).	protein_coding	BROMODOMAIN AND EXTRATERMINAL DOMAIN PROTEIN 9 (BET9)	Col9D-Col0D	9.9995e-07	1.62264	up-regulated
AT1G07520	AT1G07520	no	GRAS family transcription factor; CONTAINS InterPro DOMAIN/s: Transcription factor GRAS (InterPro:IPR005202); BEST Arabidopsis thaliana protein match is: GRAS family transcription factor (TAIR:AT2G29065.1)	protein_coding	0	Col9D-Col0D	0.000716732	1.62341	up-regulated
AT5G26570	AT5G26570	no	chloroplastidic phosphoglucan, water dikinase (PWD) which is required for normal degradation of leaf starch in Arabidopsis. NMR analysis of the mutants, suggests that the gene is specifically involved in the phosphorylation of the glucosyl residues of starch at the C3 position.	protein_coding	PHOSPHOGLUCAN WATER DIKINASE (PWD); (OK1); (ATGWD3)	Col9D-Col0D	2.83125e-09	1.62367	up-regulated
AT3G50970	AT3G50970	no	Belongs to the dehydrin protein family, which contains highly conserved stretches of 7-17 residues that are repetitively scattered in their sequences, the K-, S-, Y- and lysine rich segments. LTI29 and LTI30 double overexpressors confer freeze tolerance. Located in membranes. mRNA upregulated by water deprivation and abscisic acid. The mRNA is cell-to-cell mobile.	protein_coding	(XERO2);LOW TEMPERATURE-INDUCED 30 (LTI30)	Col9D-Col0D	0.000631477	1.62456	up-regulated
AT5G53420	AT5G53420	no	CCT motif family protein; FUNCTIONS IN: molecular_function unknown; INVOLVED IN: biological_process unknown; LOCATED IN: cellular_component unknown; EXPRESSED IN: 23 plant structures; EXPRESSED DURING: 13 growth stages; CONTAINS InterPro DOMAIN/s: CCT domain (InterPro:IPR010402); BEST Arabidopsis thaliana protein match is: CCT motif family protein (TAIR:AT4G27900.2)	protein_coding	0	Col9D-Col0D	7.71457e-09	1.62474	up-regulated
AT1G14790	AT1G14790	no	Encodes RNA-dependent RNA polymerase. While not required for virus-induced post-transcriptional gene silencing (PTGS), it can promote turnover of viral RNAs in infected plants. Nomenclature according to Xie, et al. (2004). Involved in the production of Cucumber Mosaic Virus siRNAs.	protein_coding	RNA-DEPENDENT RNA POLYMERASE 1 (RDR1); (ATRDRP1); (ATRDR1)	Col9D-Col0D	6.97615e-07	1.62946	up-regulated
AT4G16670	AT4G16670	no	CONTAINS InterPro DOMAIN/s: Pleckstrin-like, plant (InterPro:IPR013666), Protein of unknown function DUF828 (InterPro:IPR008546), Pleckstrin homology (InterPro:IPR001849); BEST Arabidopsis thaliana protein match is: Plant protein of unknown function (DUF828) with plant pleckstrin homology-like region (TAIR:AT4G17350.1)	protein_coding	0	Col9D-Col0D	2.34134e-05	1.64405	up-regulated
AT3G57520	AT3G57520	no	SIP2 encodes a raffinose-specific alpha-galactosidase that catalyzes the breakdown of raffinose into alpha-galatose and sucrose. This enzyme may function in unloading raffinose from the phloem as part of sink metabolism. Although it was originally predicted to act as a raffinose synthase (RS), that activity was not observed for recombinant SIP2.	protein_coding	SEED IMBIBITION 2 (AtSIP2);SEED IMBIBITION 2 (SIP2);RAFFINOSE SYNTHASE 2 (RS2)	Col9D-Col0D	0.000358975	1.64872	up-regulated
AT5G15190	AT5G15190	no	unknown protein; FUNCTIONS IN: molecular_function unknown; INVOLVED IN: biological_process unknown; LOCATED IN: chloroplast; EXPRESSED IN: 17 plant structures; EXPRESSED DURING: LP.04 four leaves visible, 4 anthesis, petal differentiation and expansion stage, E expanded cotyledon stage, D bilateral stage	protein_coding	0	Col9D-Col0D	0.000290339	1.65864	up-regulated
AT2G27200	AT2G27200	no	Encodes a cytosolic protein that shares 77.3% identity with AtLSG1-2 at the protein sequence level. The mRNA is cell-to-cell mobile.	protein_coding	YEAST LSG1 ORTHOLOGUE 1 (LSG1-1)	Col9D-Col0D	2.10053e-05	1.66019	up-regulated
AT2G42990	AT2G42990	no	GDSL-motif esterase/acyltransferase/lipase. Enzyme group with broad substrate specificity that may catalyze acyltransfer or hydrolase reactions with lipid and non-lipid substrates.	protein_coding	0	Col9D-Col0D	0.0075621	1.662	up-regulated
AT3G04070	AT3G04070	no	NAC domain containing protein 47 (NAC047); FUNCTIONS IN: sequence-specific DNA binding transcription factor activity; INVOLVED IN: multicellular organismal development, regulation of transcription; LOCATED IN: cellular_component unknown; EXPRESSED IN: 16 plant structures; EXPRESSED DURING: 7 growth stages; CONTAINS InterPro DOMAIN/s: No apical meristem (NAM) protein (InterPro:IPR003441); BEST Ara…	protein_coding	NAC DOMAIN CONTAINING PROTEIN 47 (anac047);NAC DOMAIN CONTAINING PROTEIN 47 (NAC047);SPEEDY HYPONASTIC GROWTH (SHG);SPEEDY HYPONASTIC GROWTH (SHYG)	Col9D-Col0D	0.00159033	1.6648	up-regulated
AT4G38540	AT4G38540	no	FAD/NAD(P)-binding oxidoreductase family protein; FUNCTIONS IN: monooxygenase activity; INVOLVED IN: oxidation reduction; EXPRESSED IN: 15 plant structures; EXPRESSED DURING: 9 growth stages; CONTAINS InterPro DOMAIN/s: Monooxygenase, FAD-binding (InterPro:IPR002938); BEST Arabidopsis thaliana protein match is: FAD/NAD(P)-binding oxidoreductase family protein (TAIR:AT5G05320.1)	protein_coding	0	Col9D-Col0D	0.00168636	1.66529	up-regulated
AT1G31490	AT1G31490	no	HXXXD-type acyl-transferase family protein; FUNCTIONS IN: transferase activity, transferring acyl groups other than amino-acyl groups, quinone binding, primary amine oxidase activity, copper ion binding, transferase activity; INVOLVED IN: oxidation reduction, amine metabolic process; LOCATED IN: chloroplast; EXPRESSED IN: 8 plant structures; EXPRESSED DURING: 4 anthesis, C globular stage, petal d…	protein_coding	0	Col9D-Col0D	0.0011807	1.67214	up-regulated
AT5G42900	AT5G42900	no	cold regulated gene 27 (COR27); BEST Arabidopsis thaliana protein match is: unknown protein (TAIR:AT4G33980.1)	protein_coding	COLD REGULATED GENE 27 (COR27)	Col9D-Col0D	0.00813918	1.67557	up-regulated
AT2G39050	AT2G39050	no	Encodes a nucleocytoplasmic lectin that is capable of binding carbohydrates. It is involved in ABA mediated stomatal movement and increased expression is correlated with increased resistance to Pseudomonas syringae.	protein_coding	EUONYMUS LECTIN S3 (EULS3); (ARATHEULS3)	Col9D-Col0D	3.11058e-05	1.67583	up-regulated
AT5G07010	AT5G07010	no	Encodes a sulfotransferase that acts specifically on 11- and 12-hydroxyjasmonic acid. Transcript levels for this enzyme are increased by treatments with jasmonic acid (JA), 12-hydroxyJA, JA-isoleucine, and 12-oxyphytodienoic acid (a JA precursor).	protein_coding	ARABIDOPSIS THALIANA SULFOTRANSFERASE 2A (ATST2A);SULFOTRANSFERASE 2A (ST2A)	Col9D-Col0D	5.44229e-06	1.68393	up-regulated
AT3G16180	AT3G16180	no	Encodes a low affinity nitrate transporter that is expressed in the plasma membrane and found in the phloem of the major veins of leaves. It is responsible for nitrate redistribution to young leaves.	protein_coding	NITRATE TRANSPORTER 1.12 (NRT1.12)	Col9D-Col0D	2.90934e-07	1.69887	up-regulated
AT5G37600	AT5G37600	no	encodes a cytosolic glutamine synthetase, the enzyme has high affinity with substrate ammonium	protein_coding	ARABIDOPSIS GLUTAMINE SYNTHASE 1;1 (ATGLN1;1);ARABIDOPSIS THALIANA GLUTAMINE SYNTHASE CLONE R1 (ATGSR1);GLUTAMINE SYNTHASE 1;1 (GLN1;1);GLUTAMINE SYNTHASE CLONE R1 (GSR 1)	Col9D-Col0D	0.000157442	1.70231	up-regulated
AT2G42890	AT2G42890	no	A member of mei2-like gene family, predominantly plant-based family of genes encoding RNA binding proteins with characteristic presence of a highly conserved RNA binding motif first described in the mei2 gene of the fission yeast S. pombe. In silico analyses reveal nine mei2 -like genes in A. thaliana. They were grouped into four distinct clades, based on overall sequence similarity and subfamily…	protein_coding	MEI2-LIKE 2 (AML2);MEI2-LIKE 2 (ML2)	Col9D-Col0D	6.89468e-09	1.70719	up-regulated
AT5G09440	AT5G09440	no	EXORDIUM like 4 (EXL4); FUNCTIONS IN: molecular_function unknown; INVOLVED IN: biological_process unknown; LOCATED IN: membrane; EXPRESSED IN: 23 plant structures; EXPRESSED DURING: 13 growth stages; CONTAINS InterPro DOMAIN/s: Phosphate-induced protein 1 (InterPro:IPR006766); BEST Arabidopsis thaliana protein match is: EXORDIUM like 2 (TAIR:AT5G64260.1)	protein_coding	EXORDIUM LIKE 4 (EXL4)	Col9D-Col0D	0.000129118	1.71803	up-regulated
AT3G10500	AT3G10500	no	Encodes a transcriptional activator that is associated with the plasma membrane in a dormant form and is proteolytically cleaved to create a form that can enter the nucleus. It is thought to promote ROS production by binding directly to the promoters of genes encoding ROS biosynthetic enzymes during drought-induced leaf senescence. The mRNA is cell-to-cell mobile.	protein_coding	NAC DOMAIN CONTAINING PROTEIN 53 (anac053);NAC DOMAIN CONTAINING PROTEIN 53 (NAC053);NAC WITH TRANSMEMBRANE MOTIF 1-LIKE 4 (NTL4);ANTHER INDEHISCENCE FACTOR (AIF)	Col9D-Col0D	1.19959e-05	1.73091	up-regulated
AT1G28260	AT1G28260	no	Telomerase activating protein Est1; CONTAINS InterPro DOMAIN/s: Telomerase activating protein Est1 (InterPro:IPR019458); BEST Arabidopsis thaliana protein match is: Telomerase activating protein Est1 (TAIR:AT5G19400.2)	protein_coding	0	Col9D-Col0D	2.50997e-07	1.73457	up-regulated
AT4G33540	AT4G33540	no	metallo-beta-lactamase family protein; FUNCTIONS IN: hydrolase activity, catalytic activity; INVOLVED IN: response to arsenic, metabolic process; LOCATED IN: chloroplast; EXPRESSED IN: 22 plant structures; EXPRESSED DURING: 13 growth stages; CONTAINS InterPro DOMAIN/s: Beta-lactamase-like (InterPro:IPR001279)	protein_coding	0	Col9D-Col0D	3.35697e-05	1.74309	up-regulated
AT4G18980	AT4G18980	no	Encodes a nuclear-targeted protein AtS40-3 that modulates senescence associated gene expression.	protein_coding	ATS40-3 (AtS40-3)	Col9D-Col0D	0.00140473	1.74734	up-regulated
AT5G14550	AT5G14550	no	Core-2/I-branching beta-1,6-N-acetylglucosaminyltransferase family protein; CONTAINS InterPro DOMAIN/s: Core-2/I-Branching enzyme (InterPro:IPR021141); BEST Arabidopsis thaliana protein match is: Core-2/I-branching beta-1,6-N-acetylglucosaminyltransferase family protein (TAIR:AT1G11940.1)	protein_coding	0	Col9D-Col0D	6.72817e-06	1.76391	up-regulated
AT5G37540	AT5G37540	no	Eukaryotic aspartyl protease family protein; FUNCTIONS IN: aspartic-type endopeptidase activity; INVOLVED IN: proteolysis; LOCATED IN: endomembrane system; EXPRESSED IN: 22 plant structures; EXPRESSED DURING: 13 growth stages; CONTAINS InterPro DOMAIN/s: Peptidase aspartic (InterPro:IPR021109), Peptidase aspartic, catalytic (InterPro:IPR009007), Peptidase A1 (InterPro:IPR001461), Peptidase aspart…	protein_coding	0	Col9D-Col0D	1.1572e-06	1.78998	up-regulated
AT5G42050	AT5G42050	no	DCD (Development and Cell Death) domain protein; CONTAINS InterPro DOMAIN/s: Development/cell death domain (InterPro:IPR013989), Kelch related (InterPro:IPR013089); BEST Arabidopsis thaliana protein match is: DCD (Development and Cell Death) domain protein (TAIR:AT3G27090.1)	protein_coding	0	Col9D-Col0D	6.12876e-05	1.79052	up-regulated
AT1G73040	AT1G73040	no	Mannose-binding lectin superfamily protein; CONTAINS InterPro DOMAIN/s: Mannose-binding lectin (InterPro:IPR001229); BEST Arabidopsis thaliana protein match is: Mannose-binding lectin superfamily protein (TAIR:AT1G19715.2)	protein_coding	0	Col9D-Col0D	0.000712086	1.79159	up-regulated
AT4G27900	AT4G27900	no	CCT motif family protein; FUNCTIONS IN: molecular_function unknown; INVOLVED IN: biological_process unknown; LOCATED IN: cellular_component unknown; EXPRESSED IN: 23 plant structures; EXPRESSED DURING: 13 growth stages; CONTAINS InterPro DOMAIN/s: CCT domain (InterPro:IPR010402); BEST Arabidopsis thaliana protein match is: CCT motif family protein (TAIR:AT5G53420.1)	protein_coding	0	Col9D-Col0D	6.787e-07	1.79486	up-regulated
AT1G27200	AT1G27200	no	CONTAINS InterPro DOMAIN/s: Protein of unknown function DUF23 (InterPro:IPR008166); BEST Arabidopsis thaliana protein match is: zinc finger (C3HC4-type RING finger) family protein (TAIR:AT3G27330.1)	protein_coding	0	Col9D-Col0D	6.78727e-06	1.79658	up-regulated
AT1G75300	AT1G75300	no	encodes a protein whose sequence is similar to an isoflavone reductase	protein_coding	0	Col9D-Col0D	0.00587867	1.80209	up-regulated
AT5G23050	AT5G23050	no	acyl-activating enzyme 17 (AAE17); FUNCTIONS IN: catalytic activity, ligase activity; INVOLVED IN: metabolic process; LOCATED IN: cellular_component unknown; EXPRESSED IN: 22 plant structures; EXPRESSED DURING: 15 growth stages; CONTAINS InterPro DOMAIN/s: AMP-binding, conserved site (InterPro:IPR020845), AMP-dependent synthetase/ligase (InterPro:IPR000873); BEST Arabidopsis thaliana protein matc…	protein_coding	ACYL-ACTIVATING ENZYME 17 (AAE17)	Col9D-Col0D	1.56439e-07	1.80545	up-regulated
AT1G22770	AT1G22770	no	Together with CONSTANTS (CO) and FLOWERING LOCUS T (FT), GIGANTEA promotes flowering under long days in a circadian clock-controlled flowering pathway. GI acts earlier than CO and FT in the pathway by increasing CO and FT mRNA abundance. Located in the nucleus. Regulates several developmental processes, including photoperiod-mediated flowering, phytochrome B signaling, circadian clock, carbohydra…	protein_coding	(FB);GIGANTEA (GI)	Col9D-Col0D	2.67696e-09	1.80682	up-regulated
AT1G52000	AT1G52000	no	Mannose-binding lectin superfamily protein; FUNCTIONS IN: molecular_function unknown; INVOLVED IN: response to salt stress; LOCATED IN: cellular_component unknown; EXPRESSED IN: 22 plant structures; EXPRESSED DURING: 14 growth stages; CONTAINS InterPro DOMAIN/s: Mannose-binding lectin (InterPro:IPR001229); BEST Arabidopsis thaliana protein match is: myrosinase-binding protein 1 (TAIR:AT1G52040.1)	protein_coding	0	Col9D-Col0D	3.1669e-06	1.80828	up-regulated
AT5G04720	AT5G04720	no	Encodes a member of the ADR1 family nucleotide-binding leucine-rich repeat (NB-LRR) immune receptors. The mRNA is cell-to-cell mobile.	protein_coding	ADR1-LIKE 2 (ADR1-L2);PHOENIX 21 (PHX21)	Col9D-Col0D	2.08799e-08	1.81949	up-regulated
AT3G25290	AT3G25290	no	Auxin-responsive family protein; INVOLVED IN: multicellular organismal development; LOCATED IN: plasma membrane, membrane; EXPRESSED IN: 19 plant structures; EXPRESSED DURING: 9 growth stages; CONTAINS InterPro DOMAIN/s: Cytochrome b561, eukaryote (InterPro:IPR004877), Uncharacterised conserved protein UCP037471 (InterPro:IPR017214), Protein of unknown function DUF568, DOMON-like (InterPro:IPR007…	protein_coding	0	Col9D-Col0D	5.87244e-07	1.82536	up-regulated
AT1G17745	AT1G17745	no	encodes a 3-Phosphoglycerate dehydrogenase The mRNA is cell-to-cell mobile.	protein_coding	PHOSPHOGLYCERATE DEHYDROGENASE 2 (PGDH2);3-PHOSPHOGLYCERATE DEHYDROGENASE (PGDH)	Col9D-Col0D	1.83328e-05	1.84049	up-regulated
AT3G26840	AT3G26840	no	Encodes a protein with phytyl ester synthesis and diacylglycerol acyltransferase activities that is involved in the deposition of free phytol and free fatty acids in the form of phytyl esters in chloroplasts, a process involved in maintaining the integrity of the photosynthetic membrane during abiotic stress and senescence.	protein_coding	PHYTYL ESTER SYNTHASE 2 (PES2)	Col9D-Col0D	1.05054e-07	1.84055	up-regulated
AT1G10760	AT1G10760	no	Encodes an &#945;-glucan, water dikinase required for starch degradation. Involved in cold-induced freezing tolerance. Mutations that eliminate the GWD protein or affect the dikinase domain of the enzyme dramatically reduce both the amount of phosphate in the amylopectin and the rate of starch degradation. Mature leaves of these mutants accumulate amounts of starch up to seven times greater than …	protein_coding	STARCH EXCESS 1 (SEX1); (SOP1); (SOP); (GWD1); (GWD)	Col9D-Col0D	7.37054e-09	1.84233	up-regulated
AT1G69790	AT1G69790	no	Protein kinase superfamily protein; FUNCTIONS IN: protein serine/threonine kinase activity, protein kinase activity, kinase activity, ATP binding; INVOLVED IN: protein amino acid phosphorylation; LOCATED IN: chloroplast; EXPRESSED IN: 13 plant structures; EXPRESSED DURING: 6 growth stages; CONTAINS InterPro DOMAIN/s: Protein kinase, ATP binding site (InterPro:IPR017441), Protein kinase, catalytic…	protein_coding	0	Col9D-Col0D	0.000627093	1.84269	up-regulated
AT3G04060	AT3G04060	no	NAC046 is a member of the NAC domain containing family of transcription factors. It was identified in a screen for regulators of chlorophyll protein gene expression. Mutants in NAC046 have delayed senescence and increased CHL content suggesting a role in regulation of senescence and chlorophyll degradation.	protein_coding	NAC DOMAIN CONTAINING PROTEIN 46 (anac046);NAC DOMAIN CONTAINING PROTEIN 46 (NAC046)	Col9D-Col0D	0.00373182	1.84332	up-regulated
AT5G45380	AT5G45380	no	DEGRADATION OF UREA 3 (DUR3); CONTAINS InterPro DOMAIN/s: Sodium/solute symporter, subgroup (InterPro:IPR019900), Sodium/solute symporter (InterPro:IPR001734)	protein_coding	(ATDUR3);DEGRADATION OF UREA 3 (DUR3)	Col9D-Col0D	9.31871e-08	1.84667	up-regulated
AT1G77810	AT1G77810	no	Galactosyltransferase family protein; FUNCTIONS IN: transferase activity, transferring glycosyl groups, beta-1,3-galactosyltransferase activity; INVOLVED IN: protein amino acid glycosylation; LOCATED IN: Golgi apparatus; EXPRESSED IN: 20 plant structures; EXPRESSED DURING: 13 growth stages; CONTAINS InterPro DOMAIN/s: Glycosyl transferase, family 31 (InterPro:IPR002659); BEST Arabidopsis thaliana…	protein_coding	0	Col9D-Col0D	0.00625486	1.85639	up-regulated
AT4G16745	AT4G16745	no	Exostosin family protein; FUNCTIONS IN: molecular_function unknown; INVOLVED IN: biological_process unknown; LOCATED IN: membrane; EXPRESSED IN: 11 plant structures; EXPRESSED DURING: L mature pollen stage, M germinated pollen stage, 4 anthesis, C globular stage, petal differentiation and expansion stage; CONTAINS InterPro DOMAIN/s: Exostosin-like (InterPro:IPR004263); BEST Arabidopsis thaliana p…	protein_coding	0	Col9D-Col0D	0.000543948	1.86375	up-regulated
AT1G23060	AT1G23060	no	BEST Arabidopsis thaliana protein match is: TPX2 (targeting protein for Xklp2) protein family (TAIR:AT1G70950.1)	protein_coding	MICROTUBULE DESTABILIZING PROTEIN 40 (MDP40)	Col9D-Col0D	0.00168251	1.8638	up-regulated
AT4G26270	AT4G26270	no	phosphofructokinase 3 (PFK3); CONTAINS InterPro DOMAIN/s: Pyrophosphate-dependent phosphofructokinase TP0108 (InterPro:IPR012004), Phosphofructokinase (InterPro:IPR000023); BEST Arabidopsis thaliana protein match is: phosphofructokinase 7 (TAIR:AT5G56630.1)	protein_coding	PHOSPHOFRUCTOKINASE 3 (PFK3)	Col9D-Col0D	0.000106714	1.87023	up-regulated
AT1G62360	AT1G62360	no	Class I knotted-like homeodomain protein that is required for shoot apical meristem (SAM) formation during embryogenesis and for SAM function throughout the lifetime of the plant. Functions by preventing incorporation of cells in the meristem center into differentiating organ primordia.	protein_coding	WALDMEISTER (WAM);SHOOT MERISTEMLESS (STM);BUMBERSHOOT 1 (BUM1);SHOOTLESS (SHL);WALDMEISTER 1 (WAM1);BUMBERSHOOT (BUM)	Col9D-Col0D	3.06759e-05	1.87128	up-regulated
AT4G00800	AT4G00800	no	transducin family protein / WD-40 repeat family protein; FUNCTIONS IN: binding, zinc ion binding; INVOLVED IN: biological_process unknown; LOCATED IN: cellular_component unknown; EXPRESSED IN: 13 plant structures; EXPRESSED DURING: 4 anthesis, F mature embryo stage, petal differentiation and expansion stage, E expanded cotyledon stage, D bilateral stage; CONTAINS InterPro DOMAIN/s: WD40 repeat 2 …	protein_coding	(SETH5)	Col9D-Col0D	3.60615e-08	1.87335	up-regulated
AT2G38090	AT2G38090	no	Duplicated homeodomain-like superfamily protein; CONTAINS InterPro DOMAIN/s: Molecular chaperone, heat shock protein, Hsp40, DnaJ (InterPro:IPR015609), SANT, eukarya (InterPro:IPR017884), Myb-like DNA-binding domain, SHAQKYF class (InterPro:IPR006447), SANT, DNA-binding (InterPro:IPR001005), Homeodomain-like (InterPro:IPR009057), Myb, DNA-binding (InterPro:IPR014778), Homeodomain-related (InterPr…	protein_coding	0	Col9D-Col0D	1.29525e-05	1.87555	up-regulated
AT5G18525	AT5G18525	no	Encodes a BEACH domain containing protein that is involved in targeting storage proteins to the protein storage vacuoles and effector triggered immunity to Psuedomonas syringae.	protein_coding	GREEN FLUORESCENT SEED 12 (GFS12)	Col9D-Col0D	1.00588e-05	1.87919	up-regulated
AT5G06610	AT5G06610	no	Protein of unknown function (DUF620); FUNCTIONS IN: molecular_function unknown; INVOLVED IN: biological_process unknown; LOCATED IN: cellular_component unknown; EXPRESSED IN: 23 plant structures; EXPRESSED DURING: 13 growth stages; CONTAINS InterPro DOMAIN/s: Protein of unknown function DUF620 (InterPro:IPR006873); BEST Arabidopsis thaliana protein match is: Protein of unknown function (DUF620) (…	protein_coding	0	Col9D-Col0D	0.00113968	1.88084	up-regulated
AT4G09020	AT4G09020	no	Encodes an isoamylase-like protein. Mutant studies show that the gene is strongly involved in starch breakdown. A GUS-protein fusion product was shown to localize to the surface of chloroplastic structures reminiscent of starch granules. In the mutants, the chloroplastic &#945;-amylase AMY3 is upregulated. The mRNA is cell-to-cell mobile.	protein_coding	(ATISA3);ISOAMYLASE 3 (ISA3)	Col9D-Col0D	5.07063e-08	1.88324	up-regulated
AT1G65690	AT1G65690	no	Encodes NHL6 (NDR1/HIN1-like 6). Plays an important role in the abiotic stresses-induced ABA signaling and biosynthesis, particularly during seed germination and early seedling development.	protein_coding	NDR1/HIN1-LIKE 6 (NHL6)	Col9D-Col0D	0.00224762	1.88456	up-regulated
AT4G00870	AT4G00870	no	bHLH14 interacts with JAZ proteins, and functions redundantly with bHLH3, bHLH13 and bHLH17 to negatively regulate jasmonate responses.	protein_coding	(BHLH14); (BHLH014)	Col9D-Col0D	0.00543424	1.90369	up-regulated
AT5G39410	AT5G39410	no	Saccharopine dehydrogenase ; LOCATED IN: mitochondrion, plasma membrane, vacuole, membrane, chloroplast envelope; EXPRESSED IN: 25 plant structures; EXPRESSED DURING: 14 growth stages; CONTAINS InterPro DOMAIN/s: Saccharopine dehydrogenase / Homospermidine synthase (InterPro:IPR005097)	protein_coding	0	Col9D-Col0D	5.76991e-07	1.91985	up-regulated
AT4G39270	AT4G39270	no	Leucine-rich repeat protein kinase family protein; FUNCTIONS IN: protein serine/threonine kinase activity, protein kinase activity, ATP binding; INVOLVED IN: transmembrane receptor protein tyrosine kinase signaling pathway, protein amino acid phosphorylation; LOCATED IN: endomembrane system; EXPRESSED IN: 18 plant structures; EXPRESSED DURING: 12 growth stages; CONTAINS InterPro DOMAIN/s: Protein…	protein_coding	0	Col9D-Col0D	0.00448266	1.9208	up-regulated
AT3G50940	AT3G50940	no	P-loop containing nucleoside triphosphate hydrolases superfamily protein; FUNCTIONS IN: nucleoside-triphosphatase activity, ATPase activity, nucleotide binding, ATP binding; LOCATED IN: endomembrane system; CONTAINS InterPro DOMAIN/s: ATPase, AAA-type, core (InterPro:IPR003959), ATPase, AAA+ type, core (InterPro:IPR003593), ATPase, AAA-type, conserved site (InterPro:IPR003960); BEST Arabidopsis t…	protein_coding	0	Col9D-Col0D	0.00504947	1.92687	up-regulated
AT5G03240	AT5G03240	no	encodes ubiquitin that is attached to proteins destined for degradation. UBQ3 is most homologous with UBQ4, and is expressed in higher levels in vegetative tissue but lower levels in flowers than UBQ4. UBQ3 encodes different number of ubiquitins in different ecotypes. UBQ3 transcript level is modulated by UV-B and light/dark treatments.	protein_coding	POLYUBIQUITIN 3 (UBQ3)	Col9D-Col0D	1.62096e-06	1.94302	up-regulated
AT5G13210	AT5G13210	no	Uncharacterised conserved protein UCP015417, vWA; CONTAINS InterPro DOMAIN/s: Uncharacterised conserved protein UCP015417, vWA (InterPro:IPR011205), von Willebrand factor, type A (InterPro:IPR002035); BEST Arabidopsis thaliana protein match is: Uncharacterised conserved protein UCP015417, vWA (TAIR:AT3G24780.1)	protein_coding	0	Col9D-Col0D	0.00776135	1.97728	up-regulated
AT1G17665	AT1G17665	no	unknown protein; FUNCTIONS IN: molecular_function unknown; INVOLVED IN: biological_process unknown; LOCATED IN: endomembrane system; EXPRESSED IN: 15 plant structures; EXPRESSED DURING: 11 growth stages	protein_coding	0	Col9D-Col0D	0.00529687	1.98298	up-regulated
AT1G64610	AT1G64610	no	Transducin/WD40 repeat-like superfamily protein; CONTAINS InterPro DOMAIN/s: WD40 repeat 2 (InterPro:IPR019782), WD40 repeat-like-containing domain (InterPro:IPR011046), WD40-repeat-containing domain (InterPro:IPR017986), WD40/YVTN repeat-like-containing domain (InterPro:IPR015943), WD40 repeat (InterPro:IPR001680), WD40 repeat, subgroup (InterPro:IPR019781), G-protein beta WD-40 repeat, region (…	protein_coding	0	Col9D-Col0D	0.000436648	1.9886	up-regulated
AT4G16190	AT4G16190	no	Papain family cysteine protease; FUNCTIONS IN: cysteine-type peptidase activity, cysteine-type endopeptidase activity; INVOLVED IN: proteolysis; LOCATED IN: vacuole; EXPRESSED IN: 23 plant structures; EXPRESSED DURING: 13 growth stages; CONTAINS InterPro DOMAIN/s: Peptidase C1A, papain (InterPro:IPR013128), Proteinase inhibitor I29, cathepsin propeptide (InterPro:IPR013201), Peptidase C1A, papain…	protein_coding	0	Col9D-Col0D	2.09164e-08	1.99701	up-regulated
AT5G49900	AT5G49900	no	Beta-glucosidase, GBA2 type family protein; FUNCTIONS IN: catalytic activity, glucosylceramidase activity; INVOLVED IN: glucosylceramide catabolic process, sphingolipid metabolic process; LOCATED IN: integral to membrane, membrane; EXPRESSED IN: 24 plant structures; EXPRESSED DURING: 15 growth stages; CONTAINS InterPro DOMAIN/s: Glucosylceramidase (InterPro:IPR006775), Six-hairpin glycosidase-lik…	protein_coding	0	Col9D-Col0D	8.93237e-05	2.00283	up-regulated
AT1G21400	AT1G21400	no	Thiamin diphosphate-binding fold (THDP-binding) superfamily protein; FUNCTIONS IN: oxidoreductase activity, acting on the aldehyde or oxo group of donors, disulfide as acceptor, 3-methyl-2-oxobutanoate dehydrogenase (2-methylpropanoyl-transferring) activity; INVOLVED IN: metabolic process; EXPRESSED IN: guard cell; CONTAINS InterPro DOMAIN/s: Dehydrogenase, E1 component (InterPro:IPR001017); BEST…	protein_coding	0	Col9D-Col0D	1.22196e-06	2.00689	up-regulated
AT3G13380	AT3G13380	no	Similar to BRI, brassinosteroid receptor protein.	protein_coding	BRI1-LIKE 3 (BRL3)	Col9D-Col0D	2.95167e-05	2.02347	up-regulated
AT1G07040	AT1G07040	no	unknown protein; INVOLVED IN: biological_process unknown; LOCATED IN: chloroplast; EXPRESSED IN: 24 plant structures; EXPRESSED DURING: 14 growth stages; BEST Arabidopsis thaliana protein match is: unknown protein (TAIR:AT1G27030.1)	protein_coding	0	Col9D-Col0D	2.07462e-08	2.02636	up-regulated
AT5G60910	AT5G60910	no	MADS box gene negatively regulated by APETALA1	protein_coding	AGAMOUS-LIKE 8 (AGL8);FRUITFULL (FUL)	Col9D-Col0D	6.1964e-06	2.03062	up-regulated
AT4G15210	AT4G15210	no	cytosolic beta-amylase expressed in rosette leaves and inducible by sugar. RAM1 mutants have reduced beta amylase in leaves and stems.	protein_coding	ARABIDOPSIS THALIANA BETA-AMYLASE (ATBETA-AMY); (AT-BETA-AMY);REDUCED BETA AMYLASE 1 (RAM1); (BMY1);BETA-AMYLASE 5 (BAM5)	Col9D-Col0D	0.00115447	2.03713	up-regulated
AT4G11350	AT4G11350	no	Protein of unknown function (DUF604); CONTAINS InterPro DOMAIN/s: Protein of unknown function DUF604 (InterPro:IPR006740); BEST Arabidopsis thaliana protein match is: Protein of unknown function (DUF604) (TAIR:AT4G23490.1)	protein_coding	0	Col9D-Col0D	0.00114479	2.0519	up-regulated
AT5G22460	AT5G22460	no	alpha/beta-Hydrolases superfamily protein; FUNCTIONS IN: catalytic activity; INVOLVED IN: biological_process unknown; LOCATED IN: cell wall, vacuole, plant-type cell wall; EXPRESSED IN: 19 plant structures; EXPRESSED DURING: 12 growth stages; CONTAINS InterPro DOMAIN/s: Alpha/beta hydrolase fold-1 (InterPro:IPR000073); BEST Arabidopsis thaliana protein match is: alpha/beta-Hydrolases superfamily …	protein_coding	0	Col9D-Col0D	0.000548248	2.05353	up-regulated
AT1G69490	AT1G69490	no	Encodes a member of the NAC transcription factor gene family. It is expressed in floral primordia and upregulated by AP3 and PI. Its expression is associated with leaf senescence. The mRNA is cell-to-cell mobile.	protein_coding	NAC-LIKE, ACTIVATED BY AP3/PI (NAP);ARABIDOPSIS NAC DOMAIN CONTAINING PROTEIN 29 (ANAC029);NAC-LIKE, ACTIVATED BY AP3/PI (ATNAP)	Col9D-Col0D	1.519e-05	2.05813	up-regulated
AT5G61820	AT5G61820	no	FUNCTIONS IN: molecular_function unknown; INVOLVED IN: biological_process unknown; LOCATED IN: vacuole; EXPRESSED IN: 24 plant structures; EXPRESSED DURING: 15 growth stages; CONTAINS InterPro DOMAIN/s: Stress up-regulated Nod 19 (InterPro:IPR011692)	protein_coding	0	Col9D-Col0D	1.70495e-09	2.06927	up-regulated
AT1G62810	AT1G62810	no	Encodes COPPER AMINE OXIDASE1 (CuAO1). Contributes to abscisic acid- and polyamine-induced nitric oxide biosynthesis and abscisic acid signal transduction.	protein_coding	COPPER AMINE OXIDASE1 (CUAO1)	Col9D-Col0D	2.49923e-10	2.0785	up-regulated
AT1G54100	AT1G54100	no	Aldehyde dehydrogenase	protein_coding	ALDEHYDE DEHYDROGENASE 7B4 (ALDH7B4)	Col9D-Col0D	7.09542e-11	2.09869	up-regulated
AT5G23230	AT5G23230	no	nicotinamidase 2 (NIC2); CONTAINS InterPro DOMAIN/s: Isochorismatase-like (InterPro:IPR000868); BEST Arabidopsis thaliana protein match is: nicotinamidase 3 (TAIR:AT5G23220.1)	protein_coding	NICOTINAMIDASE 2 (NIC2)	Col9D-Col0D	0.000326688	2.10637	up-regulated
AT5G03210	AT5G03210	no	Encodes a small polypeptide contributing to resistance to potyvirus.	protein_coding	DBP-INTERACTING PROTEIN 2 (DIP2); (ATDIP2)	Col9D-Col0D	3.84742e-06	2.11017	up-regulated
AT5G20830	AT5G20830	no	Encodes a protein with sucrose synthase activity (SUS1).	protein_coding	SUCROSE SYNTHASE 1 (SUS1); (ASUS1); (atsus1)	Col9D-Col0D	7.24018e-07	2.13168	up-regulated
AT1G52890	AT1G52890	no	encodes a NAC transcription factor whose expression is induced by drought, high salt, and abscisic acid. This gene binds to ERD1 promoter in vitro.	protein_coding	NAC DOMAIN CONTAINING PROTEIN 19 (ANAC019);NAC DOMAIN CONTAINING PROTEIN 19 (NAC019); (ANAC19)	Col9D-Col0D	0.00092918	2.14664	up-regulated
AT1G54160	AT1G54160	no	Encodes a member of the CCAAT-binding transcription factor (CBF-B/NF-YA) family. Expression is upregulated in response to ABA and drought. This regulation appears to be mediated by MIR169A which is downregulated in response to drought. NFYA5 is a target of MIR169A. Loss of function mutations are hypersensitive to drought.	protein_coding	NUCLEAR FACTOR Y A5 (NFYA5);"NUCLEAR FACTOR Y, SUBUNIT A5" (NF-YA5)	Col9D-Col0D	0.000353522	2.16272	up-regulated
AT1G73066	AT1G73066	no	Leucine-rich repeat family protein; INVOLVED IN: biological_process unknown; LOCATED IN: endomembrane system; EXPRESSED IN: embryo, pedicel, carpel, stamen; EXPRESSED DURING: 4 anthesis, C globular stage, petal differentiation and expansion stage; CONTAINS InterPro DOMAIN/s: Leucine-rich repeat-containing N-terminal domain, type 2 (InterPro:IPR013210), Leucine-rich repeat (InterPro:IPR001611); BE…	protein_coding	0	Col9D-Col0D	0.00367313	2.16928	up-regulated
AT5G51070	AT5G51070	no	ATP-dependent Clp protease regulatory subunit The mRNA is cell-to-cell mobile.	protein_coding	EARLY RESPONSIVE TO DEHYDRATION 1 (ERD1); (CLPD);SENESCENCE ASSOCIATED GENE 15 (SAG15)	Col9D-Col0D	1.14107e-09	2.18475	up-regulated
AT5G37950	AT5G37950	no	UDP-Glycosyltransferase superfamily protein; FUNCTIONS IN: transferase activity, transferring hexosyl groups; INVOLVED IN: metabolic process; CONTAINS InterPro DOMAIN/s: UDP-glucuronosyl/UDP-glucosyltransferase (InterPro:IPR002213); BEST Arabidopsis thaliana protein match is: UDP-Glycosyltransferase superfamily protein (TAIR:AT5G38010.1)	protein_coding	0	Col9D-Col0D	0.00223772	2.19502	up-regulated
AT1G25250	AT1G25250	no	Encodes a transcription factor that, together with IDD14 and IDD15, regulates auxin biosynthesis and transport and thus aerial organ morphogenesis and gravitropic responses.	protein_coding	INDETERMINATE(ID)-DOMAIN 16 (AtIDD16);INDETERMINATE(ID)-DOMAIN 16 (IDD16)	Col9D-Col0D	0.00233365	2.23116	up-regulated
AT5G60100	AT5G60100	no	Encodes pseudo-response regulator 3 (APRR3/PRR3). PRR3 transcript levels vary in a circadian pattern with peak expression at dusk under long and short day conditions. PRR3 affects the period of the circadian clock and seedlings with reduced levels of PRR3 have shorter periods, based on transcriptional assays of clock-regulated genes. PRR3 is expressed in the vasculature of cotyledons and leaves w…	protein_coding	PSEUDO-RESPONSE REGULATOR 3 (PRR3)	Col9D-Col0D	0.00484766	2.24405	up-regulated
AT2G17280	AT2G17280	no	Phosphoglycerate mutase family protein; FUNCTIONS IN: catalytic activity; INVOLVED IN: metabolic process; LOCATED IN: cellular_component unknown; EXPRESSED IN: 24 plant structures; EXPRESSED DURING: 13 growth stages; CONTAINS InterPro DOMAIN/s: Histidine phosphatase superfamily, clade-1 (InterPro:IPR013078); BEST Arabidopsis thaliana protein match is: Phosphoglycerate mutase family protein (TAIR:…	protein_coding	0	Col9D-Col0D	1.14539e-05	2.24647	up-regulated
AT2G17710	AT2G17710	no	unknown protein	protein_coding	0	Col9D-Col0D	9.92811e-11	2.25271	up-regulated
AT5G56870	AT5G56870	no	beta-galactosidase 4 (BGAL4); FUNCTIONS IN: beta-galactosidase activity; INVOLVED IN: lactose catabolic process, using glucoside 3-dehydrogenase, carbohydrate metabolic process, lactose catabolic process via UDP-galactose, lactose catabolic process; LOCATED IN: endomembrane system; EXPRESSED IN: 25 plant structures; EXPRESSED DURING: 12 growth stages; CONTAINS InterPro DOMAIN/s: Glycoside hydrola…	protein_coding	BETA-GALACTOSIDASE 4 (BGAL4)	Col9D-Col0D	5.15905e-07	2.25415	up-regulated
AT1G77450	AT1G77450	no	NAC domain containing protein 32 (NAC032); FUNCTIONS IN: sequence-specific DNA binding transcription factor activity; INVOLVED IN: multicellular organismal development, regulation of transcription; LOCATED IN: cellular_component unknown; EXPRESSED IN: 16 plant structures; EXPRESSED DURING: LP.06 six leaves visible, LP.04 four leaves visible, 4 anthesis, petal differentiation and expansion stage, …	protein_coding	NAC DOMAIN CONTAINING PROTEIN 32 (anac032);NAC DOMAIN CONTAINING PROTEIN 32 (NAC032)	Col9D-Col0D	0.000204787	2.26223	up-regulated
AT3G05690	AT3G05690	no	Encodes a subunit of CCAAT-binding complex, binds to CCAAT box motif present in some plant promoter sequences. One of three members of this class (HAP2A, HAP2B, HAP2C), it is expressed in vegetative and reproductive tissues.	protein_coding	UNFERTILIZED EMBRYO SAC 8 (UNE8);HEME ACTIVATOR PROTEIN (YEAST) HOMOLOG 2B (ATHAP2B);HEME ACTIVATOR PROTEIN (YEAST) HOMOLOG 2B (HAP2B);"NUCLEAR FACTOR Y, SUBUNIT A2" (NF-YA2); (ATNF-YA2)	Col9D-Col0D	6.95924e-10	2.27026	up-regulated
AT2G36390	AT2G36390	no	Encodes a starch branching enzyme (EC.2.4.1.18) similar to SBE2 from maize and rice. Expressed throughout plant tissues. The mRNA is cell-to-cell mobile.	protein_coding	STARCH BRANCHING ENZYME 2.1 (SBE2.1);BRANCHING ENZYME 3 (BE3)	Col9D-Col0D	1.1305e-10	2.2731	up-regulated
AT1G56600	AT1G56600	no	GolS2 is a galactinol synthase that catalyzes the formation of galactinol from UDP-galactose and myo-inositol. GolS2 transcript levels rise in response to methyl viologen, an oxidative damage-inducing agent. Plants over-expressing GolS2 have increased tolerance to salt, chilling, and high-light stress.	protein_coding	GALACTINOL SYNTHASE 2 (AtGolS2);GALACTINOL SYNTHASE 2 (GolS2)	Col9D-Col0D	5.58957e-09	2.27358	up-regulated
AT3G20250	AT3G20250	no	Encodes a member of the Arabidopsis Pumilio (APUM) proteins containing PUF domain (eight repeats of approximately 36 amino acids each). PUF proteins regulate both mRNA stability and translation through sequence-specific binding to the 3' UTR of target mRNA transcripts. APUM5 is involved in susceptibility to CMV and is not required for bacterial or fungal pathogen resistance although its expressio…	protein_coding	PUMILIO 5 (APUM5);PUMILIO 5 (PUM5)	Col9D-Col0D	7.7724e-10	2.28397	up-regulated
AT1G67360	AT1G67360	no	Encodes a small rubber particle protein homolog. Plays dual roles as positive factors for tissue growth and development and in drought stress responses.	protein_coding	LD-ASSOCIATED PROTEIN 1 (LDAP1);SMALL RUBBER PARTICLE PROTEIN (SRP1)	Col9D-Col0D	6.91777e-08	2.32352	up-regulated
AT1G54575	AT1G54575	no	unknown protein	protein_coding	0	Col9D-Col0D	9.23929e-05	2.3272	up-regulated
AT5G23240	AT5G23240	no	DNAJ heat shock N-terminal domain-containing protein; FUNCTIONS IN: unfolded protein binding, heat shock protein binding; INVOLVED IN: protein folding; LOCATED IN: chloroplast; EXPRESSED IN: 21 plant structures; EXPRESSED DURING: 11 growth stages; CONTAINS InterPro DOMAIN/s: Molecular chaperone, heat shock protein, Hsp40, DnaJ (InterPro:IPR015609), Heat shock protein DnaJ, N-terminal (InterPro:IP…	protein_coding	DNA J PROTEIN C76 (DJC76); (ATDJC17)	Col9D-Col0D	1.24321e-07	2.33956	up-regulated
AT4G03320	AT4G03320	no	Encodes a component of the TIC (translocon at the inner envelope membrane of chloroplasts) protein translocation machinery mediating the protein translocation across the inner envelope of plastids. The Arabidopsis genome encodes four Tic20 homologous proteins, AT1G04940(Tic20-I), AT2G47840(Tic20-II), AT4G03320(Tic20-IV) and AT5G55710(Tic20-V).	protein_coding	TRANSLOCON AT THE INNER ENVELOPE MEMBRANE OF CHLOROPLASTS 20-IV (tic20-IV);TRANSLOCON AT THE INNER ENVELOPE MEMBRANE OF CHLOROPLASTS 20-IV (AtTic20-IV)	Col9D-Col0D	0.000490996	2.36137	up-regulated
AT5G38010	AT5G38010	no	UDP-Glycosyltransferase superfamily protein; FUNCTIONS IN: UDP-glycosyltransferase activity, transferase activity, transferring glycosyl groups; INVOLVED IN: metabolic process; LOCATED IN: cellular_component unknown; CONTAINS InterPro DOMAIN/s: UDP-glucuronosyl/UDP-glucosyltransferase (InterPro:IPR002213); BEST Arabidopsis thaliana protein match is: UDP-Glycosyltransferase superfamily protein (TA…	protein_coding	0	Col9D-Col0D	0.000369338	2.36316	up-regulated
AT1G01310	AT1G01310	no	CAP (Cysteine-rich secretory proteins, Antigen 5, and Pathogenesis-related 1 protein) superfamily protein; FUNCTIONS IN: molecular_function unknown; INVOLVED IN: biological_process unknown; LOCATED IN: extracellular region; EXPRESSED IN: 6 plant structures; EXPRESSED DURING: L mature pollen stage, M germinated pollen stage, 4 anthesis, petal differentiation and expansion stage; CONTAINS InterPro …	protein_coding	0	Col9D-Col0D	0.00254161	2.36735	up-regulated
AT1G15670	AT1G15670	no	Encodes a member of a family of F-box proteins, called the KISS ME DEADLY (KMD) family, that targets type-B ARR proteins for degradation and is involved in the negative regulation of the cytokinin response. Also named as KFB1, a member of a group of Kelch repeat F-box proteins that negatively regulate phenylpropanoid biosynthesis by targeting the phenypropanoid biosynthesis enzyme phenylalanine a…	protein_coding	KISS ME DEADLY 2 (KMD2);KELCH REPEAT F-BOX 1 (KFB01)	Col9D-Col0D	0.000399467	2.37402	up-regulated
AT4G21930	AT4G21930	no	Protein of unknown function, DUF584; CONTAINS InterPro DOMAIN/s: Protein of unknown function DUF584 (InterPro:IPR007608); BEST Arabidopsis thaliana protein match is: Protein of unknown function, DUF584 (TAIR:AT1G61930.1)	protein_coding	0	Col9D-Col0D	1.60671e-05	2.37632	up-regulated
AT4G25000	AT4G25000	no	Predicted to be secreted protein based on signalP prediction. Involved in starch mobilization. Mutants are defective in alpha-amylase activity. (Note: AMY1 has been found in the literature to be referred to as AMY3, which is not to be confused with AMY3/At1g69830).	protein_coding	(ATAMY1);ALPHA-AMYLASE-LIKE (AMY1)	Col9D-Col0D	3.08484e-06	2.38201	up-regulated
AT5G17860	AT5G17860	no	calcium exchanger 7 (CAX7); FUNCTIONS IN: cation:cation antiporter activity, calcium:sodium antiporter activity; INVOLVED IN: cation transport, transmembrane transport; LOCATED IN: endomembrane system, integral to membrane; EXPRESSED IN: 19 plant structures; EXPRESSED DURING: 10 growth stages; CONTAINS InterPro DOMAIN/s: Sodium/calcium exchanger membrane region (InterPro:IPR004837); BEST Arabidop…	protein_coding	CALCIUM EXCHANGER 7 (CAX7); (CCX1)	Col9D-Col0D	1.22435e-05	2.40561	up-regulated
AT1G17460	AT1G17460	no	Arabidopsis thaliana myb family transcription factor (At1g17460)	protein_coding	TRF-LIKE 3 (TRFL3)	Col9D-Col0D	3.36565e-05	2.4082	up-regulated
AT1G59640	AT1G59640	no	A basic helix-loop-helix encoding gene (BIGPETAL, BPE) involved in the control of petal size. BPE is expressed via two mRNAs derived from an alternative splicing event. The BPEub (AT1G59640.1)transcript is expressed ubiquitously, whereas the BPEp (AT1G59640.2) transcript is preferentially expressed in petals. Plants that lack the petal-expressed variant BPEp have larger petals as a result of incr…	protein_coding	BIG PETAL (BPE);BIG PETAL P (BPEP); (ZCW32)	Col9D-Col0D	2.67755e-05	2.41485	up-regulated
AT1G65730	AT1G65730	no	Arabidopsis thaliana metal-nicotianamine transporter YSL4	protein_coding	YELLOW STRIPE LIKE 7 (YSL7)	Col9D-Col0D	0.000459589	2.41879	up-regulated
AT2G33080	AT2G33080	no	receptor like protein 28 (RLP28); INVOLVED IN: signal transduction; LOCATED IN: endomembrane system; EXPRESSED IN: stem, stamen; EXPRESSED DURING: 4 anthesis; CONTAINS InterPro DOMAIN/s: Leucine-rich repeat (InterPro:IPR001611); BEST Arabidopsis thaliana protein match is: receptor like protein 24 (TAIR:AT2G33020.1)	protein_coding	RECEPTOR LIKE PROTEIN 28 (AtRLP28);RECEPTOR LIKE PROTEIN 28 (RLP28)	Col9D-Col0D	0.00731041	2.42581	up-regulated
AT3G57380	AT3G57380	no	Glycosyltransferase family 61 protein; FUNCTIONS IN: transferase activity, transferring glycosyl groups; INVOLVED IN: biological_process unknown; LOCATED IN: cellular_component unknown; EXPRESSED IN: stem, flower, stamen; EXPRESSED DURING: 4 anthesis; CONTAINS InterPro DOMAIN/s: Glycosyltransferase AER61, uncharacterised (InterPro:IPR007657); BEST Arabidopsis thaliana protein match is: Glycosyltr…	protein_coding	0	Col9D-Col0D	0.0032135	2.42791	up-regulated
AT4G38530	AT4G38530	no	Encodes a putative phosphoinositide-specific phospholipase C. There are two genes called ATPLC1, one corresponding to AT4g38530 (this one) and one corresponding to AT5g58670.	protein_coding	PHOSPHOLIPASE C1 (ATPLC1);PHOSPHOLIPASE C1 (PLC1);PHOSPHOINOSITIDE-SPECIFIC PHOSPHOLIPASE C ISOFORM 3 (PLC3); (ATPLC3)	Col9D-Col0D	0.000757388	2.44332	up-regulated
AT5G33370	AT5G33370	no	GDSL-motif esterase/acyltransferase/lipase. Enzyme group with broad substrate specificity that may catalyze acyltransfer or hydrolase reactions with lipid and non-lipid substrates.	protein_coding	0	Col9D-Col0D	2.71982e-05	2.4718	up-regulated
AT1G48000	AT1G48000	no	Encodes a putative transcription factor (MYB112).	protein_coding	MYB DOMAIN PROTEIN 112 (MYB112);MYB DOMAIN PROTEIN 112 (AtMYB112)	Col9D-Col0D	0.000508968	2.47644	up-regulated
AT5G48560	AT5G48560	no	basic helix-loop-helix (bHLH) DNA-binding superfamily protein; FUNCTIONS IN: DNA binding, sequence-specific DNA binding transcription factor activity; INVOLVED IN: regulation of transcription; LOCATED IN: nucleus; EXPRESSED IN: 14 plant structures; EXPRESSED DURING: LP.06 six leaves visible, LP.04 four leaves visible, 4 anthesis, petal differentiation and expansion stage, LP.08 eight leaves visib…	protein_coding	CRY2-INTERACTING BHLH 2 (CIB2)	Col9D-Col0D	2.8549e-05	2.48049	up-regulated
AT1G29240	AT1G29240	no	Protein of unknown function (DUF688); CONTAINS InterPro DOMAIN/s: Protein of unknown function DUF688 (InterPro:IPR007789); BEST Arabidopsis thaliana protein match is: Protein of unknown function (DUF688) (TAIR:AT2G34170.2)	protein_coding	0	Col9D-Col0D	4.55066e-07	2.52086	up-regulated
AT5G52310	AT5G52310	no	cold regulated gene, the 5' region of cor78 has cis-acting regulatory elements that can impart cold-regulated gene expression The mRNA is cell-to-cell mobile.	protein_coding	COLD REGULATED 78 (COR78);LOW-TEMPERATURE-INDUCED 78 (LTI78);RESPONSIVE TO DESICCATION 29A (RD29A); (LTI140)	Col9D-Col0D	4.35971e-07	2.53635	up-regulated
AT2G40130	AT2G40130	no	Encodes a member of an eight-gene family (SMAX1 and SMAX1-like) that has weak similarity to AtHSP101, a ClpB chaperonin required for thermotolerance.	protein_coding	SMAX1-LIKE 8 (SMXL8)	Col9D-Col0D	3.44394e-09	2.54035	up-regulated
AT5G63580	AT5G63580	no	encodes a protein whose sequence is similar to flavonol synthase	protein_coding	FLAVONOL SYNTHASE 2 (FLS2); (ATFLS2)	Col9D-Col0D	3.3256e-06	2.54686	up-regulated
AT2G15480	AT2G15480	no	UDP-glucosyl transferase 73B5 (UGT73B5); FUNCTIONS IN: quercetin 3-O-glucosyltransferase activity, UDP-glycosyltransferase activity, UDP-glucosyltransferase activity, transferase activity, transferring glycosyl groups; INVOLVED IN: response to other organism; LOCATED IN: endomembrane system; EXPRESSED IN: 9 plant structures; EXPRESSED DURING: L mature pollen stage, M germinated pollen stage, LP.0…	protein_coding	UDP-GLUCOSYL TRANSFERASE 73B5 (UGT73B5)	Col9D-Col0D	0.00322837	2.5691	up-regulated
AT5G22430	AT5G22430	no	Pollen Ole e 1 allergen and extensin family protein; CONTAINS InterPro DOMAIN/s: Pollen Ole e 1 allergen/extensin (InterPro:IPR006041); BEST Arabidopsis thaliana protein match is: Pollen Ole e 1 allergen and extensin family protein (TAIR:AT2G27385.3)	protein_coding	0	Col9D-Col0D	0.000196167	2.58943	up-regulated
AT1G58430	AT1G58430	no	Encodes an anther-specific proline-rich protein.	protein_coding	(RXF26)	Col9D-Col0D	4.39969e-07	2.59508	up-regulated
AT3G22910	AT3G22910	no	ATPase E1-E2 type family protein / haloacid dehalogenase-like hydrolase family protein; FUNCTIONS IN: calcium-transporting ATPase activity, calmodulin binding; INVOLVED IN: cation transport, calcium ion transport, metabolic process, ATP biosynthetic process; LOCATED IN: membrane; EXPRESSED IN: 12 plant structures; EXPRESSED DURING: LP.04 four leaves visible, 4 anthesis, C globular stage, petal di…	protein_coding	0	Col9D-Col0D	0.00525807	2.59736	up-regulated
AT1G12200	AT1G12200	no	Putative flavin monooxygenase.	protein_coding	FLAVIN MONOOXYGENASE (FMO)	Col9D-Col0D	2.86154e-08	2.60604	up-regulated
AT1G02470	AT1G02470	no	Polyketide cyclase/dehydrase and lipid transport superfamily protein; FUNCTIONS IN: molecular_function unknown; INVOLVED IN: biological_process unknown; LOCATED IN: chloroplast; EXPRESSED IN: 10 plant structures; EXPRESSED DURING: 4 anthesis, C globular stage, petal differentiation and expansion stage; CONTAINS InterPro DOMAIN/s: Streptomyces cyclase/dehydrase (InterPro:IPR005031); BEST Arabidops…	protein_coding	0	Col9D-Col0D	2.43723e-06	2.61623	up-regulated
AT1G49450	AT1G49450	no	Transducin/WD40 repeat-like superfamily protein; CONTAINS InterPro DOMAIN/s: WD40 repeat 2 (InterPro:IPR019782), WD40 repeat-like-containing domain (InterPro:IPR011046), WD40-repeat-containing domain (InterPro:IPR017986), WD40/YVTN repeat-like-containing domain (InterPro:IPR015943), WD40 repeat (InterPro:IPR001680), WD40 repeat, subgroup (InterPro:IPR019781), G-protein beta WD-40 repeat, region (…	protein_coding	0	Col9D-Col0D	6.1408e-05	2.61669	up-regulated
AT1G74660	AT1G74660	no	Encodes MINI ZINC FINGER 1 (MIF1) which has a zinc finger domain but lacks other protein motifs normally present in transcription factors. MIF1 physically interact with a group of zinc finger-homeodomain (ZHD) transcription factors, such as ZHD5 (AT1G75240), that regulate floral architecture and leaf development. Gel mobility shift assays revealed that MIF1 blocks the DNA binding activity of ZHD5…	protein_coding	MINI ZINC FINGER 1 (MIF1)	Col9D-Col0D	7.34754e-05	2.62595	up-regulated
AT5G66630	AT5G66630	no	DA1-related protein 5 (DAR5); FUNCTIONS IN: zinc ion binding, ATP binding; INVOLVED IN: apoptosis; EXPRESSED IN: 12 plant structures; EXPRESSED DURING: LP.04 four leaves visible, 4 anthesis, petal differentiation and expansion stage; CONTAINS InterPro DOMAIN/s: Zinc finger, LIM-type (InterPro:IPR001781), NB-ARC (InterPro:IPR002182), Powdery mildew resistance protein, RPW8 domain (InterPro:IPR0088…	protein_coding	DA1-RELATED PROTEIN 5 (DAR5)	Col9D-Col0D	6.53695e-06	2.6513	up-regulated
AT2G46680	AT2G46680	no	encodes a putative transcription factor that contains a homeodomain closely linked to a leucine zipper motif. Transcript is detected in all tissues examined. Is transcriptionally regulated in an ABA-dependent manner and may act in a signal transduction pathway which mediates a drought response.	protein_coding	HOMEOBOX 7 (ATHB-7);ARABIDOPSIS THALIANA HOMEOBOX 7 (ATHB7);HOMEOBOX 7 (HB-7)	Col9D-Col0D	4.79969e-05	2.66599	up-regulated
AT5G35110	AT5G35110	no	unknown protein; BEST Arabidopsis thaliana protein match is: unknown protein (TAIR:AT2G46490.1)	protein_coding	0	Col9D-Col0D	0.00349629	2.66833	up-regulated
AT5G39610	AT5G39610	no	Encodes a NAC-domain transcription factor. Positively regulates aging-induced cell death and senescence in leaves. This gene is upregulated in response to salt stress in wildtype as well as NTHK1 transgenic lines although in the latter case the induction was drastically reduced. It was also upregulated by ABA, ACC and NAA treatment, although in the latter two cases, the induction occurred relativ…	protein_coding	NAC DOMAIN CONTAINING PROTEIN 2 (ATNAC2);ORESARA 1 (ORE1);ARABIDOPSIS NAC DOMAIN CONTAINING PROTEIN 92 (ANAC092);NAC DOMAIN CONTAINING PROTEIN 6 (ATNAC6);NAC DOMAIN CONTAINING PROTEIN 2 (NAC2);NAC DOMAIN CONTAINING PROTEIN 6 (NAC6)	Col9D-Col0D	6.50677e-07	2.68339	up-regulated
AT5G23810	AT5G23810	no	Encodes nonfunctional amino acid transporter. AAP7 is the most distantly related member of the AAP family, a group of well characterized amino acid transporters within the ATF1 superfamily. Expression of this gene has not been detected with RNA gel blots or promoter GUS studies.	protein_coding	AMINO ACID PERMEASE 7 (AAP7)	Col9D-Col0D	7.76729e-06	2.69221	up-regulated
AT4G01540	AT4G01540	no	Encodes a membrane-bound NAC (for NAM, ATAF1/2, CUC2) transcription factor, designated NTM1 (for NAC with transmembrane motif1). NTM1 regulates cell division in Arabidopsis.	protein_coding	NAC WITH TRANSMEMBRANE MOTIF1 (NTM1);ARABIDOPSIS NAC DOMAIN CONTAINING PROTEIN 68 (ANAC068)	Col9D-Col0D	0.00353618	2.71428	up-regulated
AT5G66690	AT5G66690	no	UGT72E2 is an UDPG:coniferyl alcohol glucosyltransferase which glucosylates sinapyl- and coniferyl aldehydes as well as sinapyl- and coniferyl alcohol. The enzyme is thought to be involved in lignin metabolism. A knockdown mutant line (72E2KD) was obtained using RNAi silencing. A twofold reduction in coniferyl alcohol 4-<i>O</i>-glucoside and sinapyl alcohol 4-<i>O</i>-glucoside was detected in t…	protein_coding	(UGT72E2)	Col9D-Col0D	0.000153868	2.71662	up-regulated
AT5G18130	AT5G18130	no	unknown protein; BEST Arabidopsis thaliana protein match is: unknown protein (TAIR:AT3G03870.2)	protein_coding	0	Col9D-Col0D	2.04649e-07	2.72107	up-regulated
AT2G35070	AT2G35070	no	unknown protein; FUNCTIONS IN: molecular_function unknown; INVOLVED IN: pollen tube development, pollen development; LOCATED IN: mitochondrion; BEST Arabidopsis thaliana protein match is: Protein of unknown function (DUF1640) (TAIR:AT2G35090.1)	protein_coding	0	Col9D-Col0D	3.4243e-07	2.73405	up-regulated
AT5G23270	AT5G23270	no	sugar transporter 11 (STP11); FUNCTIONS IN: carbohydrate transmembrane transporter activity, sugar:hydrogen symporter activity; INVOLVED IN: transport, transmembrane transport; LOCATED IN: integral to membrane, membrane; EXPRESSED IN: 23 plant structures; EXPRESSED DURING: 13 growth stages; CONTAINS InterPro DOMAIN/s: Sugar transporter, conserved site (InterPro:IPR005829), Major facilitator super…	protein_coding	SUGAR TRANSPORTER 11 (STP11);SUGAR TRANSPORTER 11 (ATSTP11)	Col9D-Col0D	0.00013164	2.74243	up-regulated
AT5G55560	AT5G55560	no	Protein kinase superfamily protein; FUNCTIONS IN: protein kinase activity, kinase activity, ATP binding; INVOLVED IN: protein amino acid phosphorylation; LOCATED IN: cellular_component unknown; EXPRESSED IN: 15 plant structures; EXPRESSED DURING: 8 growth stages; CONTAINS InterPro DOMAIN/s: Protein kinase, catalytic domain (InterPro:IPR000719), Serine/threonine-protein kinase-like domain (InterPr…	protein_coding	0	Col9D-Col0D	0.00705807	2.74773	up-regulated
AT1G68050	AT1G68050	no	Encodes FKF1, a flavin-binding kelch repeat F box protein, is clock-controlled, regulates transition to flowering. Forms a complex with GI on the CO promoter to regulate CO expression.	protein_coding	(ADO3);"FLAVIN-BINDING, KELCH REPEAT, F BOX 1" (FKF1)	Col9D-Col0D	1.11418e-05	2.75647	up-regulated
AT3G59700	AT3G59700	no	Member of Receptor kinase-like protein family. Represses stomatal immunity induced by Pseudomonas syringae pv. tomato DC3000.	protein_coding	LECTIN-RECEPTOR KINASE (ATHLECRK);LECTIN-RECEPTOR KINASE 1 (LECRK1);LECTIN-RECEPTOR KINASE (HLECRK);LEGUME-LIKE LECTIN RECEPTOR KINASE-V.5 (LECRK-V.5);L-TYPE LECTIN RECEPTOR KINASE V.5 (LECRK-V.5)	Col9D-Col0D	1.72496e-05	2.7565	up-regulated
AT1G34180	AT1G34180	no	NAC domain containing protein 16 (NAC016); CONTAINS InterPro DOMAIN/s: No apical meristem (NAM) protein (InterPro:IPR003441); BEST Arabidopsis thaliana protein match is: NAC domain containing protein 17 (TAIR:AT1G34190.1)	protein_coding	NAC DOMAIN CONTAINING PROTEIN 16 (anac016);NAC DOMAIN CONTAINING PROTEIN 16 (NAC016)	Col9D-Col0D	0.000401907	2.75917	up-regulated
AT3G11020	AT3G11020	no	encodes a member of the DREB subfamily A-2 of ERF/AP2 transcription factor family (DREB2B). The protein contains one AP2 domain. There are eight members in this subfamily including DREB2A.	protein_coding	DRE/CRT-BINDING PROTEIN 2B (DREB2B);DEHYDRATION-RESPONSIVE ELEMENT BINDING PROTEIN 2 (DREB2)	Col9D-Col0D	0.000363586	2.7613	up-regulated
AT4G32940	AT4G32940	no	Encodes a vacuolar processing enzyme belonging to a novel group of cysteine proteinases that is expressed in vegetative organs and is upregulated in association with various types of cell death and under stressed conditions. They are essential in processing seed storage proteins and for mediating the susceptible response of toxin-induced cell death.	protein_coding	(GAMMAVPE);GAMMA VACUOLAR PROCESSING ENZYME (GAMMA-VPE)	Col9D-Col0D	2.95093e-12	2.76326	up-regulated
AT3G18610	AT3G18610	no	Encodes ATNUC-L2 (NUCLEOLIN LIKE 2).	protein_coding	NUCLEOLIN 2 (NUC2);RAN GTPASE-ACTIVATING PROTEIN 1 (ATRANGAP1);PARALLEL1-LIKE 1 (PARLL1);NUCLEOLIN LIKE 2 (ATNUC-L2);NUCLEOLIN LIKE 2 (NUC-L2)	Col9D-Col0D	0.000154533	2.77387	up-regulated
AT4G16590	AT4G16590	no	encodes a gene similar to cellulose synthase	protein_coding	CELLULOSE SYNTHASE-LIKE A01 (ATCSLA01); (CSLA01);CELLULOSE SYNTHASE-LIKE A1 (ATCSLA1);CELLULOSE SYNTHASE-LIKE A01 (CSLA01)	Col9D-Col0D	0.000462518	2.78511	up-regulated
AT3G23790	AT3G23790	no	acyl activating enzyme 16 (AAE16); FUNCTIONS IN: catalytic activity; INVOLVED IN: metabolic process; LOCATED IN: chloroplast envelope; EXPRESSED IN: 21 plant structures; EXPRESSED DURING: 9 growth stages; CONTAINS InterPro DOMAIN/s: AMP-binding (InterPro:IPR020459), AMP-binding, conserved site (InterPro:IPR020845), AMP-dependent synthetase/ligase (InterPro:IPR000873); BEST Arabidopsis thaliana pr…	protein_coding	ACYL ACTIVATING ENZYME 16 (AAE16)	Col9D-Col0D	5.72053e-09	2.79286	up-regulated
AT2G47190	AT2G47190	no	Encodes a MYB transcription factor that possesses an R2R3 MYB DNA binding domain and is known to regulate the expression of salt- and dehydration-responsive genes. Has been shown to bind calmodulin.	protein_coding	MYB DOMAIN PROTEIN 2 (ATMYB2);MYB DOMAIN PROTEIN 2 (MYB2)	Col9D-Col0D	1.31074e-07	2.7942	up-regulated
AT3G15500	AT3G15500	no	Encodes an ATAF-like NAC-domain transcription factor that doesn't contain C-terminal sequences shared by CUC1, CUC2 and NAM. Note: this protein (AtNAC3) is not to be confused with the protein encoded by locus AT3G29035, which, on occasion, has also been referred to as AtNAC3. The mRNA is cell-to-cell mobile.	protein_coding	NAC DOMAIN CONTAINING PROTEIN 3 (ATNAC3);NAC DOMAIN CONTAINING PROTEIN 55 (ANAC055);NAC DOMAIN CONTAINING PROTEIN 55 (NAC055);NAC DOMAIN CONTAINING PROTEIN 3 (NAC3); (ANAC55)	Col9D-Col0D	0.00120834	2.80057	up-regulated
AT2G20870	AT2G20870	no	cell wall protein precursor, putative; FUNCTIONS IN: molecular_function unknown; INVOLVED IN: biological_process unknown; LOCATED IN: endomembrane system; EXPRESSED IN: 16 plant structures; EXPRESSED DURING: 7 growth stages; BEST Arabidopsis thaliana protein match is: hydroxyproline-rich glycoprotein family protein (TAIR:AT4G28160.1)	protein_coding	0	Col9D-Col0D	2.18916e-05	2.80254	up-regulated
AT3G19390	AT3G19390	no	Granulin repeat cysteine protease family protein; FUNCTIONS IN: cysteine-type endopeptidase activity, cysteine-type peptidase activity; INVOLVED IN: proteolysis; LOCATED IN: endomembrane system; EXPRESSED IN: 9 plant structures; EXPRESSED DURING: 4 anthesis, petal differentiation and expansion stage; CONTAINS InterPro DOMAIN/s: Peptidase C1A, papain (InterPro:IPR013128), Proteinase inhibitor I29,…	protein_coding	0	Col9D-Col0D	4.58962e-05	2.81286	up-regulated
AT4G19430	AT4G19430	no	unknown protein; FUNCTIONS IN: molecular_function unknown; INVOLVED IN: biological_process unknown; LOCATED IN: chloroplast; EXPRESSED IN: 17 plant structures; EXPRESSED DURING: 13 growth stages	protein_coding	0	Col9D-Col0D	1.70188e-05	2.83677	up-regulated
AT5G04250	AT5G04250	no	Cysteine proteinases superfamily protein; CONTAINS InterPro DOMAIN/s: Ovarian tumour, otubain (InterPro:IPR003323); BEST Arabidopsis thaliana protein match is: Cysteine proteinases superfamily protein (TAIR:AT5G03330.2)	protein_coding	0	Col9D-Col0D	0.00236234	2.85445	up-regulated
AT5G52390	AT5G52390	no	PAR1 protein; FUNCTIONS IN: molecular_function unknown; INVOLVED IN: biological_process unknown; LOCATED IN: endomembrane system; EXPRESSED IN: 13 plant structures; EXPRESSED DURING: 8 growth stages; CONTAINS InterPro DOMAIN/s: PAR1 (InterPro:IPR009489); BEST Arabidopsis thaliana protein match is: PAR1 protein (TAIR:AT3G54040.1)	protein_coding	0	Col9D-Col0D	1.70453e-06	2.85789	up-regulated
AT1G78960	AT1G78960	no	Encodes a multifunctional 2-3-oxidosqualene (OS)-triterpene cyclase that can cyclize OS into lupeol, alpha- and beta-amyrin.	protein_coding	LUPEOL SYNTHASE 2 (ATLUP2);LUPEOL SYNTHASE 2 (LUP2)	Col9D-Col0D	2.599e-08	2.88022	up-regulated
AT1G74650	AT1G74650	no	Member of the R2R3 factor gene family.	protein_coding	(ATY13);ARABIDOPSIS THALIANA MYB DOMAIN PROTEIN 31 (ATMYB31);MYB DOMAIN PROTEIN 31 (MYB31)	Col9D-Col0D	1.96691e-06	2.93726	up-regulated
AT5G37300	AT5G37300	no	Encodes a bifunctional enzyme, wax ester synthase (WS) and diacylglycerol acyltransferase (DGAT). In vitro assay indicated a ratio of 10.9 between its WS and DGAT activities. Both mutant and in vivo expression/analysis in yeast studies indicated a role in wax biosynthesis.	protein_coding	(WSD1)	Col9D-Col0D	2.74088e-06	2.94903	up-regulated
AT3G11080	AT3G11080	no	receptor like protein 35 (RLP35); FUNCTIONS IN: kinase activity; INVOLVED IN: signal transduction, defense response; LOCATED IN: endomembrane system; EXPRESSED IN: stem, stamen; EXPRESSED DURING: 4 anthesis; CONTAINS InterPro DOMAIN/s: Leucine-rich repeat-containing N-terminal domain, type 2 (InterPro:IPR013210), Leucine-rich repeat (InterPro:IPR001611); BEST Arabidopsis thaliana protein match is…	protein_coding	RECEPTOR LIKE PROTEIN 35 (AtRLP35);RECEPTOR LIKE PROTEIN 35 (RLP35)	Col9D-Col0D	0.000192605	2.9539	up-regulated
AT1G43910	AT1G43910	no	P-loop containing nucleoside triphosphate hydrolases superfamily protein; FUNCTIONS IN: nucleoside-triphosphatase activity, ATPase activity, nucleotide binding, ATP binding; LOCATED IN: endomembrane system; EXPRESSED IN: 23 plant structures; EXPRESSED DURING: 13 growth stages; CONTAINS InterPro DOMAIN/s: ATPase, AAA-type, core (InterPro:IPR003959), ATPase, AAA+ type, core (InterPro:IPR003593); BE…	protein_coding	0	Col9D-Col0D	7.2648e-06	2.97466	up-regulated
AT4G33070	AT4G33070	no	Thiamine pyrophosphate dependent pyruvate decarboxylase family protein; FUNCTIONS IN: in 6 functions; LOCATED IN: membrane; EXPRESSED IN: 11 plant structures; EXPRESSED DURING: 4 anthesis, C globular stage, F mature embryo stage, petal differentiation and expansion stage, E expanded cotyledon stage; CONTAINS InterPro DOMAIN/s: TPP-binding enzyme, conserved site (InterPro:IPR000399), Thiamine pyro…	protein_coding	PYRUVATE DECARBOXYLASE 1 (PDC1); (ATPDC1)	Col9D-Col0D	0.000173465	2.9816	up-regulated
AT5G59220	AT5G59220	no	Encodes a member of the PP2C family (Clade A protein phosphatases type 2C). Functions as a negative regulator of osmotic stress and ABA signaling.	protein_coding	SENESCENCE ASSOCIATED GENE 113 (SAG113);HIGHLY ABA-INDUCED PP2C GENE 1 (HAI1)	Col9D-Col0D	4.7345e-05	2.98405	up-regulated
AT5G66400	AT5G66400	no	Belongs to the dehydrin protein family, which contains highly conserved stretches of 7-17 residues that are repetitively scattered in their sequences, the K-, S-, Y- and lysine rich segments. ABA- and drought-induced glycine-rice dehydrin protein. The ABA-induced expression of RAB18 was reduced following ACC application, indicating that ethylene inhibits the ABA signaling pathway. RAB18 is also e…	protein_coding	RESPONSIVE TO ABA 18 (RAB18);ARABIDOPSIS THALIANA DROUGHT-INDUCED 8 (ATDI8)	Col9D-Col0D	0.00620296	2.9939	up-regulated
AT5G25390	AT5G25390	no	encodes a member of the ERF (ethylene response factor) subfamily B-6 of ERF/AP2 transcription factor family. The protein contains one AP2 domain. There are 12 members in this subfamily including RAP2.11.	protein_coding	SHINE2 (SHN2);SHINE3 (SHN3)	Col9D-Col0D	1.35716e-05	3.03266	up-regulated
AT4G18360	AT4G18360	no	Encodes a glycolate oxidase that modulates reactive oxygen species-mediated signal transduction during nonhost resistance.	protein_coding	GLYCOLATE OXIDASE 3 (GOX3)	Col9D-Col0D	0.000221053	3.06032	up-regulated
AT4G08150	AT4G08150	no	A member of class I knotted1-like homeobox gene family (together with KNAT2). Similar to the knotted1 (kn1) homeobox gene of maize. Normally expressed in the peripheral and rib zone of shoot apical meristem but not in the leaf primordia. It is also expressed in the fourth floral whorl, in the region that would become style, particularly in the cell surrounding the transmitting tissue. No expressi…	protein_coding	BREVIPEDICELLUS 1 (BP1);KNOTTED-LIKE FROM ARABIDOPSIS THALIANA (KNAT1);BREVIPEDICELLUS (BP)	Col9D-Col0D	2.04649e-07	3.07149	up-regulated
AT3G58780	AT3G58780	no	One of two genes (SHP1 and SHP2) that are required for fruit dehiscence. The two genes control dehiscence zone differentiation and promote the lignification of adjacent cells.	protein_coding	SHATTERPROOF 1 (SHP1)	Col9D-Col0D	0.00413226	3.14739	up-regulated
AT5G39520	AT5G39520	no	Protein of unknown function (DUF1997); FUNCTIONS IN: molecular_function unknown; INVOLVED IN: biological_process unknown; LOCATED IN: chloroplast; EXPRESSED IN: 9 plant structures; EXPRESSED DURING: LP.06 six leaves visible, LP.04 four leaves visible, 4 anthesis, 4 leaf senescence stage, petal differentiation and expansion stage; CONTAINS InterPro DOMAIN/s: Protein of unknown function DUF1997 (In…	protein_coding	0	Col9D-Col0D	2.17288e-06	3.17686	up-regulated
AT1G22990	AT1G22990	no	Heavy metal transport/detoxification superfamily protein ; FUNCTIONS IN: metal ion binding; INVOLVED IN: metal ion transport; LOCATED IN: cellular_component unknown; EXPRESSED IN: 9 plant structures; EXPRESSED DURING: LP.04 four leaves visible, 4 anthesis, C globular stage; CONTAINS InterPro DOMAIN/s: Heavy metal transport/detoxification protein (InterPro:IPR006121); BEST Arabidopsis thaliana pro…	protein_coding	HEAVY METAL ASSOCIATED ISOPRENYLATED PLANT PROTEIN 22 (HIPP22)	Col9D-Col0D	0.00113712	3.22631	up-regulated
AT4G33150	AT4G33150	no	Encodes two proteins. One protein is the monofunctional saccharopine dehydrogenase involved in lysine degradation. The longer protein from the same LKR/SDH locus is bifunctional and also has saccharopine dehydrogenase activity. The monofunctional SDH functions mainly to enhance the flux of lysine catabolism. Gene expression is induced by abscisic acid, jasmonate, and under sucrose starvation.	protein_coding	0	Col9D-Col0D	6.83845e-08	3.23466	up-regulated
AT5G10625	AT5G10625	no	BEST Arabidopsis thaliana protein match is: flowering promoting factor 1 (TAIR:AT5G24860.1)	protein_coding	0	Col9D-Col0D	8.35726e-05	3.24294	up-regulated
AT4G32500	AT4G32500	no	Encodes AKT5, a member of the Shaker family potassium ion (K+) channel. This family includes five groups based on phylogenetic analysis (FEBS Letters (2007) 581: 2357): I (inward rectifying channel): AKT1 (AT2G26650), AKT5 (AT4G32500) and SPIK (also known as AKT6, AT2G25600); II (inward rectifying channel): KAT1 (AT5G46240) and KAT2 (AT4G18290); III (weakly inward rectifying channel): AKT2 (AT4G2…	protein_coding	K+ TRANSPORTER 5 (AKT5);K+ TRANSPORTER 5 (KT5)	Col9D-Col0D	0.000654815	3.24904	up-regulated
AT1G02770	AT1G02770	no	Protein of unknown function (DUF626); CONTAINS InterPro DOMAIN/s: Protein of unknown function DUF626, Arabidopsis thaliana (InterPro:IPR006462); BEST Arabidopsis thaliana protein match is: Protein of unknown function (DUF626) (TAIR:AT1G19060.1)	protein_coding	0	Col9D-Col0D	0.000163616	3.28436	up-regulated
AT1G44970	AT1G44970	no	Peroxidase superfamily protein; FUNCTIONS IN: peroxidase activity, heme binding; INVOLVED IN: response to oxidative stress, oxidation reduction; LOCATED IN: endomembrane system; EXPRESSED IN: 17 plant structures; EXPRESSED DURING: 7 growth stages; CONTAINS InterPro DOMAIN/s: Haem peroxidase (InterPro:IPR010255), Plant peroxidase (InterPro:IPR000823), Peroxidases heam-ligand binding site (InterPro…	protein_coding	0	Col9D-Col0D	0.000652268	3.28477	up-regulated
AT1G02070	AT1G02070	no	unknown protein; BEST Arabidopsis thaliana protein match is: unknown protein (TAIR:AT3G60520.1)	protein_coding	0	Col9D-Col0D	2.74331e-05	3.32711	up-regulated
AT5G61430	AT5G61430	no	NAC domain containing protein 100 (NAC100); FUNCTIONS IN: sequence-specific DNA binding transcription factor activity; INVOLVED IN: multicellular organismal development, regulation of transcription; LOCATED IN: cellular_component unknown; EXPRESSED IN: 9 plant structures; EXPRESSED DURING: LP.04 four leaves visible, 4 anthesis, petal differentiation and expansion stage; CONTAINS InterPro DOMAIN/s…	protein_coding	NAC DOMAIN CONTAINING PROTEIN 100 (ANAC100); (ATNAC5);NAC DOMAIN CONTAINING PROTEIN 100 (NAC100)	Col9D-Col0D	6.12293e-05	3.36915	up-regulated
AT1G02850	AT1G02850	no	beta glucosidase 11 (BGLU11); FUNCTIONS IN: cation binding, hydrolase activity, hydrolyzing O-glycosyl compounds, catalytic activity; INVOLVED IN: carbohydrate metabolic process; LOCATED IN: endomembrane system; EXPRESSED IN: 24 plant structures; EXPRESSED DURING: 13 growth stages; CONTAINS InterPro DOMAIN/s: Glycoside hydrolase, family 1 (InterPro:IPR001360), Glycoside hydrolase, family 1, activ…	protein_coding	BETA GLUCOSIDASE 11 (BGLU11)	Col9D-Col0D	5.3967e-08	3.37832	up-regulated
AT3G52780	AT3G52780	no	PAP20; FUNCTIONS IN: protein serine/threonine phosphatase activity, acid phosphatase activity; INVOLVED IN: biological_process unknown; LOCATED IN: endomembrane system; EXPRESSED IN: 10 plant structures; EXPRESSED DURING: 4 anthesis, petal differentiation and expansion stage; CONTAINS InterPro DOMAIN/s: Metallophosphoesterase (InterPro:IPR004843), Purple acid phosphatase-like, N-terminal (InterPr…	protein_coding	(ATPAP20); (PAP20)	Col9D-Col0D	5.14234e-05	3.37987	up-regulated
AT5G65040	AT5G65040	no	Protein of unknown function (DUF581); CONTAINS InterPro DOMAIN/s: Protein of unknown function DUF581 (InterPro:IPR007650); BEST Arabidopsis thaliana protein match is: Protein of unknown function (DUF581) (TAIR:AT1G22160.1)	protein_coding	INCREASED RESISTANCE TO MYZUS PERSICAE 1 (IRM1)	Col9D-Col0D	6.48376e-07	3.3955	up-regulated
AT1G03170	AT1G03170	no	A member of the FAF family proteins encoded by the FANTASTIC FOUR (FAF) genes: AT4G02810 (FAF1), AT1G03170 (FAF2), AT5G19260 (FAF3) and AT3G06020 (FAF4). FAFs have the potential to regulate shoot meristem size in Arabidopsis thaliana. FAFs can repress WUS, which ultimately leads to an arrest of meristem activity in FAF overexpressing lines.	protein_coding	FANTASTIC FOUR 2 (FAF2);FLORAL TRANSITION AT THE MERISTEM5 (FTM5)	Col9D-Col0D	2.24422e-05	3.40584	up-regulated
AT1G69120	AT1G69120	no	Floral homeotic gene encoding a MADS domain protein homologous to SRF transcription factors. Specifies floral meristem and sepal identity. Required for the transcriptional activation of AGAMOUS. Interacts with LEAFY.Binds to promoter and regulates the expression of flowering time genes SVP, SOC1 and AGL24.	protein_coding	(ATAP1);APETALA1 (AP1);AGAMOUS-LIKE 7 (AGL7)	Col9D-Col0D	0.000100126	3.43425	up-regulated
AT3G10320	AT3G10320	no	MUCI21 is a GT61 protein required for the production of highly branched xylan in seed coat mucilage. MUCI21 likely decorates xylan with xylose side chains that seem to be necessary for pectin attachment to the seed surface.	protein_coding	(MUM5);MUCILAGE-MODIFIED 5 (MUM5);MUCILAGE-RELATED 21 (MUCI21)	Col9D-Col0D	1.48039e-05	3.44135	up-regulated
AT1G24260	AT1G24260	no	Member of the MADs box transcription factor family. SEP3 is redundant with SEP1 and 2. Flowers of SEP1/2/3 triple mutants show a conversion of petals and stamens to sepals.SEP3 forms heterotetrameric complexes with other MADS box family members and binds to the CArG box motif.	protein_coding	SEPALLATA3 (SEP3);AGAMOUS-LIKE 9 (AGL9)	Col9D-Col0D	2.07063e-05	3.46698	up-regulated
AT1G01453	AT1G01453	no	unknown protein; FUNCTIONS IN: molecular_function unknown; INVOLVED IN: biological_process unknown; LOCATED IN: cellular_component unknown; BEST Arabidopsis thaliana protein match is: unknown protein (TAIR:AT4G01110.1)	protein_coding	0	Col9D-Col0D	0.000264702	3.47601	up-regulated
AT3G05400	AT3G05400	no	Major facilitator superfamily protein; FUNCTIONS IN: carbohydrate transmembrane transporter activity, sugar:hydrogen symporter activity; INVOLVED IN: transport, transmembrane transport; LOCATED IN: integral to membrane, membrane; EXPRESSED IN: 16 plant structures; EXPRESSED DURING: 8 growth stages; CONTAINS InterPro DOMAIN/s: Sugar transporter, conserved site (InterPro:IPR005829), Major facilitat…	protein_coding	0	Col9D-Col0D	2.04274e-07	3.53733	up-regulated
AT4G21650	AT4G21650	no	Subtilase family protein; FUNCTIONS IN: identical protein binding, serine-type endopeptidase activity; INVOLVED IN: proteolysis, negative regulation of catalytic activity; LOCATED IN: plant-type cell wall; EXPRESSED IN: 22 plant structures; EXPRESSED DURING: 13 growth stages; CONTAINS InterPro DOMAIN/s: Protease-associated PA (InterPro:IPR003137), Proteinase inhibitor, propeptide (InterPro:IPR009…	protein_coding	SUBTILASE 3.13 (SBT3.13)	Col9D-Col0D	6.23014e-10	3.53757	up-regulated
AT5G63350	AT5G63350	no	unknown protein; BEST Arabidopsis thaliana protein match is: unknown protein (TAIR:AT3G48510.1)	protein_coding	0	Col9D-Col0D	0.00072553	3.56021	up-regulated
AT5G60760	AT5G60760	no	P-loop containing nucleoside triphosphate hydrolases superfamily protein; BEST Arabidopsis thaliana protein match is: P-loop containing nucleoside triphosphate hydrolases superfamily protein (TAIR:AT3G45090.1)	protein_coding	0	Col9D-Col0D	0.000225176	3.59176	up-regulated
AT5G62150	AT5G62150	no	peptidoglycan-binding LysM domain-containing protein; FUNCTIONS IN: molecular_function unknown; INVOLVED IN: cell wall macromolecule catabolic process; LOCATED IN: endomembrane system; EXPRESSED IN: 15 plant structures; EXPRESSED DURING: 6 growth stages; BEST Arabidopsis thaliana protein match is: peptidoglycan-binding LysM domain-containing protein (TAIR:AT4G25433.1)	protein_coding	0	Col9D-Col0D	0.0046062	3.5924	up-regulated
AT4G00700	AT4G00700	no	C2 calcium/lipid-binding plant phosphoribosyltransferase family protein; CONTAINS InterPro DOMAIN/s: C2 membrane targeting protein (InterPro:IPR018029), C2 calcium/lipid-binding domain, CaLB (InterPro:IPR008973), Phosphoribosyltransferase C-terminal (InterPro:IPR013583), C2 calcium-dependent membrane targeting (InterPro:IPR000008); BEST Arabidopsis thaliana protein match is: C2 calcium/lipid-bind…	protein_coding	0	Col9D-Col0D	2.30539e-07	3.62451	up-regulated
AT1G62940	AT1G62940	no	encodes an acyl-CoA synthetase, has in vitro activity towards medium- to long-chain fatty acids and their hydroxylated derivatives. Expressed in the tapetum. Involved in pollen wall exine formation. Null mutants were devoid of pollen grains at anther maturity and were completely male sterile.	protein_coding	ACYL-COA SYNTHETASE 5 (ACOS5)	Col9D-Col0D	0.000159419	3.62833	up-regulated
AT5G50790	AT5G50790	no	Encodes a member of the SWEET sucrose efflux transporter family proteins.	protein_coding	(AtSWEET10); (SWEET10)	Col9D-Col0D	9.1919e-05	3.64407	up-regulated
AT2G18050	AT2G18050	no	encodes a structurally divergent linker histone whose gene expression is induced by dehydration and ABA. The mRNA is cell-to-cell mobile.	protein_coding	HISTONE H1-3 (HIS1-3)	Col9D-Col0D	5.45677e-09	3.65951	up-regulated
AT3G62090	AT3G62090	no	encodes a novel Myc-related bHLH transcription factor, which physically associated with APRR1/TOC1 and is a member of PIF3 transcription factor family.	protein_coding	PHYTOCHROME INTERACTING FACTOR 3-LIKE 2 (PIL2);PHYTOCHROME-INTERACTING FACTOR 6 (PIF6)	Col9D-Col0D	5.30105e-05	3.67355	up-regulated
AT5G14090	AT5G14090	no	unknown protein	protein_coding	LAZY 1 (LAZY1); (ATLAZY1)	Col9D-Col0D	0.000227211	3.69522	up-regulated
AT4G24450	AT4G24450	no	phosphoglucan, water dikinase (PWD); FUNCTIONS IN: kinase activity, ATP binding; INVOLVED IN: phosphorylation; LOCATED IN: chloroplast envelope; EXPRESSED IN: 22 plant structures; EXPRESSED DURING: 14 growth stages; CONTAINS InterPro DOMAIN/s: Pyruvate phosphate dikinase, PEP/pyruvate-binding (InterPro:IPR002192); BEST Arabidopsis thaliana protein match is: Pyruvate phosphate dikinase, PEP/pyruva…	protein_coding	(GWD3);PHOSPHOGLUCAN, WATER DIKINASE (PWD); (ATGWD2)	Col9D-Col0D	1.35346e-07	3.70378	up-regulated
AT3G02310	AT3G02310	no	MADS-box protein, binds K domain of AG in vivo	protein_coding	SEPALLATA 2 (SEP2);AGAMOUS-LIKE 4 (AGL4)	Col9D-Col0D	0.000399997	3.75237	up-regulated
AT1G66960	AT1G66960	no	Terpenoid cyclases family protein; CONTAINS InterPro DOMAIN/s: Terpene synthase, conserved site (InterPro:IPR002365), Terpenoid cylases/protein prenyltransferase alpha-alpha toroid (InterPro:IPR008930), Squalene cyclase (InterPro:IPR018333), Prenyltransferase/squalene oxidase (InterPro:IPR001330); BEST Arabidopsis thaliana protein match is: lupeol synthase 2 (TAIR:AT1G78960.1)	protein_coding	(LUP5)	Col9D-Col0D	1.91522e-05	3.79068	up-regulated
AT5G01542	AT5G01542	no	Potential natural antisense gene, locus overlaps with AT5G01540	other_rna	0	Col9D-Col0D	1.62205e-05	3.84122	up-regulated
AT1G30710	AT1G30710	no	FAD-binding Berberine family protein; FUNCTIONS IN: electron carrier activity, oxidoreductase activity, FAD binding, catalytic activity; LOCATED IN: endomembrane system; EXPRESSED IN: 6 plant structures; EXPRESSED DURING: L mature pollen stage, M germinated pollen stage, 4 anthesis, C globular stage; CONTAINS InterPro DOMAIN/s: FAD-binding, type 2 (InterPro:IPR016166), Berberine/berberine-like (I…	protein_coding	(ATBBE9)	Col9D-Col0D	0.000197637	3.84157	up-regulated
AT5G50830	AT5G50830	no	unknown protein	protein_coding	0	Col9D-Col0D	0.000505373	3.84639	up-regulated
AT1G50310	AT1G50310	no	sugar transporter 9 (STP9); FUNCTIONS IN: carbohydrate transmembrane transporter activity, sugar:hydrogen symporter activity; INVOLVED IN: transport, transmembrane transport; LOCATED IN: integral to membrane, membrane; EXPRESSED IN: 16 plant structures; EXPRESSED DURING: 8 growth stages; CONTAINS InterPro DOMAIN/s: Sugar transporter, conserved site (InterPro:IPR005829), Major facilitator superfam…	protein_coding	SUGAR TRANSPORTER 9 (ATSTP9);SUGAR TRANSPORTER 9 (STP9)	Col9D-Col0D	0.00224641	3.89361	up-regulated
AT2G42830	AT2G42830	no	AGAMOUS [AG]-like MADS box protein (AGL5) involved in fruit development (valve margin and dehiscence zone differentiation). A putative direct target of AG. SHP2 has been shown to be a downstream gene of the complex formed by AG and SEP proteins (SEP4 alone does not form a functional complex with AG).	protein_coding	SHATTERPROOF 2 (SHP2);AGAMOUS-LIKE 5 (AGL5)	Col9D-Col0D	1.84299e-05	3.89649	up-regulated
AT2G43050	AT2G43050	no	ATPMEPCRD; FUNCTIONS IN: enzyme inhibitor activity, pectinesterase activity; INVOLVED IN: cell wall modification; LOCATED IN: cell wall, plant-type cell wall; EXPRESSED IN: 9 plant structures; EXPRESSED DURING: 4 anthesis, petal differentiation and expansion stage; CONTAINS InterPro DOMAIN/s: Pectinesterase, active site (InterPro:IPR018040), Pectin lyase fold/virulence factor (InterPro:IPR011050)…	protein_coding	(ATPMEPCRD)	Col9D-Col0D	0.00234671	3.93691	up-regulated
AT5G56300	AT5G56300	no	A member of the Arabidopsis SABATH methyltransferase gene family. Encodes GAMT2, a methyltransferase that uses S-adenosine-L-methionine (SAM) as a methyl donor to methylate the carboxyl group of GAs, resulting in the methyl esters of GAs (MeGAs). Expressed most highly in the siliques during seed development.	protein_coding	GIBBERELLIC ACID METHYLTRANSFERASE 2 (GAMT2)	Col9D-Col0D	5.81049e-05	3.9712	up-regulated
AT1G10770	AT1G10770	no	Encodes a putative pectin methylesterase/invertase inhibitor. Anti-sense reduction of this gene's transcript results in pollen tube growth retardation and then partial male sterility and reduced seed set.	protein_coding	0	Col9D-Col0D	2.44107e-05	3.98733	up-regulated
AT1G17020	AT1G17020	no	Encodes a novel member of the Fe(II)/ascorbate oxidase gene family; senescence-related gene.	protein_coding	SENESCENCE-RELATED GENE 1 (SRG1);SENESCENCE-RELATED GENE 1 (ATSRG1)	Col9D-Col0D	1.4234e-05	4.00981	up-regulated
AT2G47770	AT2G47770	no	Encodes a membrane-bound protein designated AtTSPO (Arabidopsis thaliana TSPO-related). AtTSPO is related to the bacterial outer membrane tryptophan-rich sensory protein (TspO) and the mammalian mitochondrial 18 kDa Translocator Protein (18 kDa TSPO), members of the TspO/MBR domain-containing membrane proteins. Mainly detected in dry seeds, but can be induced in vegetative tissues by osmotic or s…	protein_coding	TSPO(OUTER MEMBRANE TRYPTOPHAN-RICH SENSORY PROTEIN)-RELATED (ATTSPO);TSPO(OUTER MEMBRANE TRYPTOPHAN-RICH SENSORY PROTEIN)-RELATED (TSPO)	Col9D-Col0D	0.00289032	4.01175	up-regulated
AT3G02810	AT3G02810	no	Encodes a receptor-like cytoplasmic kinase localized in the membrane of pollen tube tip regions that controls micropylar pollen tube guidance in Arabidopsis.	protein_coding	LOST IN POLLEN TUBE GUIDANCE 2 (LIP2)	Col9D-Col0D	0.00158594	4.02692	up-regulated
AT1G80130	AT1G80130	no	Tetratricopeptide repeat (TPR)-like superfamily protein; FUNCTIONS IN: binding; INVOLVED IN: response to oxidative stress; LOCATED IN: membrane; EXPRESSED IN: 18 plant structures; EXPRESSED DURING: 12 growth stages; CONTAINS InterPro DOMAIN/s: Tetratricopeptide-like helical (InterPro:IPR011990); BEST Arabidopsis thaliana protein match is: Tetratricopeptide repeat (TPR)-like superfamily protein (T…	protein_coding	0	Col9D-Col0D	1.05767e-06	4.02916	up-regulated
AT1G47980	AT1G47980	no	unknown protein; FUNCTIONS IN: molecular_function unknown; INVOLVED IN: biological_process unknown; LOCATED IN: endomembrane system; EXPRESSED IN: 6 plant structures; EXPRESSED DURING: 4 anthesis, F mature embryo stage, petal differentiation and expansion stage, E expanded cotyledon stage; BEST Arabidopsis thaliana protein match is: unknown protein (TAIR:AT3G62730.1)	protein_coding	0	Col9D-Col0D	0.0047716	4.04581	up-regulated
AT4G12290	AT4G12290	no	Copper amine oxidase family protein; FUNCTIONS IN: quinone binding, primary amine oxidase activity, copper ion binding; INVOLVED IN: oxidation reduction, amine metabolic process; LOCATED IN: vacuole; CONTAINS InterPro DOMAIN/s: Copper amine oxidase, N-terminal (InterPro:IPR016182), Copper amine oxidase, N2-terminal (InterPro:IPR015800), Copper amine oxidase, N2/N3-terminal (InterPro:IPR015801), C…	protein_coding	0	Col9D-Col0D	2.42096e-13	4.07136	up-regulated
AT1G08630	AT1G08630	no	Encodes a threonine aldolase, involved in threonine degradation to glycine. Primarily expressed in seeds and seedlings.	protein_coding	THREONINE ALDOLASE 1 (THA1)	Col9D-Col0D	9.07066e-08	4.09684	up-regulated
AT5G52640	AT5G52640	no	Encodes a cytosolic heat shock protein AtHSP90.1. AtHSP90.1 interacts with disease resistance signaling components SGT1b and RAR1 and is required for RPS2-mediated resistance. The mRNA is cell-to-cell mobile.	protein_coding	HEAT SHOCK PROTEIN 90.1 (HSP90.1);HEAT SHOCK PROTEIN 90-1 (AtHsp90-1);HEAT SHOCK PROTEIN 90.1 (ATHSP90.1); (ATHS83); (HSP81.1);HEAT SHOCK PROTEIN 83 (HSP83);HEAT SHOCK PROTEIN 81-1 (HSP81-1)	Col9D-Col0D	0.00118005	4.11553	up-regulated
AT3G11430	AT3G11430	no	sn-glycerol-3-phosphate 2-O-acyltransferas, involved in the biosynthesis of suberin polyester.	protein_coding	GLYCEROL-3-PHOSPHATE SN-2-ACYLTRANSFERASE 5 (ATGPAT5);GLYCEROL-3-PHOSPHATE SN-2-ACYLTRANSFERASE 5 (GPAT5)	Col9D-Col0D	1.77445e-07	4.12963	up-regulated
AT2G21490	AT2G21490	no	dehydrin LEA (LEA); FUNCTIONS IN: molecular_function unknown; INVOLVED IN: response to water, response to stress; LOCATED IN: cellular_component unknown; EXPRESSED IN: petal, leaf whorl, sepal, flower; EXPRESSED DURING: 4 anthesis, petal differentiation and expansion stage; CONTAINS InterPro DOMAIN/s: Dehydrin (InterPro:IPR000167); BEST Arabidopsis thaliana protein match is: Dehydrin family prote…	protein_coding	DEHYDRIN LEA (LEA)	Col9D-Col0D	0.00116259	4.13602	up-regulated
AT5G25110	AT5G25110	no	member of AtCIPKs	protein_coding	CBL-INTERACTING PROTEIN KINASE 25 (CIPK25);SNF1-RELATED PROTEIN KINASE 3.25 (SnRK3.25)	Col9D-Col0D	1.87045e-09	4.15317	up-regulated
AT5G38000	AT5G38000	no	Zinc-binding dehydrogenase family protein; FUNCTIONS IN: oxidoreductase activity, binding, zinc ion binding, catalytic activity; INVOLVED IN: response to oxidative stress; CONTAINS InterPro DOMAIN/s: GroES-like (InterPro:IPR011032), NAD(P)-binding domain (InterPro:IPR016040), Alcohol dehydrogenase, C-terminal (InterPro:IPR013149), Alcohol dehydrogenase superfamily, zinc-containing (InterPro:IPR00…	protein_coding	0	Col9D-Col0D	5.02149e-06	4.16459	up-regulated
AT3G03430	AT3G03430	no	Calcium-binding EF-hand family protein; FUNCTIONS IN: calcium ion binding; INVOLVED IN: biological_process unknown; LOCATED IN: cytoplasm; EXPRESSED IN: 9 plant structures; EXPRESSED DURING: L mature pollen stage, M germinated pollen stage, 4 anthesis, C globular stage, petal differentiation and expansion stage; CONTAINS InterPro DOMAIN/s: EF-Hand 1, calcium-binding site (InterPro:IPR018247), EF-…	protein_coding	0	Col9D-Col0D	8.66358e-05	4.17432	up-regulated
AT5G15800	AT5G15800	no	Encodes a MADS box transcription factor involved flower and ovule development. Functionally redundant with SEP2 and SEP3.	protein_coding	SEPALLATA1 (SEP1);AGAMOUS-LIKE 2 (AGL2)	Col9D-Col0D	6.68177e-06	4.18483	up-regulated
AT5G20710	AT5G20710	no	beta-galactosidase 7 (BGAL7); FUNCTIONS IN: beta-galactosidase activity; INVOLVED IN: lactose catabolic process, using glucoside 3-dehydrogenase, carbohydrate metabolic process, lactose catabolic process via UDP-galactose, lactose catabolic process; LOCATED IN: endomembrane system; EXPRESSED IN: 12 plant structures; EXPRESSED DURING: 4 anthesis, C globular stage, F mature embryo stage, petal diff…	protein_coding	BETA-GALACTOSIDASE 7 (BGAL7)	Col9D-Col0D	6.97416e-05	4.21056	up-regulated
AT3G21570	AT3G21570	no	unknown protein	protein_coding	0	Col9D-Col0D	0.00135547	4.21418	up-regulated
AT5G24780	AT5G24780	no	encodes an acid phosphatase similar to soybean vegetative storage proteins. Gene expression is induced by wounding and jasmonic acid.	protein_coding	VEGETATIVE STORAGE PROTEIN 1 (VSP1); (ATVSP1)	Col9D-Col0D	1.70801e-08	4.22459	up-regulated
AT1G35290	AT1G35290	no	Thioesterase superfamily protein; CONTAINS InterPro DOMAIN/s: Thioesterase superfamily (InterPro:IPR006683); BEST Arabidopsis thaliana protein match is: Thioesterase superfamily protein (TAIR:AT1G35250.1)	protein_coding	ACYL-LIPID THIOESTERASE 1 (ALT1)	Col9D-Col0D	6.44514e-06	4.25603	up-regulated
AT2G19900	AT2G19900	no	The malic enzyme (EC 1.1.1.40) encoded by AtNADP-ME1 is expressed in response to developmental and cell-specific signals. The enzyme is active in vitro and appears to function as a homohexamer or homooctamer. It is believed to be a cytosolic protein.	protein_coding	ARABIDOPSIS THALIANA NADP-MALIC ENZYME 1 (ATNADP-ME1);NADP-MALIC ENZYME 1 (NADP-ME1)	Col9D-Col0D	0.000914673	4.28576	up-regulated
AT3G09530	AT3G09530	no	A member of EXO70 gene family, putative exocyst subunits, conserved in land plants. Arabidopsis thaliana contains 23 putative EXO70 genes, which can be classified into eight clusters on the phylogenetic tree.	protein_coding	EXOCYST SUBUNIT EXO70 FAMILY PROTEIN H3 (ATEXO70H3);EXOCYST SUBUNIT EXO70 FAMILY PROTEIN H3 (EXO70H3)	Col9D-Col0D	7.27712e-06	4.29145	up-regulated
AT4G36490	AT4G36490	no	SEC14-like 12 (SFH12); CONTAINS InterPro DOMAIN/s: Cellular retinaldehyde-binding/triple function, C-terminal (InterPro:IPR001251), Cellular retinaldehyde-binding/triple function, N-terminal (InterPro:IPR008273), Phosphatidylinositol transfer protein-like, N-terminal (InterPro:IPR011074); BEST Arabidopsis thaliana protein match is: Sec14p-like phosphatidylinositol transfer family protein (TAIR:AT…	protein_coding	SEC14-LIKE 12 (ATSFH12);SEC14-LIKE 12 (SFH12)	Col9D-Col0D	9.57576e-05	4.30203	up-regulated
AT1G75790	AT1G75790	no	SKU5 similar 18 (sks18); FUNCTIONS IN: pectinesterase activity, copper ion binding; INVOLVED IN: oxidation reduction; LOCATED IN: endomembrane system; EXPRESSED IN: 6 plant structures; EXPRESSED DURING: 4 anthesis, petal differentiation and expansion stage, E expanded cotyledon stage; CONTAINS InterPro DOMAIN/s: Multicopper oxidase, type 3 (InterPro:IPR011707), Cupredoxin (InterPro:IPR008972), Mu…	protein_coding	SKU5 SIMILAR 18 (sks18)	Col9D-Col0D	6.40702e-05	4.34228	up-regulated
AT2G41380	AT2G41380	no	S-adenosyl-L-methionine-dependent methyltransferases superfamily protein; FUNCTIONS IN: methyltransferase activity; INVOLVED IN: response to cadmium ion; LOCATED IN: mitochondrion; EXPRESSED IN: 12 plant structures; EXPRESSED DURING: LP.04 four leaves visible, 4 anthesis, petal differentiation and expansion stage; CONTAINS InterPro DOMAIN/s: Methyltransferase type 11 (InterPro:IPR013216); BEST Ar…	protein_coding	0	Col9D-Col0D	4.83274e-06	4.38141	up-regulated
AT2G31980	AT2G31980	no	PHYTOCYSTATIN 2 (CYS2); FUNCTIONS IN: cysteine-type endopeptidase inhibitor activity; INVOLVED IN: biological_process unknown; LOCATED IN: endomembrane system; EXPRESSED IN: 18 plant structures; EXPRESSED DURING: 11 growth stages; CONTAINS InterPro DOMAIN/s: Proteinase inhibitor I25, cystatin, conserved site (InterPro:IPR018073), Proteinase inhibitor I25, cystatin (InterPro:IPR000010), Proteinase…	protein_coding	PHYTOCYSTATIN 2 (AtCYS2);PHYTOCYSTATIN 2 (CYS2)	Col9D-Col0D	7.15882e-05	4.39851	up-regulated
AT4G33790	AT4G33790	no	Encodes an alcohol-forming fatty acyl-CoA reductase, involved in cuticular wax biosynthesis. Lines carrying recessive mutations are deficient in primary alcohol and have glossy stem surfaces.	protein_coding	ECERIFERUM 4 (CER4); (G7);FATTY ACID REDUCTASE 3 (FAR3)	Col9D-Col0D	2.63112e-07	4.41355	up-regulated
AT1G04470	AT1G04470	no	CONTAINS InterPro DOMAIN/s: Munc13 homology 1 (InterPro:IPR014770), Protein of unknown function DUF810 (InterPro:IPR008528), Mammalian uncoordinated homology 13, domain 2 (InterPro:IPR014772); BEST Arabidopsis thaliana protein match is: Protein of unknown function (DUF810) (TAIR:AT2G33420.1)	protein_coding	0	Col9D-Col0D	1.05256e-05	4.4315	up-regulated
AT1G09540	AT1G09540	no	Encodes putative transcription factor. Mutants lack of mucilage extrusion from the seeds during imbibition. Reduced quantities of mucilage are deposited during the development of the seed coat epidermis in myb61 mutants. Expressed in guard cells,loss of function mutations show an increase in stomatal pore opening suggesting a role in ABA independent regulation of stomatal pore size.	protein_coding	MYB DOMAIN PROTEIN 61 (MYB61);ARABIDOPSIS THALIANA MYB DOMAIN PROTEIN 61 (ATMYB61)	Col9D-Col0D	0.000136291	4.44649	up-regulated
AT1G01980	AT1G01980	no	member of Reticuline oxidase-like family	protein_coding	(ATSEC1A);SIMILAR TO ELECTRON CARRIER 1A (SEC1A); (ATBBE1)	Col9D-Col0D	8.26798e-05	4.4614	up-regulated
AT2G31500	AT2G31500	no	member of Calcium Dependent Protein Kinase	protein_coding	CALCIUM-DEPENDENT PROTEIN KINASE 24 (CPK24)	Col9D-Col0D	1.85076e-05	4.46416	up-regulated
AT1G10070	AT1G10070	no	Encodes a chloroplast branched-chain amino acid aminotransferase. Complements the yeast leu/iso-leu/val auxotrophy mutant. Involved in cell wall development.	protein_coding	BRANCHED-CHAIN AMINO ACID TRANSAMINASE 2 (ATBCAT-2);BRANCHED-CHAIN AMINO ACID TRANSAMINASE 2 (BCAT-2);BRANCHED-CHAIN AMINO ACID TRANSFERASE 2 (BCAT2)	Col9D-Col0D	3.44394e-09	4.46555	up-regulated
AT5G15500	AT5G15500	no	Ankyrin repeat family protein; CONTAINS InterPro DOMAIN/s: Ankyrin repeat-containing domain (InterPro:IPR020683), Ankyrin repeat (InterPro:IPR002110); BEST Arabidopsis thaliana protein match is: Ankyrin repeat family protein (TAIR:AT4G10720.1)	protein_coding	0	Col9D-Col0D	1.13338e-10	4.47049	up-regulated
AT1G30220	AT1G30220	no	Inositol transporter presenting conserved extracellular loop domains homologs of plexins/semaphorin/integrin (PSI) domains from animal type I receptors.	protein_coding	ARABIDOPSIS THALIANA INOSITOL TRANSPORTER 2 (ATINT2);INOSITOL TRANSPORTER 2 (INT2)	Col9D-Col0D	1.08058e-07	4.50828	up-regulated
AT1G30760	AT1G30760	no	Encodes a BBE-like enzyme that acts in monolignol metabolism by catalyzing the oxidation of aromatic allylic alcohols, such as coumaryl-, sinapyl-, and coniferyl alcohol, to the corresponding aldehydes. The mRNA is cell-to-cell mobile.	protein_coding	BERBERINE BRIDGE ENZYME-LIKE 13 (ATBBE-LIKE 13)	Col9D-Col0D	1.11599e-05	4.52177	up-regulated
AT5G26700	AT5G26700	no	RmlC-like cupins superfamily protein; FUNCTIONS IN: manganese ion binding, nutrient reservoir activity; INVOLVED IN: biological_process unknown; LOCATED IN: endomembrane system, apoplast; EXPRESSED IN: 10 plant structures; EXPRESSED DURING: 4 anthesis, C globular stage, petal differentiation and expansion stage; CONTAINS InterPro DOMAIN/s: Cupin, RmlC-type (InterPro:IPR011051), Cupin 1 (InterPro:…	protein_coding	0	Col9D-Col0D	2.74038e-06	4.53971	up-regulated
AT2G24210	AT2G24210	no	terpene synthase 10 (TPS10); CONTAINS InterPro DOMAIN/s: Terpene synthase, metal-binding domain (InterPro:IPR005630), Terpenoid synthase (InterPro:IPR008949), Terpenoid cylases/protein prenyltransferase alpha-alpha toroid (InterPro:IPR008930), Terpene synthase-like (InterPro:IPR001906); BEST Arabidopsis thaliana protein match is: terpene synthase-like sequence-1,8-cineole (TAIR:AT3G25820.1)	protein_coding	TERPENE SYNTHASE 10 (TPS10)	Col9D-Col0D	1.13903e-05	4.59612	up-regulated
AT5G39420	AT5G39420	no	CDC2C (cdc2cAt); FUNCTIONS IN: protein serine/threonine kinase activity, protein kinase activity, kinase activity, ATP binding; INVOLVED IN: protein amino acid phosphorylation, N-terminal protein myristoylation; EXPRESSED IN: 9 plant structures; EXPRESSED DURING: L mature pollen stage, M germinated pollen stage, 4 anthesis, C globular stage, petal differentiation and expansion stage; CONTAINS Int…	protein_coding	CDC2C (cdc2cAt)	Col9D-Col0D	9.51614e-05	4.61666	up-regulated
AT2G23900	AT2G23900	no	Pectin lyase-like superfamily protein; FUNCTIONS IN: polygalacturonase activity; INVOLVED IN: carbohydrate metabolic process; LOCATED IN: endomembrane system; EXPRESSED IN: 9 plant structures; EXPRESSED DURING: L mature pollen stage, M germinated pollen stage, 4 anthesis, C globular stage, petal differentiation and expansion stage; CONTAINS InterPro DOMAIN/s: Pectin lyase fold/virulence factor (I…	protein_coding	0	Col9D-Col0D	4.2123e-06	4.65774	up-regulated
AT1G70720	AT1G70720	no	Plant invertase/pectin methylesterase inhibitor superfamily protein; FUNCTIONS IN: enzyme inhibitor activity, pectinesterase inhibitor activity, pectinesterase activity; INVOLVED IN: biological_process unknown; LOCATED IN: endomembrane system; EXPRESSED IN: 7 plant structures; EXPRESSED DURING: 4 anthesis, C globular stage, petal differentiation and expansion stage; CONTAINS InterPro DOMAIN/s: Pe…	protein_coding	0	Col9D-Col0D	1.47096e-07	4.66039	up-regulated
AT2G26450	AT2G26450	no	Plant invertase/pectin methylesterase inhibitor superfamily; FUNCTIONS IN: enzyme inhibitor activity, pectinesterase activity; INVOLVED IN: cell wall modification; LOCATED IN: cell wall, plant-type cell wall; EXPRESSED IN: 9 plant structures; EXPRESSED DURING: L mature pollen stage, M germinated pollen stage, 4 anthesis, C globular stage, petal differentiation and expansion stage; CONTAINS InterP…	protein_coding	0	Col9D-Col0D	2.43981e-05	4.7088	up-regulated
AT1G58120	AT1G58120	no	BEST Arabidopsis thaliana protein match is: methyltransferases (TAIR:AT5G01710.1)	protein_coding	0	Col9D-Col0D	1.22845e-05	4.73092	up-regulated
AT3G28810	AT3G28810	no	Protein of unknown function (DUF1216); FUNCTIONS IN: molecular_function unknown; INVOLVED IN: biological_process unknown; LOCATED IN: endomembrane system; EXPRESSED IN: male gametophyte, pollen tube; EXPRESSED DURING: L mature pollen stage, M germinated pollen stage; CONTAINS InterPro DOMAIN/s: Protein of unknown function DUF1216 (InterPro:IPR009605); BEST Arabidopsis thaliana protein match is: P…	protein_coding	0	Col9D-Col0D	8.54869e-05	4.7485	up-regulated
AT5G14380	AT5G14380	no	Encodes an arabinogalactan protein that is expressed in pollen, pollen sac and pollen tube. Loss of AGP6 function results in decreased fertility due to defects in pollen tube growth.	protein_coding	ARABINOGALACTAN PROTEIN 6 (AGP6)	Col9D-Col0D	4.37415e-05	4.78818	up-regulated
AT2G46860	AT2G46860	no	Encodes a protein that might have inorganic pyrophosphatase activity.	protein_coding	PYROPHOSPHORYLASE 3 (AtPPa3);PYROPHOSPHORYLASE 3 (PPa3)	Col9D-Col0D	0.000198324	4.78881	up-regulated
AT1G71000	AT1G71000	no	Chaperone DnaJ-domain superfamily protein; FUNCTIONS IN: heat shock protein binding; INVOLVED IN: protein folding; LOCATED IN: cellular_component unknown; EXPRESSED IN: 7 plant structures; EXPRESSED DURING: 4 anthesis, petal differentiation and expansion stage; CONTAINS InterPro DOMAIN/s: Molecular chaperone, heat shock protein, Hsp40, DnaJ (InterPro:IPR015609), Heat shock protein DnaJ, N-termina…	protein_coding	0	Col9D-Col0D	0.00108001	4.79247	up-regulated
AT2G26850	AT2G26850	no	F-box family protein; FUNCTIONS IN: molecular_function unknown; INVOLVED IN: biological_process unknown; LOCATED IN: endomembrane system; EXPRESSED IN: 15 plant structures; EXPRESSED DURING: 6 growth stages; CONTAINS InterPro DOMAIN/s: F-box domain, cyclin-like (InterPro:IPR001810), F-box domain, Skp2-like (InterPro:IPR022364); BEST Arabidopsis thaliana protein match is: F-box family protein (TAI…	protein_coding	0	Col9D-Col0D	1.43601e-05	4.80598	up-regulated
AT4G25860	AT4G25860	no	OSBP(oxysterol binding protein)-related protein 4A (ORP4A); FUNCTIONS IN: oxysterol binding; INVOLVED IN: steroid metabolic process; LOCATED IN: cellular_component unknown; CONTAINS InterPro DOMAIN/s: Oxysterol-binding protein (InterPro:IPR000648); BEST Arabidopsis thaliana protein match is: OSBP(oxysterol binding protein)-related protein 4B (TAIR:AT4G25850.1)	protein_coding	OSBP(OXYSTEROL BINDING PROTEIN)-RELATED PROTEIN 4A (ORP4A)	Col9D-Col0D	2.16454e-06	4.80999	up-regulated
AT1G78950	AT1G78950	no	Terpenoid cyclases family protein; CONTAINS InterPro DOMAIN/s: Terpene synthase, conserved site (InterPro:IPR002365), Squalene cyclase (InterPro:IPR018333), Terpenoid cylases/protein prenyltransferase alpha-alpha toroid (InterPro:IPR008930), Prenyltransferase/squalene oxidase (InterPro:IPR001330); BEST Arabidopsis thaliana protein match is: camelliol C synthase 1 (TAIR:AT1G78955.1)	protein_coding	(ATBAS); (ATLUP4);BETA-AMYRIN SYNTHASE (BAS)	Col9D-Col0D	0.000138957	4.81891	up-regulated
AT4G18596	AT4G18596	no	Pollen Ole e 1 allergen and extensin family protein; FUNCTIONS IN: molecular_function unknown; INVOLVED IN: biological_process unknown; LOCATED IN: extracellular space, endomembrane system; CONTAINS InterPro DOMAIN/s: Pollen Ole e 1 allergen/extensin (InterPro:IPR006041), Allergen Ole e 1, conserved site (InterPro:IPR006040); BEST Arabidopsis thaliana protein match is: Pollen Ole e 1 allergen and…	protein_coding	0	Col9D-Col0D	9.53006e-06	4.84393	up-regulated
AT3G54340	AT3G54340	no	Floral homeotic gene encoding a MADS domain protein homologous to SRF transcription factors. Specifies petal and stamen identities. Associates with PISTILLATA.	protein_coding	APETALA 3 (AP3); (ATAP3)	Col9D-Col0D	2.96806e-05	4.88081	up-regulated
AT4G39480	AT4G39480	no	member of CYP96A	protein_coding	CYTOCHROME P450, FAMILY 96, SUBFAMILY A, POLYPEPTIDE 9 (CYP96A9)	Col9D-Col0D	6.54207e-07	4.8918	up-regulated
AT1G80160	AT1G80160	no	Lactoylglutathione lyase / glyoxalase I family protein; CONTAINS InterPro DOMAIN/s: Glyoxalase/bleomycin resistance protein/dioxygenase (InterPro:IPR004360); BEST Arabidopsis thaliana protein match is: Lactoylglutathione lyase / glyoxalase I family protein (TAIR:AT1G15380.2)	protein_coding	GLYOXYLASE I 7 (GLYI7)	Col9D-Col0D	0.000112659	4.90714	up-regulated
AT1G61800	AT1G61800	no	glucose6-Phosphate/phosphate transporter 2. Expression is upregulated in the shoot of cax1/cax3 mutant. The mRNA is cell-to-cell mobile.	protein_coding	GLUCOSE-6-PHOSPHATE/PHOSPHATE TRANSLOCATOR 2 (GPT2);ARABIDOPSIS GLUCOSE-6-PHOSPHATE/PHOSPHATE TRANSLOCATOR 2 (ATGPT2)	Col9D-Col0D	0.00014817	4.95247	up-regulated
AT3G62230	AT3G62230	no	Target promoter of the male germline-specific transcription factor DUO1.	protein_coding	DUO1-ACTIVATED F-BOX 1 (DAF1)	Col9D-Col0D	1.22435e-05	4.98272	up-regulated
AT3G11980	AT3G11980	no	Similar to fatty acid reductases.	protein_coding	MALE STERILITY 2 (MS2);FATTY ACID REDUCTASE 2 (FAR2)	Col9D-Col0D	8.89128e-05	5.00282	up-regulated
AT3G26110	AT3G26110	no	Anther-specific protein agp1-like; BEST Arabidopsis thaliana protein match is: homolog of Brassica campestris pollen protein 1 (TAIR:AT1G24520.1)	protein_coding	0	Col9D-Col0D	7.30955e-05	5.01654	up-regulated
AT1G35310	AT1G35310	no	MLP-like protein 168 (MLP168); FUNCTIONS IN: molecular_function unknown; INVOLVED IN: response to biotic stimulus, defense response; LOCATED IN: cellular_component unknown; EXPRESSED IN: 13 plant structures; EXPRESSED DURING: LP.04 four leaves visible, 4 anthesis, C globular stage, petal differentiation and expansion stage; CONTAINS InterPro DOMAIN/s: Bet v I allergen (InterPro:IPR000916); BEST A…	protein_coding	MLP-LIKE PROTEIN 168 (MLP168)	Col9D-Col0D	2.11712e-06	5.06427	up-regulated
AT2G07040	AT2G07040	no	Pollen receptor kinase. Coexpression of AtPRK2a with AtRopGEF12 resulted in isotropic pollen tube growth.	protein_coding	(ATPRK2A); (PRK2A);POLLEN RECEPTOR LIKE KINASE 2 (PRK2); (ATPRK2)	Col9D-Col0D	3.459e-05	5.1014	up-regulated
AT3G20580	AT3G20580	no	COBRA-like protein 10 precursor (COBL10); CONTAINS InterPro DOMAIN/s: Glycosyl-phosphatidyl inositol-anchored, plant (InterPro:IPR006918); BEST Arabidopsis thaliana protein match is: COBRA-like protein 11 precursor (TAIR:AT4G27110.1)	protein_coding	COBRA-LIKE PROTEIN 10 PRECURSOR (COBL10)	Col9D-Col0D	7.04911e-08	5.13497	up-regulated
AT5G04180	AT5G04180	no	alpha carbonic anhydrase 3 (ACA3); FUNCTIONS IN: carbonate dehydratase activity, zinc ion binding; INVOLVED IN: response to carbon dioxide, one-carbon metabolic process; LOCATED IN: endomembrane system; EXPRESSED IN: 11 plant structures; EXPRESSED DURING: L mature pollen stage, M germinated pollen stage, 4 anthesis, C globular stage, petal differentiation and expansion stage; CONTAINS InterPro DO…	protein_coding	ALPHA CARBONIC ANHYDRASE 3 (ATACA3);ALPHA CARBONIC ANHYDRASE 3 (ACA3)	Col9D-Col0D	1.90546e-06	5.14483	up-regulated
AT4G03290	AT4G03290	no	EF hand calcium-binding protein family; FUNCTIONS IN: calcium ion binding; INVOLVED IN: response to cold; LOCATED IN: nucleus, cytoplasm; EXPRESSED IN: 9 plant structures; EXPRESSED DURING: L mature pollen stage, M germinated pollen stage, 4 anthesis, C globular stage, petal differentiation and expansion stage; CONTAINS InterPro DOMAIN/s: EF-Hand 1, calcium-binding site (InterPro:IPR018247), EF-H…	protein_coding	0	Col9D-Col0D	3.8352e-06	5.1533	up-regulated
AT1G14420	AT1G14420	no	AT59; FUNCTIONS IN: lyase activity, pectate lyase activity; INVOLVED IN: plant-type cell wall organization; LOCATED IN: endomembrane system; EXPRESSED IN: 9 plant structures; EXPRESSED DURING: L mature pollen stage, M germinated pollen stage, 4 anthesis, C globular stage, petal differentiation and expansion stage; CONTAINS InterPro DOMAIN/s: Pectin lyase fold/virulence factor (InterPro:IPR011050)…	protein_coding	(AT59)	Col9D-Col0D	4.31758e-06	5.15836	up-regulated
AT1G64110	AT1G64110	no	Target promoter of the male germline-specific transcription factor DUO1.	protein_coding	DUO1-ACTIVATED ATPASE 1 (DAA1)	Col9D-Col0D	1.51866e-05	5.18726	up-regulated
AT3G12000	AT3G12000	no	S-locus related protein SLR1, putative (S1); FUNCTIONS IN: sugar binding; INVOLVED IN: recognition of pollen; LOCATED IN: endomembrane system; EXPRESSED IN: 8 plant structures; EXPRESSED DURING: 4 anthesis, C globular stage, petal differentiation and expansion stage; CONTAINS InterPro DOMAIN/s: Curculin-like (mannose-binding) lectin (InterPro:IPR001480), PAN-2 domain (InterPro:IPR013227), Apple-l…	protein_coding	0	Col9D-Col0D	9.14575e-05	5.23021	up-regulated
AT1G44542	AT1G44542	no	Cyclase family protein; FUNCTIONS IN: molecular_function unknown; INVOLVED IN: biological_process unknown; LOCATED IN: endomembrane system; CONTAINS InterPro DOMAIN/s: Putative cyclase (InterPro:IPR007325); BEST Arabidopsis thaliana protein match is: Cyclase family protein (TAIR:AT4G34180.1)	protein_coding	CYCLASE3 (CYCLASE3)	Col9D-Col0D	9.00655e-07	5.27796	up-regulated
AT1G60740	AT1G60740	no	Thioredoxin superfamily protein; FUNCTIONS IN: oxidoreductase activity, antioxidant activity; INVOLVED IN: cell redox homeostasis; LOCATED IN: plasma membrane; EXPRESSED IN: male gametophyte, cultured cell, pollen tube, leaf; EXPRESSED DURING: L mature pollen stage, M germinated pollen stage; CONTAINS InterPro DOMAIN/s: Thioredoxin fold (InterPro:IPR012335), Thioredoxin-like (InterPro:IPR017936),…	protein_coding	0	Col9D-Col0D	7.42285e-06	5.28468	up-regulated
AT2G34870	AT2G34870	no	maternal effect embryo arrest 26 (MEE26); FUNCTIONS IN: molecular_function unknown; INVOLVED IN: embryo development ending in seed dormancy; LOCATED IN: endomembrane system; EXPRESSED IN: 10 plant structures; EXPRESSED DURING: 4 anthesis, C globular stage, petal differentiation and expansion stage; BEST Arabidopsis thaliana protein match is: Glycine-rich protein family (TAIR:AT3G02670.1)	protein_coding	MATERNAL EFFECT EMBRYO ARREST 26 (MEE26)	Col9D-Col0D	5.42942e-05	5.28835	up-regulated
AT1G06350	AT1G06350	no	Fatty acid desaturase family protein; FUNCTIONS IN: oxidoreductase activity, oxidoreductase activity, acting on paired donors, with oxidation of a pair of donors resulting in the reduction of molecular oxygen to two molecules of water; INVOLVED IN: oxidation reduction, lipid metabolic process; CONTAINS InterPro DOMAIN/s: Fatty acid desaturase, type 1, core (InterPro:IPR015876), Fatty acid desatur…	protein_coding	DELTA 9 DESATURASE 4 (ADS4); (ATADS4)	Col9D-Col0D	1.49807e-07	5.28893	up-regulated
AT1G72290	AT1G72290	no	Encodes a Kunitz-protease inhibitor, a water-soluble chlorophyll protein involved in herbivore resistance activation.	protein_coding	KUNITZ-PROTEASE INHIBITOR 1 (KUNITZ-PI;1);WATER-SOLUBLE CHLOROPHYLL PROTEIN (ATWSCP)	Col9D-Col0D	3.02148e-05	5.29356	up-regulated
AT3G05930	AT3G05930	no	germin-like protein (GLP8)	protein_coding	GERMIN-LIKE PROTEIN 8 (GLP8)	Col9D-Col0D	1.54754e-06	5.34702	up-regulated
AT2G39060	AT2G39060	no	Encodes a sucrose transporter that is expressed in nectaries and is involved in nectar secretion.	protein_coding	(SWEET9); (AtSWEET9)	Col9D-Col0D	2.83543e-09	5.3514	up-regulated
AT1G73220	AT1G73220	no	Encodes Organic Cation Transporter 1 (OCT1), likely to be involved in polyamine transport.	protein_coding	ORGANIC CATION/CARNITINE TRANSPORTER1 (AtOCT1);ORGANIC CATION/CARNITINE TRANSPORTER1 (OCT1)	Col9D-Col0D	2.14742e-05	5.35336	up-regulated
AT4G02250	AT4G02250	no	Plant invertase/pectin methylesterase inhibitor superfamily protein; FUNCTIONS IN: enzyme inhibitor activity, pectinesterase inhibitor activity, pectinesterase activity; INVOLVED IN: biological_process unknown; LOCATED IN: endomembrane system; EXPRESSED IN: 9 plant structures; EXPRESSED DURING: L mature pollen stage, M germinated pollen stage, 4 anthesis, C globular stage, petal differentiation a…	protein_coding	0	Col9D-Col0D	1.71375e-07	5.3543	up-regulated
AT1G72260	AT1G72260	no	Encodes a thionin which is a cysteine rich protein having antimicrobial properties. Thi2.1 is expressed in response to a variety of pathogens and induced by ethylene and jasmonic acid. Belongs to the plant thionin (PR-13) family with the following members: At1g66100, At5g36910, At1g72260, At2g15010, At1g12663, At1g12660.	protein_coding	(THI2.1.1);THIONIN 2.1 (THI2.1)	Col9D-Col0D	2.95837e-06	5.37046	up-regulated
AT3G01230	AT3G01230	no	unknown protein; FUNCTIONS IN: molecular_function unknown; INVOLVED IN: biological_process unknown; LOCATED IN: endomembrane system; BEST Arabidopsis thaliana protein match is: unknown protein (TAIR:AT3G01240.1)	protein_coding	0	Col9D-Col0D	1.12064e-05	5.38894	up-regulated
AT3G52600	AT3G52600	no	cell wall invertase 2 (CWINV2); FUNCTIONS IN: hydrolase activity, hydrolyzing O-glycosyl compounds; INVOLVED IN: sucrose catabolic process, using beta-fructofuranosidase, carbohydrate metabolic process; LOCATED IN: endomembrane system; EXPRESSED IN: 9 plant structures; EXPRESSED DURING: L mature pollen stage, M germinated pollen stage, 4 anthesis, C globular stage, petal differentiation and expan…	protein_coding	CELL WALL INVERTASE 2 (AtcwINV2);CELL WALL INVERTASE 2 (CWINV2); (ATCWIN2)	Col9D-Col0D	3.67824e-05	5.54263	up-regulated
AT5G48140	AT5G48140	no	Pectin lyase-like superfamily protein; FUNCTIONS IN: polygalacturonase activity; INVOLVED IN: carbohydrate metabolic process; LOCATED IN: endomembrane system; EXPRESSED IN: 12 plant structures; EXPRESSED DURING: 6 growth stages; CONTAINS InterPro DOMAIN/s: Pectin lyase fold/virulence factor (InterPro:IPR011050), Pectin lyase fold (InterPro:IPR012334), Glycoside hydrolase, family 28 (InterPro:IPR0…	protein_coding	0	Col9D-Col0D	3.11535e-05	5.58936	up-regulated
AT1G28270	AT1G28270	no	Member of a diversely expressed predicted peptide family showing sequence similarity to tobacco Rapid Alkalinization Factor (RALF), and is believed to play an essential role in the physiology of Arabidopsis. Consists of a single exon and is characterized by a conserved C-terminal motif and N-terminal signal peptide.	protein_coding	RALF-LIKE 4 (RALFL4); (ATRALF4)	Col9D-Col0D	7.24018e-07	5.6033	up-regulated
AT5G47000	AT5G47000	no	Peroxidase superfamily protein; FUNCTIONS IN: peroxidase activity, xylan 1,4-beta-xylosidase activity; INVOLVED IN: oxidation reduction, response to oxidative stress; LOCATED IN: endomembrane system; EXPRESSED IN: 13 plant structures; EXPRESSED DURING: L mature pollen stage, M germinated pollen stage, 4 anthesis, C globular stage, petal differentiation and expansion stage; CONTAINS InterPro DOMAI…	protein_coding	0	Col9D-Col0D	3.1339e-06	5.61971	up-regulated
AT1G67290	AT1G67290	no	glyoxal oxidase-related protein; FUNCTIONS IN: molecular_function unknown; INVOLVED IN: biological_process unknown; LOCATED IN: endomembrane system; EXPRESSED IN: 10 plant structures; EXPRESSED DURING: L mature pollen stage, M germinated pollen stage, 4 anthesis, C globular stage, petal differentiation and expansion stage; CONTAINS InterPro DOMAIN/s: Galactose oxidase/kelch, beta-propeller (Inter…	protein_coding	GLYOXAL OXIDASE 1 (GLOX1)	Col9D-Col0D	2.79533e-06	5.63772	up-regulated
AT3G17060	AT3G17060	no	Pectin lyase-like superfamily protein; FUNCTIONS IN: pectinesterase activity; INVOLVED IN: cell wall modification; LOCATED IN: endomembrane system, cell wall, plant-type cell wall; EXPRESSED IN: 9 plant structures; EXPRESSED DURING: L mature pollen stage, M germinated pollen stage, 4 anthesis, C globular stage, petal differentiation and expansion stage; CONTAINS InterPro DOMAIN/s: Pectinesterase,…	protein_coding	0	Col9D-Col0D	7.14238e-07	5.66662	up-regulated
AT2G24450	AT2G24450	no	FASCICLIN-like arabinogalactan protein 3 precursor (FLA3); FUNCTIONS IN: molecular_function unknown; INVOLVED IN: N-terminal protein myristoylation; LOCATED IN: anchored to membrane; EXPRESSED IN: 9 plant structures; EXPRESSED DURING: L mature pollen stage, M germinated pollen stage, 4 anthesis, C globular stage, petal differentiation and expansion stage; CONTAINS InterPro DOMAIN/s: FAS1 domain (…	protein_coding	FASCICLIN-LIKE ARABINOGALACTAN PROTEIN 3 PRECURSOR (FLA3)	Col9D-Col0D	2.42698e-07	5.69229	up-regulated
AT5G50030	AT5G50030	no	Plant invertase/pectin methylesterase inhibitor superfamily protein; FUNCTIONS IN: enzyme inhibitor activity, pectinesterase inhibitor activity, pectinesterase activity; INVOLVED IN: biological_process unknown; LOCATED IN: endomembrane system; EXPRESSED IN: 13 plant structures; EXPRESSED DURING: L mature pollen stage, M germinated pollen stage, 4 anthesis, C globular stage, petal differentiation …	protein_coding	0	Col9D-Col0D	8.30144e-07	5.72771	up-regulated
AT1G28430	AT1G28430	no	member of CYP705A	protein_coding	CYTOCHROME P450, FAMILY 705, SUBFAMILY A, POLYPEPTIDE 24 (CYP705A24)	Col9D-Col0D	4.09395e-07	5.74487	up-regulated
AT1G72110	AT1G72110	no	O-acyltransferase (WSD1-like) family protein; CONTAINS InterPro DOMAIN/s: O-acyltransferase, WSD1, C-terminal (InterPro:IPR009721), O-acyltransferase, WSD1, N-terminal (InterPro:IPR004255); BEST Arabidopsis thaliana protein match is: O-acyltransferase (WSD1-like) family protein (TAIR:AT5G53390.1)	protein_coding	0	Col9D-Col0D	2.35269e-06	5.82869	up-regulated
AT4G24000	AT4G24000	no	encodes a protein similar to cellulose synthase	protein_coding	ARABIDOPSIS THALIANA CELLULOSE SYNTHASE LIKE G2 (ATCSLG2);CELLULOSE SYNTHASE LIKE G2 (CSLG2)	Col9D-Col0D	2.92562e-08	5.86077	up-regulated
AT5G59320	AT5G59320	no	Predicted to encode a PR (pathogenesis-related) protein. Belongs to the lipid transfer protein (PR-14) family with the following members: At2g38540/LTP1, At2g38530/LTP2, At5g59320/LTP3, At5g59310/LTP4, At3g51600/LTP5, At3g08770/LTP6, At2g15050/LTP7, At2g18370/LTP8, At2g15325/LTP9, At5g01870/LTP10, At4g33355/LTP11, At3g51590/LTP12, At5g44265/LTP13, At5g62065/LTP14, At4g08530/LTP15. The mRNA is cel…	protein_coding	LIPID TRANSFER PROTEIN 3 (LTP3)	Col9D-Col0D	1.55471e-11	5.89103	up-regulated
AT3G01270	AT3G01270	no	Pectate lyase family protein; FUNCTIONS IN: lyase activity, pectate lyase activity; INVOLVED IN: biological_process unknown; LOCATED IN: endomembrane system; EXPRESSED IN: 20 plant structures; EXPRESSED DURING: 14 growth stages; CONTAINS InterPro DOMAIN/s: Pectin lyase fold/virulence factor (InterPro:IPR011050), Pectate lyase, N-terminal (InterPro:IPR007524), AmbAllergen (InterPro:IPR018082), Pec…	protein_coding	0	Col9D-Col0D	3.68712e-05	5.95253	up-regulated
AT5G21150	AT5G21150	no	AGO9-dependent sRNA silencing is crucial to specify cell fate in the Arabidopsis ovule. AGO9 is expressed in reproductive companion cells but not in the associated male or female gametes or their precursors. Therefore, AGO9 acts non-cell autonomously to silencing the activity of TEs activity in the female gametophyte.Loss of function mutants produce ectopic megaspore mother cell and supernumary f…	protein_coding	ARGONAUTE 9 (AGO9)	Col9D-Col0D	4.26664e-07	5.96143	up-regulated
AT2G47050	AT2G47050	no	Plant invertase/pectin methylesterase inhibitor superfamily protein; FUNCTIONS IN: enzyme inhibitor activity, pectinesterase inhibitor activity, pectinesterase activity; INVOLVED IN: biological_process unknown; LOCATED IN: endomembrane system; EXPRESSED IN: 12 plant structures; EXPRESSED DURING: L mature pollen stage, M germinated pollen stage, 4 anthesis, C globular stage, petal differentiation …	protein_coding	0	Col9D-Col0D	5.71885e-07	5.96442	up-regulated
AT5G07560	AT5G07560	no	Lipid-binding oleosins, glycine-rich protein.	protein_coding	GLYCINE-RICH PROTEIN 20 (GRP20); (ATGRP20)	Col9D-Col0D	6.26358e-06	5.97344	up-regulated
AT5G54095	AT5G54095	no	unknown protein; FUNCTIONS IN: molecular_function unknown; INVOLVED IN: N-terminal protein myristoylation; LOCATED IN: cellular_component unknown; EXPRESSED IN: 9 plant structures; EXPRESSED DURING: L mature pollen stage, M germinated pollen stage, 4 anthesis, C globular stage, petal differentiation and expansion stage; BEST Arabidopsis thaliana protein match is: unknown protein (TAIR:AT4G27580.1)	protein_coding	0	Col9D-Col0D	2.31333e-07	6.04337	up-regulated
AT3G49540	AT3G49540	no	unknown protein; FUNCTIONS IN: molecular_function unknown; INVOLVED IN: N-terminal protein myristoylation; LOCATED IN: cellular_component unknown	protein_coding	0	Col9D-Col0D	1.61971e-06	6.15034	up-regulated
AT2G23800	AT2G23800	no	encodes an endoplasmic reticulum-targeted geranylgeranyl pyrophosphate synthase	protein_coding	GERANYLGERANYL PYROPHOSPHATE SYNTHASE 2 (GGPS2);GERANYLGERANYL PYROPHOSPHATE SYNTHASE 5 (GGPS5)	Col9D-Col0D	9.9327e-06	6.20617	up-regulated
AT1G29140	AT1G29140	no	Pollen Ole e 1 allergen and extensin family protein; FUNCTIONS IN: molecular_function unknown; INVOLVED IN: biological_process unknown; LOCATED IN: endomembrane system; EXPRESSED IN: 9 plant structures; EXPRESSED DURING: L mature pollen stage, M germinated pollen stage, 4 anthesis, C globular stage, petal differentiation and expansion stage; CONTAINS InterPro DOMAIN/s: Pollen Ole e 1 allergen/ext…	protein_coding	0	Col9D-Col0D	2.1505e-06	6.34953	up-regulated
AT4G28395	AT4G28395	no	related to lipid transfer proteins	protein_coding	ARABIDOPSIS THALIANA ANTHER 7 (ATA7);ANTHER 7 (A7)	Col9D-Col0D	2.86594e-05	6.35365	up-regulated
AT5G16960	AT5G16960	no	Zinc-binding dehydrogenase family protein; FUNCTIONS IN: oxidoreductase activity, binding, zinc ion binding, catalytic activity; INVOLVED IN: response to oxidative stress; EXPRESSED IN: leaf whorl, sepal, flower, stamen; EXPRESSED DURING: 4 anthesis, petal differentiation and expansion stage; CONTAINS InterPro DOMAIN/s: GroES-like (InterPro:IPR011032), NAD(P)-binding domain (InterPro:IPR016040), …	protein_coding	0	Col9D-Col0D	8.15266e-07	6.38477	up-regulated
AT3G05610	AT3G05610	no	Plant invertase/pectin methylesterase inhibitor superfamily; FUNCTIONS IN: enzyme inhibitor activity, pectinesterase activity; INVOLVED IN: cell wall modification; LOCATED IN: cell wall, plant-type cell wall; EXPRESSED IN: 11 plant structures; EXPRESSED DURING: L mature pollen stage, M germinated pollen stage, 4 anthesis, C globular stage, petal differentiation and expansion stage; CONTAINS Inter…	protein_coding	0	Col9D-Col0D	3.4243e-07	6.38905	up-regulated
AT3G27810	AT3G27810	no	Encodes a member of the R2R3-MYB transcription factor gene family. Induced by jasmonate. Involved in jasmonate response during stamen development. MYB21 interacts with JAZ proteins, and functions redundantly with MYB24 and MYB57 to regulate stamen development.	protein_coding	MYB DOMAIN PROTEIN 21 (ATMYB21);MYB DOMAIN PROTEIN 21 (MYB21);ARABIDOPSIS THALIANA MYB DOMAIN PROTEIN 3 (ATMYB3)	Col9D-Col0D	5.77436e-06	6.39351	up-regulated
AT1G23240	AT1G23240	no	Caleosin-related family protein; CONTAINS InterPro DOMAIN/s: Caleosin related (InterPro:IPR007736); BEST Arabidopsis thaliana protein match is: Caleosin-related family protein (TAIR:AT1G70670.1)	protein_coding	0	Col9D-Col0D	2.0783e-06	6.40247	up-regulated
AT5G39880	AT5G39880	no	unknown protein; FUNCTIONS IN: molecular_function unknown; INVOLVED IN: biological_process unknown; LOCATED IN: endomembrane system; EXPRESSED IN: 10 plant structures; EXPRESSED DURING: L mature pollen stage, M germinated pollen stage, 4 anthesis, C globular stage, petal differentiation and expansion stage; BEST Arabidopsis thaliana protein match is: unknown protein (TAIR:AT3G28750.1)	protein_coding	0	Col9D-Col0D	2.31615e-06	6.41516	up-regulated
AT3G57690	AT3G57690	no	Encodes a putative arabinogalactan-protein (AGP23).	protein_coding	ARABINOGALACTAN PROTEIN 23 (AGP23);ARABINOGALACTAN-PROTEIN 23 (ATAGP23)	Col9D-Col0D	1.47505e-05	6.45161	up-regulated
AT1G55560	AT1G55560	no	SKU5 similar 14 (sks14); FUNCTIONS IN: oxidoreductase activity, copper ion binding; INVOLVED IN: oxidation reduction; LOCATED IN: endomembrane system; EXPRESSED IN: 9 plant structures; EXPRESSED DURING: L mature pollen stage, M germinated pollen stage, 4 anthesis, C globular stage, petal differentiation and expansion stage; CONTAINS InterPro DOMAIN/s: Multicopper oxidase, type 3 (InterPro:IPR0117…	protein_coding	SKU5 SIMILAR 14 (sks14)	Col9D-Col0D	2.76704e-06	6.45946	up-regulated
AT3G01240	AT3G01240	no	unknown protein; FUNCTIONS IN: molecular_function unknown; INVOLVED IN: biological_process unknown; LOCATED IN: endomembrane system; EXPRESSED IN: 11 plant structures; EXPRESSED DURING: L mature pollen stage, M germinated pollen stage, 4 anthesis, C globular stage, petal differentiation and expansion stage; BEST Arabidopsis thaliana protein match is: unknown protein (TAIR:AT3G01230.1)	protein_coding	0	Col9D-Col0D	6.06975e-06	6.46472	up-regulated
AT4G23680	AT4G23680	no	Polyketide cyclase/dehydrase and lipid transport superfamily protein; FUNCTIONS IN: molecular_function unknown; INVOLVED IN: response to biotic stimulus, defense response; LOCATED IN: cellular_component unknown; EXPRESSED IN: 19 plant structures; EXPRESSED DURING: 9 growth stages; CONTAINS InterPro DOMAIN/s: Bet v I allergen (InterPro:IPR000916); BEST Arabidopsis thaliana protein match is: Polyke…	protein_coding	0	Col9D-Col0D	5.37693e-06	6.50766	up-regulated
AT5G07530	AT5G07530	no	encodes a glycine-rich protein that has oleosin domain and is expressed specifically during flower stages 10 to 12. Protein is found on mature pollen coat.	protein_coding	GLYCINE RICH PROTEIN 17 (GRP17);ARABIDOPSIS THALIANA GLYCINE RICH PROTEIN 17 (ATGRP17);ARABIDOPSIS THALIANA GLYCINE RICH PROTEIN 7 (ATGRP-7)	Col9D-Col0D	5.6524e-07	6.58323	up-regulated
AT2G45580	AT2G45580	no	member of CYP76C	protein_coding	CYTOCHROME P450, FAMILY 76, SUBFAMILY C, POLYPEPTIDE 3 (CYP76C3)	Col9D-Col0D	6.77258e-08	6.67364	up-regulated
AT1G67990	AT1G67990	no	Encodes a tapetum-specific O-methyltransferase. In vitro enzyme assay indicated activity with caffeoyl-CoA, caffeoyl glucose, chlorogenic acid and polyamine conjugates. RNAi mutants had impaired silique development and seed setting.	protein_coding	TAPETUM-SPECIFIC METHYLTRANSFERASE 1 (ATTSM1); (TSM1)	Col9D-Col0D	0.000436537	6.70319	up-regulated
AT4G35010	AT4G35010	no	putative beta-galactosidase (BGAL11 gene)	protein_coding	BETA-GALACTOSIDASE 11 (BGAL11)	Col9D-Col0D	2.61234e-05	6.74224	up-regulated
AT1G61563	AT1G61563	no	Member of a diversely expressed predicted peptide family showing sequence similarity to tobacco Rapid Alkalinization Factor (RALF), and is believed to play an essential role in the physiology of Arabidopsis. Consists of a single exon and is characterized by a conserved C-terminal motif and N-terminal signal peptide.	protein_coding	(ATRALFL8);RALF-LIKE 8 (RALFL8)	Col9D-Col0D	1.18603e-07	6.74932	up-regulated
AT3G28830	AT3G28830	no	Protein of unknown function (DUF1216); INVOLVED IN: biological_process unknown; LOCATED IN: endomembrane system; EXPRESSED IN: 9 plant structures; EXPRESSED DURING: L mature pollen stage, M germinated pollen stage, 4 anthesis, C globular stage, petal differentiation and expansion stage; CONTAINS InterPro DOMAIN/s: Protein of unknown function DUF1216 (InterPro:IPR009605); BEST Arabidopsis thaliana…	protein_coding	0	Col9D-Col0D	7.56012e-05	6.82133	up-regulated
AT5G61720	AT5G61720	no	Protein of unknown function (DUF1216); FUNCTIONS IN: molecular_function unknown; INVOLVED IN: biological_process unknown; LOCATED IN: endomembrane system; EXPRESSED IN: 9 plant structures; EXPRESSED DURING: L mature pollen stage, M germinated pollen stage, 4 anthesis, C globular stage, petal differentiation and expansion stage; CONTAINS InterPro DOMAIN/s: Protein of unknown function DUF1216 (Inte…	protein_coding	0	Col9D-Col0D	6.44722e-08	6.86393	up-regulated
AT1G69940	AT1G69940	no	Encodes a protein with pectin methylesterase activity. The protein expression was shown to be highly restricted to the pollen grain (no detection in any other tissues or in the pollen grains' surrounding cells of the anthers.	protein_coding	(ATPPME1); (PPME1)	Col9D-Col0D	0.000136392	6.92837	up-regulated
AT5G51950	AT5G51950	no	Glucose-methanol-choline (GMC) oxidoreductase family protein; FUNCTIONS IN: aldehyde-lyase activity, oxidoreductase activity, acting on CH-OH group of donors, FAD binding; INVOLVED IN: response to salt stress; LOCATED IN: endomembrane system; EXPRESSED IN: 11 plant structures; EXPRESSED DURING: 4 anthesis, C globular stage, F mature embryo stage, petal differentiation and expansion stage, E expan…	protein_coding	0	Col9D-Col0D	4.04595e-06	7.1541	up-regulated
AT3G28790	AT3G28790	no	Protein of unknown function (DUF1216); FUNCTIONS IN: molecular_function unknown; INVOLVED IN: biological_process unknown; LOCATED IN: endomembrane system; EXPRESSED IN: 9 plant structures; EXPRESSED DURING: L mature pollen stage, M germinated pollen stage, 4 anthesis, C globular stage, petal differentiation and expansion stage; CONTAINS InterPro DOMAIN/s: Protein of unknown function DUF1216 (Inte…	protein_coding	0	Col9D-Col0D	9.56043e-05	7.15817	up-regulated
AT1G22480	AT1G22480	no	Cupredoxin superfamily protein; FUNCTIONS IN: electron carrier activity, copper ion binding; LOCATED IN: anchored to membrane; EXPRESSED IN: shoot apex, inflorescence meristem, embryo, flower, seed; EXPRESSED DURING: F mature embryo stage, petal differentiation and expansion stage, E expanded cotyledon stage, D bilateral stage; CONTAINS InterPro DOMAIN/s: Plastocyanin-like (InterPro:IPR003245), C…	protein_coding	0	Col9D-Col0D	3.26568e-07	7.1639	up-regulated
AT3G28750	AT3G28750	no	unknown protein; LOCATED IN: endomembrane system; EXPRESSED IN: 12 plant structures; EXPRESSED DURING: L mature pollen stage, M germinated pollen stage, 4 anthesis, C globular stage, petal differentiation and expansion stage; CONTAINS InterPro DOMAIN/s: Protein of unknown function DUF1216 (InterPro:IPR009605); BEST Arabidopsis thaliana protein match is: unknown protein (TAIR:AT5G39880.1)	protein_coding	0	Col9D-Col0D	1.91773e-06	7.17482	up-regulated
AT3G28917	AT3G28917	no	mini zinc finger 2 (MIF2); CONTAINS InterPro DOMAIN/s: ZF-HD homeobox protein, Cys/His-rich dimerisation domain (InterPro:IPR006456); BEST Arabidopsis thaliana protein match is: mini zinc finger (TAIR:AT1G18835.1)	protein_coding	MINI ZINC FINGER 2 (MIF2)	Col9D-Col0D	8.33314e-05	7.18891	up-regulated
AT3G28980	AT3G28980	no	Protein of unknown function (DUF1216); FUNCTIONS IN: molecular_function unknown; INVOLVED IN: biological_process unknown; LOCATED IN: endomembrane system; EXPRESSED IN: 10 plant structures; EXPRESSED DURING: L mature pollen stage, M germinated pollen stage, 4 anthesis, C globular stage, petal differentiation and expansion stage; CONTAINS InterPro DOMAIN/s: Protein of unknown function DUF1216 (Int…	protein_coding	0	Col9D-Col0D	8.33683e-05	7.21818	up-regulated
AT2G47030	AT2G47030	no	VGDH1; FUNCTIONS IN: enzyme inhibitor activity, pectinesterase activity; INVOLVED IN: cell wall modification; LOCATED IN: endomembrane system, cell wall, plant-type cell wall; EXPRESSED IN: male gametophyte, flower, pollen tube; CONTAINS InterPro DOMAIN/s: Pectinesterase, active site (InterPro:IPR018040), Pectin lyase fold/virulence factor (InterPro:IPR011050), Pectinesterase, catalytic (InterPro…	protein_coding	(VGDH1)	Col9D-Col0D	3.96575e-06	7.34499	up-regulated
AT5G07430	AT5G07430	no	Pectin lyase-like superfamily protein; FUNCTIONS IN: pectinesterase activity; INVOLVED IN: cell wall modification; LOCATED IN: endomembrane system, cell wall, plant-type cell wall; EXPRESSED IN: 9 plant structures; EXPRESSED DURING: L mature pollen stage, M germinated pollen stage, 4 anthesis, C globular stage, petal differentiation and expansion stage; CONTAINS InterPro DOMAIN/s: Pectin lyase fo…	protein_coding	0	Col9D-Col0D	8.15266e-07	7.46176	up-regulated
AT1G75930	AT1G75930	no	member of Lipase proteins	protein_coding	EXTRACELLULAR LIPASE 6 (EXL6)	Col9D-Col0D	2.3081e-06	7.47281	up-regulated
AT3G51590	AT3G51590	no	Encodes a member of the lipid transfer protein family. Proteins of this family are generally small (~9 kD), basic, expressed abundantly and contain eight Cys residues. The proteins can bind fatty acids and acylCoA esters and can transfer several different phospholipids. They are localized to the cell wall. The LTP12 promoter is active exclusively in the tapetum during the uninucleate microspore a…	protein_coding	(ATLTPI-7);LIPID TRANSFER PROTEIN 12 (LTP12)	Col9D-Col0D	2.30983e-05	7.64973	up-regulated
AT3G13400	AT3G13400	no	SKU5 similar 13 (sks13); FUNCTIONS IN: oxidoreductase activity, copper ion binding; INVOLVED IN: oxidation reduction; LOCATED IN: endomembrane system; EXPRESSED IN: 11 plant structures; EXPRESSED DURING: L mature pollen stage, M germinated pollen stage, 4 anthesis, C globular stage, petal differentiation and expansion stage; CONTAINS InterPro DOMAIN/s: Multicopper oxidase, type 3 (InterPro:IPR011…	protein_coding	SKU5 SIMILAR 13 (sks13)	Col9D-Col0D	1.25643e-06	7.6645	up-regulated
AT3G07850	AT3G07850	no	Pectin lyase-like superfamily protein; FUNCTIONS IN: polygalacturonase activity; INVOLVED IN: carbohydrate metabolic process; LOCATED IN: endomembrane system; EXPRESSED IN: male gametophyte, pollen tube; EXPRESSED DURING: L mature pollen stage, M germinated pollen stage; CONTAINS InterPro DOMAIN/s: Pectin lyase fold/virulence factor (InterPro:IPR011050), Pectin lyase fold (InterPro:IPR012334), Gl…	protein_coding	0	Col9D-Col0D	8.68758e-07	7.83651	up-regulated
AT1G57750	AT1G57750	no	Encodes a CYP96A15, midchain alkane hydroxylase, involved in cuticular wax biosynthesis.	protein_coding	CYTOCHROME P450, FAMILY 96, SUBFAMILY A, POLYPEPTIDE 15 (CYP96A15);MID-CHAIN ALKANE HYDROXYLASE 1 (MAH1)	Col9D-Col0D	1.80777e-05	7.89072	up-regulated
AT3G14040	AT3G14040	no	Pectin lyase-like superfamily protein; FUNCTIONS IN: polygalacturonase activity; INVOLVED IN: carbohydrate metabolic process; LOCATED IN: endomembrane system; EXPRESSED IN: male gametophyte; CONTAINS InterPro DOMAIN/s: Pectin lyase fold/virulence factor (InterPro:IPR011050), Pectin lyase fold (InterPro:IPR012334), Glycoside hydrolase, family 28 (InterPro:IPR000743), Parallel beta-helix repeat (In…	protein_coding	0	Col9D-Col0D	1.06232e-05	7.92906	up-regulated
AT4G12960	AT4G12960	no	Gamma interferon responsive lysosomal thiol (GILT) reductase family protein; FUNCTIONS IN: catalytic activity; INVOLVED IN: biological_process unknown; LOCATED IN: endomembrane system; EXPRESSED IN: 9 plant structures; EXPRESSED DURING: 4 anthesis, C globular stage, petal differentiation and expansion stage, seed development stages; CONTAINS InterPro DOMAIN/s: Gamma interferon inducible lysosomal…	protein_coding	GAMMA-INTERFERON-RESPONSIVE LYSOSOMAL THIOL REDUCTASE (GILT); (AtGILT)	Col9D-Col0D	1.10722e-06	8.05629	up-regulated
AT5G37970	AT5G37970	no	S-adenosyl-L-methionine-dependent methyltransferases superfamily protein; FUNCTIONS IN: S-adenosylmethionine-dependent methyltransferase activity, methyltransferase activity; INVOLVED IN: biological_process unknown; EXPRESSED IN: 6 plant structures; EXPRESSED DURING: M germinated pollen stage, 4 anthesis, petal differentiation and expansion stage; CONTAINS InterPro DOMAIN/s: SAM dependent carboxy…	protein_coding	0	Col9D-Col0D	1.80805e-05	8.16817	up-regulated
AT3G25050	AT3G25050	no	encodes a xyloglucan endotransglucosylase/hydrolase. Higher expression in flowers and in response to IAA treatment.	protein_coding	XYLOGLUCAN ENDOTRANSGLUCOSYLASE/HYDROLASE 3 (XTH3)	Col9D-Col0D	3.75816e-05	8.21209	up-regulated
AT5G59310	AT5G59310	no	Encodes a member of the lipid transfer protein family. Proteins of this family are generally small (~9 kD), basic, expressed abundantly and contain eight Cys residues. The proteins can bind fatty acids and acylCoA esters and can transfer several different phospholipids. They are localized to the cell wall. The mRNA is present in flowers and siliques, and is strongly up-regulated by abscisic acid.…	protein_coding	LIPID TRANSFER PROTEIN 4 (LTP4); (ATLTPI-11)	Col9D-Col0D	3.3676e-13	8.26335	up-regulated
AT1G66850	AT1G66850	no	Bifunctional inhibitor/lipid-transfer protein/seed storage 2S albumin superfamily protein; FUNCTIONS IN: lipid binding; INVOLVED IN: lipid transport; LOCATED IN: endomembrane system; EXPRESSED IN: 8 plant structures; EXPRESSED DURING: 4 anthesis, petal differentiation and expansion stage, E expanded cotyledon stage; CONTAINS InterPro DOMAIN/s: Bifunctional inhibitor/plant lipid transfer protein/s…	protein_coding	0	Col9D-Col0D	1.28575e-05	8.43133	up-regulated
AT1G75910	AT1G75910	no	member of Lipase proteins	protein_coding	EXTRACELLULAR LIPASE 4 (EXL4)	Col9D-Col0D	0.000415145	8.61796	up-regulated
AT1G02790	AT1G02790	no	encodes a exopolygalacturonase.	protein_coding	POLYGALACTURONASE 4 (PGA4)	Col9D-Col0D	1.21849e-06	8.73039	up-regulated
AT1G75940	AT1G75940	no	encodes a protein similar to the BGL4 beta-glucosidase from Brassica napus. The ATA27 protein is predicted to have an ER retention signal and an acidic isoelectric point, suggesting that it may be localized to the ER lumen.	protein_coding	(ATA27);BETA GLUCOSIDASE 20 (BGLU20)	Col9D-Col0D	0.000667687	8.8839	up-regulated
AT5G07550	AT5G07550	no	member of Oleosin-like protein family	protein_coding	GLYCINE-RICH PROTEIN 19 (GRP19); (ATGRP19)	Col9D-Col0D	1.0103e-05	9.29845	up-regulated
AT5G42180	AT5G42180	no	Peroxidase superfamily protein; FUNCTIONS IN: peroxidase activity, heme binding; INVOLVED IN: oxidation reduction, response to oxidative stress; LOCATED IN: plant-type cell wall; EXPRESSED IN: 10 plant structures; EXPRESSED DURING: 4 anthesis, C globular stage, petal differentiation and expansion stage; CONTAINS InterPro DOMAIN/s: Haem peroxidase (InterPro:IPR010255), Plant peroxidase (InterPro:I…	protein_coding	PEROXIDASE 64 (PER64)	Col9D-Col0D	6.31529e-07	9.33824	up-regulated

## Sheet: 12 days marker genes
List of genes whose transcripts are regulated in the same direction (up or down) after 12 days of drought stress in our dataset as well as in Kim et al. (2017).
Target	In Kim up	In Kim down	Contrast	adj.pval	log2FC	Fold change	Gene Model Description	Gene Model Type	All Gene Symbols
AT1G01010	AT1G01010	no	Col12D-Col0D	0.000223518	2.36369	5.14683	NAC domain containing protein 1 (NAC001); FUNCTIONS IN: sequence-specific DNA binding transcription factor activity; INVOLVED IN: multicellular organismal development, regulation of transcription; LOCATED IN: cellular_component unknown; EXPRESSED IN: 7 plant structures; EXPRESSED DURING: 4 anthesis, C globular stage, petal differentiation and expansion stage; CONTAINS InterPro DOMAIN/s: No apical…	protein_coding	NAC DOMAIN CONTAINING PROTEIN 1 (ANAC001);NAC DOMAIN CONTAINING PROTEIN 1 (NAC001); (NTL10)
AT1G01020	no	no	Col12D-Col0D	0.000114226	-1.48835	0.35642	ARV1; CONTAINS InterPro DOMAIN/s: Arv1-like protein (InterPro:IPR007290); BEST Arabidopsis thaliana protein match is: Arv1-like protein (TAIR:AT4G01510.1)	protein_coding	(ARV1)
AT1G01040	no	no	Col12D-Col0D	0.000774604	1.35672	2.56103	Encodes a Dicer homolog. Dicer is a RNA helicase involved in microRNA processing. Mutations in this locus can result in embryo lethality. Embryo shape at seed maturity is globular-elongate. Other mutants convert the floral meristems to an indeterminate state, others yet show defects in ovule development. mRNA is expressed in all shoot tissues. DCL1 is able to produce miRNAs and siRNAs. The mRNA i…	protein_coding	CARPEL FACTORY (CAF);SUSPENSOR 1 (SUS1);SHORT INTEGUMENTS 1 (SIN1);ABNORMAL SUSPENSOR 1 (ASU1);EMBRYO DEFECTIVE 76 (EMB76);EMBRYO DEFECTIVE 60 (EMB60);DICER-LIKE 1 (ATDCL1);DICER-LIKE 1 (DCL1)
AT1G01060	no	AT1G01060	Col12D-Col0D	5.45976e-05	2.2806	4.85878	LHY encodes a myb-related putative transcription factor involved in circadian rhythm along with another myb transcription factor CCA1	protein_coding	LATE ELONGATED HYPOCOTYL (LHY);LATE ELONGATED HYPOCOTYL 1 (LHY1)
AT1G01080	no	AT1G01080	Col12D-Col0D	3.45669e-11	-4.46691	0.0452196	RNA-binding (RRM/RBD/RNP motifs) family protein; FUNCTIONS IN: RNA binding, nucleotide binding, nucleic acid binding; INVOLVED IN: biological_process unknown; LOCATED IN: chloroplast; EXPRESSED IN: 23 plant structures; EXPRESSED DURING: 13 growth stages; CONTAINS InterPro DOMAIN/s: RNA recognition motif, RNP-1 (InterPro:IPR000504), Nucleotide-binding, alpha-beta plait (InterPro:IPR012677); BEST A…	protein_coding	0
AT1G01090	no	AT1G01090	Col12D-Col0D	4.06473e-06	-1.05419	0.481567	pyruvate dehydrogenase E1 alpha subunit	protein_coding	PYRUVATE DEHYDROGENASE E1 ALPHA (PDH-E1 ALPHA)
AT1G01100	no	AT1G01100	Col12D-Col0D	0.000819014	-1.09305	0.46877	60S acidic ribosomal protein family; FUNCTIONS IN: structural constituent of ribosome; INVOLVED IN: translational elongation; LOCATED IN: cytosol, cytosolic ribosome, ribosome, nucleus, plasma membrane; EXPRESSED IN: 25 plant structures; EXPRESSED DURING: 14 growth stages; CONTAINS InterPro DOMAIN/s: Ribosomal protein 60S (InterPro:IPR001813); BEST Arabidopsis thaliana protein match is: 60S acidi…	protein_coding	0
AT1G01120	no	no	Col12D-Col0D	9.73727e-10	-2.24204	0.211387	Encodes a condensing enzyme KCS1 (3-ketoacyl-CoA synthase 1) which is involved in the critical fatty acid elongation process in wax biosynthesis.	protein_coding	3-KETOACYL-COA SYNTHASE 1 (KCS1)
AT1G01170	no	no	Col12D-Col0D	1.67184e-10	-3.38704	0.0955872	Protein of unknown function (DUF1138); FUNCTIONS IN: molecular_function unknown; INVOLVED IN: response to stress; LOCATED IN: mitochondrion, membrane; EXPRESSED IN: 23 plant structures; EXPRESSED DURING: 13 growth stages; CONTAINS InterPro DOMAIN/s: Protein of unknown function DUF1138 (InterPro:IPR009515); BEST Arabidopsis thaliana protein match is: Protein of unknown function (DUF1138) (TAIR:AT4…	protein_coding	0
AT1G01180	no	no	Col12D-Col0D	2.18973e-09	-2.3547	0.195507	S-adenosyl-L-methionine-dependent methyltransferases superfamily protein; FUNCTIONS IN: methyltransferase activity; INVOLVED IN: lipid biosynthetic process; EXPRESSED IN: sperm cell, hypocotyl; CONTAINS InterPro DOMAIN/s: Rhamnosyl O-methyltransferase/Cephalosporin hydroxylase (InterPro:IPR007072)	protein_coding	0
AT1G01230	no	no	Col12D-Col0D	1.37302e-06	-1.13871	0.454166	ORM1 is an ER localized orosomucoid-like protein involved in sphingolipid homeostasis.	protein_coding	(ATORM1)
AT1G01300	no	no	Col12D-Col0D	1.78835e-10	-3.42286	0.0932431	Eukaryotic aspartyl protease family protein; FUNCTIONS IN: aspartic-type endopeptidase activity; INVOLVED IN: proteolysis, response to karrikin; LOCATED IN: membrane, plant-type cell wall; EXPRESSED IN: 22 plant structures; EXPRESSED DURING: 13 growth stages; CONTAINS InterPro DOMAIN/s: Peptidase aspartic (InterPro:IPR021109), Peptidase aspartic, catalytic (InterPro:IPR009007), Peptidase A1 (Inte…	protein_coding	0
AT1G01310	AT1G01310	no	Col12D-Col0D	2.35127e-05	3.30336	9.87215	CAP (Cysteine-rich secretory proteins, Antigen 5, and Pathogenesis-related 1 protein) superfamily protein; FUNCTIONS IN: molecular_function unknown; INVOLVED IN: biological_process unknown; LOCATED IN: extracellular region; EXPRESSED IN: 6 plant structures; EXPRESSED DURING: L mature pollen stage, M germinated pollen stage, 4 anthesis, petal differentiation and expansion stage; CONTAINS InterPro …	protein_coding	0
AT1G01320	no	no	Col12D-Col0D	6.22452e-09	1.79867	3.479	Encodes REDUCED CHLOROPLAST COVERAGE 1 (REC1). Located in the nucleus and cytosol. Contributes to establishing the size of the chloroplast compartment.	protein_coding	REDUCED CHLOROPLAST COVERAGE (REC1)
AT1G01350	no	no	Col12D-Col0D	0.000135074	1.68781	3.22168	Zinc finger (CCCH-type/C3HC4-type RING finger) family protein; FUNCTIONS IN: zinc ion binding, nucleic acid binding; CONTAINS InterPro DOMAIN/s: Zinc finger, CCCH-type (InterPro:IPR000571), Zinc finger, RING-type, conserved site (InterPro:IPR017907), Zinc finger, RING-type (InterPro:IPR001841); BEST Arabidopsis thaliana protein match is: Zinc finger (CCCH-type/C3HC4-type RING finger) family prote…	protein_coding	0
AT1G01430	no	no	Col12D-Col0D	4.94683e-06	-1.4773	0.35916	Encodes a member of the TBL (TRICHOME BIREFRINGENCE-LIKE) gene family containing a plant-specific DUF231 (domain of unknown function) domain. TBL gene family has 46 members, two of which (TBR/AT5G06700 and TBL3/AT5G01360) have been shown to be involved in the synthesis and deposition of secondary wall cellulose, presumably by influencing the esterification state of pectic polymers. A nomenclature…	protein_coding	TRICHOME BIREFRINGENCE-LIKE 25 (TBL25)
AT1G01440	no	no	Col12D-Col0D	3.03333e-08	1.69938	3.24762	Protein of unknown function (DUF3133); CONTAINS InterPro DOMAIN/s: Protein of unknown function DUF3133 (InterPro:IPR021480); BEST Arabidopsis thaliana protein match is: Protein of unknown function (DUF3133) (TAIR:AT4G01090.1)	protein_coding	0
AT1G01453	AT1G01453	no	Col12D-Col0D	2.98899e-08	5.78213	55.0294	unknown protein; FUNCTIONS IN: molecular_function unknown; INVOLVED IN: biological_process unknown; LOCATED IN: cellular_component unknown; BEST Arabidopsis thaliana protein match is: unknown protein (TAIR:AT4G01110.1)	protein_coding	0
AT1G01470	AT1G01470	no	Col12D-Col0D	1.26135e-06	1.8453	3.59327	Encodes late-embryogenesis abundant protein whose mRNA levels are induced in response to wounding and light stress. Might be involved in protection against desiccation.	protein_coding	LATE EMBRYOGENESIS ABUNDANT 14 (LEA14);LIGHT STRESS-REGULATED 3 (LSR3); (LEA1);ARABIDOPSIS THALIANA LATE EMBRYOGENESIS ABUNDANT 14 (ATLEA14)
AT1G01480	AT1G01480	no	Col12D-Col0D	0.00463043	6.88091	117.859	a member of the 1-aminocyclopropane-1-carboxylate (ACC) synthase (S-adenosyl-L-methionine methylthioadenosine-lyase, EC 4.4.1.14) gene family, isolated from a flower-specific cDNA library.	protein_coding	1-AMINO-CYCLOPROPANE-1-CARBOXYLATE SYNTHASE 2 (ACS2); (AT-ACC2)
AT1G01490	no	no	Col12D-Col0D	0.00240782	-1.08255	0.472192	Heavy metal transport/detoxification superfamily protein ; FUNCTIONS IN: metal ion binding; INVOLVED IN: metal ion transport; LOCATED IN: cellular_component unknown; EXPRESSED IN: 22 plant structures; EXPRESSED DURING: 14 growth stages; CONTAINS InterPro DOMAIN/s: Heavy metal transport/detoxification protein (InterPro:IPR006121); BEST Arabidopsis thaliana protein match is: Heavy metal transport/d…	protein_coding	0
AT1G01500	no	no	Col12D-Col0D	3.57843e-09	1.99947	3.99854	Erythronate-4-phosphate dehydrogenase family protein; BEST Arabidopsis thaliana protein match is: Erythronate-4-phosphate dehydrogenase family protein (TAIR:AT1G19400.2)	protein_coding	0
AT1G01520	no	no	Col12D-Col0D	0.000478811	1.87873	3.6775	Homeodomain-like superfamily protein; CONTAINS InterPro DOMAIN/s: SANT, DNA-binding (InterPro:IPR001005), Homeodomain-like (InterPro:IPR009057), Myb, DNA-binding (InterPro:IPR014778), Myb-like DNA-binding domain, SHAQKYF class (InterPro:IPR006447), HTH transcriptional regulator, Myb-type, DNA-binding (InterPro:IPR017930); BEST Arabidopsis thaliana protein match is: Homeodomain-like superfamily pr…	protein_coding	ALTERED SEED GERMINATION 4 (ASG4)
AT1G01580	no	no	Col12D-Col0D	0.000244639	2.12861	4.37297	Encodes the low-iron-inducible ferric chelate reductase responsible for reduction of iron at the root surface. It is likely to be the major Fe(III) chelate reductase in Arabidopsis iron metabolism. Coordinately regulated with IRT1, the major transporter responsible for high-affinity iron uptake from the soil, at both transcriptional and posttranscriptional levels. Steady state mRNA levels are reg…	protein_coding	FERRIC REDUCTION OXIDASE 2 (FRO2);FERRIC CHELATE REDUCTASE DEFECTIVE 1 (FRD1);FERRIC REDUCTION OXIDASE 2 (ATFRO2)
AT1G01600	no	no	Col12D-Col0D	2.4303e-05	-3.51446	0.0875067	Encodes a member of the CYP86A subfamily of cytochrome p450 genes. Expressed significantly at highest level in mature stems and flowers.	protein_coding	CYTOCHROME P450, FAMILY 86, SUBFAMILY A, POLYPEPTIDE 4 (CYP86A4)
AT1G01610	no	no	Col12D-Col0D	0.000319296	-1.92178	0.263929	bifunctional sn-glycerol-3-phosphate 2-O-acyltransferase/phosphatase. Involved in cutin assembly and is functionally redundant with GPAT8.	protein_coding	GLYCEROL-3-PHOSPHATE SN-2-ACYLTRANSFERASE 4 (ATGPAT4);GLYCEROL-3-PHOSPHATE SN-2-ACYLTRANSFERASE 4 (GPAT4)
AT1G01620	no	no	Col12D-Col0D	1.90005e-14	-5.19572	0.0272855	a member of the plasma membrane intrinsic protein subfamily PIP1. localizes to the plasma membrane and exhibits water transport activity in Xenopus oocyte. expressed ubiquitously and protein level decreases slightly during leaf development.	protein_coding	PLASMA MEMBRANE INTRINSIC PROTEIN 1C (PIP1C); (TMP-B);PLASMA MEMBRANE INTRINSIC PROTEIN 1;3 (PIP1;3)
AT1G01640	AT1G01640	no	Col12D-Col0D	0.00154383	2.10804	4.31105	Putative role in flower development. Comparison of SALK_011721C to Columbia wild type resulted in a trend toward earlier flowering in the mutant (P=0.1) (Stapleton and Woodruff 2009, personal communication).	protein_coding	0
AT1G01670	no	no	Col12D-Col0D	0.0235921	1.08114	2.1157	RING/U-box superfamily protein; FUNCTIONS IN: ubiquitin-protein ligase activity; INVOLVED IN: protein ubiquitination; LOCATED IN: ubiquitin ligase complex; EXPRESSED IN: 12 plant structures; EXPRESSED DURING: 7 growth stages; CONTAINS InterPro DOMAIN/s: U box domain (InterPro:IPR003613); BEST Arabidopsis thaliana protein match is: RING/U-box superfamily protein (TAIR:AT3G61390.2)	protein_coding	0
AT1G01680	AT1G01680	no	Col12D-Col0D	0.000257957	3.50606	11.3613	plant U-box 54 (PUB54); FUNCTIONS IN: ubiquitin-protein ligase activity; INVOLVED IN: response to stress, protein ubiquitination; LOCATED IN: ubiquitin ligase complex; CONTAINS InterPro DOMAIN/s: UspA (InterPro:IPR006016), U box domain (InterPro:IPR003613); BEST Arabidopsis thaliana protein match is: RING/U-box superfamily protein (TAIR:AT1G01660.1)	protein_coding	PLANT U-BOX 54 (ATPUB54);PLANT U-BOX 54 (PUB54)
AT1G01720	AT1G01720	no	Col12D-Col0D	8.29754e-08	2.07967	4.2271	Belongs to a large family of putative transcriptional activators with NAC domain. Transcript level increases in response to wounding and abscisic acid. ATAF1 attentuates ABA signaling and sythesis. Mutants are hyposensitive to ABA. The mRNA is cell-to-cell mobile.	protein_coding	(ATAF1);ARABIDOPSIS NAC DOMAIN CONTAINING PROTEIN 2 (ANAC002); (ANAC2)
AT1G01725	AT1G01725	no	Col12D-Col0D	9.18085e-05	-1.40941	0.376466	unknown protein; FUNCTIONS IN: molecular_function unknown; INVOLVED IN: biological_process unknown; LOCATED IN: endomembrane system; EXPRESSED IN: 23 plant structures; EXPRESSED DURING: 14 growth stages; BEST Arabidopsis thaliana protein match is: unknown protein (TAIR:AT4G00530.1)	protein_coding	0
AT1G01780	no	no	Col12D-Col0D	0.0361205	1.03153	2.04418	Encodes a member of the Arabidopsis LIM proteins: a family of actin bundlers with distinct expression patterns. WLIM1, WLIM2a, and WLIM2b are widely expressed, whereas PLIM2a, PLIM2b, and PLIM2c are predominantly expressed in pollen. Regulates actin cytoskeleton organization. The mRNA is cell-to-cell mobile.	protein_coding	PLIM2B (PLIM2b)
AT1G01790	no	AT1G01790	Col12D-Col0D	3.10828e-10	-2.53371	0.172694	K efflux antiporter KEA1	protein_coding	K+ EFFLUX ANTIPORTER 1 (KEA1);K+ EFFLUX ANTIPORTER 1 (ATKEA1)
AT1G01930	no	no	Col12D-Col0D	0.000610057	1.24752	2.37433	zinc finger protein-related; FUNCTIONS IN: zinc ion binding; INVOLVED IN: biological_process unknown; LOCATED IN: intracellular; EXPRESSED IN: 24 plant structures; EXPRESSED DURING: 15 growth stages; CONTAINS InterPro DOMAIN/s: Zinc finger, C2H2-like (InterPro:IPR015880), Ankyrin repeat-containing domain (InterPro:IPR020683), Ankyrin repeat (InterPro:IPR002110)	protein_coding	0
AT1G01980	AT1G01980	no	Col12D-Col0D	8.30775e-07	5.68936	51.6022	member of Reticuline oxidase-like family	protein_coding	(ATSEC1A);SIMILAR TO ELECTRON CARRIER 1A (SEC1A); (ATBBE1)
AT1G02050	no	no	Col12D-Col0D	5.31765e-05	2.88995	7.41242	LESS ADHESIVE POLLEN 6 (LAP6); FUNCTIONS IN: transferase activity, transferring acyl groups other than amino-acyl groups, catalytic activity, acyltransferase activity; INVOLVED IN: phenylpropanoid biosynthetic process, pollen exine formation; EXPRESSED IN: 11 plant structures; EXPRESSED DURING: 6 growth stages; CONTAINS InterPro DOMAIN/s: Chalcone/stilbene synthase, N-terminal (InterPro:IPR001099…	protein_coding	POLYKETIDE SYNTHASE A (PKSA);LESS ADHESIVE POLLEN 6 (LAP6)
AT1G02060	no	no	Col12D-Col0D	0.0195826	1.39871	2.63665	Tetratricopeptide repeat (TPR)-like superfamily protein; INVOLVED IN: biological_process unknown; LOCATED IN: chloroplast; EXPRESSED IN: 11 plant structures; EXPRESSED DURING: 6 growth stages; CONTAINS InterPro DOMAIN/s: Pentatricopeptide repeat (InterPro:IPR002885); BEST Arabidopsis thaliana protein match is: Tetratricopeptide repeat (TPR)-like superfamily protein (TAIR:AT2G37230.1)	protein_coding	0
AT1G02070	AT1G02070	no	Col12D-Col0D	0.0491929	1.40904	2.65561	unknown protein; BEST Arabidopsis thaliana protein match is: unknown protein (TAIR:AT3G60520.1)	protein_coding	0
AT1G02080	no	no	Col12D-Col0D	1.00693e-08	1.95176	3.86845	transcription regulators; FUNCTIONS IN: transcription regulator activity; LOCATED IN: membrane; EXPRESSED IN: 25 plant structures; EXPRESSED DURING: 15 growth stages; CONTAINS InterPro DOMAIN/s: CCR4-Not complex component, Not1 (InterPro:IPR007196)	protein_coding	0
AT1G02160	no	no	Col12D-Col0D	9.4105e-05	-1.26776	0.415305	Cox19 family protein (CHCH motif); FUNCTIONS IN: molecular_function unknown; INVOLVED IN: biological_process unknown; LOCATED IN: cellular_component unknown; EXPRESSED IN: 24 plant structures; EXPRESSED DURING: 14 growth stages; CONTAINS InterPro DOMAIN/s: MTCP1 (InterPro:IPR009069), CHCH (InterPro:IPR010625)	protein_coding	0
AT1G02220	no	no	Col12D-Col0D	0.00309873	3.348	10.1823	NAC domain containing protein 3 (NAC003); FUNCTIONS IN: sequence-specific DNA binding transcription factor activity; INVOLVED IN: multicellular organismal development, regulation of transcription; LOCATED IN: cellular_component unknown; EXPRESSED IN: 17 plant structures; EXPRESSED DURING: LP.06 six leaves visible, LP.04 four leaves visible, 4 anthesis, 4 leaf senescence stage, petal differentiati…	protein_coding	NAC DOMAIN CONTAINING PROTEIN 3 (ANAC003);NAC DOMAIN CONTAINING PROTEIN 3 (NAC003)
AT1G02280	no	no	Col12D-Col0D	5.92373e-07	-1.17579	0.44264	Encodes a GTP-binding GTP-ase. Component of the chloroplast protein import machinery. Required for import of POR B into plastids. Toc33 phosphorylation may not play an important role in vivo.	protein_coding	TRANSLOCON AT THE OUTER ENVELOPE MEMBRANE OF CHLOROPLASTS 33 (TOC33); (ATTOC33);PLASTID PROTEIN IMPORT 1 (PPI1)
AT1G02310	AT1G02310	no	Col12D-Col0D	3.96708e-07	9.07303	538.587	Glycosyl hydrolase superfamily protein; FUNCTIONS IN: cation binding, hydrolase activity, hydrolyzing O-glycosyl compounds, catalytic activity; INVOLVED IN: carbohydrate metabolic process; LOCATED IN: endomembrane system; EXPRESSED IN: 7 plant structures; EXPRESSED DURING: 4 anthesis, petal differentiation and expansion stage, D bilateral stage; CONTAINS InterPro DOMAIN/s: Glycoside hydrolase, ca…	protein_coding	ENDO-BETA-MANNANASE 1 (MAN1)
AT1G02330	no	no	Col12D-Col0D	1.76979e-05	1.55642	2.94123	Encodes a nuclear coiled-coil domain-containing protein that interacts with and negatively regulates COP1's E3 ubiquitin ligase activity, and represses COP1 mediated HY5 degradation in cell-free extracts.	protein_coding	COP1 SUPPRESSOR 2 (CSU2)
AT1G02335	no	no	Col12D-Col0D	4.31203e-06	-1.68914	0.310111	Encodes a plasodesmata-located protein involved in regulating primary root growth by controlling phloem-mediated allocation of resources between the primary and lateral root meristems.	protein_coding	PLASMODESMAL GERMIN-LIKE PROTEIN 2 (PDGLP2);GERMIN-LIKE PROTEIN SUBFAMILY 2 MEMBER 2 PRECURSOR (GL22)
AT1G02340	no	no	Col12D-Col0D	1.02531e-08	-4.14546	0.0565057	Encodes a light-inducible, nuclear bHLH protein involved in phytochrome signaling. Mutants exhibit a long-hypocotyl phenotype only under far-red light but not under red light and are defective in other phytochrome A-related responses. Mutants also show blue light response defects. HFR1 interacts with COP1, co-localizes to the nuclear specks and is ubiquinated by COP1.	protein_coding	LONG HYPOCOTYL IN FAR-RED (HFR1);REDUCED SENSITIVITY TO FAR-RED LIGHT 1 (RSF1); (FBI1);REDUCED PHYTOCHROME SIGNALING 1 (REP1)
AT1G02350	no	AT1G02350	Col12D-Col0D	1.43153e-10	-3.97129	0.0637561	protoporphyrinogen oxidase-related; FUNCTIONS IN: molecular_function unknown; INVOLVED IN: siroheme biosynthetic process	protein_coding	0
AT1G02360	no	AT1G02360	Col12D-Col0D	3.52315e-08	-5.49183	0.0222225	Chitinase family protein; FUNCTIONS IN: chitinase activity; INVOLVED IN: carbohydrate metabolic process, cell wall macromolecule catabolic process; LOCATED IN: endomembrane system; EXPRESSED IN: stem, cotyledon, leaf whorl, root; CONTAINS InterPro DOMAIN/s: Glycoside hydrolase, family 19 (InterPro:IPR016283), Glycoside hydrolase, family 19, catalytic (InterPro:IPR000726); BEST Arabidopsis thalian…	protein_coding	0
AT1G02390	AT1G02390	no	Col12D-Col0D	8.91068e-09	3.16515	8.97025	putative sn-glycerol-3-phosphate 2-O-acyltransferase	protein_coding	GLYCEROL-3-PHOSPHATE SN-2-ACYLTRANSFERASE 2 (ATGPAT2);GLYCEROL-3-PHOSPHATE SN-2-ACYLTRANSFERASE 2 (GPAT2)
AT1G02400	no	no	Col12D-Col0D	2.85761e-06	2.35394	5.11219	Encodes a gibberellin 2-oxidase that acts on C19 gibberellins but not C20 gibberellins.	protein_coding	ARABIDOPSIS THALIANA GIBBERELLIN 2-OXIDASE 4 (ATGA2OX4);ARABIDOPSIS THALIANA GIBBERELLIN 2-OXIDASE 6 (ATGA2OX6);DOWNSTREAM TARGET OF AGL15 1 (DTA1);GIBBERELLIN 2-OXIDASE 6 (GA2OX6)
AT1G02460	no	no	Col12D-Col0D	0.0013477	-2.53387	0.172675	Pectin lyase-like superfamily protein; FUNCTIONS IN: polygalacturonase activity; INVOLVED IN: carbohydrate metabolic process; EXPRESSED IN: stem, root, stamen, seed; EXPRESSED DURING: 4 anthesis, E expanded cotyledon stage; CONTAINS InterPro DOMAIN/s: Pectin lyase fold/virulence factor (InterPro:IPR011050), Glycoside hydrolase, family 28 (InterPro:IPR000743), Pectin lyase fold (InterPro:IPR012334…	protein_coding	0
AT1G02470	AT1G02470	no	Col12D-Col0D	2.20766e-07	2.84573	7.18868	Polyketide cyclase/dehydrase and lipid transport superfamily protein; FUNCTIONS IN: molecular_function unknown; INVOLVED IN: biological_process unknown; LOCATED IN: chloroplast; EXPRESSED IN: 10 plant structures; EXPRESSED DURING: 4 anthesis, C globular stage, petal differentiation and expansion stage; CONTAINS InterPro DOMAIN/s: Streptomyces cyclase/dehydrase (InterPro:IPR005031); BEST Arabidops…	protein_coding	0
AT1G02475	no	no	Col12D-Col0D	1.24064e-05	-1.26771	0.415318	Polyketide cyclase/dehydrase and lipid transport superfamily protein; FUNCTIONS IN: molecular_function unknown; INVOLVED IN: biological_process unknown; LOCATED IN: chloroplast; EXPRESSED IN: 22 plant structures; EXPRESSED DURING: 13 growth stages; CONTAINS InterPro DOMAIN/s: Streptomyces cyclase/dehydrase (InterPro:IPR005031); BEST Arabidopsis thaliana protein match is: Polyketide cyclase / dehy…	protein_coding	0
AT1G02640	no	no	Col12D-Col0D	5.79929e-10	-4.64635	0.039931	encodes a protein similar to a beta-xylosidase located in the extracellular matrix. This is a member of glycosyl hydrolase family 3 and has six other closely related members.	protein_coding	BETA-XYLOSIDASE 2 (BXL2);BETA-XYLOSIDASE 2 (ATBXL2)
AT1G02660	no	no	Col12D-Col0D	0.000258038	1.00233	2.00323	alpha/beta-Hydrolases superfamily protein; FUNCTIONS IN: triglyceride lipase activity; INVOLVED IN: lipid metabolic process; LOCATED IN: cellular_component unknown; EXPRESSED IN: 24 plant structures; EXPRESSED DURING: 15 growth stages; CONTAINS InterPro DOMAIN/s: Lipase, class 3 (InterPro:IPR002921); BEST Arabidopsis thaliana protein match is: alpha/beta-Hydrolases superfamily protein (TAIR:AT3G6…	protein_coding	0
AT1G02730	no	AT1G02730	Col12D-Col0D	4.19523e-06	-2.88963	0.134938	Encodes a gene similar to cellulose synthase. Knock-out mutant has reduced growth, reduced xylan level and reduced xylan synthase activity in stems.It's expression is cell cycle dependent and it appears to function in cell plate formation.	protein_coding	SALT OVERLY SENSITIVE 6 (SOS6);CELLULOSE SYNTHASE-LIKE D5 (ATCSLD5);CELLULOSE SYNTHASE-LIKE D5 (CSLD5);CELLULOSE SYNTHASE LIKE D5 (CSLD5)
AT1G02770	AT1G02770	no	Col12D-Col0D	2.60509e-07	4.69007	25.8138	Protein of unknown function (DUF626); CONTAINS InterPro DOMAIN/s: Protein of unknown function DUF626, Arabidopsis thaliana (InterPro:IPR006462); BEST Arabidopsis thaliana protein match is: Protein of unknown function (DUF626) (TAIR:AT1G19060.1)	protein_coding	0
AT1G02790	AT1G02790	no	Col12D-Col0D	2.41615e-07	9.05846	533.172	encodes a exopolygalacturonase.	protein_coding	POLYGALACTURONASE 4 (PGA4)
AT1G02820	no	no	Col12D-Col0D	1.02404e-07	-3.23353	0.106319	Late embryogenesis abundant 3 (LEA3) family protein; FUNCTIONS IN: molecular_function unknown; INVOLVED IN: embryo development, response to stress; EXPRESSED IN: 16 plant structures; EXPRESSED DURING: 8 growth stages; CONTAINS InterPro DOMAIN/s: Late embryogenesis abundant protein, group 3 (InterPro:IPR004926); BEST Arabidopsis thaliana protein match is: senescence-associated gene 21 (TAIR:AT4G02…	protein_coding	(ATLEA3);LATE EMBRYOGENESIS ABUNDANT 3 (LEA3)
AT1G02850	AT1G02850	no	Col12D-Col0D	1.34101e-09	3.85567	14.4768	beta glucosidase 11 (BGLU11); FUNCTIONS IN: cation binding, hydrolase activity, hydrolyzing O-glycosyl compounds, catalytic activity; INVOLVED IN: carbohydrate metabolic process; LOCATED IN: endomembrane system; EXPRESSED IN: 24 plant structures; EXPRESSED DURING: 13 growth stages; CONTAINS InterPro DOMAIN/s: Glycoside hydrolase, family 1 (InterPro:IPR001360), Glycoside hydrolase, family 1, activ…	protein_coding	BETA GLUCOSIDASE 11 (BGLU11)
AT1G02890	no	no	Col12D-Col0D	1.23732e-07	1.91693	3.77619	AAA-type ATPase family protein; FUNCTIONS IN: nucleoside-triphosphatase activity, ATPase activity, nucleotide binding, ATP binding; LOCATED IN: chloroplast; EXPRESSED IN: 25 plant structures; EXPRESSED DURING: 15 growth stages; CONTAINS InterPro DOMAIN/s: ATPase, AAA+ type, core (InterPro:IPR003593), ATPase, AAA-type, core (InterPro:IPR003959), ATPase, AAA-type, conserved site (InterPro:IPR003960…	protein_coding	0
AT1G02950	no	no	Col12D-Col0D	0.000573663	-1.56317	0.338408	Encodes glutathione transferase belonging to the phi class of GSTs. Naming convention according to Wagner et al. (2002).	protein_coding	GLUTATHIONE S-TRANSFERASE F4 (GSTF4);GLUTATHIONE S-TRANSFERASE F4 (ATGSTF4);GLUTATHIONE S-TRANSFERASE 31 (GST31)
AT1G02990	no	no	Col12D-Col0D	9.2292e-07	2.12481	4.36146	FUNCTIONS IN: molecular_function unknown; INVOLVED IN: biological_process unknown; LOCATED IN: cellular_component unknown; BEST Arabidopsis thaliana protein match is: CW-type Zinc Finger (TAIR:AT3G62900.1).	protein_coding	0
AT1G03050	AT1G03050	no	Col12D-Col0D	2.72565e-06	5.93111	61.0158	ENTH/ANTH/VHS superfamily protein; FUNCTIONS IN: phospholipid binding, clathrin binding, binding, phosphatidylinositol binding; INVOLVED IN: N-terminal protein myristoylation, clathrin coat assembly; LOCATED IN: clathrin coat; EXPRESSED IN: 9 plant structures; EXPRESSED DURING: L mature pollen stage, M germinated pollen stage, 4 anthesis, C globular stage, petal differentiation and expansion stag…	protein_coding	0
AT1G03060	no	no	Col12D-Col0D	0.000280712	1.83902	3.57767	Encodes a WD/BEACH domain protein involved in cell morphogenesis and ribonucleoprotein particle formation. It interacts with the P-body core component DCP2, associates to mRNA processing bodies (P-bodies), and regulates their assembly upon salt stress.	protein_coding	SPIRRIG (SPI);BEACH-DOMAIN HOMOLOG A1 (BCHA1)
AT1G03070	AT1G03070	no	Col12D-Col0D	3.26717e-06	2.4707	5.54311	Bax inhibitor-1 family protein; CONTAINS InterPro DOMAIN/s: Inhibitor of apoptosis-promoting Bax1 related (InterPro:IPR006214); BEST Arabidopsis thaliana protein match is: Bax inhibitor-1 family protein (TAIR:AT4G02690.1)	protein_coding	(ATLFG4);LIFEGUARD 4 (LFG4)
AT1G03080	no	no	Col12D-Col0D	1.36622e-07	3.39317	10.5062	kinase interacting (KIP1-like) family protein; FUNCTIONS IN: molecular_function unknown; INVOLVED IN: biological_process unknown; LOCATED IN: plasma membrane; EXPRESSED IN: 22 plant structures; EXPRESSED DURING: 13 growth stages; CONTAINS InterPro DOMAIN/s: Prefoldin (InterPro:IPR009053), KIP1-like (InterPro:IPR011684); BEST Arabidopsis thaliana protein match is: Kinase interacting (KIP1-like) fa…	protein_coding	NETWORKED 1D (NET1D)
AT1G03106	no	no	Col12D-Col0D	0.00341721	2.91056	7.51913	unknown protein	protein_coding	0
AT1G03130	no	AT1G03130	Col12D-Col0D	8.66496e-15	-5.54326	0.0214444	Encodes a protein predicted by sequence similarity with spinach PsaD to be photosystem I reaction center subunit II (PsaD2)	protein_coding	PHOTOSYSTEM I SUBUNIT D-2 (PSAD-2)
AT1G03140	no	no	Col12D-Col0D	3.35173e-06	1.37039	2.58541	splicing factor Prp18 family protein; INVOLVED IN: RNA splicing; LOCATED IN: spliceosomal complex; EXPRESSED IN: male gametophyte, cultured cell, pollen tube; EXPRESSED DURING: L mature pollen stage, M germinated pollen stage; CONTAINS InterPro DOMAIN/s: Pre-mRNA processing factor 4 (PRP4) like (InterPro:IPR014906), Splicing factor motif (InterPro:IPR003648), Prp18 (InterPro:IPR004098); BEST Arab…	protein_coding	0
AT1G03160	no	no	Col12D-Col0D	1.7187e-05	-1.53778	0.344415	A new plant-specific member of the dynamin superfamily; defines a new protein class within the dynamin superfamily of membrane remodeling GTPases that regulates organization of the thylakoid network in plants. Targeted to chloroplasts and associated with thylakoid and envelope membranes as punctate structures. Knockout mutants have abnormalities in chloroplast and thylakoid morphology, including …	protein_coding	FZO-LIKE (FZL)
AT1G03200	no	no	Col12D-Col0D	0.00506159	1.13049	2.18933	unknown protein; BEST Arabidopsis thaliana protein match is: unknown protein (TAIR:AT1G03240.1)	protein_coding	0
AT1G03230	no	no	Col12D-Col0D	5.73551e-09	-3.06084	0.119838	Eukaryotic aspartyl protease family protein; FUNCTIONS IN: aspartic-type endopeptidase activity; INVOLVED IN: response to salt stress; LOCATED IN: cell wall, plant-type cell wall; EXPRESSED IN: stem, root; CONTAINS InterPro DOMAIN/s: Peptidase aspartic (InterPro:IPR021109), Peptidase aspartic, catalytic (InterPro:IPR009007), Peptidase A1 (InterPro:IPR001461); BEST Arabidopsis thaliana protein mat…	protein_coding	0
AT1G03290	AT1G03290	no	Col12D-Col0D	3.22971e-08	1.60016	3.03177	unknown protein; BEST Arabidopsis thaliana protein match is: unknown protein (TAIR:AT4G02880.2)	protein_coding	0
AT1G03310	no	no	Col12D-Col0D	2.37521e-11	1.84856	3.6014	Encodes a protein with strong similarity to isoamylase (EC:3.2.1.68) however lacks critical residues known to be important for activity. Appears to co localize with ISA1 in the chloroplast isoamylase complex. Mutations in this gene cause the loss of detectable isoamylase activity and the disruption of normal starch structure. It has been postulated that AtISA2 interacts with AtISA1 to form the Is…	protein_coding	ARABIDOPSIS THALIANA ISOAMYLASE 2 (ATISA2); (ISA2);DEBRANCHING ENZYME 1 (DBE1);BRANCHING ENZYME 2 (BE2); (ATBE2)
AT1G03340	no	no	Col12D-Col0D	0.00139563	1.42691	2.6887	unknown protein; BEST Arabidopsis thaliana protein match is: unknown protein (TAIR:AT4G02920.1)	protein_coding	0
AT1G03350	no	no	Col12D-Col0D	9.52205e-10	2.04007	4.11267	BSD domain-containing protein; FUNCTIONS IN: molecular_function unknown; INVOLVED IN: biological_process unknown; LOCATED IN: cellular_component unknown; EXPRESSED IN: 24 plant structures; EXPRESSED DURING: 15 growth stages; CONTAINS InterPro DOMAIN/s: BSD (InterPro:IPR005607); BEST Arabidopsis thaliana protein match is: BSD domain-containing protein (TAIR:AT4G13110.1)	protein_coding	0
AT1G03365	no	no	Col12D-Col0D	3.86524e-07	2.21019	4.62735	RING/U-box superfamily protein; FUNCTIONS IN: zinc ion binding; CONTAINS InterPro DOMAIN/s: Zinc finger, RING-type (InterPro:IPR001841); BEST Arabidopsis thaliana protein match is: RING/U-box superfamily protein (TAIR:AT4G03000.2).	protein_coding	0
AT1G03370	no	no	Col12D-Col0D	2.92444e-07	1.75258	3.36961	C2 calcium/lipid-binding and GRAM domain containing protein; CONTAINS InterPro DOMAIN/s: C2 membrane targeting protein (InterPro:IPR018029), C2 calcium/lipid-binding domain, CaLB (InterPro:IPR008973), GRAM (InterPro:IPR004182), C2 region (InterPro:IPR020477), C2 calcium-dependent membrane targeting (InterPro:IPR000008); BEST Arabidopsis thaliana protein match is: C2 calcium/lipid-binding and GRAM…	protein_coding	0
AT1G03380	no	no	Col12D-Col0D	2.34428e-09	2.70708	6.52996	homolog of yeast autophagy 18 (ATG18) G (ATG18G); CONTAINS InterPro DOMAIN/s: WD40 repeat-like-containing domain (InterPro:IPR011046), Breast carcinoma amplified sequence 3 (InterPro:IPR022175), WD40 repeat (InterPro:IPR001680), WD40/YVTN repeat-like-containing domain (InterPro:IPR015943), WD40 repeat, subgroup (InterPro:IPR019781); BEST Arabidopsis thaliana protein match is: homolog of yeast aut…	protein_coding	HOMOLOG OF YEAST AUTOPHAGY 18 (ATG18) G (ATATG18G);HOMOLOG OF YEAST AUTOPHAGY 18 (ATG18) G (ATG18G)
AT1G03400	no	no	Col12D-Col0D	5.82663e-05	-1.495	0.35478	A single copy gene that encodes a protein with sequence similarity to tomato E8 (ACC oxidase, the last step in ethylene biosynthesis) involved in ethylene synthesis and fruit ripening in tomato. This gene is not induced by ethylene in siliques. The transcript is found in siliques, etiolated seedlings, leaves, stems and flowers.	protein_coding	0
AT1G03420	no	no	Col12D-Col0D	1.37855e-07	-3.53121	0.0864966	Member of Sadhu non-coding retrotransposon family	transposable_element_gene	SADHU NON-CODING RETROTRANSPOSON 4-2 (Sadhu4-2)
AT1G03430	no	no	Col12D-Col0D	1.20714e-05	-1.47244	0.360373	Encodes AHP5, one of the six Arabidopsis thaliana histidine phosphotransfer proteins (AHPs). AHPs function as redundant positive regulators of cytokinin signaling. Members of the AHP gene family include: AT3G21510 (AHP1), AT3G29350 (AHP2), AT5G39340 (AHP3), AT3G16360 (AHP4), AT1G03430 (AHP5) and AT1G80100 (AHP6).	protein_coding	HISTIDINE-CONTAINING PHOSPHOTRANSFER FACTOR 5 (AHP5)
AT1G03440	no	AT1G03440	Col12D-Col0D	1.0551e-07	-1.87766	0.272125	Leucine-rich repeat (LRR) family protein; INVOLVED IN: signal transduction; LOCATED IN: endomembrane system; EXPRESSED IN: 23 plant structures; EXPRESSED DURING: 13 growth stages; CONTAINS InterPro DOMAIN/s: Leucine-rich repeat-containing N-terminal domain, type 2 (InterPro:IPR013210), Leucine-rich repeat (InterPro:IPR001611); BEST Arabidopsis thaliana protein match is: RNI-like superfamily prote…	protein_coding	0
AT1G03475	no	no	Col12D-Col0D	1.63541e-12	-2.88991	0.134912	Encodes coproporphyrinogen III oxidase, a key enzyme in the biosynthetic pathway of chlorophyll and heme, a tetrapyrrole pathway. Mutants express cytological and molecular markers associated with the defense responses, usually activated by pathogen infection.	protein_coding	(HEMF1);LESION INITIATION 2 (LIN2); (ATCPO-I)
AT1G03495	AT1G03495	no	Col12D-Col0D	2.23732e-06	4.20079	18.3892	HXXXD-type acyl-transferase family protein; FUNCTIONS IN: transferase activity, transferring acyl groups other than amino-acyl groups, transferase activity; INVOLVED IN: biological_process unknown; CONTAINS InterPro DOMAIN/s: Transferase (InterPro:IPR003480); BEST Arabidopsis thaliana protein match is: HXXXD-type acyl-transferase family protein (TAIR:AT1G03940.1)	protein_coding	0
AT1G03530	no	no	Col12D-Col0D	6.28575e-07	3.10741	8.61836	nuclear assembly factor 1 (NAF1); FUNCTIONS IN: snoRNA binding, pseudouridine synthase activity; INVOLVED IN: biological_process unknown; LOCATED IN: box H/ACA snoRNP complex; EXPRESSED IN: 23 plant structures; EXPRESSED DURING: 13 growth stages; CONTAINS InterPro DOMAIN/s: H/ACA ribonucleoprotein complex, subunit Gar1/Naf1 (InterPro:IPR007504)	protein_coding	(ATNAF1);NUCLEAR ASSEMBLY FACTOR 1 (NAF1)
AT1G03550	AT1G03550	no	Col12D-Col0D	0.00757921	1.28168	2.43122	Secretory carrier membrane protein (SCAMP) family protein; FUNCTIONS IN: transmembrane transporter activity; INVOLVED IN: protein transport; LOCATED IN: integral to membrane; EXPRESSED IN: 23 plant structures; EXPRESSED DURING: 15 growth stages; CONTAINS InterPro DOMAIN/s: SCAMP (InterPro:IPR007273); BEST Arabidopsis thaliana protein match is: Secretory carrier membrane protein (SCAMP) family pro…	protein_coding	SECRETORY CARRIER MEMBRANE PROTEIN 4 (SCAMP4); (ATSCAMP4)
AT1G03600	no	AT1G03600	Col12D-Col0D	7.17024e-17	-4.44939	0.045772	PSB27 is a chloroplast lumen localized protein that is involved in adaptation to changes in light intensity.	protein_coding	(PSB27)
AT1G03630	no	AT1G03630	Col12D-Col0D	1.44306e-05	-1.9249	0.263358	Encodes for a protein with protochlorophyllide oxidoreductase activity. The enzyme is NADPH- and light-dependent.	protein_coding	PROTOCHLOROPHYLLIDE OXIDOREDUCTASE C (POR C); (PORC)
AT1G03680	no	no	Col12D-Col0D	7.03403e-13	-3.43445	0.0924968	encodes a chloroplast thioredoxin similar to prokaryotic thioredoxins.	protein_coding	ABC TRANSPORTER OF THE MITOCHONDRION 1 (ATM1);THIOREDOXIN M-TYPE 1 (ATHM1);THIOREDOXIN M-TYPE 1 (TRX-M1);ARABIDOPSIS THIOREDOXIN M-TYPE 1 (ATM1);THIOREDOXIN M-TYPE 1 (THM1)
AT1G03740	no	no	Col12D-Col0D	5.99567e-06	2.03047	4.08537	Protein kinase superfamily protein; FUNCTIONS IN: protein serine/threonine kinase activity, protein kinase activity, kinase activity, ATP binding; INVOLVED IN: protein amino acid phosphorylation, N-terminal protein myristoylation; EXPRESSED IN: 24 plant structures; EXPRESSED DURING: 13 growth stages; CONTAINS InterPro DOMAIN/s: Protein kinase, ATP binding site (InterPro:IPR017441), Protein kinase…	protein_coding	0
AT1G03750	no	no	Col12D-Col0D	4.20008e-06	2.77939	6.86562	switch 2 (SWI2); FUNCTIONS IN: helicase activity, DNA binding, ATP binding, nucleic acid binding; LOCATED IN: membrane; EXPRESSED IN: 24 plant structures; EXPRESSED DURING: 15 growth stages; CONTAINS InterPro DOMAIN/s: DEAD-like helicase, N-terminal (InterPro:IPR014001), DNA/RNA helicase, C-terminal (InterPro:IPR001650), Helicase, superfamily 1/2, ATP-binding domain (InterPro:IPR014021), SNF2-rel…	protein_coding	SUCROSE NON-FERMENTING 2 (SNF2);CHROMATIN REMODELING 9 (CHR9);SWITCH 2 (SWI2)
AT1G03760	no	no	Col12D-Col0D	7.65935e-06	2.71305	6.55707	Prefoldin chaperone subunit family protein; FUNCTIONS IN: unfolded protein binding; INVOLVED IN: protein folding; LOCATED IN: prefoldin complex; EXPRESSED IN: pollen tube; CONTAINS InterPro DOMAIN/s: Prefoldin alpha-like (InterPro:IPR004127), Prefoldin (InterPro:IPR009053)	protein_coding	0
AT1G03770	no	no	Col12D-Col0D	2.97272e-05	2.70354	6.51398	Encodes a nuclear localized protein with similarity to animal polycomb repressive core complex1 (PRC1) core component RING.Appears to function redundantly with ATRING1a, a close paralog. Both interact physically with CLF and LHP1 and appear to function together to repress class I KNOX gene expression.	protein_coding	RING 1B (RING1B)
AT1G03780	no	AT1G03780	Col12D-Col0D	0.0247436	-1.5045	0.352451	Homolog of vertebrate TPX2. Protein has three domains involved in nuclear targeting, one in nuclear export and two in microtubule binding. Involved in mitotic spindle assembly during late prophase and early prometaphase.	protein_coding	TARGETING PROTEIN FOR XKLP2 (TPX2); (ATTPX2)
AT1G03790	AT1G03790	no	Col12D-Col0D	1.49429e-07	6.21883	74.4826	Encodes SOMNUS (SOM), a nucleus-localized CCCH-type zinc finger protein. SOM negatively regulates light-dependent seed germination downstream of PIL5 (AT2G20180).	protein_coding	TANDEM CCCH ZINC FINGER PROTEIN 4 (TZF4);SOMNUS (SOM); (ATTZF4)
AT1G03820	AT1G03820	no	Col12D-Col0D	8.49779e-07	-5.65262	0.0198788	unknown protein; FUNCTIONS IN: molecular_function unknown; INVOLVED IN: biological_process unknown; LOCATED IN: endomembrane system; EXPRESSED IN: 21 plant structures; EXPRESSED DURING: 13 growth stages	protein_coding	0
AT1G03850	no	no	Col12D-Col0D	0.00807221	-1.79192	0.288787	Encodes glutaredoxin ATGRXS13, required to facilitate Botrytis cinerea infection of Arabidopsis thaliana plants. Sylvain La Camera et al (2011, PMID:21756272) reported a third splice variant in addition to the two annotated in TAIR10.	protein_coding	GLUTAREDOXIN 13 (ATGRXS13);GLUTAREDOXIN 13 (GRXS13)
AT1G03860	no	no	Col12D-Col0D	1.64407e-05	1.52318	2.87425	prohibitin 2	protein_coding	PROHIBITIN 2 (ATPHB2);PROHIBITIN 2 (PHB2)
AT1G03870	no	AT1G03870	Col12D-Col0D	3.02303e-10	-10.519	0.000681504	fasciclin-like arabinogalactan-protein 9 (Fla9)	protein_coding	FASCICLIN-LIKE ARABINOOGALACTAN 9 (FLA9)
AT1G03910	no	no	Col12D-Col0D	5.3897e-08	2.38479	5.22266	Encodes the Arabidopsis homolog of a conserved eukaryotic protein without known functional domains. The protein that localizes to nuclear speckles and colocalizes with known splicing proteins.	protein_coding	CACTIN (CTN)
AT1G03940	AT1G03940	no	Col12D-Col0D	1.41208e-07	5.59545	48.35	HXXXD-type acyl-transferase family protein; FUNCTIONS IN: transferase activity, transferring acyl groups other than amino-acyl groups, transferase activity; INVOLVED IN: biological_process unknown; LOCATED IN: cellular_component unknown; CONTAINS InterPro DOMAIN/s: Transferase (InterPro:IPR003480); BEST Arabidopsis thaliana protein match is: HXXXD-type acyl-transferase family protein (TAIR:AT1G03…	protein_coding	0
AT1G03960	no	no	Col12D-Col0D	4.30789e-05	1.40963	2.65668	Calcium-binding EF hand family protein; FUNCTIONS IN: calcium ion binding; INVOLVED IN: biological_process unknown; LOCATED IN: cellular_component unknown; EXPRESSED IN: 22 plant structures; EXPRESSED DURING: 14 growth stages; CONTAINS InterPro DOMAIN/s: EF-Hand 1, calcium-binding site (InterPro:IPR018247), EF-HAND 2 (InterPro:IPR018249), EF-hand-like domain (InterPro:IPR011992); BEST Arabidopsis…	protein_coding	0
AT1G03970	no	no	Col12D-Col0D	1.11577e-07	1.86975	3.65469	encodes a basic leucine zipper G-box binding factor that can bind to G-box motifs only as heterodimers with GBF2 or GBF3. A single amino acid change can confer G-box binding as homodimers.	protein_coding	G-BOX BINDING FACTOR 4 (GBF4)
AT1G03990	no	no	Col12D-Col0D	2.85394e-06	4.89279	29.7082	Long-chain fatty alcohol dehydrogenase family protein; FUNCTIONS IN: oxidoreductase activity, oxidoreductase activity, acting on CH-OH group of donors, FAD binding; CONTAINS InterPro DOMAIN/s: Glucose-methanol-choline oxidoreductase, N-terminal (InterPro:IPR000172), Glucose-methanol-choline oxidoreductase, C-terminal (InterPro:IPR007867), Long-chain fatty alcohol dehydrogenase (InterPro:IPR012400…	protein_coding	0
AT1G04030	no	no	Col12D-Col0D	4.19548e-05	2.91154	7.5242	unknown protein; BEST Arabidopsis thaliana protein match is: unknown protein (TAIR:AT5G44040.1)	protein_coding	0
AT1G04040	no	AT1G04040	Col12D-Col0D	1.40485e-09	-4.12499	0.0573132	HAD superfamily, subfamily IIIB acid phosphatase ; FUNCTIONS IN: acid phosphatase activity; INVOLVED IN: biological_process unknown; LOCATED IN: cell wall, plasma membrane, vacuole, plant-type cell wall; EXPRESSED IN: 19 plant structures; EXPRESSED DURING: 9 growth stages; CONTAINS InterPro DOMAIN/s: Acid phosphatase (Class B) (InterPro:IPR005519), Vegetative storage protein/acid phosphatase (Int…	protein_coding	0
AT1G04080	no	no	Col12D-Col0D	4.39866e-09	1.56567	2.96016	PRP39; INVOLVED IN: regulation of timing of transition from vegetative to reproductive phase; LOCATED IN: intracellular; EXPRESSED IN: 28 plant structures; EXPRESSED DURING: 13 growth stages; CONTAINS InterPro DOMAIN/s: RNA-processing protein, HAT helix (InterPro:IPR003107); BEST Arabidopsis thaliana protein match is: Tetratricopeptide repeat (TPR)-like superfamily protein (TAIR:AT5G46400.1).	protein_coding	(PRP39)
AT1G04110	no	AT1G04110	Col12D-Col0D	1.94967e-05	-5.33205	0.0248253	Initially identified as a mutation affecting stomatal development and distribution. Encodes a protein similar to serine proteases.	protein_coding	(ATSDD1);STOMATAL DENSITY AND DISTRIBUTION 1 (SDD1)
AT1G04120	no	no	Col12D-Col0D	2.64805e-09	2.4589	5.49797	encodes a high-affinity inositol hexakisphosphate transporter that plays a role in guard cell signaling and phytate storage. It is a member of MRP subfamily / ABC transporter subfamily C.	protein_coding	MULTIDRUG RESISTANCE-ASSOCIATED PROTEIN 5 (ATMRP5);ARABIDOPSIS THALIANA ATP-BINDING CASSETTE C5 (ATABCC5);ATP-BINDING CASSETTE C5 (ABCC5);MULTIDRUG RESISTANCE-ASSOCIATED PROTEIN 5 (MRP5);MULTIDRUG RESISTANCE PROTEIN 5 (MRP5)
AT1G04130	no	no	Col12D-Col0D	0.000962765	1.07713	2.10984	Encodes one of the 36 carboxylate clamp (CC)-tetratricopeptide repeat (TPR) proteins (Prasad 2010, Pubmed ID: 20856808). Interacts with Hsp90/Hsp70 as co-chaperone.	protein_coding	(AtTPR2);TETRATRICOPEPTIDE REPEAT 2 (TPR2)
AT1G04140	no	no	Col12D-Col0D	8.4657e-07	1.01856	2.02589	Transducin family protein / WD-40 repeat family protein; FUNCTIONS IN: nucleotide binding; INVOLVED IN: biological_process unknown; LOCATED IN: chloroplast; EXPRESSED IN: 24 plant structures; EXPRESSED DURING: 15 growth stages; CONTAINS InterPro DOMAIN/s: WD40 repeat 2 (InterPro:IPR019782), WD40 repeat, conserved site (InterPro:IPR019775), WD40 repeat (InterPro:IPR001680), WD40 repeat-like-contai…	protein_coding	0
AT1G04180	no	no	Col12D-Col0D	4.69332e-08	-7.29798	0.00635462	YUCCA 9 (YUC9); FUNCTIONS IN: NADP or NADPH binding, oxidoreductase activity, monooxygenase activity, FAD binding, flavin-containing monooxygenase activity; INVOLVED IN: oxidation reduction; EXPRESSED IN: root; CONTAINS InterPro DOMAIN/s: Pyridine nucleotide-disulphide oxidoreductase, class-II (InterPro:IPR000103), FAD-dependent pyridine nucleotide-disulphide oxidoreductase (InterPro:IPR013027), …	protein_coding	YUCCA 9 (YUC9)
AT1G04220	AT1G04220	no	Col12D-Col0D	1.88108e-05	4.08224	16.9386	Encodes KCS2, a member of the 3-ketoacyl-CoA synthase family involved in the biosynthesis of VLCFA (very long chain fatty acids).	protein_coding	3-KETOACYL-COA SYNTHASE 2 (KCS2)
AT1G04230	no	no	Col12D-Col0D	0.00252132	1.24872	2.37631	Protein of unknown function (DUF2361); CONTAINS InterPro DOMAIN/s: Protein of unknown function DUF2361 (InterPro:IPR019310); BEST Arabidopsis thaliana protein match is: Protein of unknown function (DUF2361) (TAIR:AT5G43720.1)	protein_coding	0
AT1G04240	no	no	Col12D-Col0D	1.76263e-11	-3.30039	0.101504	SHY2/IAA3 regulates multiple auxin responses in roots. It is induced rapidly by IAA, and has been shown to be phosphorylated by oat phytochrome A in vitro.	protein_coding	SHORT HYPOCOTYL 2 (SHY2);INDOLE-3-ACETIC ACID INDUCIBLE 3 (IAA3)
AT1G04250	no	AT1G04250	Col12D-Col0D	1.66615e-11	-5.0318	0.0305687	Transcription regulator acting as repressor of auxin-inducible gene expression. Auxin-inducible AUX/IAA gene. Short-lived nuclear protein with four conserved domains. Domain III has homology to beta alpha alpha dimerization and DNA binding domains. Involved in auxin signaling and is a positive modulator of natural leaf senescence. Auxin induces the degradation of the protein in a dosage-dependent…	protein_coding	AUXIN RESISTANT 3 (AXR3);INDOLE-3-ACETIC ACID INDUCIBLE 17 (IAA17); (ATIAA17)
AT1G04270	no	AT1G04270	Col12D-Col0D	3.65224e-07	-1.21369	0.431165	Encodes cytosolic ribosomal protein S15.	protein_coding	CYTOSOLIC RIBOSOMAL PROTEIN S15 (RPS15)
AT1G04290	no	no	Col12D-Col0D	6.15815e-06	-1.906	0.266831	Thioesterase superfamily protein; FUNCTIONS IN: hydrolase activity, acting on ester bonds, acyl-CoA thioesterase activity; INVOLVED IN: biological_process unknown; LOCATED IN: peroxisome; EXPRESSED IN: 24 plant structures; EXPRESSED DURING: 15 growth stages; CONTAINS InterPro DOMAIN/s: Thioesterase superfamily (InterPro:IPR006683), Phenylacetic acid degradation-related protein (InterPro:IPR003736…	protein_coding	0
AT1G04300	no	no	Col12D-Col0D	4.70991e-12	2.34628	5.08512	TRAF-like superfamily protein; FUNCTIONS IN: molecular_function unknown; INVOLVED IN: biological_process unknown; EXPRESSED IN: 24 plant structures; EXPRESSED DURING: 15 growth stages; CONTAINS InterPro DOMAIN/s: TRAF-like (InterPro:IPR008974), MATH (InterPro:IPR002083); BEST Arabidopsis thaliana protein match is: TRAF-like superfamily protein (TAIR:AT5G43560.2)	protein_coding	(MUSE13)
AT1G04310	no	no	Col12D-Col0D	2.37467e-07	2.85827	7.25143	encodes an ethylene receptor related to bacterial two-component histidine kinases.	protein_coding	ETHYLENE RESPONSE SENSOR 2 (ERS2)
AT1G04390	no	no	Col12D-Col0D	5.89987e-07	2.10458	4.30073	BTB/POZ domain-containing protein; CONTAINS InterPro DOMAIN/s: BTB/POZ (InterPro:IPR013069), BTB/POZ fold (InterPro:IPR011333), Kelch related (InterPro:IPR013089), BTB/POZ-like (InterPro:IPR000210)	protein_coding	0
AT1G04400	no	no	Col12D-Col0D	3.50934e-09	1.29987	2.46207	Blue light receptor mediating blue-light regulated cotyledon expansion and flowering time. Positive regulator of the flowering-time gene CONSTANS. This gene possesses a light-induced CNT2 N-terminal homodimerisation domain.Involved in blue-light induced stomatal opening. Involved in triggering chromatin decondensation. An 80-residue motif (NC80) is sufficient to confer CRY2's physiological functi…	protein_coding	(ATCRY2); (PHH1);CRYPTOCHROME 2 (CRY2); (FHA); (AT-PHH1)
AT1G04420	no	AT1G04420	Col12D-Col0D	5.79411e-15	-2.90156	0.133827	NAD(P)-linked oxidoreductase superfamily protein; FUNCTIONS IN: oxidoreductase activity, aldo-keto reductase activity; INVOLVED IN: oxidation reduction; LOCATED IN: chloroplast, chloroplast stroma, chloroplast envelope; EXPRESSED IN: 23 plant structures; EXPRESSED DURING: 13 growth stages; CONTAINS InterPro DOMAIN/s: Aldo/keto reductase (InterPro:IPR001395); BEST Arabidopsis thaliana protein matc…	protein_coding	0
AT1G04430	no	no	Col12D-Col0D	3.9237e-12	-3.57834	0.0837165	S-adenosyl-L-methionine-dependent methyltransferases superfamily protein; INVOLVED IN: biological_process unknown; LOCATED IN: Golgi apparatus, plasma membrane; EXPRESSED IN: 26 plant structures; EXPRESSED DURING: 15 growth stages; CONTAINS InterPro DOMAIN/s: Protein of unknown function DUF248, methyltransferase putative (InterPro:IPR004159); BEST Arabidopsis thaliana protein match is: S-adenosyl…	protein_coding	0
AT1G04470	AT1G04470	no	Col12D-Col0D	1.51435e-07	5.36753	41.2844	CONTAINS InterPro DOMAIN/s: Munc13 homology 1 (InterPro:IPR014770), Protein of unknown function DUF810 (InterPro:IPR008528), Mammalian uncoordinated homology 13, domain 2 (InterPro:IPR014772); BEST Arabidopsis thaliana protein match is: Protein of unknown function (DUF810) (TAIR:AT2G33420.1)	protein_coding	0
AT1G04480	no	no	Col12D-Col0D	4.94837e-05	-1.12574	0.458266	Ribosomal protein L14p/L23e family protein; FUNCTIONS IN: structural constituent of ribosome; INVOLVED IN: translation; LOCATED IN: ribosome, intracellular; EXPRESSED IN: 24 plant structures; EXPRESSED DURING: 15 growth stages; CONTAINS InterPro DOMAIN/s: Ribosomal protein L14b/L23e (InterPro:IPR000218), Ribosomal protein L14 conserved site (InterPro:IPR019972); BEST Arabidopsis thaliana protein …	protein_coding	0
AT1G04490	no	no	Col12D-Col0D	9.76262e-06	3.13508	8.7852	Protein of unknown function (DUF3527); CONTAINS InterPro DOMAIN/s: Protein of unknown function DUF3527 (InterPro:IPR021916); BEST Arabidopsis thaliana protein match is: Protein of unknown function (DUF3527) (TAIR:AT2G33360.2)	protein_coding	0
AT1G04520	no	AT1G04520	Col12D-Col0D	7.8685e-05	-2.98348	0.126439	Encodes a plasmodesmal protein that may be involved in the intercellular movement of molecules through the plasmodesmata.	protein_coding	PLASMODESMATA-LOCATED PROTEIN 2 (PDLP2)
AT1G04530	no	AT1G04530	Col12D-Col0D	2.63655e-10	-2.49631	0.177229	Encodes one of the 36 carboxylate clamp (CC)-tetratricopeptide repeat (TPR) proteins (Prasad 2010, Pubmed ID: 20856808) with potential to interact with Hsp90/Hsp70 as co-chaperones.	protein_coding	TETRATRICOPEPTIDE REPEAT 4 (TPR4)
AT1G04540	AT1G04540	no	Col12D-Col0D	0.0343235	2.63362	6.20581	Calcium-dependent lipid-binding (CaLB domain) family protein; INVOLVED IN: biological_process unknown; LOCATED IN: membrane; EXPRESSED IN: 10 plant structures; EXPRESSED DURING: L mature pollen stage, M germinated pollen stage, 4 anthesis, C globular stage, petal differentiation and expansion stage; CONTAINS InterPro DOMAIN/s: C2 calcium/lipid-binding domain, CaLB (InterPro:IPR008973), C2 calcium…	protein_coding	0
AT1G04550	no	no	Col12D-Col0D	4.07261e-06	-1.23265	0.425535	IAA12/BDL plays a role in auxin-mediated processes of apical-basal patterning in the embryo. bdl mutants lack a primary root meristem	protein_coding	INDOLE-3-ACETIC ACID INDUCIBLE 12 (IAA12);BODENLOS (BDL)
AT1G04560	AT1G04560	no	Col12D-Col0D	9.56659e-06	6.20187	73.6122	AWPM-19-like family protein; FUNCTIONS IN: molecular_function unknown; INVOLVED IN: biological_process unknown; LOCATED IN: endomembrane system; CONTAINS InterPro DOMAIN/s: AWPM-19-like (InterPro:IPR008390); BEST Arabidopsis thaliana protein match is: AWPM-19-like family protein (TAIR:AT5G46530.1)	protein_coding	0
AT1G04570	AT1G04570	no	Col12D-Col0D	3.47962e-08	4.29212	19.591	Major facilitator superfamily protein; FUNCTIONS IN: transporter activity; INVOLVED IN: transport; LOCATED IN: chloroplast, membrane; CONTAINS InterPro DOMAIN/s: Biopterin transport-related protein BT1 (InterPro:IPR004324), Major facilitator superfamily, general substrate transporter (InterPro:IPR016196); BEST Arabidopsis thaliana protein match is: Major facilitator superfamily protein (TAIR:AT2G…	protein_coding	0
AT1G04580	AT1G04580	no	Col12D-Col0D	5.41802e-08	7.22198	149.291	Encodes aldehyde oxidase AAO4 preferentially expressed in developing seeds.	protein_coding	ALDEHYDE OXIDASE 4 (AAO4);ARABDOPSIS THALIANA ALDEHYDE OXIDASE 4 (ATAO-4);ALDEHYDE OXIDASE 2 (ATAO2);ALDEHYDE OXIDASE 4 (AO4)
AT1G04620	no	no	Col12D-Col0D	7.77793e-05	1.3947	2.62933	Encodes a 7-hydroxymethyl chlorophyll a reductase, an enzyme of the chlorophyll cycle that converts 7-hydroxymethyl chlorophyll a to chlorophyll a.	protein_coding	7-HYDROXYMETHYL CHLOROPHYLL A (HMCHL) REDUCTASE (HCAR)
AT1G04630	no	no	Col12D-Col0D	1.99582e-05	-1.28646	0.409955	maternal effect embryo arrest 4 (MEE4); CONTAINS InterPro DOMAIN/s: GRIM-19 (InterPro:IPR009346); BEST Arabidopsis thaliana protein match is: GRIM-19 protein (TAIR:AT2G33220.1)	protein_coding	MATERNAL EFFECT EMBRYO ARREST 4 (MEE4)
AT1G04640	no	no	Col12D-Col0D	8.07701e-12	-3.62581	0.0810069	Lipoyltransferase, located in mitochondria but not found in chloroplasts	protein_coding	LIPOYLTRANSFERASE 2 (LIP2)
AT1G04650	no	no	Col12D-Col0D	3.85916e-05	3.11287	8.65103	unknown protein	protein_coding	0
AT1G04680	no	no	Col12D-Col0D	1.85868e-08	-5.07884	0.0295881	Pectin lyase-like superfamily protein; FUNCTIONS IN: lyase activity, pectate lyase activity; INVOLVED IN: biological_process unknown; LOCATED IN: membrane; EXPRESSED IN: 23 plant structures; EXPRESSED DURING: 13 growth stages; CONTAINS InterPro DOMAIN/s: Pectin lyase fold/virulence factor (InterPro:IPR011050), AmbAllergen (InterPro:IPR018082), Pectate lyase/Amb allergen (InterPro:IPR002022), Pect…	protein_coding	0
AT1G04778	no	no	Col12D-Col0D	0.00129009	3.29085	9.7869	unknown protein; FUNCTIONS IN: molecular_function unknown; INVOLVED IN: biological_process unknown; LOCATED IN: cellular_component unknown	protein_coding	0
AT1G04780	no	no	Col12D-Col0D	7.95089e-11	2.89777	7.45272	Ankyrin repeat family protein; FUNCTIONS IN: molecular_function unknown; INVOLVED IN: biological_process unknown; LOCATED IN: plasma membrane; EXPRESSED IN: 24 plant structures; EXPRESSED DURING: 13 growth stages; CONTAINS InterPro DOMAIN/s: Ankyrin repeat-containing domain (InterPro:IPR020683), Protein of unknown function DUF3424 (InterPro:IPR021832), Ankyrin repeat (InterPro:IPR002110); BEST Ar…	protein_coding	0
AT1G04790	no	no	Col12D-Col0D	2.82515e-05	1.85801	3.62507	RING/U-box superfamily protein; FUNCTIONS IN: zinc ion binding; EXPRESSED IN: 24 plant structures; EXPRESSED DURING: 15 growth stages; CONTAINS InterPro DOMAIN/s: Zinc finger, RING-type (InterPro:IPR001841), Zinc finger, C3HC4 RING-type (InterPro:IPR018957); BEST Arabidopsis thaliana protein match is: RING/U-box superfamily protein (TAIR:AT3G55530.1)	protein_coding	0
AT1G04810	no	no	Col12D-Col0D	1.16757e-06	1.55361	2.93551	26S proteasome regulatory complex, non-ATPase subcomplex, Rpn2/Psmd1 subunit; FUNCTIONS IN: enzyme regulator activity, binding; INVOLVED IN: protein catabolic process, ubiquitin-dependent protein catabolic process; LOCATED IN: proteasome regulatory particle, base subcomplex, proteasome complex, nucleus, plasma membrane; EXPRESSED IN: 23 plant structures; EXPRESSED DURING: 13 growth stages; CONTAI…	protein_coding	0
AT1G04820	no	no	Col12D-Col0D	0.000463401	-1.83002	0.281261	Encodes an alpha tubulin isoform that is expressed in roots, leaves and flowers.	protein_coding	TUBULIN ALPHA-4 CHAIN (TUA4);TORTIFOLIA 2 (TOR2)
AT1G04830	AT1G04830	no	Col12D-Col0D	5.59215e-06	1.07891	2.11244	Ypt/Rab-GAP domain of gyp1p superfamily protein; FUNCTIONS IN: RAB GTPase activator activity; INVOLVED IN: regulation of Rab GTPase activity; LOCATED IN: intracellular; EXPRESSED IN: 24 plant structures; EXPRESSED DURING: 15 growth stages; CONTAINS InterPro DOMAIN/s: RabGAP/TBC (InterPro:IPR000195); BEST Arabidopsis thaliana protein match is: Ypt/Rab-GAP domain of gyp1p superfamily protein (TAIR:…	protein_coding	0
AT1G04850	no	no	Col12D-Col0D	1.41164e-08	2.16035	4.47024	ubiquitin-associated (UBA)/TS-N domain-containing protein; FUNCTIONS IN: zinc ion binding; INVOLVED IN: biological_process unknown; LOCATED IN: intracellular; EXPRESSED IN: 24 plant structures; EXPRESSED DURING: 13 growth stages; CONTAINS InterPro DOMAIN/s: Zinc finger, C2H2-like (InterPro:IPR015880), Ubiquitin-associated/translation elongation factor EF1B, N-terminal (InterPro:IPR000449), Ubiqui…	protein_coding	0
AT1G04860	no	no	Col12D-Col0D	9.25662e-10	1.87422	3.66603	Encodes a ubiquitin-specific protease.	protein_coding	UBIQUITIN-SPECIFIC PROTEASE 2 (UBP2); (ATUBP2)
AT1G04940	no	no	Col12D-Col0D	1.5822e-08	-1.97886	0.25369	Tic20 is believed to function as a component of the protein-conducting channel at the inner envelope membrane. Genes AT1G04940 and AT1G04945 were switched for the TAIR7 genome release to give consistency with MIPs annotation. The Arabidopsis genome encodes four Tic20 homologous proteins, AT1G04940(Tic20-I), AT2G47840(Tic20-II), AT4G03320(Tic20-IV) and AT5G55710(Tic20-V).	protein_coding	TRANSLOCON AT THE INNER ENVELOPE MEMBRANE OF CHLOROPLASTS 20-I (Tic20-I);TRANSLOCON AT THE INNER ENVELOPE MEMBRANE OF CHLOROPLASTS 20 (TIC20);TRANSLOCON AT THE INNER ENVELOPE MEMBRANE OF CHLOROPLASTS 20 (atTIC20);TRANSLOCON AT THE INNER ENVELOPE MEMBRANE OF CHLOROPLASTS 20-I (AtTic20-I)
AT1G04945	no	no	Col12D-Col0D	6.1108e-08	2.89209	7.42346	HIT-type Zinc finger family protein; FUNCTIONS IN: molecular_function unknown; INVOLVED IN: biological_process unknown; LOCATED IN: integral to membrane; EXPRESSED IN: 14 plant structures; EXPRESSED DURING: 6 growth stages; CONTAINS InterPro DOMAIN/s: Uncharacterised conserved protein ycf60 (InterPro:IPR019109), Zinc finger, HIT-type (InterPro:IPR007529); BEST Arabidopsis thaliana protein match i…	protein_coding	0
AT1G04970	no	no	Col12D-Col0D	3.8471e-05	1.25679	2.38964	Encodes one of the two LBP/BPI related proteins (AT1G04970/LBR-1, AT3G20270/LBR-2) that bind to LPS directly and regulate PR1 expression.	protein_coding	(LBR-1)
AT1G05000	no	no	Col12D-Col0D	0.000765617	2.86378	7.27922	Encodes an atypical dual-speci&#64257;city phosphatase.	protein_coding	(AtPFA-DSP1);PLANT AND FUNGI ATYPICAL DUAL-SPECI&#64257;CITY PHOSPHATASE 1 (PFA-DSP1)
AT1G05060	AT1G05060	no	Col12D-Col0D	1.15925e-06	1.67801	3.19987	unknown protein	protein_coding	0
AT1G05065	no	no	Col12D-Col0D	0.000427138	-1.53221	0.345746	Member of a large family of putative ligands homologous to the Clavata3 gene. Consists of a single exon.	protein_coding	CLAVATA3/ESR-RELATED 20 (CLE20)
AT1G05090	no	no	Col12D-Col0D	0.0173484	1.5541	2.9365	dentin sialophosphoprotein-related; BEST Arabidopsis thaliana protein match is: dentin sialophosphoprotein-related (TAIR:AT4G20720.1)	protein_coding	0
AT1G05100	AT1G05100	no	Col12D-Col0D	8.59064e-09	3.82156	14.1385	member of MEKK subfamily	protein_coding	MITOGEN-ACTIVATED PROTEIN KINASE KINASE KINASE 18 (MAPKKK18)
AT1G05120	no	no	Col12D-Col0D	6.1568e-08	2.69093	6.45729	Helicase protein with RING/U-box domain; FUNCTIONS IN: helicase activity, DNA binding, zinc ion binding, ATP binding, nucleic acid binding; EXPRESSED IN: 24 plant structures; EXPRESSED DURING: 15 growth stages; CONTAINS InterPro DOMAIN/s: Zinc finger, RING-type, conserved site (InterPro:IPR017907), Zinc finger, RING-type (InterPro:IPR001841), Zinc finger, C3HC4 RING-type (InterPro:IPR018957), DEA…	protein_coding	0
AT1G05140	no	no	Col12D-Col0D	0.00769211	-1.15514	0.449023	Peptidase M50 family protein; FUNCTIONS IN: metalloendopeptidase activity; INVOLVED IN: proteolysis; LOCATED IN: chloroplast, plastid; EXPRESSED IN: 22 plant structures; EXPRESSED DURING: 13 growth stages; CONTAINS InterPro DOMAIN/s: Peptidase M50 (InterPro:IPR008915), PDZ/DHR/GLGF (InterPro:IPR001478), Peptidase M50, putative membrane-associated zinc metallopeptidase (InterPro:IPR004387); BEST A…	protein_coding	0
AT1G05160	no	no	Col12D-Col0D	0.000278434	1.26772	2.4078	Encodes an ent-kaurenoic acid hydroxylase, a member of the CYP88A cytochrome p450 family.	protein_coding	CYTOCHROME P450, FAMILY 88, SUBFAMILY A, POLYPEPTIDE 3 (CYP88A3); (ATKAO1);ENT-KAURENOIC ACID OXYDASE 1 (KAO1)
AT1G05170	no	no	Col12D-Col0D	0.00214884	1.17709	2.26121	Galactosyltransferase family protein; FUNCTIONS IN: transferase activity, transferring hexosyl groups, transferase activity, transferring glycosyl groups; INVOLVED IN: protein amino acid glycosylation; LOCATED IN: endomembrane system, membrane; EXPRESSED IN: 14 plant structures; EXPRESSED DURING: 4 anthesis, C globular stage, 4 leaf senescence stage, petal differentiation and expansion stage, E e…	protein_coding	0
AT1G05190	no	AT1G05190	Col12D-Col0D	1.60997e-12	-4.07984	0.0591352	embryo defective 2394 (emb2394); FUNCTIONS IN: structural constituent of ribosome, rRNA binding; INVOLVED IN: translation, embryo development ending in seed dormancy; LOCATED IN: chloroplast stroma, chloroplast, large ribosomal subunit, membrane, chloroplast envelope; EXPRESSED IN: 24 plant structures; EXPRESSED DURING: 13 growth stages; CONTAINS InterPro DOMAIN/s: Ribosomal protein L6 (InterPro:…	protein_coding	EMBRYO DEFECTIVE 2394 (emb2394)
AT1G05200	no	no	Col12D-Col0D	1.53766e-05	-1.79009	0.289155	Encodes a putative glutamate receptor GLR3 with dual localization in plastid and plasma membrane.	protein_coding	GLUTAMATE RECEPTOR 3.4 (ATGLR3.4); (GLUR3);GLUTAMATE RECEPTOR 3.4 (GLR3.4)
AT1G05205	no	no	Col12D-Col0D	9.13626e-06	-1.29676	0.407039	unknown protein	protein_coding	0
AT1G05250	no	no	Col12D-Col0D	0.000319007	-3.31701	0.100341	Encodes a cationic cell-wall-bound peroxidase homolog that is involved in the lignification of cell walls.	protein_coding	(ATPRX1);PEROXIDASE 2 (PRX2)
AT1G05260	AT1G05260	no	Col12D-Col0D	4.92213e-05	3.57712	11.9349	Encodes a cold-inducible cationic peroxidase that is involved in the stress response. In response to low temperature, RCI3 transcripts accumulate in the aerial part and in roots of etiolated seedlings but only in roots of light-grown seedlings. The mRNA is cell-to-cell mobile.	protein_coding	(RCI3A);RARE COLD INDUCIBLE GENE 3 (RCI3)
AT1G05300	AT1G05300	no	Col12D-Col0D	1.3022e-06	-2.0417	0.242877	member of Fe(II) transporter isolog family	protein_coding	ZINC TRANSPORTER 5 PRECURSOR (ZIP5)
AT1G05330	no	no	Col12D-Col0D	2.30787e-05	3.51315	11.4173	unknown protein	protein_coding	0
AT1G05340	AT1G05340	no	Col12D-Col0D	4.28766e-08	7.89118	237.401	unknown protein; FUNCTIONS IN: molecular_function unknown; INVOLVED IN: biological_process unknown; LOCATED IN: chloroplast; EXPRESSED IN: 14 plant structures; EXPRESSED DURING: 7 growth stages; BEST Arabidopsis thaliana protein match is: unknown protein (TAIR:AT2G32210.1)	protein_coding	0
AT1G05380	no	no	Col12D-Col0D	4.75872e-09	2.10943	4.31522	Acyl-CoA N-acyltransferase with RING/FYVE/PHD-type zinc finger protein; CONTAINS InterPro DOMAIN/s: Zinc finger, PHD-type (InterPro:IPR001965), Zinc finger, FYVE/PHD-type (InterPro:IPR011011), Acyl-CoA N-acyltransferase (InterPro:IPR016181), Zinc finger, PHD-finger (InterPro:IPR019787); BEST Arabidopsis thaliana protein match is: Acyl-CoA N-acyltransferase with RING/FYVE/PHD-type zinc finger prot…	protein_coding	0
AT1G05385	no	AT1G05385	Col12D-Col0D	1.36358e-08	-3.24427	0.105531	Encodes a Psb27 homolog involved in photosystem II biogenesis.	protein_coding	LOW PSII ACCUMULATION 19 (LPA19); (Psb27-H1)
AT1G05400	AT1G05400	no	Col12D-Col0D	0.000142778	3.14067	8.81933	unknown protein; BEST Arabidopsis thaliana protein match is: unknown protein (TAIR:AT1G06810.1)	protein_coding	0
AT1G05410	no	no	Col12D-Col0D	0.00170493	1.31843	2.49394	Protein of unknown function (DUF1423); CONTAINS InterPro DOMAIN/s: Protein of unknown function DUF1423, plant (InterPro:IPR004082); BEST Arabidopsis thaliana protein match is: unknown protein (TAIR:AT4G14840.1)	protein_coding	0
AT1G05470	no	no	Col12D-Col0D	0.000975646	-1.52432	0.347644	Encodes an inositol polyphosphate 5' phosphatase (5PTase) that is required for the proper recruitment of cells into developing vascular tissue in leaves and cotyledons. It is most similar to Type I 5PTases that are known to cleave a phosphate from IP3 or IP4. cvp2 mutants have elevated levels of IP3 and are hypersensitive to ABA in seed germination assays.	protein_coding	COTYLEDON VASCULAR PATTERN 2 (CVP2)
AT1G05490	AT1G05490	no	Col12D-Col0D	1.35127e-07	5.39178	41.9843	chromatin remodeling 31 (chr31); FUNCTIONS IN: helicase activity, DNA binding, ATP binding, nucleic acid binding; INVOLVED IN: biological_process unknown; EXPRESSED IN: 13 plant structures; EXPRESSED DURING: 6 growth stages; CONTAINS InterPro DOMAIN/s: DEAD-like helicase, N-terminal (InterPro:IPR014001), DNA/RNA helicase, C-terminal (InterPro:IPR001650), Helicase, superfamily 1/2, ATP-binding dom…	protein_coding	CHROMATIN REMODELING 31 (chr31)
AT1G05500	no	no	Col12D-Col0D	5.10511e-10	1.7497	3.36287	Encodes a endomembrane-localized synaptotagmin. Synaptotagmin family proteins are calcium sensors that regulate exocytosis in mammalian cells.	protein_coding	SYNAPTOTAGMIN HOMOLOG E (SYTE);ARABIDOPSIS THALIANA SYNAPTOTAGMIN HOMOLOG E (ATSYTE); (NTMC2TYPE2.1); (NTMC2T2.1);SYNAPTOTAGMIN 5 (SYT5)
AT1G05510	no	no	Col12D-Col0D	3.94335e-05	5.78168	55.0122	Protein is tyrosine-phosphorylated and its phosphorylation state is modulated in response to ABA in Arabidopsis thaliana seeds.	protein_coding	OIL BODY-ASSOCIATED PROTEIN 1A (OBAP1A)
AT1G05520	no	no	Col12D-Col0D	8.29421e-08	1.80321	3.48995	Sec23/Sec24 protein transport family protein; FUNCTIONS IN: transporter activity, zinc ion binding; INVOLVED IN: response to salt stress, transport; LOCATED IN: COPII vesicle coat; EXPRESSED IN: 24 plant structures; EXPRESSED DURING: 13 growth stages; CONTAINS InterPro DOMAIN/s: Sec23/Sec24, helical domain (InterPro:IPR006900), Sec23/Sec24 beta-sandwich (InterPro:IPR012990), Sec23/Sec24, trunk do…	protein_coding	0
AT1G05560	no	no	Col12D-Col0D	3.44914e-10	3.65792	12.6224	A UDP-glucose transferase localized in the phragmoplast. It has been co-purified with the callose synthase complex and may transfer UDP-glucose from sucrose synthase to the callose synthase and thus help form a substrate channel for the synthesis of callose at the forming cell plate. Induced by salicylic acid. Independent of NPR1 for their induction by salicylic acid. UGT1 encodes a protein with …	protein_coding	UDP-GLUCOSE TRANSFERASE 1 (UGT1);UDP-GLUCOSYLTRANSFERASE 75B1 (UGT75B1)
AT1G05575	AT1G05575	no	Col12D-Col0D	0.00246013	-1.62987	0.323117	unknown protein; FUNCTIONS IN: molecular_function unknown; INVOLVED IN: anaerobic respiration; LOCATED IN: endomembrane system; EXPRESSED IN: 17 plant structures; EXPRESSED DURING: 9 growth stages; BEST Arabidopsis thaliana protein match is: unknown protein (TAIR:AT2G31945.1)	protein_coding	0
AT1G05580	AT1G05580	no	Col12D-Col0D	3.40406e-09	5.9927	63.677	member of Putative Na+/H+ antiporter family	protein_coding	CATION/H+ EXCHANGER 23 (ATCHX23);CATION/H+ EXCHANGER 23 (CHX23)
AT1G05590	no	no	Col12D-Col0D	6.25612e-06	-1.61461	0.326554	Encodes a protein with &#946;-hexosaminidase activity (the enzyme is active with p-nitrophenyl-&#946;-N-acetylglucosaminide as substrate but displayed only a minor activity toward p-nitrophenyl-&#946;-N-acetylgalactosaminide). Chitotriose-PA was digested almost completely overnight by a 50% ammonium sulfate fraction of a supernatant yeast expressing AtHEX3.	protein_coding	BETA-HEXOSAMINIDASE 2 (HEXO2);BETA-HEXOSAMINIDASE 3 (ATHEX3)
AT1G05620	no	no	Col12D-Col0D	1.72307e-05	-1.29058	0.408786	Encodes a cytosolic inosine nucleoside hydrolase. Transcript levels for this gene are elevated in older leaves suggesting that it may play a role in purine catabolism during senescence.	protein_coding	URIDINE-RIBOHYDROLASE 2 (URH2);NUCLEOSIDE HYDROLASE 2 (NSH2)
AT1G05670	no	no	Col12D-Col0D	0.000279176	1.44139	2.71582	Pentatricopeptide repeat (PPR-like) superfamily protein; CONTAINS InterPro DOMAIN/s: Pentatricopeptide repeat (InterPro:IPR002885); BEST Arabidopsis thaliana protein match is: Tetratricopeptide repeat (TPR)-like superfamily protein (TAIR:AT5G01110.1)	protein_coding	0
AT1G05680	AT1G05680	no	Col12D-Col0D	0.000265676	6.90102	119.513	Encodes a UDP-glucosyltransferase, UGT74E2, that acts on IBA (indole-3-butyric acid) and affects auxin homeostasis. The transcript and protein levels of this enzyme are strongly induced by H2O2 and may allow integration of ROS (reactive oxygen species) and auxin signaling. This enzyme can also transfer glycosyl groups to several compounds related to the explosive TNT when this synthetic compound …	protein_coding	URIDINE DIPHOSPHATE GLYCOSYLTRANSFERASE 74E2 (UGT74E2)
AT1G05690	no	no	Col12D-Col0D	0.00149857	1.2864	2.43919	BTB and TAZ domain protein. Acts redunantly with BT1 and BT2 during female gametophyte development. Acts with BT2 during male gametophyte development.	protein_coding	BTB AND TAZ DOMAIN PROTEIN 3 (bt3)
AT1G05710	no	no	Col12D-Col0D	5.32052e-06	-1.97482	0.254402	basic helix-loop-helix (bHLH) DNA-binding superfamily protein; FUNCTIONS IN: sequence-specific DNA binding transcription factor activity; INVOLVED IN: response to ethylene stimulus, regulation of transcription; LOCATED IN: nucleus; EXPRESSED IN: 22 plant structures; EXPRESSED DURING: 13 growth stages; CONTAINS InterPro DOMAIN/s: Helix-loop-helix DNA-binding domain (InterPro:IPR001092), Helix-loop…	protein_coding	0
AT1G05785	no	no	Col12D-Col0D	7.09054e-06	-1.49333	0.355192	Got1/Sft2-like vescicle transport protein family; FUNCTIONS IN: molecular_function unknown; INVOLVED IN: vesicle-mediated transport; LOCATED IN: cellular_component unknown; CONTAINS InterPro DOMAIN/s: Vesicle transport protein, Got1/SFT2-like (InterPro:IPR007305); BEST Arabidopsis thaliana protein match is: Got1/Sft2-like vescicle transport protein family (TAIR:AT5G01430.2)	protein_coding	0
AT1G05790	no	no	Col12D-Col0D	2.26627e-07	1.56386	2.95643	lipase class 3 family protein; FUNCTIONS IN: triglyceride lipase activity; INVOLVED IN: lipid metabolic process; LOCATED IN: endomembrane system; EXPRESSED IN: 24 plant structures; EXPRESSED DURING: 15 growth stages; CONTAINS InterPro DOMAIN/s: Lipase, class 3 (InterPro:IPR002921); BEST Arabidopsis thaliana protein match is: alpha/beta-Hydrolases superfamily protein (TAIR:AT2G42450.1)	protein_coding	0
AT1G05805	no	no	Col12D-Col0D	5.09234e-09	-3.12703	0.114464	basic helix-loop-helix (bHLH) DNA-binding superfamily protein; FUNCTIONS IN: DNA binding, sequence-specific DNA binding transcription factor activity; INVOLVED IN: regulation of transcription; LOCATED IN: cytosol; EXPRESSED IN: 24 plant structures; EXPRESSED DURING: 13 growth stages; CONTAINS InterPro DOMAIN/s: Helix-loop-helix DNA-binding domain (InterPro:IPR001092), Helix-loop-helix DNA-binding…	protein_coding	ABA-RESPONSIVE KINASE SUBSTRATE 2 (AKS2)
AT1G05835	no	no	Col12D-Col0D	9.22369e-09	-5.50194	0.0220674	PHD finger protein; LOCATED IN: endomembrane system; BEST Arabidopsis thaliana protein match is: unknown protein (TAIR:AT1G32583.1)	protein_coding	0
AT1G05850	no	no	Col12D-Col0D	7.0941e-10	-1.7081	0.306063	Encodes an endo chitinase-like protein AtCTL1. Essential for tolerance to heat, salt and drought stresses. Also involved in root hair development, cell expansion and response to cytokinin. Allelic to erh2. 11 alleles described in Hauser (1995). Mutant is defective in acquired thermotolerance, appears semidwarf throughout its life cycle and has extra lateral branches. There are two EMS alleles. Ex…	protein_coding	CHITINASE-LIKE PROTEIN 1 (CTL1);ECTOPIC DEPOSITION OF LIGNIN IN PITH (ELP);SENSITIVE TO HOT TEMPERATURES 2 (HOT2); (ATCTL1);ECTOPIC ROOT HAIR 2 (ERH2);ECTOPIC DEPOSITION OF LIGNIN IN PITH 1 (ELP1);POM-POM1 (POM1)
AT1G05890	no	no	Col12D-Col0D	1.34054e-10	1.64846	3.13499	ARIADNE 5 (ARI5); FUNCTIONS IN: zinc ion binding; EXPRESSED IN: 23 plant structures; EXPRESSED DURING: 15 growth stages; CONTAINS InterPro DOMAIN/s: Zinc finger, C6HC-type (InterPro:IPR002867), Zinc finger, RING-type (InterPro:IPR001841); BEST Arabidopsis thaliana protein match is: IBR domain-containing protein (TAIR:AT2G31510.1).	protein_coding	ARIADNE 5 (ARI5)
AT1G05910	no	no	Col12D-Col0D	2.78142e-07	2.13265	4.38524	Encodes an acetylated histone-binding protein BRAT1. BRAT1 forms a complex with BRP1 to prevent transcriptional silencing.	protein_coding	BROMODOMAIN AND ATPASE DOMAIN-CONTAINING PROTEIN 1 (BRAT1)
AT1G05940	no	no	Col12D-Col0D	3.44061e-07	1.23395	2.3521	Encodes a member of the cationic amino acid transporter (CAT) subfamily of amino acid polyamine choline transporters.	protein_coding	CATIONIC AMINO ACID TRANSPORTER 9 (CAT9)
AT1G05960	no	no	Col12D-Col0D	7.79451e-06	1.12612	2.1827	ARM repeat superfamily protein; FUNCTIONS IN: binding; INVOLVED IN: biological_process unknown; EXPRESSED IN: 24 plant structures; EXPRESSED DURING: 15 growth stages; CONTAINS InterPro DOMAIN/s: Armadillo-type fold (InterPro:IPR016024); BEST Arabidopsis thaliana protein match is: Uncharacterized protein (TAIR:AT2G41830.1)	protein_coding	0
AT1G06000	no	no	Col12D-Col0D	8.72596e-09	-2.2429	0.211262	encodes a flavonol-7-O-rhamnosyltransferase involved in the formation of rhamnosylated flavonols	protein_coding	(UGT89C1)
AT1G06002	no	no	Col12D-Col0D	3.00812e-05	-3.18115	0.11025	Potential natural antisense gene, locus overlaps with AT1G06000	other_rna	0
AT1G06010	no	no	Col12D-Col0D	1.03263e-06	-2.23028	0.213117	unknown protein	protein_coding	0
AT1G06040	no	no	Col12D-Col0D	4.74106e-08	-1.14013	0.453719	Encodes salt tolerance protein (STO) which confers salt tolerance to yeast cells. Fully complements calcineurin deficient yeast but does not encode a phosphoprotein phosphatase. Sequence has similarities to CONSTANS. STO co-localizes with COP1 and plays a role in light signaling.STO transcript levels are regulated by photoperiod and phtyohormones. STO competes with FLC in the regulation of floral…	protein_coding	SALT TOLERANCE (STO);B-BOX DOMAIN PROTEIN 24 (BBX24)
AT1G06070	no	no	Col12D-Col0D	4.82037e-05	1.44017	2.71353	Basic-leucine zipper (bZIP) transcription factor family protein; FUNCTIONS IN: DNA binding, sequence-specific DNA binding transcription factor activity; INVOLVED IN: regulation of transcription, DNA-dependent; LOCATED IN: chloroplast; EXPRESSED IN: 23 plant structures; EXPRESSED DURING: 13 growth stages; CONTAINS InterPro DOMAIN/s: Basic-leucine zipper (bZIP) transcription factor (InterPro:IPR004…	protein_coding	BASIC LEUCINE-ZIPPER 69 (BZIP69)
AT1G06080	no	AT1G06080	Col12D-Col0D	2.82278e-07	-4.76266	0.0368381	Encodes a protein homologous to delta 9 acyl-lipid desaturases of cyanobacteria and acyl-CoA desaturases of yeast and mammals. expression down-regulated by cold temperature. It is involved in the desaturation of VLCFAs to make monounsaturated VLCFAs.	protein_coding	(ATADS1);DELTA 9 DESATURASE 1 (ADS1)
AT1G06090	AT1G06090	no	Col12D-Col0D	9.21294e-06	3.30027	9.851	Fatty acid desaturase family protein; FUNCTIONS IN: oxidoreductase activity, oxidoreductase activity, acting on paired donors, with oxidation of a pair of donors resulting in the reduction of molecular oxygen to two molecules of water; INVOLVED IN: oxidation reduction, lipid metabolic process; LOCATED IN: cellular_component unknown; CONTAINS InterPro DOMAIN/s: Fatty acid desaturase, type 1, core …	protein_coding	0
AT1G06160	no	no	Col12D-Col0D	3.1033e-05	-5.68753	0.0194036	encodes a member of the ERF (ethylene response factor) subfamily B-3 of ERF/AP2 transcription factor family. The protein contains one AP2 domain. There are 18 members in this subfamily including ATERF-1, ATERF-2, AND ATERF-5.	protein_coding	OCTADECANOID-RESPONSIVE ARABIDOPSIS AP2/ERF 59 (ORA59)
AT1G06180	no	no	Col12D-Col0D	0.00180588	1.10892	2.15684	member of MYB3R- and R2R3- type MYB- encoding genes	protein_coding	MYB DOMAIN PROTEIN 13 (ATMYB13); (ATMYBLFGN);MYB DOMAIN PROTEIN 13 (MYB13)
AT1G06210	no	no	Col12D-Col0D	8.33623e-11	3.30814	9.90489	ENTH/VHS/GAT family protein; FUNCTIONS IN: protein transporter activity; INVOLVED IN: intracellular protein transport, intra-Golgi vesicle-mediated transport; LOCATED IN: Golgi stack, intracellular; EXPRESSED IN: 23 plant structures; EXPRESSED DURING: 13 growth stages; CONTAINS InterPro DOMAIN/s: VHS (InterPro:IPR002014), GAT (InterPro:IPR004152), ENTH/VHS (InterPro:IPR008942); BEST Arabidopsis t…	protein_coding	0
AT1G06220	no	no	Col12D-Col0D	2.19782e-05	1.04877	2.06876	Encodes a protein with similarity to splicing factor Snu114. Snu114 is thought to be involved in activation of the splicosome. Loss of GFA1 function results in reduced female fertility. Approximately 50% of ovules abort due to defects in the female gametophyte. In mutant gametophytes antipodal cells express egg cell markers suggesting a defect in specification of cell fate.GFA1 is also required t…	protein_coding	MATERNAL EFFECT EMBRYO ARREST 5 (MEE5)
AT1G06230	no	no	Col12D-Col0D	3.64477e-07	2.52123	5.74073	This gene is predicted to encode a bromodomain-containing protein. Plant lines expressing RNAi constructs targeted against GTE4 show some resistance to agrobacterium-mediated root transformation.	protein_coding	GLOBAL TRANSCRIPTION FACTOR GROUP E4 (GTE4)
AT1G06240	no	no	Col12D-Col0D	8.49461e-08	-2.30735	0.202031	Protein of unknown function DUF455; CONTAINS InterPro DOMAIN/s: Protein of unknown function DUF455 (InterPro:IPR007402); BEST Arabidopsis thaliana protein match is: Protein of unknown function DUF455 (TAIR:AT5G04520.1)	protein_coding	0
AT1G06270	no	no	Col12D-Col0D	0.0220691	1.38387	2.60967	Pentatricopeptide repeat (PPR) superfamily protein; CONTAINS InterPro DOMAIN/s: Pentatricopeptide repeat (InterPro:IPR002885); BEST Arabidopsis thaliana protein match is: rna processing factor 2 (TAIR:AT1G62670.1)	protein_coding	0
AT1G06360	no	AT1G06360	Col12D-Col0D	8.89437e-13	-9.10289	0.00181868	Fatty acid desaturase family protein; FUNCTIONS IN: oxidoreductase activity, oxidoreductase activity, acting on paired donors, with oxidation of a pair of donors resulting in the reduction of molecular oxygen to two molecules of water; INVOLVED IN: oxidation reduction, lipid metabolic process; CONTAINS InterPro DOMAIN/s: Fatty acid desaturase, type 1, core (InterPro:IPR015876), Fatty acid desatur…	protein_coding	0
AT1G06430	no	no	Col12D-Col0D	2.20867e-12	3.18779	9.11212	encodes a FtsH protease that is localized to the chloroplast	protein_coding	FTSH PROTEASE 8 (ftsh8); (FTSH8)
AT1G06450	no	no	Col12D-Col0D	2.66824e-05	2.05941	4.16815	Polynucleotidyl transferase, ribonuclease H-like superfamily protein; FUNCTIONS IN: ribonuclease activity, nucleic acid binding; INVOLVED IN: RNA modification; LOCATED IN: nucleus; EXPRESSED IN: 24 plant structures; EXPRESSED DURING: 14 growth stages; CONTAINS InterPro DOMAIN/s: Ribonuclease CAF1 (InterPro:IPR006941), Polynucleotidyl transferase, ribonuclease H fold (InterPro:IPR012337); BEST Ara…	protein_coding	0
AT1G06510	no	no	Col12D-Col0D	3.8561e-07	-1.73412	0.300591	unknown protein; FUNCTIONS IN: molecular_function unknown; INVOLVED IN: biological_process unknown; LOCATED IN: chloroplast; EXPRESSED IN: 21 plant structures; EXPRESSED DURING: 13 growth stages	protein_coding	0
AT1G06515	no	no	Col12D-Col0D	4.93542e-06	-1.70143	0.307481	Encodes a 56-amino acid polypeptide with low but significant similarity to human small subunit of serine palmitoyltransferase that localizes to the ER and physically interacts with and greatly stimulates the activity of LCB1/LCB2 heterodimer ser palmitoyltransferase complex. Mutants have low pollen viability.	protein_coding	SMALL SUBUNIT OF SPT A (SSSPTA)
AT1G06520	AT1G06520	no	Col12D-Col0D	7.40639e-06	2.5108	5.69936	sn-glycerol-3-phosphate 2-O-acyltransferase. Expressed in flower buds and siliques. Homozygous mutant plants are male sterile.	protein_coding	GLYCEROL-3-PHOSPHATE SN-2-ACYLTRANSFERASE 1 (ATGPAT1);GLYCEROL-3-PHOSPHATE SN-2-ACYLTRANSFERASE 1 (GPAT1);GLYCEROL-3-PHOSPHATE SN-2-ACYLTRANSFERASE 1 (SN-2-GPAT1)
AT1G06530	no	no	Col12D-Col0D	0.000144848	2.27745	4.8482	Encodes PEROXISOMAL AND MITOCHONDRIAL DIVISION FACTOR2. Involved in mitochondrial morphogenesis.	protein_coding	PEROXISOMAL AND MITOCHONDRIAL DIVISION FACTOR 2 (PMD2)
AT1G06550	no	no	Col12D-Col0D	0.00765721	1.01053	2.01466	ATP-dependent caseinolytic (Clp) protease/crotonase family protein; FUNCTIONS IN: 3-hydroxyisobutyryl-CoA hydrolase activity, catalytic activity; INVOLVED IN: response to karrikin, fatty acid beta-oxidation; LOCATED IN: cellular_component unknown; EXPRESSED IN: 23 plant structures; EXPRESSED DURING: 13 growth stages; CONTAINS InterPro DOMAIN/s: Crotonase, core (InterPro:IPR001753); BEST Arabidops…	protein_coding	0
AT1G06570	no	no	Col12D-Col0D	2.90698e-08	1.78951	3.45699	Mutation of the PDS1 locus disrupts the activity of p-hydroxyphenylpyruvate dioxygenase (HPPDase), the first committed step in the synthesis of both plastoquinone and tocopherols in plants.	protein_coding	PHYTOENE DESATURATION 1 (PDS1);4-HYDROXYPHENYLPYRUVATE DIOXYGENASE (HPD);4-HYDROXYPHENYLPYRUVATE DIOXYGENASE (HPPD)
AT1G06620	AT1G06620	no	Col12D-Col0D	5.64111e-05	-2.7666	0.14695	encodes a protein whose sequence is similar to a 2-oxoglutarate-dependent dioxygenase The mRNA is cell-to-cell mobile.	protein_coding	0
AT1G06640	no	no	Col12D-Col0D	1.54359e-07	-3.30957	0.10086	encodes a protein whose sequence is similar to a 2-oxoglutarate-dependent dioxygenase The mRNA is cell-to-cell mobile.	protein_coding	0
AT1G06670	no	no	Col12D-Col0D	6.76655e-06	1.62855	3.09202	nuclear DEIH-box helicase (NIH) encoding a putative RNA and/or DNA helicase homologous to a group of nucleic acid helicases from the DEAD/H family with nuclear DEIH-box helicase (NIH) distinct N- and C-terminal regions that differ from animal DEIH proteins The mRNA is cell-to-cell mobile.	protein_coding	NUCLEAR DEIH-BOXHELICASE (NIH)
AT1G06680	no	no	Col12D-Col0D	4.82861e-14	-5.74799	0.0186072	Encodes a 23 kD extrinsic protein that is part of photosystem II and participates in the regulation of oxygen evolution. Phosphorylation of this protein is dependent on calcium. In plsp1-1 mutant plastids, the nonmature form of the protein localizes in the stroma. The mRNA is cell-to-cell mobile.	protein_coding	PHOTOSYSTEM II SUBUNIT P-1 (PSBP-1);OXYGEN-EVOLVING ENHANCER PROTEIN 2 (OEE2);PHOTOSYSTEM II SUBUNIT P (PSII-P);OXYGEN EVOLVING COMPLEX SUBUNIT 23 KDA (OE23)
AT1G06710	no	no	Col12D-Col0D	2.34244e-05	2.54189	5.8235	Tetratricopeptide repeat (TPR)-like superfamily protein; LOCATED IN: mitochondrion; EXPRESSED IN: 12 plant structures; EXPRESSED DURING: 7 growth stages; CONTAINS InterPro DOMAIN/s: Pentatricopeptide repeat (InterPro:IPR002885); BEST Arabidopsis thaliana protein match is: Tetratricopeptide repeat (TPR)-like superfamily protein (TAIR:AT3G06920.1)	protein_coding	MITOCHONDRIAL STABILITY FACTOR 1 (MTSF1)
AT1G06720	no	no	Col12D-Col0D	3.30177e-07	2.23382	4.70377	P-loop containing nucleoside triphosphate hydrolases superfamily protein; FUNCTIONS IN: GTP binding, GTPase activity; INVOLVED IN: ribosome biogenesis; LOCATED IN: nucleus; EXPRESSED IN: 21 plant structures; EXPRESSED DURING: 13 growth stages; CONTAINS InterPro DOMAIN/s: AARP2CN (InterPro:IPR012948), Protein synthesis factor, GTP-binding (InterPro:IPR000795), Protein of unknown function DUF663 (I…	protein_coding	0
AT1G06740	no	no	Col12D-Col0D	0.000318125	1.55538	2.93911	Encodes a member of a domesticated transposable element gene family MUSTANG. Members of this family are derived from transposable elements genes but gained function in plant fitness and flower development. Known members include: AT3G04605 (MUG1), AT2G30640 (MUG2), AT1G06740 (MUG3), AT5G16505 (MUG4), AT3G06940 (MUG5), AT5G48965 (MUG6), AT3G05850 (MUG7) and AT5G34853 (MUG8).	protein_coding	MUSTANG 3 (MUG3)
AT1G06770	no	no	Col12D-Col0D	0.000143824	1.92551	3.79872	Encodes a C3HC4 RING-domain-containing ubiquitin E3 ligase capable of interacting with DREB2A. The DRIP1-GFP fusion protein is nuclear-localized. DRIP1 seems to be involved in regulating stress-related transcriptional changes and drought tolerance.	protein_coding	DREB2A-INTERACTING PROTEIN 1 (DRIP1); (ATRING1B)
AT1G06780	AT1G06780	no	Col12D-Col0D	5.5582e-11	2.58283	5.99114	Encodes a protein with putative galacturonosyltransferase activity.	protein_coding	GALACTURONOSYLTRANSFERASE 6 (GAUT6)
AT1G06800	no	no	Col12D-Col0D	0.000300414	-1.36309	0.388749	Encodes a lipase that hydrolyzes phosphatidylcholine, glycolipids as well as triacylglycerols.	protein_coding	PHOSPHOLIPASE A I GAMMA 1 (PLA-I{gamma}1);DAD1-LIKE LIPASE 4 (DALL4)
AT1G06830	no	AT1G06830	Col12D-Col0D	4.19427e-09	-7.14113	0.00708445	Glutaredoxin family protein; FUNCTIONS IN: electron carrier activity, protein disulfide oxidoreductase activity; INVOLVED IN: cell redox homeostasis; LOCATED IN: endomembrane system; EXPRESSED IN: 19 plant structures; EXPRESSED DURING: 9 growth stages; CONTAINS InterPro DOMAIN/s: Glutaredoxin-like, plant II (InterPro:IPR011905), Thioredoxin fold (InterPro:IPR012335), Glutaredoxin (InterPro:IPR002…	protein_coding	0
AT1G06850	no	no	Col12D-Col0D	0.000261627	-1.85095	0.27721	basic leucine-zipper 52 (bZIP52); FUNCTIONS IN: DNA binding, sequence-specific DNA binding transcription factor activity; INVOLVED IN: regulation of transcription, DNA-dependent; EXPRESSED IN: 23 plant structures; EXPRESSED DURING: 15 growth stages; CONTAINS InterPro DOMAIN/s: Basic-leucine zipper (bZIP) transcription factor (InterPro:IPR004827), bZIP transcription factor, bZIP-1 (InterPro:IPR011…	protein_coding	BASIC LEUCINE-ZIPPER 52 (AtbZIP52);BASIC LEUCINE-ZIPPER 52 (bZIP52)
AT1G06950	no	AT1G06950	Col12D-Col0D	1.31602e-07	1.70206	3.25364	Encodes a protein thought to be a part of the translocon at the chloroplast inner envelope. Involved in protein import into the chloroplast and chloroplast biogenesis. C-terminal half of Tic110 functions as scaffolds for protein-protein interactions.	protein_coding	ARABIDOPSIS THALIANA TRANSLOCON AT THE INNER ENVELOPE MEMBRANE OF CHLOROPLASTS 110 (ATTIC110);TRANSLOCON AT THE INNER ENVELOPE MEMBRANE OF CHLOROPLASTS 110 (TIC110)
AT1G06960	no	no	Col12D-Col0D	0.00039768	-1.61361	0.32678	RNA-binding (RRM/RBD/RNP motifs) family protein; FUNCTIONS IN: RNA binding, nucleotide binding, nucleic acid binding; EXPRESSED IN: 20 plant structures; EXPRESSED DURING: 12 growth stages; CONTAINS InterPro DOMAIN/s: RNA recognition motif, RNP-1 (InterPro:IPR000504), Nucleotide-binding, alpha-beta plait (InterPro:IPR012677); BEST Arabidopsis thaliana protein match is: U2 small nuclear ribonucleop…	protein_coding	0
AT1G06980	no	no	Col12D-Col0D	1.71933e-06	-3.34795	0.0982125	unknown protein; FUNCTIONS IN: molecular_function unknown; INVOLVED IN: biological_process unknown; LOCATED IN: endomembrane system; EXPRESSED IN: sepal, male gametophyte, carpel; EXPRESSED DURING: 4 anthesis; BEST Arabidopsis thaliana protein match is: unknown protein (TAIR:AT2G30230.1)	protein_coding	0
AT1G07020	no	no	Col12D-Col0D	1.01346e-06	-1.80452	0.286276	unknown protein	protein_coding	0
AT1G07030	no	no	Col12D-Col0D	0.000159328	1.00938	2.01305	Mitochondrial substrate carrier family protein; FUNCTIONS IN: binding; INVOLVED IN: transport, mitochondrial transport, transmembrane transport; LOCATED IN: mitochondrial inner membrane, membrane; EXPRESSED IN: 20 plant structures; EXPRESSED DURING: 15 growth stages; CONTAINS InterPro DOMAIN/s: Mitochondrial carrier protein (InterPro:IPR002067), Mitochondrial substrate carrier (InterPro:IPR001993…	protein_coding	0
AT1G07040	AT1G07040	no	Col12D-Col0D	3.04346e-14	3.85479	14.468	unknown protein; INVOLVED IN: biological_process unknown; LOCATED IN: chloroplast; EXPRESSED IN: 24 plant structures; EXPRESSED DURING: 14 growth stages; BEST Arabidopsis thaliana protein match is: unknown protein (TAIR:AT1G27030.1)	protein_coding	0
AT1G07070	no	AT1G07070	Col12D-Col0D	3.35639e-07	-2.32089	0.200144	Ribosomal protein L35Ae family protein; FUNCTIONS IN: structural constituent of ribosome; INVOLVED IN: translation, ribosome biogenesis; LOCATED IN: ribosome, cytosolic large ribosomal subunit; EXPRESSED IN: 22 plant structures; EXPRESSED DURING: 13 growth stages; CONTAINS InterPro DOMAIN/s: Ribosomal protein L35Ae (InterPro:IPR001780), Ribosomal protein L35Ae, conserved site (InterPro:IPR018266)…	protein_coding	0
[truncated: 9,235 more rows]

## Sheet: 15 days marker genes
List of genes whose transcripts are regulated in the same direction (up or down) after 15 days of drought stress in our dataset as well as in Kim et al. (2017).
Target	In Kim up	In Kim down	Contrast	adj.pval	log2FC	Fold change	Gene Model Description	Gene Model Type	All Gene Symbols
[truncated: 9,980 more rows]

## Sheet: GO down
Gene ontology analysis of genes whose transcript levels were down-regulated after both 12 AND 15 days in both our experiment and that of Kim et al. (2017).
[truncated: 90 more rows]

[truncated: 1 more sheets: GO up]
