# Supplementary material for: Response of the organellar and nuclear (post)transcriptomes of Arabidopsis to drought
Source: Front Plant Sci. 2023 Jul 17;14:1220928. doi: 10.3389/fpls.2023.1220928 (PMC10387551; doi:10.3389/fpls.2023.1220928)
Supplement: Supplementary file 5 [file Table_5.xlsx]

## Sheet: Description
Supplementary Table 5. Gene Ontology (GO) analysis of the nine clusters listed in Figure 1. Biological process (BP) and cellular component (CC) categories were identified with DAVID (Huang da et al., 2009) and REVIGO (Supek et al., 2011).

## Sheet: Cluster 1 BP
Category	Term	Count	%	PValue	Genes	List Total	Pop Hits	Pop Total	Fold Enrichment	Bonferroni	Benjamini	FDR
GOTERM_BP_DIRECT	GO:0015979~photosynthesis	73	4.16905	5.90749e-46	AT2G34430, AT4G27600, AT1G61520, AT2G05070, AT1G30380, AT3G54890, AT2G06520, AT1G67740, AT3G54050, AT3G21055, AT4G09650, AT5G45040, AT1G15820, AT5G64040, AT4G05180, AT1G19150, AT5G08410, AT1G45474, AT1G08520, AT1G76450, AT2G05100, AT5G54190, AT3G47470, AT2G20260, AT5G54270, AT1G79040, AT3G05410, AT4G02770, AT4G18480, AT5G23120, AT2G01918, AT4G28660, AT5G66570, AT3G56090, AT3G61470, AT3G16140, AT5…	1313	138	18499	7.45293	6.29739e-43	6.29739e-43	6.01974e-43
GOTERM_BP_DIRECT	GO:0042254~ribosome biogenesis	57	3.25528	5.21077e-28	AT1G64510, AT3G59540, AT4G26230, AT1G29070, AT2G43460, AT4G34730, AT3G27160, AT2G40590, AT1G74270, AT3G53890, AT1G07070, AT3G55750, AT3G04920, AT1G32990, AT5G20290, AT5G47190, AT3G06700, AT5G28060, AT2G20450, AT5G60670, AT1G26880, AT3G61110, AT5G03850, AT4G34620, AT3G09500, AT3G16080, AT3G15190, AT5G14320, AT2G19730, AT2G39460, AT5G64140, AT3G28900, AT3G55280, AT3G10090, AT1G52300, AT2G39390, AT2…	1313	142	18499	5.65549	5.55468e-25	2.77734e-25	2.65489e-25
GOTERM_BP_DIRECT	GO:0009768~photosynthesis, light harvesting in photosystem I	20	1.1422	1.60354e-19	AT1G08380, AT2G34420, AT3G08940, AT2G34430, AT3G27690, AT1G61520, AT2G05070, AT3G54890, AT1G15820, AT1G29920, AT1G29930, AT1G19150, AT4G10340, AT3G61470, AT1G45474, AT2G05100, AT3G47470, AT5G01530, AT1G29910, AT5G54270	1313	22	18499	12.8083	1.70937e-16	5.69791e-17	5.44669e-17
GOTERM_BP_DIRECT	GO:0009735~response to cytokinin	50	2.85551	1.51126e-16	AT1G61520, AT3G04790, AT1G15140, AT1G30260, AT3G54050, AT2G18300, AT4G09650, AT3G57040, AT5G35630, AT3G62030, AT1G78630, AT5G40950, AT1G03475, AT1G73060, AT2G20260, AT1G79040, AT4G02530, AT3G02180, AT4G18480, AT5G23120, AT3G22890, AT1G16880, AT5G16710, AT3G25920, AT1G52230, AT3G07480, AT5G45930, AT2G43750, AT3G27890, AT1G10470, AT4G01310, AT3G27850, AT2G19730, AT4G28750, AT3G63140, AT5G07020, AT2…	1313	183	18499	3.84948	1.1835e-13	4.02752e-14	3.84995e-14
GOTERM_BP_DIRECT	GO:0015995~chlorophyll biosynthetic process	24	1.37065	3.48994e-16	AT3G56940, AT1G63970, AT4G18480, AT2G40400, AT3G59400, AT5G63570, AT3G21200, AT4G01690, AT5G08280, AT2G40490, AT5G13630, AT3G14110, AT3G48730, AT1G69740, AT4G25080, AT1G08520, AT2G26540, AT3G51820, AT5G45930, AT1G58290, AT5G54190, AT1G03475, AT4G15560, AT3G14930	1313	42	18499	8.05092	3.55049e-13	7.44055e-14	7.1125e-14
GOTERM_BP_DIRECT	GO:0006412~translation	151	8.62364	1.20108e-14	AT1G64510, AT3G23390, AT1G57660, AT3G05560, AT3G54210, AT4G31700, AT5G07090, AT4G26230, AT1G29070, AT5G61170, AT2G43460, AT1G77940, AT1G78630, AT5G62300, AT2G27530, AT2G05220, AT2G40590, AT1G74270, AT3G58700, AT2G04390, AT3G53890, AT5G45775, AT3G04920, AT1G32990, AT5G20290, AT2G32060, AT3G06700, AT3G04400, AT5G28060, AT2G18020, AT2G20450, AT1G26880, AT1G79850, AT5G03850, AT4G01310, AT2G37600, AT4…	1313	1121	18499	1.89782	1.27818e-11	2.13392e-12	2.03984e-12
GOTERM_BP_DIRECT	GO:0018298~protein-chromophore linkage	21	1.19931	5.13979e-12	AT2G34420, AT3G08940, AT2G34430, AT3G27690, AT1G61520, AT2G05070, AT3G54890, AT1G15820, AT1G29920, AT1G29930, AT1G19150, AT4G10340, AT3G61470, AT1G45474, AT2G47590, AT5G02120, AT2G05100, AT3G47470, AT5G01530, AT1G29910, AT5G54270	1313	45	18499	6.57492	5.479e-09	7.82717e-10	7.48207e-10
GOTERM_BP_DIRECT	GO:0009773~photosynthetic electron transport in photosystem I	13	0.742433	2.15087e-11	AT1G15980, AT1G64770, AT1G55670, AT3G54050, AT4G09650, AT1G18730, AT4G22890, AT5G64040, AT2G46820, AT3G16250, AT1G70760, AT2G05620, AT2G01590	1313	16	18499	11.4474	2.29283e-08	2.86604e-09	2.73967e-09
GOTERM_BP_DIRECT	GO:0019253~reductive pentose-phosphate cycle	14	0.799543	5.25561e-11	AT3G26650, AT3G04790, AT3G62410, AT3G54050, AT1G12900, AT1G67090, AT3G12780, AT5G38420, AT5G38410, AT2G21170, AT5G38430, AT1G42970, AT3G55800, AT1G56190	1313	20	18499	9.86238	5.60248e-08	6.22498e-09	5.95052e-09
GOTERM_BP_DIRECT	GO:0009409~response to cold	55	3.14106	1.61208e-10	AT4G24770, AT1G63940, AT1G61520, AT3G54890, AT1G05140, AT1G09340, AT3G54050, AT4G09650, AT2G38750, AT2G37220, AT3G16690, AT1G45474, AT5G61410, AT2G03440, AT5G04530, AT3G47470, AT3G48360, AT4G02330, AT3G26650, AT5G20250, AT2G01918, AT5G63980, AT1G16880, AT5G06290, AT2G39730, AT3G23700, AT3G08920, AT3G61470, AT2G27720, AT3G12780, AT1G53240, AT4G37610, AT4G02520, AT1G68530, AT3G01500, AT2G39460, AT3…	1313	299	18499	2.59164	1.71848e-07	1.71848e-08	1.64271e-08
GOTERM_BP_DIRECT	GO:0010207~photosystem II assembly	13	0.742433	1.91877e-10	AT5G51545, AT1G71500, AT5G48790, AT5G66570, AT2G20890, AT1G54500, AT4G10340, AT1G03600, AT4G35250, AT3G60370, AT1G05385, AT1G73060, AT3G50820	1313	18	18499	10.1755	2.04541e-07	1.85946e-08	1.77748e-08
GOTERM_BP_DIRECT	GO:0009658~chloroplast organization	32	1.82753	5.22137e-10	AT1G32080, AT3G27750, AT3G52750, AT1G09340, AT5G24660, AT5G44190, AT3G26900, AT3G54090, AT3G56290, AT3G63140, AT2G47940, AT1G49510, AT4G38470, AT1G44000, AT2G21170, AT4G39460, AT2G25870, AT3G56940, AT1G35680, AT5G18570, AT5G24314, AT2G34620, AT5G23040, AT2G32480, AT5G08050, AT1G11870, AT5G45390, AT4G38160, AT4G18570, AT3G63190, AT5G54180, AT2G03050	1313	125	18499	3.60681	5.56598e-07	4.63832e-08	4.43381e-08
GOTERM_BP_DIRECT	GO:0002181~cytoplasmic translation	20	1.1422	1.02675e-09	AT2G37600, AT1G05190, AT1G07070, AT3G05560, AT4G17390, AT5G67510, AT3G06680, AT3G55750, AT3G06700, AT4G26230, AT4G25890, AT2G18020, AT4G10450, AT2G27720, AT2G27710, AT5G02450, AT1G41880, AT5G57290, AT2G40010, AT1G74270	1313	52	18499	5.41889	1.09451e-06	8.41934e-08	8.04813e-08
GOTERM_BP_DIRECT	GO:0010196~nonphotochemical quenching	9	0.513992	5.294e-09	AT4G10340, AT1G65420, AT1G74730, AT4G03280, AT1G44575, AT1G56500, AT5G08050, AT1G15820, AT5G43050	1313	9	18499	14.0891	5.64339e-06	4.031e-07	3.85328e-07
GOTERM_BP_DIRECT	GO:0000413~protein peptidyl-prolyl isomerization	18	1.02798	9.32594e-09	AT3G01480, AT5G45680, AT1G20810, AT2G16600, AT5G48580, AT1G73655, AT4G39710, AT5G13410, AT3G62030, AT1G18170, AT3G10060, AT5G35100, AT5G13120, AT1G74070, AT4G19830, AT4G34870, AT3G15520, AT2G43560	1313	47	18499	5.39583	9.9414e-06	6.62764e-07	6.33542e-07
GOTERM_BP_DIRECT	GO:0009765~photosynthesis, light harvesting	10	0.571102	2.43537e-08	AT1G29930, AT1G19150, AT4G10340, AT1G61520, AT5G47110, AT3G54890, AT3G47470, AT5G01530, AT5G57030, AT5G54270	1313	13	18499	10.8378	2.59607e-05	1.62257e-06	1.55103e-06
GOTERM_BP_DIRECT	GO:0018208~peptidyl-proline modification	12	0.685323	1.33677e-07	AT4G39710, AT5G45680, AT1G18170, AT5G13410, AT3G60370, AT4G26555, AT1G20810, AT3G10060, AT5G48580, AT1G73655, AT4G19830, AT2G43560	1313	23	18499	7.35084	0.00014249	8.38236e-06	8.01278e-06
GOTERM_BP_DIRECT	GO:0006782~protoporphyrinogen IX biosynthetic process	10	0.571102	1.49596e-07	AT2G40490, AT3G48730, AT1G69740, AT2G26540, AT5G63570, AT1G58290, AT4G01690, AT5G08280, AT1G03475, AT3G14930	1313	15	18499	9.39274	0.000159457	8.85943e-06	8.46882e-06
GOTERM_BP_DIRECT	GO:0032544~plastid translation	9	0.513992	2.39851e-07	AT3G63140, AT1G09340, AT1G79850, AT2G33800, AT5G54600, AT2G38140, AT3G56910, AT3G63190, AT1G68590	1313	12	18499	10.5668	0.000255648	1.34569e-05	1.28636e-05
GOTERM_BP_DIRECT	GO:0009767~photosynthetic electron transport chain	10	0.571102	3.20333e-07	AT1G08380, AT5G66190, AT5G49740, AT1G14150, AT4G33520, AT2G01918, AT4G03280, AT1G60950, AT3G21200, AT3G01440	1313	16	18499	8.80569	0.000341417	1.70737e-05	1.6321e-05
GOTERM_BP_DIRECT	GO:0009416~response to light stimulus	35	1.99886	3.76745e-07	AT2G34430, AT3G02570, AT2G05070, AT1G68530, AT3G62410, AT5G63570, AT1G29920, AT1G77760, AT2G42070, AT1G60950, AT5G04530, AT5G54270, AT2G34420, AT5G18570, AT5G24314, AT3G26650, AT5G63980, AT4G25050, AT1G16880, AT2G39730, AT1G66180, AT3G19710, AT1G29930, AT5G63600, AT3G19850, AT1G52770, AT5G56860, AT1G25450, AT1G43560, AT1G22500, AT4G01900, AT1G26945, AT1G42970, AT1G58290, AT1G29910	1313	188	18499	2.62297	0.000401529	1.86717e-05	1.78485e-05
GOTERM_BP_DIRECT	GO:0055114~oxidation-reduction process	143	8.16676	3.98885e-07	AT4G04840, AT5G21430, AT1G63940, AT5G42250, AT2G25080, AT3G28200, AT1G59960, AT5G42650, AT5G16400, AT4G01690, AT1G14810, AT4G29740, AT4G00360, AT3G02730, AT3G60290, AT2G44790, AT5G05580, AT4G12980, AT4G30170, AT3G43670, AT5G38420, AT3G10230, AT5G54190, AT2G29310, AT1G03475, AT5G20500, AT2G41680, AT5G07800, AT4G04830, AT3G26650, AT3G52960, AT3G50660, AT1G05250, AT1G17650, AT5G06290, AT1G65290, AT2…	1313	1330	18499	1.51484	0.000425121	1.86717e-05	1.78485e-05
GOTERM_BP_DIRECT	GO:0045454~cell redox homeostasis	31	1.77042	4.0286e-07	AT4G28730, AT3G06730, AT1G67740, AT5G18600, AT5G16400, AT3G02730, AT1G50320, AT4G15690, AT1G21540, AT1G04980, AT5G20500, AT2G41680, AT1G03850, AT4G03520, AT3G52960, AT3G58620, AT1G56500, AT5G06290, AT2G42580, AT1G53300, AT1G21350, AT5G61440, AT1G43560, AT4G15700, AT1G03680, AT1G06830, AT4G16155, AT1G76080, AT3G26060, AT3G11630, AT3G54900	1313	155	18499	2.81782	0.000429357	1.86717e-05	1.78485e-05
GOTERM_BP_DIRECT	GO:0080167~response to karrikin	27	1.54198	9.00015e-07	AT1G31350, AT1G50900, AT1G17200, AT3G02870, AT2G39980, AT3G60290, AT5G07460, AT1G74670, AT5G57785, AT5G66920, AT5G64620, AT3G47470, AT1G78290, AT5G48540, AT5G20250, AT5G25460, AT4G03280, AT5G08050, AT1G10960, AT3G44450, AT3G19450, AT2G27820, AT5G64410, AT5G51550, AT1G44575, AT1G01300, AT2G29980	1313	128	18499	2.97192	0.000958956	3.90721e-05	3.73494e-05
GOTERM_BP_DIRECT	GO:0061077~chaperone-mediated protein folding	13	0.742433	9.16324e-07	AT5G45680, AT4G26555, AT1G20810, AT5G48580, AT1G73655, AT5G23040, AT4G39710, AT5G13410, AT1G18170, AT3G60370, AT3G10060, AT4G19830, AT2G43560	1313	32	18499	5.7237	0.000976325	3.90721e-05	3.73494e-05
GOTERM_BP_DIRECT	GO:0009853~photorespiration	16	0.913764	1.12701e-06	AT1G32080, AT1G80380, AT5G47435, AT4G00585, AT4G34700, AT2G35370, AT2G13360, AT3G18410, AT5G36700, AT1G67090, AT5G38420, AT5G38410, AT5G38430, AT2G47690, AT1G04630, AT2G02050	1313	50	18499	4.50851	0.00120067	4.62073e-05	4.41701e-05
GOTERM_BP_DIRECT	GO:0000028~ribosomal small subunit assembly	15	0.856653	1.57321e-06	AT2G04390, AT5G47930, AT1G04270, AT2G36160, AT5G15520, AT5G64140, AT5G66470, AT3G10090, AT3G61110, AT5G52650, AT5G03850, AT3G02080, AT2G05220, AT3G10610, AT3G11510	1313	45	18499	4.69637	0.00167564	6.21126e-05	5.93741e-05
GOTERM_BP_DIRECT	GO:0010114~response to red light	17	0.970874	1.73337e-06	AT1G10470, AT3G08940, AT3G27690, AT3G54890, AT1G69530, AT2G37640, AT1G29920, AT1G19150, AT4G10340, AT1G67090, AT5G38420, AT5G38410, AT5G38430, AT3G48100, AT2G05100, AT5G01530, AT1G29910	1313	58	18499	4.12957	0.00184607	6.5992e-05	6.30824e-05
GOTERM_BP_DIRECT	GO:0006779~porphyrin-containing compound biosynthetic process	9	0.513992	2.56976e-06	AT2G40490, AT3G48730, AT1G69740, AT2G26540, AT5G63570, AT1G58290, AT4G01690, AT5G08280, AT1G03475	1313	15	18499	8.45347	0.00273562	9.44608e-05	9.02961e-05
GOTERM_BP_DIRECT	GO:0010218~response to far red light	15	0.856653	4.86773e-06	AT3G08940, AT3G27690, AT3G54890, AT2G44910, AT1G14920, AT1G29920, AT1G19150, AT4G10340, AT1G67090, AT5G38420, AT5G38410, AT5G38430, AT2G05100, AT5G01530, AT1G29910	1313	49	18499	4.31299	0.00517557	0.000172967	0.000165341
GOTERM_BP_DIRECT	GO:0042742~defense response to bacterium	41	2.34152	1.24519e-05	AT3G27890, AT3G01480, AT4G02520, AT3G27850, AT5G19510, AT1G09340, AT3G04790, AT5G24660, AT3G01500, AT3G26520, AT5G14740, AT4G09650, AT5G08280, AT4G24670, AT2G37660, AT3G20600, AT3G62030, AT1G19670, AT1G54040, AT3G55800, AT3G54640, AT4G23150, AT3G52960, AT5G66190, AT3G54560, AT1G06680, AT4G03280, AT5G06290, AT2G39730, AT5G66570, AT3G04720, AT3G17210, AT4G32260, AT2G22330, AT1G24100, AT5G09650, AT1…	1313	276	18499	2.09295	0.0131861	0.000428184	0.000409306
GOTERM_BP_DIRECT	GO:0010027~thylakoid membrane organization	13	0.742433	1.76292e-05	AT5G18570, AT2G34860, AT1G35680, AT5G24314, AT3G24590, AT2G30170, AT3G26900, AT5G08050, AT2G20890, AT4G14870, AT1G74730, AT5G12130, AT1G44575	1313	41	18499	4.46728	0.0186174	0.000569475	0.000544367
GOTERM_BP_DIRECT	GO:0009627~systemic acquired resistance	13	0.742433	1.76292e-05	AT5G48485, AT3G52430, AT2G14610, AT4G25050, AT5G64570, AT3G57260, AT3G04720, AT5G10760, AT1G29660, AT5G03350, AT1G75040, AT1G09750, AT3G05180	1313	41	18499	4.46728	0.0186174	0.000569475	0.000544367
GOTERM_BP_DIRECT	GO:0043085~positive regulation of catalytic activity	8	0.456882	3.44306e-05	AT1G50320, AT4G03520, AT1G43560, AT3G59400, AT1G03680, AT5G16400, AT3G02730, AT2G41680	1313	15	18499	7.51419	0.0360383	0.0010795	0.00103191
GOTERM_BP_DIRECT	GO:0000103~sulfate assimilation	13	0.742433	0.000182923	AT4G03520, AT3G06730, AT3G22890, AT2G14750, AT5G16400, AT3G02730, AT1G50320, AT4G39940, AT5G61440, AT1G43560, AT1G03680, AT4G14680, AT1G76080	1313	51	18499	3.59134	0.177177	0.00557131	0.00532567
GOTERM_BP_DIRECT	GO:0006979~response to oxidative stress	39	2.2273	0.000195237	AT4G25100, AT4G04840, AT5G40150, AT1G63460, AT2G25080, AT3G28200, AT5G64100, AT4G21840, AT5G64120, AT1G32220, AT2G39460, AT3G55280, AT4G11010, AT5G07460, AT4G30170, AT1G49570, AT3G62030, AT1G53670, AT3G16670, AT3G03190, AT4G11290, AT4G39640, AT4G04830, AT4G03520, AT3G01190, AT5G43750, AT5G59080, AT5G20250, AT1G05250, AT4G21850, AT2G37130, AT5G17820, AT2G44240, AT2G21640, AT1G27330, AT1G03680, AT1…	1313	291	18499	1.88823	0.187909	0.00578119	0.0055263
GOTERM_BP_DIRECT	GO:0009637~response to blue light	13	0.742433	0.00022263	AT3G08940, AT3G27690, AT3G54890, AT1G29920, AT1G19150, AT4G10340, AT1G67090, AT5G38420, AT5G38410, AT5G38430, AT2G05100, AT5G01530, AT1G29910	1313	52	18499	3.52228	0.211285	0.00641415	0.00613135
GOTERM_BP_DIRECT	GO:0010206~photosystem II repair	7	0.399772	0.000230008	AT1G03600, AT2G47940, AT4G18370, AT5G39830, AT1G54780, AT1G75690, AT1G05385	1313	14	18499	7.04455	0.217465	0.00645233	0.00616785
GOTERM_BP_DIRECT	GO:0006457~protein folding	38	2.17019	0.00032543	AT3G01480, AT3G06730, AT4G26555, AT1G20810, AT1G68730, AT2G16600, AT2G30695, AT5G17710, AT5G16400, AT3G02730, AT1G50320, AT3G62030, AT5G13120, AT1G74070, AT1G36390, AT4G34870, AT2G47440, AT3G15520, AT1G04980, AT2G44650, AT5G20720, AT2G43560, AT2G07340, AT4G03520, AT5G16650, AT5G48580, AT1G73655, AT4G09350, AT4G39710, AT1G18170, AT3G10060, AT4G36040, AT5G61440, AT1G43560, AT5G35100, AT1G03680, AT1…	1313	288	18499	1.85898	0.29317	0.00889509	0.00850291
GOTERM_BP_DIRECT	GO:0009734~auxin-activated signaling pathway	28	1.59909	0.000420481	AT1G12110, AT4G02520, AT5G18020, AT1G29450, AT4G38850, AT1G75500, AT5G63310, AT1G29440, AT2G01420, AT1G04240, AT5G01240, AT5G12050, AT3G48360, AT5G18050, AT5G18030, AT2G17800, AT2G38120, AT5G65980, AT1G69160, AT2G42580, AT1G29510, AT2G01950, AT1G29430, AT1G04250, AT2G22670, AT5G18080, AT4G14550, AT5G18060	1313	190	18499	2.07629	0.361304	0.0112058	0.0107118
GOTERM_BP_DIRECT	GO:0034599~cellular response to oxidative stress	14	0.799543	0.000472192	AT4G03520, AT3G06730, AT5G16400, AT4G09010, AT3G02730, AT1G50320, AT5G07460, AT5G57345, AT2G41090, AT5G61440, AT1G43560, AT1G03680, AT1G76080, AT1G77490	1313	64	18499	3.08199	0.395574	0.012277	0.0117357
GOTERM_BP_DIRECT	GO:0009642~response to light intensity	6	0.342661	0.000572858	AT4G25100, AT3G62030, AT1G34000, AT1G10522, AT5G16400, AT3G02730	1313	11	18499	7.68497	0.457106	0.0145397	0.0138986
GOTERM_BP_DIRECT	GO:0019761~glucosinolate biosynthetic process	10	0.571102	0.000722154	AT3G19710, AT4G13770, AT2G22330, AT1G24100, AT1G18590, AT4G03060, AT5G14200, AT3G58990, AT2G43100, AT4G12030	1313	36	18499	3.91364	0.537031	0.0175477	0.016774
GOTERM_BP_DIRECT	GO:0009645~response to low light intensity stimulus	5	0.285551	0.000740755	AT1G61520, AT3G61470, AT3G54890, AT1G45474, AT3G47470	1313	7	18499	10.0636	0.546127	0.0175477	0.016774
GOTERM_BP_DIRECT	GO:0042549~photosystem II stabilization	5	0.285551	0.000740755	AT5G01920, AT1G71500, AT5G66570, AT3G50820, AT2G30570	1313	7	18499	10.0636	0.546127	0.0175477	0.016774
GOTERM_BP_DIRECT	GO:0006783~heme biosynthetic process	6	0.342661	0.000924832	AT2G40490, AT1G69740, AT3G21200, AT1G58290, AT5G08280, AT3G14930	1313	12	18499	7.04455	0.627056	0.021432	0.020487
GOTERM_BP_DIRECT	GO:0009644~response to high light intensity	12	0.685323	0.0014442	AT1G61520, AT3G61470, AT3G54890, AT1G45474, AT4G34190, AT2G05620, AT5G02120, AT2G39460, AT3G47470, AT2G47450, AT5G54270, AT3G55280	1313	55	18499	3.07399	0.785755	0.0327558	0.0313116
GOTERM_BP_DIRECT	GO:0019684~photosynthesis, light reaction	7	0.399772	0.00205253	AT1G06680, AT5G08410, AT4G12800, AT5G52100, AT3G01440, AT5G66570, AT3G50820	1313	20	18499	4.93119	0.88811	0.0455832	0.0435734
GOTERM_BP_DIRECT	GO:0006949~syncytium formation	6	0.342661	0.00293088	AT2G39700, AT3G55500, AT2G40610, AT1G69530, AT2G28950, AT2G37640	1313	15	18499	5.63564	0.956234	0.0637617	0.0609504
GOTERM_BP_DIRECT	GO:0010233~phloem transport	5	0.285551	0.00373876	AT2G01950, AT1G56430, AT5G04950, AT1G14920, AT3G09070	1313	10	18499	7.04455	0.981555	0.0797103	0.0761959
GOTERM_BP_DIRECT	GO:0030091~protein repair	6	0.342661	0.00401667	AT4G04830, AT4G04840, AT5G07460, AT1G53670, AT4G21850, AT4G21840	1313	16	18499	5.28342	0.9863	0.0825912	0.0789498
GOTERM_BP_DIRECT	GO:0006633~fatty acid biosynthetic process	19	1.08509	0.00402884	AT5G16390, AT1G62640, AT5G42650, AT1G68530, AT4G25050, AT5G21170, AT3G22400, AT1G65290, AT5G05580, AT1G54630, AT1G25450, AT2G28630, AT5G10160, AT1G14290, AT5G35360, AT5G04530, AT2G44620, AT3G15850, AT2G22230	1313	128	18499	2.09135	0.986478	0.0825912	0.0789498
GOTERM_BP_DIRECT	GO:0006662~glycerol ether metabolic process	9	0.513992	0.00451501	AT1G50320, AT4G03520, AT3G06730, AT5G61440, AT1G43560, AT1G03680, AT5G16400, AT1G76080, AT3G02730	1313	38	18499	3.33689	0.991965	0.0908114	0.0868075
GOTERM_BP_DIRECT	GO:0009664~plant-type cell wall organization	15	0.856653	0.0047305	AT3G55500, AT2G39700, AT2G40610, AT3G01190, AT1G05250, AT2G37130, AT5G64100, AT1G69530, AT5G17820, AT5G64120, AT2G37640, AT1G20190, AT3G29030, AT4G11290, AT2G28950	1313	91	18499	2.32238	0.993621	0.0933836	0.0892663
GOTERM_BP_DIRECT	GO:0019344~cysteine biosynthetic process	6	0.342661	0.00536201	AT4G39940, AT5G28030, AT5G28020, AT3G62030, AT2G14750, AT2G43750	1313	17	18499	4.97263	0.996757	0.103926	0.0993435
GOTERM_BP_DIRECT	GO:0009750~response to fructose	6	0.342661	0.00699689	AT1G29920, AT1G74670, AT3G16690, AT1G43670, AT4G15920, AT1G29910	1313	18	18499	4.69637	0.999439	0.133191	0.127318
GOTERM_BP_DIRECT	GO:0009831~plant-type cell wall modification involved in multidimensional cell growth	7	0.399772	0.00845888	AT2G39700, AT3G55500, AT1G20190, AT2G40610, AT3G29030, AT2G28950, AT2G37640	1313	26	18499	3.79322	0.999883	0.158196	0.151221
GOTERM_BP_DIRECT	GO:0009741~response to brassinosteroid	8	0.456882	0.0087791	AT4G02330, AT3G50660, AT2G40400, AT1G13260, AT1G75750, AT5G39860, AT5G26230, AT4G08950	1313	34	18499	3.31508	0.999917	0.160739	0.153652
GOTERM_BP_DIRECT	GO:0008652~cellular amino acid biosynthetic process	12	0.685323	0.00889642	AT3G54640, AT4G39940, AT1G75500, AT5G28030, AT5G14060, AT3G49680, AT5G28020, AT3G10050, AT3G58610, AT2G14750, AT3G20390, AT2G43750	1313	69	18499	2.45028	0.999927	0.160739	0.153652
GOTERM_BP_DIRECT	GO:0006810~transport	38	2.17019	0.00936941	AT5G21430, AT1G15980, AT1G64770, AT3G21390, AT3G53420, AT1G14150, AT1G57980, AT5G14100, AT2G37460, AT4G23400, AT3G26520, AT3G01440, AT1G18730, AT1G75500, AT2G39470, AT2G37170, AT3G16250, AT5G13120, AT4G39460, AT3G28070, AT3G28130, AT5G43750, AT3G51670, AT2G16850, AT5G17400, AT5G47450, AT3G56160, AT4G09350, AT4G39710, AT1G70260, AT1G70760, AT3G16240, AT3G61430, AT3G28080, AT4G17340, AT5G37660, AT5…	1313	349	18499	1.53406	0.999956	0.166463	0.159124
GOTERM_BP_DIRECT	GO:0042744~hydrogen peroxide catabolic process	14	0.799543	0.00980082	AT5G40150, AT3G01190, AT3G28200, AT1G05250, AT2G37130, AT5G64100, AT5G17820, AT5G64120, AT4G09010, AT1G49570, AT4G30170, AT4G11290, AT2G41680, AT1G77490	1313	89	18499	2.21626	0.999972	0.171273	0.163722
GOTERM_BP_DIRECT	GO:0006096~glycolytic process	12	0.685323	0.0109829	AT4G26530, AT4G26520, AT2G21330, AT1G34430, AT3G26650, AT3G12780, AT2G21170, AT1G12900, AT3G25860, AT1G42970, AT1G56190, AT4G38970	1313	71	18499	2.38126	0.999992	0.188835	0.180509
GOTERM_BP_DIRECT	GO:0009082~branched-chain amino acid biosynthetic process	6	0.342661	0.0112495	AT3G49680, AT3G58610, AT5G14200, AT3G20390, AT3G58990, AT2G43100	1313	20	18499	4.22673	0.999994	0.190348	0.181956
GOTERM_BP_DIRECT	GO:0009828~plant-type cell wall loosening	8	0.456882	0.0120432	AT2G39700, AT3G55500, AT1G20190, AT2G40610, AT1G69530, AT3G29030, AT2G28950, AT2G37640	1313	36	18499	3.13091	0.999998	0.200594	0.19175
GOTERM_BP_DIRECT	GO:0009992~cellular water homeostasis	8	0.456882	0.0139675	AT2G37170, AT3G53420, AT3G16240, AT3G61430, AT2G16850, AT4G17340, AT4G23400, AT5G47450	1313	37	18499	3.04629	1	0.222093	0.212301
GOTERM_BP_DIRECT	GO:0009097~isoleucine biosynthetic process	5	0.285551	0.014183	AT3G49680, AT3G10050, AT3G58610, AT3G20390, AT1G14810	1313	14	18499	5.03182	1	0.222093	0.212301
GOTERM_BP_DIRECT	GO:0080151~positive regulation of salicylic acid mediated signaling pathway	3	0.171331	0.0143675	AT3G52430, AT2G04450, AT4G03110	1313	3	18499	14.0891	1	0.222093	0.212301
GOTERM_BP_DIRECT	GO:0009769~photosynthesis, light harvesting in photosystem II	3	0.171331	0.0143675	AT2G34420, AT2G34430, AT5G54270	1313	3	18499	14.0891	1	0.222093	0.212301
GOTERM_BP_DIRECT	GO:0016117~carotenoid biosynthetic process	7	0.399772	0.0145578	AT1G63970, AT3G11945, AT1G57770, AT3G10230, AT4G36810, AT4G15110, AT5G57030	1313	29	18499	3.40082	1	0.222093	0.212301
GOTERM_BP_DIRECT	GO:0009733~response to auxin	32	1.82753	0.0146275	AT5G18020, AT1G29450, AT5G15310, AT3G03820, AT4G38850, AT2G21210, AT4G34790, AT5G13220, AT1G29440, AT1G72430, AT1G04240, AT3G48360, AT5G18050, AT4G34770, AT5G18030, AT3G01130, AT5G19140, AT2G38120, AT1G31340, AT5G65980, AT3G03850, AT4G38840, AT1G29510, AT1G29430, AT1G04250, AT4G37610, AT4G34760, AT2G22670, AT5G18080, AT4G14550, AT5G18060, AT4G38860	1313	290	18499	1.55466	1	0.222093	0.212301
GOTERM_BP_DIRECT	GO:0015977~carbon fixation	4	0.228441	0.015209	AT1G67090, AT5G38420, AT5G38410, AT5G38430	1313	8	18499	7.04455	1	0.222093	0.212301
GOTERM_BP_DIRECT	GO:0019288~isopentenyl diphosphate biosynthetic process, methylerythritol 4-phosphate pathway	4	0.228441	0.015209	AT1G63970, AT2G02500, AT2G26930, AT4G15560	1313	8	18499	7.04455	1	0.222093	0.212301
GOTERM_BP_DIRECT	GO:0070814~hydrogen sulfide biosynthetic process	4	0.228441	0.015209	AT4G39940, AT3G22890, AT2G14750, AT4G14680	1313	8	18499	7.04455	1	0.222093	0.212301
GOTERM_BP_DIRECT	GO:0006040~amino sugar metabolic process	5	0.285551	0.0182747	AT3G47540, AT2G43610, AT1G02360, AT4G01700, AT3G04720	1313	15	18499	4.69637	1	0.263254	0.251647
GOTERM_BP_DIRECT	GO:0006869~lipid transport	19	1.08509	0.0196754	AT2G13820, AT4G00165, AT5G48485, AT2G10940, AT5G48490, AT1G31812, AT5G55460, AT3G43720, AT2G15050, AT3G20320, AT5G55450, AT2G44290, AT2G45180, AT3G51600, AT1G12090, AT5G05960, AT4G12480, AT1G62500, AT4G12490	1313	150	18499	1.78462	1	0.279653	0.267323
GOTERM_BP_DIRECT	GO:0042274~ribosomal small subunit biogenesis	5	0.285551	0.0230273	AT3G53890, AT3G02560, AT5G27700, AT4G31700, AT1G48830	1313	16	18499	4.40285	1	0.322989	0.308748
GOTERM_BP_DIRECT	GO:0030163~protein catabolic process	15	0.856653	0.027003	AT5G19120, AT3G54400, AT3G51330, AT3G61820, AT1G66180, AT3G25700, AT3G20015, AT5G07030, AT2G47940, AT5G10760, AT3G52500, AT1G03230, AT1G09750, AT3G12700, AT1G01300	1313	112	18499	1.88693	1	0.351736	0.336227
GOTERM_BP_DIRECT	GO:0006334~nucleosome assembly	10	0.571102	0.0272463	AT3G45930, AT3G27360, AT3G53730, AT1G07790, AT5G22880, AT3G45980, AT5G10390, AT1G09200, AT5G10400, AT5G65360	1313	61	18499	2.30969	1	0.351736	0.336227
GOTERM_BP_DIRECT	GO:0030388~fructose 1,6-bisphosphate metabolic process	3	0.171331	0.0273865	AT1G43670, AT3G54050, AT3G55800	1313	4	18499	10.5668	1	0.351736	0.336227
GOTERM_BP_DIRECT	GO:0000967~rRNA 5'-end processing	3	0.171331	0.0273865	AT1G55140, AT3G13740, AT1G12244	1313	4	18499	10.5668	1	0.351736	0.336227
GOTERM_BP_DIRECT	GO:0090391~granum assembly	3	0.171331	0.0273865	AT1G74730, AT1G50900, AT5G08050	1313	4	18499	10.5668	1	0.351736	0.336227
GOTERM_BP_DIRECT	GO:0016572~histone phosphorylation	3	0.171331	0.0273865	AT4G32830, AT1G76540, AT2G25880	1313	4	18499	10.5668	1	0.351736	0.336227
GOTERM_BP_DIRECT	GO:0001887~selenium compound metabolic process	3	0.171331	0.0273865	AT1G08490, AT3G01120, AT3G22890	1313	4	18499	10.5668	1	0.351736	0.336227
GOTERM_BP_DIRECT	GO:0009089~lysine biosynthetic process via diaminopimelate	5	0.285551	0.0284628	AT5G14060, AT2G44040, AT5G52100, AT3G59890, AT1G14810	1313	17	18499	4.14386	1	0.361207	0.345281
GOTERM_BP_DIRECT	GO:0009744~response to sucrose	9	0.513992	0.0290191	AT1G74670, AT3G26650, AT3G16690, AT3G13450, AT4G01900, AT3G62410, AT5G21170, AT1G16880, AT1G42970	1313	52	18499	2.4385	1	0.363933	0.347887
GOTERM_BP_DIRECT	GO:0002229~defense response to oomycetes	7	0.399772	0.0305314	AT2G22330, AT2G48070, AT5G24660, AT5G60270, AT5G11270, AT3G23550, AT4G24460	1313	34	18499	2.9007	1	0.378197	0.361523
GOTERM_BP_DIRECT	GO:0009826~unidimensional cell growth	15	0.856653	0.030866	AT3G55500, AT2G39700, AT3G50660, AT2G40610, AT1G68530, AT1G69530, AT2G18300, AT2G37640, AT3G54180, AT1G75500, AT1G20190, AT1G75750, AT5G39860, AT3G29030, AT2G28950	1313	114	18499	1.85383	1	0.378197	0.361523
GOTERM_BP_DIRECT	GO:0016998~cell wall macromolecule catabolic process	6	0.342661	0.0335847	AT3G44990, AT3G47540, AT2G43610, AT1G02360, AT4G01700, AT2G36870	1313	26	18499	3.25133	1	0.406833	0.388896
GOTERM_BP_DIRECT	GO:0009682~induced systemic resistance	5	0.285551	0.034596	AT2G22330, AT5G07690, AT5G11270, AT4G12480, AT4G18760	1313	18	18499	3.91364	1	0.411163	0.393035
GOTERM_BP_DIRECT	GO:0000027~ribosomal large subunit assembly	7	0.399772	0.0347136	AT3G58700, AT4G01310, AT5G45775, AT1G32990, AT2G39460, AT4G18730, AT3G55280	1313	35	18499	2.81782	1	0.411163	0.393035
GOTERM_BP_DIRECT	GO:0006833~water transport	4	0.228441	0.038195	AT2G37170, AT3G53420, AT3G16240, AT3G61430	1313	11	18499	5.12331	1	0.447427	0.4277
GOTERM_BP_DIRECT	GO:0051707~response to other organism	9	0.513992	0.0390218	AT4G38660, AT5G55450, AT1G18250, AT1G73620, AT3G52430, AT1G75040, AT5G57170, AT5G01650, AT2G04450	1313	55	18499	2.30549	1	0.452144	0.432209
GOTERM_BP_DIRECT	GO:0005975~carbohydrate metabolic process	38	2.17019	0.0430013	AT3G02570, AT1G60590, AT1G12230, AT1G60270, AT1G64770, AT3G06770, AT3G07320, AT4G23820, AT4G23500, AT3G55260, AT4G29360, AT5G21170, AT2G36870, AT3G57260, AT1G67280, AT3G62110, AT5G61410, AT1G26570, AT1G02360, AT5G40610, AT1G22650, AT3G55800, AT1G35580, AT5G20250, AT4G34700, AT1G65590, AT5G66530, AT5G64570, AT3G61490, AT1G53240, AT3G47540, AT4G30440, AT3G13750, AT4G01700, AT5G42720, AT3G12700, AT2…	1313	390	18499	1.37278	1	0.462413	0.442025
GOTERM_BP_DIRECT	GO:0006407~rRNA export from nucleus	3	0.171331	0.0435158	AT3G10090, AT5G03850, AT5G64140	1313	5	18499	8.45347	1	0.462413	0.442025
GOTERM_BP_DIRECT	GO:0033014~tetrapyrrole biosynthetic process	3	0.171331	0.0435158	AT3G48730, AT3G21200, AT1G03475	1313	5	18499	8.45347	1	0.462413	0.442025
GOTERM_BP_DIRECT	GO:0033591~response to L-ascorbic acid	3	0.171331	0.0435158	AT3G02570, AT1G22500, AT1G66180	1313	5	18499	8.45347	1	0.462413	0.442025
GOTERM_BP_DIRECT	GO:0006220~pyrimidine nucleotide metabolic process	3	0.171331	0.0435158	AT4G11010, AT5G63310, AT4G09320	1313	5	18499	8.45347	1	0.462413	0.442025
GOTERM_BP_DIRECT	GO:0080158~chloroplast ribulose bisphosphate carboxylase complex biogenesis	3	0.171331	0.0435158	AT1G67090, AT5G38410, AT3G56910	1313	5	18499	8.45347	1	0.462413	0.442025
GOTERM_BP_DIRECT	GO:0019877~diaminopimelate biosynthetic process	3	0.171331	0.0435158	AT2G44040, AT5G52100, AT3G59890	1313	5	18499	8.45347	1	0.462413	0.442025
GOTERM_BP_DIRECT	GO:0006000~fructose metabolic process	3	0.171331	0.0435158	AT1G43670, AT3G54050, AT3G55800	1313	5	18499	8.45347	1	0.462413	0.442025
GOTERM_BP_DIRECT	GO:0046686~response to cadmium ion	34	1.94175	0.0441105	AT4G25100, AT4G02520, AT3G02570, AT1G63940, AT3G58610, AT5G15310, AT1G74910, AT2G17630, AT1G11860, AT3G21950, AT5G35630, AT2G21330, AT1G75040, AT2G33800, AT3G20390, AT2G29550, AT5G20720, AT2G23350, AT4G38970, AT3G14930, AT3G57610, AT5G23120, AT3G22890, AT2G32080, AT1G62480, AT4G09320, AT4G24460, AT1G15930, AT3G12780, AT5G09650, AT1G53240, AT1G42970, AT2G43750, AT1G56190	1313	342	18499	1.40067	1	0.462413	0.442025
GOTERM_BP_DIRECT	GO:0034220~ion transmembrane transport	6	0.342661	0.0446796	AT2G37170, AT3G53420, AT3G61430, AT2G16850, AT4G17340, AT4G23400	1313	28	18499	3.01909	1	0.462413	0.442025
GOTERM_BP_DIRECT	GO:0042273~ribosomal large subunit biogenesis	6	0.342661	0.0446796	AT2G20450, AT1G07070, AT5G67510, AT3G55750, AT1G41880, AT1G74270	1313	28	18499	3.01909	1	0.462413	0.442025
GOTERM_BP_DIRECT	GO:0046620~regulation of organ growth	4	0.228441	0.0483069	AT1G29510, AT1G29430, AT1G29440, AT1G29450	1313	12	18499	4.69637	1	0.495146	0.473315
GOTERM_BP_DIRECT	GO:0032543~mitochondrial translation	5	0.285551	0.0489812	AT5G38290, AT3G25660, AT1G18440, AT4G34620, AT4G32915	1313	20	18499	3.52228	1	0.497275	0.475351
GOTERM_BP_DIRECT	GO:0006636~unsaturated fatty acid biosynthetic process	5	0.285551	0.0572308	AT5G05580, AT1G06080, AT1G06360, AT3G15850, AT2G29980	1313	21	18499	3.35455	1	0.570169	0.54503
GOTERM_BP_DIRECT	GO:0022900~electron transport chain	5	0.285551	0.0572308	AT2G02510, AT1G32550, AT1G60950, AT4G14890, AT1G10960	1313	21	18499	3.35455	1	0.570169	0.54503
GOTERM_BP_DIRECT	GO:0015976~carbon utilization	3	0.171331	0.0622493	AT1G70410, AT3G01500, AT5G14740	1313	6	18499	7.04455	1	0.587236	0.561345
GOTERM_BP_DIRECT	GO:0006228~UTP biosynthetic process	3	0.171331	0.0622493	AT4G11010, AT5G63310, AT4G09320	1313	6	18499	7.04455	1	0.587236	0.561345
GOTERM_BP_DIRECT	GO:0019676~ammonia assimilation cycle	3	0.171331	0.0622493	AT5G35630, AT5G64290, AT5G12860	1313	6	18499	7.04455	1	0.587236	0.561345
GOTERM_BP_DIRECT	GO:0006165~nucleoside diphosphate phosphorylation	3	0.171331	0.0622493	AT4G11010, AT5G63310, AT4G09320	1313	6	18499	7.04455	1	0.587236	0.561345
GOTERM_BP_DIRECT	GO:0006241~CTP biosynthetic process	3	0.171331	0.0622493	AT4G11010, AT5G63310, AT4G09320	1313	6	18499	7.04455	1	0.587236	0.561345
GOTERM_BP_DIRECT	GO:0007052~mitotic spindle organization	3	0.171331	0.0622493	AT4G32830, AT2G25880, AT4G09550	1313	6	18499	7.04455	1	0.587236	0.561345
GOTERM_BP_DIRECT	GO:0010167~response to nitrate	5	0.285551	0.0661741	AT1G12110, AT2G15620, AT5G40890, AT1G08090, AT3G48360	1313	22	18499	3.20207	1	0.613405	0.58636
GOTERM_BP_DIRECT	GO:0009098~leucine biosynthetic process	5	0.285551	0.0661741	AT3G19710, AT3G49680, AT5G14200, AT3G58990, AT2G43100	1313	22	18499	3.20207	1	0.613405	0.58636
GOTERM_BP_DIRECT	GO:0000462~maturation of SSU-rRNA from tricistronic rRNA transcript (SSU-rRNA, 5.8S rRNA, LSU-rRNA)	7	0.399772	0.0673877	AT1G74970, AT3G04920, AT2G36160, AT5G20290, AT2G09990, AT5G28060, AT3G11510	1313	41	18499	2.40546	1	0.61927	0.591966
GOTERM_BP_DIRECT	GO:0006094~gluconeogenesis	4	0.228441	0.0719635	AT1G43670, AT3G54050, AT2G21170, AT3G55800	1313	14	18499	4.02546	1	0.644648	0.616225
GOTERM_BP_DIRECT	GO:0006353~DNA-templated transcription, termination	4	0.228441	0.0719635	AT4G38160, AT4G18740, AT5G54180, AT2G03050	1313	14	18499	4.02546	1	0.644648	0.616225
GOTERM_BP_DIRECT	GO:0010205~photoinhibition	4	0.228441	0.0719635	AT1G67740, AT3G15850, AT5G66570, AT3G50820	1313	14	18499	4.02546	1	0.644648	0.616225
GOTERM_BP_DIRECT	GO:0007623~circadian rhythm	12	0.685323	0.0819187	AT4G25100, AT3G63140, AT1G10470, AT5G56860, AT1G09340, AT4G15920, AT3G22231, AT3G48100, AT5G02120, AT5G12050, AT3G48360, AT3G57040	1313	97	18499	1.74298	1	0.703365	0.672354
GOTERM_BP_DIRECT	GO:0010236~plastoquinone biosynthetic process	3	0.171331	0.083137	AT3G11945, AT3G63410, AT1G60600	1313	7	18499	6.03819	1	0.703365	0.672354
GOTERM_BP_DIRECT	GO:0009052~pentose-phosphate shunt, non-oxidative branch	3	0.171331	0.083137	AT5G61410, AT3G04790, AT2G01290	1313	7	18499	6.03819	1	0.703365	0.672354
GOTERM_BP_DIRECT	GO:0051085~chaperone mediated protein folding requiring cofactor	3	0.171331	0.083137	AT3G60210, AT2G44650, AT5G20720	1313	7	18499	6.03819	1	0.703365	0.672354
GOTERM_BP_DIRECT	GO:0006986~response to unfolded protein	3	0.171331	0.083137	AT3G60210, AT2G44650, AT5G20720	1313	7	18499	6.03819	1	0.703365	0.672354
GOTERM_BP_DIRECT	GO:0006163~purine nucleotide metabolic process	3	0.171331	0.083137	AT4G11010, AT5G63310, AT4G09320	1313	7	18499	6.03819	1	0.703365	0.672354
GOTERM_BP_DIRECT	GO:0009142~nucleoside triphosphate biosynthetic process	3	0.171331	0.083137	AT4G11010, AT5G63310, AT4G09320	1313	7	18499	6.03819	1	0.703365	0.672354
GOTERM_BP_DIRECT	GO:0009641~shade avoidance	4	0.228441	0.0853857	AT2G44910, AT1G73870, AT4G25260, AT2G42870	1313	15	18499	3.7571	1	0.716702	0.685103
GOTERM_BP_DIRECT	GO:0009926~auxin polar transport	8	0.456882	0.0996768	AT3G01130, AT1G29510, AT1G29430, AT1G29440, AT2G01420, AT1G29450, AT2G38120, AT5G65980	1313	56	18499	2.01273	1	0.830121	0.793521

## Sheet: Cluster 1 CC
Category	Term	Count	%	PValue	Genes	List Total	Pop Hits	Pop Total	Fold Enrichment	Bonferroni	Benjamini	FDR
GOTERM_CC_DIRECT	GO:0009507~chloroplast	708	40.434	1.06356e-171	AT1G08490, AT4G27600, AT5G14060, AT3G52150, AT1G09340, AT3G54210, AT1G59960, AT5G19750, AT5G42650, AT2G17972, AT1G50900, AT3G20680, AT5G62140, AT1G14810, AT4G01690, AT1G29070, AT5G26280, AT2G37220, AT4G11010, AT4G39940, AT5G05580, AT1G19150, AT1G02820, AT1G18060, AT2G05620, AT2G27530, AT2G04530, AT1G60950, AT1G20010, AT3G12930, AT2G02590, AT4G13670, AT5G20500, AT4G38970, AT2G24020, AT1G11790, AT4…	1654	3855	25147	2.79228	2.64826e-169	2.64826e-169	2.18029e-169
GOTERM_CC_DIRECT	GO:0009570~chloroplast stroma	242	13.8207	2.00964e-118	AT1G08490, AT3G01480, AT5G14060, AT3G01120, AT3G52150, AT1G09340, AT3G54210, AT1G50900, AT5G14740, AT1G14810, AT2G37220, AT2G47940, AT1G60950, AT1G20010, AT3G12930, AT2G43100, AT1G58080, AT2G42130, AT1G03475, AT4G38970, AT2G24020, AT4G02530, AT1G11790, AT3G57610, AT3G26650, AT3G52960, AT1G17650, AT1G11430, AT3G58140, AT3G23700, AT2G13360, AT1G52510, AT3G56090, AT3G13470, AT5G52100, AT5G45930, AT3…	1654	653	25147	5.63447	5.00401e-116	2.502e-116	2.05988e-116
GOTERM_CC_DIRECT	GO:0009579~thylakoid	142	8.10965	3.97468e-117	AT1G64510, AT3G01480, AT3G52150, AT1G61520, AT2G05070, AT5G52970, AT5G42650, AT2G37220, AT5G64040, AT1G78630, AT5G38420, AT5G13120, AT1G54780, AT3G20390, AT1G76450, AT2G05100, AT3G15520, AT3G47470, AT3G56910, AT2G42130, AT4G38970, AT1G79040, AT4G02530, AT3G47070, AT4G02770, AT3G52960, AT4G28660, AT5G66570, AT4G39710, AT5G13410, AT1G76100, AT3G12780, AT5G38410, AT1G52230, AT1G44575, AT1G56190, AT3…	1654	206	25147	10.4803	9.89695e-115	3.29898e-115	2.71603e-115
GOTERM_CC_DIRECT	GO:0009535~chloroplast thylakoid membrane	192	10.9652	4.41097e-116	AT1G64510, AT3G01480, AT5G21430, AT1G15980, AT3G52150, AT1G61520, AT2G05070, AT2G10940, AT1G67740, AT2G25080, AT5G42650, AT1G50900, AT2G17972, AT5G14740, AT1G18730, AT2G37220, AT5G64040, AT1G19150, AT2G47940, AT5G13120, AT2G05620, AT5G38660, AT1G54780, AT5G36120, AT1G76450, AT2G05100, AT5G05740, AT3G15520, AT3G47470, AT1G42960, AT3G56910, AT4G13670, AT1G73060, AT2G24020, AT1G79040, AT4G02530, AT3…	1654	407	25147	7.17228	1.09833e-113	2.74583e-114	2.26062e-114
GOTERM_CC_DIRECT	GO:0009534~chloroplast thylakoid	136	7.76699	3.71005e-108	AT3G01480, AT1G15980, AT1G61520, AT2G05070, AT5G42650, AT5G16400, AT3G57560, AT4G01690, AT3G02730, AT2G37220, AT5G64040, AT5G13120, AT2G05620, AT5G38660, AT1G54780, AT1G08520, AT3G15520, AT3G47470, AT5G54190, AT1G21500, AT2G42130, AT4G13670, AT1G79040, AT4G02530, AT3G47070, AT4G02770, AT1G56500, AT5G23040, AT5G66570, AT4G28025, AT1G79850, AT1G52230, AT1G44575, AT2G22230, AT5G17170, AT3G50820, AT1…	1654	206	25147	10.0374	9.23803e-106	1.84761e-106	1.52112e-106
GOTERM_CC_DIRECT	GO:0009941~chloroplast envelope	207	11.8218	2.01266e-103	AT3G52150, AT2G05070, AT1G09340, AT5G19750, AT5G42650, AT3G54210, AT1G50900, AT5G14740, AT4G01690, AT2G37220, AT5G05580, AT1G19150, AT2G47940, AT3G47470, AT1G42960, AT5G54190, AT4G13670, AT4G38970, AT2G24020, AT4G02530, AT4G02770, AT3G24590, AT3G26650, AT3G52960, AT1G11430, AT1G52510, AT3G20320, AT3G56090, AT3G02900, AT3G13470, AT3G61430, AT3G54900, AT4G01310, AT5G46110, AT5G26820, AT5G17670, AT1…	1654	543	25147	5.7959	5.01151e-101	8.35252e-102	6.87657e-102
GOTERM_CC_DIRECT	GO:0005840~ribosome	141	8.05254	1.41035e-71	AT1G64510, AT3G23390, AT1G57660, AT3G05560, AT1G09340, AT3G54210, AT4G31700, AT5G07090, AT4G26230, AT1G29070, AT5G61170, AT2G43460, AT1G77940, AT1G78630, AT2G05220, AT3G56910, AT2G40590, AT1G74270, AT3G58700, AT2G04390, AT3G53890, AT5G45775, AT3G04920, AT1G32990, AT5G20290, AT2G32060, AT3G06700, AT3G04400, AT3G23700, AT5G28060, AT2G18020, AT2G20450, AT1G26880, AT1G79850, AT5G03850, AT4G01310, AT2…	1654	360	25147	5.9548	3.51176e-69	5.0168e-70	4.1303e-70
GOTERM_CC_DIRECT	GO:0009543~chloroplast thylakoid lumen	56	3.19817	2.85106e-46	AT3G01480, AT5G45680, AT1G20810, AT4G26555, AT4G18370, AT4G24930, AT5G52970, AT3G21055, AT3G01440, AT5G45040, AT4G09010, AT5G64040, AT4G11010, AT4G05180, AT3G60370, AT5G39830, AT5G13120, AT1G54780, AT1G74070, AT1G76450, AT3G15520, AT4G02530, AT5G23120, AT2G40400, AT5G66570, AT4G39710, AT5G13410, AT1G76100, AT2G44920, AT1G20340, AT3G26060, AT3G50820, AT4G21280, AT3G56650, AT1G12250, AT1G14150, AT2…	1654	80	25147	10.6426	7.09914e-44	8.87392e-45	7.30584e-45
GOTERM_CC_DIRECT	GO:0022626~cytosolic ribosome	80	4.56882	1.59438e-40	AT3G05560, AT5G67510, AT5G22440, AT4G31700, AT5G07090, AT3G59540, AT1G11860, AT5G61170, AT2G43460, AT5G35630, AT1G77940, AT3G62030, AT5G38420, AT5G52650, AT2G27530, AT3G58700, AT3G53890, AT5G45775, AT3G55750, AT3G04920, AT1G32990, AT5G20290, AT2G32060, AT3G24830, AT4G29430, AT5G28060, AT5G59850, AT2G18020, AT2G27720, AT3G61110, AT5G38410, AT3G13470, AT5G03850, AT4G15000, AT5G02960, AT2G09990, AT4…	1654	204	25147	5.96225	3.97002e-38	4.41113e-39	3.63165e-39
GOTERM_CC_DIRECT	GO:0022625~cytosolic large ribosomal subunit	61	3.48372	5.36101e-30	AT3G23390, AT3G52590, AT1G57660, AT3G05560, AT5G67510, AT4G31985, AT5G22440, AT3G59540, AT4G26230, AT2G43460, AT4G14320, AT1G77940, AT1G78630, AT2G27530, AT3G11120, AT1G74270, AT3G58700, AT3G08520, AT1G07070, AT5G45775, AT4G17390, AT1G04480, AT3G55750, AT1G32990, AT3G06700, AT3G04400, AT3G24830, AT2G18020, AT2G20450, AT2G27720, AT5G60670, AT1G26880, AT4G15000, AT3G63490, AT4G01310, AT2G37600, AT3…	1654	161	25147	5.76043	1.33489e-27	1.33489e-28	1.09901e-28
GOTERM_CC_DIRECT	GO:0031977~thylakoid lumen	36	2.05597	7.3833e-30	AT3G01480, AT5G45680, AT1G20810, AT4G21280, AT3G56650, AT4G18370, AT4G24930, AT5G52970, AT4G09010, AT1G67280, AT4G15510, AT4G05180, AT1G67090, AT2G21330, AT3G62030, AT3G60370, AT5G39830, AT5G13120, AT1G54780, AT1G76450, AT3G15520, AT2G43560, AT4G02530, AT5G66190, AT5G23120, AT1G06680, AT3G55330, AT5G66570, AT5G53490, AT5G13410, AT5G11450, AT1G76100, AT5G35100, AT2G44920, AT1G20340, AT3G50820	1654	51	25147	10.7321	1.83844e-27	1.67131e-28	1.37598e-28
GOTERM_CC_DIRECT	GO:0010287~plastoglobule	41	2.34152	9.48558e-28	AT2G34430, AT3G27690, AT1G61520, AT2G05070, AT3G54890, AT1G09340, AT5G42650, AT4G12800, AT1G32220, AT1G31330, AT4G09650, AT1G15820, AT4G28750, AT4G01150, AT3G63140, AT1G29920, AT4G10340, AT1G19150, AT2G21330, AT1G51110, AT1G45474, AT2G05100, AT3G47470, AT2G42130, AT4G38970, AT2G20260, AT5G54270, AT4G19170, AT2G34420, AT3G08940, AT4G02770, AT2G34460, AT2G39730, AT5G66570, AT1G29930, AT3G61470, AT1…	1654	75	25147	8.31138	2.36191e-25	1.96826e-26	1.62045e-26
GOTERM_CC_DIRECT	GO:0022627~cytosolic small ribosomal subunit	48	2.74129	1.17038e-25	AT4G33865, AT1G04270, AT4G31700, AT5G07090, AT5G64140, AT5G61170, AT3G10090, AT5G56670, AT1G74970, AT5G62300, AT5G52650, AT2G33800, AT1G07770, AT3G02080, AT3G45030, AT2G05220, AT3G46040, AT2G40590, AT3G10610, AT4G39200, AT1G34030, AT5G23740, AT2G04390, AT3G53890, AT5G27700, AT3G02560, AT5G47930, AT3G04920, AT2G36160, AT5G20290, AT5G15520, AT2G32060, AT3G56340, AT4G29430, AT1G15930, AT5G28060, AT5…	1654	116	25147	6.29121	2.91425e-23	2.24173e-24	1.8456e-24
GOTERM_CC_DIRECT	GO:0048046~apoplast	92	5.25414	1.54437e-19	AT5G67070, AT2G10940, AT5G19510, AT1G09340, AT3G58610, AT1G29670, AT3G54050, AT5G64120, AT1G72610, AT5G14740, AT1G11860, AT2G37660, AT5G35630, AT4G05180, AT3G16530, AT3G62030, AT3G16370, AT5G38420, AT5G61410, AT1G29660, AT5G65730, AT1G75040, AT4G37800, AT1G03475, AT4G38970, AT1G35140, AT3G57610, AT3G26650, AT5G48485, AT1G67830, AT2G15620, AT2G14610, AT5G66530, AT4G08950, AT4G09320, AT5G06290, AT2…	1654	494	25147	2.83147	3.84548e-17	2.74677e-18	2.2614e-18
GOTERM_CC_DIRECT	GO:0009523~photosystem II	25	1.42776	7.78272e-19	AT2G34430, AT3G27690, AT1G61520, AT2G05070, AT3G54890, AT2G06520, AT1G67740, AT3G21055, AT2G30570, AT1G29920, AT4G10340, AT1G19150, AT4G34190, AT2G05100, AT3G47470, AT1G79040, AT5G54270, AT2G34420, AT3G08940, AT5G23120, AT1G29930, AT5G02120, AT1G44575, AT5G01530, AT1G29910	1654	40	25147	9.50234	1.9379e-16	1.29193e-17	1.06364e-17
GOTERM_CC_DIRECT	GO:0009654~photosystem II oxygen evolving complex	20	1.1422	9.51082e-19	AT3G05410, AT4G21280, AT3G56650, AT1G06680, AT3G55330, AT1G14150, AT2G01918, AT3G01440, AT4G28660, AT5G66570, AT5G27390, AT2G28605, AT4G15510, AT4G05180, AT5G11450, AT2G39470, AT3G63540, AT1G76450, AT3G50820, AT1G79040	1654	24	25147	12.6698	2.3682e-16	1.48012e-17	1.21857e-17
GOTERM_CC_DIRECT	GO:0009522~photosystem I	23	1.31354	2.10637e-18	AT1G08380, AT2G34420, AT3G08940, AT2G34430, AT3G27690, AT1G61520, AT2G05070, AT1G30380, AT3G54890, AT1G55670, AT1G15820, AT5G64040, AT1G29920, AT1G29930, AT1G19150, AT4G10340, AT3G61470, AT1G49975, AT2G05100, AT3G47470, AT5G01530, AT1G29910, AT5G54270	1654	34	25147	10.2849	5.24486e-16	3.08521e-17	2.54003e-17
GOTERM_CC_DIRECT	GO:0009536~plastid	66	3.76927	1.00791e-17	AT3G53560, AT1G55160, AT1G05140, AT3G58610, AT1G32200, AT1G14810, AT1G33810, AT1G68590, AT4G11010, AT4G39940, AT4G33520, AT4G39460, AT3G20390, AT2G42770, AT1G42960, AT2G43100, AT2G44870, AT1G03475, AT5G16390, AT3G57610, AT3G52960, AT5G26230, AT5G54600, AT5G23040, AT4G24460, AT3G20320, AT3G02900, AT4G36040, AT3G63410, AT4G34620, AT2G43750, AT2G44640, AT3G11945, AT3G56330, AT5G16660, AT3G59840, AT5…	1654	303	25147	3.31171	2.50971e-15	1.39428e-16	1.1479e-16
GOTERM_CC_DIRECT	GO:0016020~membrane	209	11.936	2.39306e-16	AT1G20810, AT1G09340, AT5G42650, AT2G37460, AT5G26280, AT1G01170, AT3G51740, AT1G20010, AT3G47470, AT1G42960, AT4G38970, AT3G58700, AT4G02770, AT3G24590, AT1G10340, AT1G11670, AT3G26650, AT5G19980, AT1G69530, AT5G20290, AT3G58140, AT2G13360, AT3G20320, AT3G56090, AT3G61430, AT4G17340, AT1G54010, AT1G44575, AT1G52190, AT4G02520, AT4G01310, AT5G46110, AT5G26820, AT2G40610, AT5G49740, AT5G44050, AT2…	1654	1797	25147	1.76827	5.52891e-14	3.13617e-15	2.58199e-15
GOTERM_CC_DIRECT	GO:0030076~light-harvesting complex	17	0.970874	4.20057e-16	AT2G34420, AT2G34430, AT3G27690, AT1G61520, AT2G05070, AT3G54890, AT1G29920, AT1G29930, AT1G19150, AT4G10340, AT3G61470, AT1G45474, AT2G05100, AT3G47470, AT5G01530, AT1G29910, AT5G54270	1654	20	25147	12.9232	1.10578e-13	5.22971e-15	4.30558e-15
GOTERM_CC_DIRECT	GO:0005618~cell wall	93	5.31125	6.40354e-15	AT3G55500, AT3G22060, AT3G58610, AT5G47500, AT1G29670, AT5G64120, AT3G16530, AT5G11420, AT5G06870, AT5G65730, AT5G62300, AT5G52650, AT1G75040, AT4G37800, AT3G51740, AT1G03230, AT1G20010, AT2G29550, AT4G02330, AT4G18480, AT1G31580, AT2G14610, AT1G69530, AT2G16430, AT5G20290, AT4G08950, AT2G39730, AT5G28060, AT5G59850, AT3G10080, AT4G14630, AT3G12780, AT3G61110, AT5G55730, AT3G14240, AT5G38410, AT3…	1654	588	25147	2.40467	1.60338e-12	7.59277e-14	6.25107e-14
GOTERM_CC_DIRECT	GO:0030095~chloroplast photosystem II	15	0.856653	1.50559e-14	AT4G21280, AT5G23120, AT1G06680, AT3G55330, AT1G67740, AT1G14150, AT3G21055, AT3G01440, AT5G66570, AT4G15510, AT1G51400, AT4G05180, AT1G03600, AT2G39470, AT3G50820	1654	17	25147	13.4151	3.75966e-12	1.70406e-13	1.40294e-13
GOTERM_CC_DIRECT	GO:0009505~plant-type cell wall	61	3.48372	2.42454e-12	AT1G64670, AT3G28200, AT5G47500, AT1G18650, AT3G55260, AT5G64120, AT5G61130, AT3G61820, AT3G16530, AT5G11420, AT5G06870, AT3G51740, AT1G15390, AT1G03230, AT4G11290, AT1G35140, AT1G12240, AT3G52960, AT1G67830, AT1G05250, AT5G25460, AT1G69530, AT2G16430, AT4G08950, AT4G29310, AT4G38420, AT4G15800, AT3G13750, AT3G10720, AT4G13340, AT2G39700, AT5G44130, AT3G07320, AT5G64100, AT5G48450, AT4G25240, AT4…	1654	341	25147	2.71973	6.03702e-10	2.62483e-11	2.161e-11
GOTERM_CC_DIRECT	GO:0010319~stromule	18	1.02798	1.90753e-11	AT1G63940, AT3G26650, AT1G09340, AT3G01500, AT3G54050, AT1G16880, AT5G06290, AT4G09650, AT2G39730, AT1G67280, AT2G37220, AT2G20890, AT3G63140, AT3G12780, AT5G61410, AT1G03680, AT1G42970, AT3G11630	1654	36	25147	7.60187	4.74975e-09	1.97906e-10	1.62935e-10
GOTERM_CC_DIRECT	GO:0031969~chloroplast membrane	33	1.88464	2.7352e-10	AT4G25100, AT3G11945, AT5G46110, AT5G49740, AT3G59400, AT4G12800, AT1G25290, AT1G64150, AT1G30520, AT5G05580, AT1G67090, AT1G01790, AT3G14110, AT4G33520, AT3G51820, AT4G39460, AT5G05740, AT4G15110, AT3G26650, AT5G43750, AT2G40400, AT1G55670, AT3G01550, AT4G24460, AT4G25080, AT1G78620, AT1G60600, AT5G38430, AT1G42970, AT3G15850, AT1G58290, AT5G59250, AT5G57030	1654	138	25147	3.63568	6.81065e-08	2.72426e-09	2.24286e-09
GOTERM_CC_DIRECT	GO:0019898~extrinsic component of membrane	19	1.08509	7.77558e-10	AT3G05410, AT4G21280, AT3G56650, AT1G06680, AT3G55330, AT1G56330, AT1G14150, AT2G01918, AT3G01440, AT5G66570, AT5G27390, AT2G28605, AT4G15510, AT4G05180, AT5G11450, AT2G39470, AT3G63540, AT1G76450, AT3G50820	1654	49	25147	5.89533	1.93612e-07	7.44661e-09	6.13075e-09
GOTERM_CC_DIRECT	GO:0042651~thylakoid membrane	13	0.742433	4.28353e-09	AT2G34420, AT2G34430, AT5G51545, AT5G47110, AT3G52750, AT3G07430, AT1G56500, AT4G17600, AT4G10340, AT1G70760, AT4G38160, AT4G31560, AT5G54270	1654	23	25147	8.59342	1.0666e-06	3.95037e-08	3.25231e-08
GOTERM_CC_DIRECT	GO:0015934~large ribosomal subunit	19	1.08509	3.10521e-08	AT3G06320, AT1G05190, AT3G27850, AT2G24090, AT5G67510, AT5G22440, AT3G54210, AT2G18400, AT3G27830, AT5G54600, AT2G39460, AT3G24830, AT3G25920, AT2G18020, AT4G37660, AT4G10450, AT5G13510, AT2G27530, AT3G63490	1654	60	25147	4.81452	7.73194e-06	2.76142e-07	2.27346e-07
GOTERM_CC_DIRECT	GO:0009538~photosystem I reaction center	8	0.456882	3.95197e-08	AT4G02770, AT3G16140, AT1G52230, AT4G12800, AT1G03130, AT1G31330, AT4G28750, AT2G20260	1654	8	25147	15.2037	9.84035e-06	3.39324e-07	2.79363e-07
GOTERM_CC_DIRECT	GO:0009295~nucleoid	13	0.742433	1.25982e-06	AT1G14410, AT5G23310, AT5G24314, AT3G06730, AT3G27830, AT2G32180, AT5G65220, AT3G54090, AT4G20360, AT2G46820, AT2G02740, AT5G54180, AT4G13670	1654	35	25147	5.64711	0.000313647	1.04565e-05	8.6088e-06
GOTERM_CC_DIRECT	GO:0009706~chloroplast inner membrane	19	1.08509	1.53368e-06	AT5G64290, AT5G18570, AT3G56940, AT1G32080, AT5G16150, AT1G05140, AT5G23040, AT2G32480, AT2G47840, AT2G15290, AT1G04940, AT3G20320, AT5G13630, AT5G12860, AT3G63410, AT1G78620, AT3G61870, AT2G21280, AT1G42960	1654	76	25147	3.80094	0.000381814	1.23189e-05	1.01421e-05
GOTERM_CC_DIRECT	GO:0010598~NAD(P)H dehydrogenase complex (plastoquinone)	8	0.456882	6.31693e-06	AT4G09350, AT5G21430, AT1G15980, AT1G64770, AT1G70760, AT3G16250, AT1G18730, AT2G01590	1654	13	25147	9.35615	0.00157169	4.91536e-05	4.04679e-05
GOTERM_CC_DIRECT	GO:0046658~anchored component of plasma membrane	29	1.6562	9.722e-06	AT5G19230, AT5G19250, AT5G44130, AT2G35960, AT4G31840, AT2G25060, AT3G07320, AT1G18650, AT4G29360, AT5G48450, AT5G61130, AT4G25240, AT3G57260, AT4G12880, AT2G44790, AT3G20600, AT1G03870, AT2G13820, AT5G35740, AT5G25090, AT3G43720, AT5G55730, AT3G11650, AT3G46550, AT5G42720, AT2G45470, AT3G54920, AT2G05790, AT5G58480	1654	174	25147	2.53396	0.00241786	7.33569e-05	6.03942e-05
GOTERM_CC_DIRECT	GO:0009506~plasmodesma	102	5.82524	1.51046e-05	AT2G35960, AT3G05560, AT5G19510, AT2G10940, AT1G11260, AT1G09340, AT4G31700, AT1G72930, AT4G23400, AT3G61820, AT5G65010, AT5G26280, AT3G20600, AT2G44790, AT1G73620, AT3G15480, AT3G51740, AT2G29550, AT5G41600, AT5G48485, AT1G05250, AT5G25460, AT5G20290, AT4G09320, AT2G20450, AT3G61430, AT1G54010, AT3G13750, AT4G12690, AT4G02520, AT5G64100, AT2G39460, AT2G37170, AT5G66920, AT1G28110, AT3G51600, AT5…	1654	1008	25147	1.53847	0.003754	0.000110619	9.10717e-05
GOTERM_CC_DIRECT	GO:0005829~cytosol	202	11.5363	1.72779e-05	AT4G04840, AT5G19510, AT1G56330, AT1G59960, AT5G07090, AT5G14740, AT5G63470, AT5G61170, AT4G11010, AT1G77940, AT3G46940, AT1G02820, AT2G27530, AT3G58700, AT4G04830, AT3G57610, AT4G26520, AT3G26650, AT5G20290, AT2G18020, AT3G13470, AT4G30220, AT5G03850, AT3G27890, AT4G26530, AT4G02520, AT3G55400, AT5G64460, AT1G31812, AT3G10090, AT5G62840, AT1G26570, AT5G45820, AT3G11500, AT1G22650, AT5G20720, AT3…	1654	2309	25147	1.33008	0.004293	0.00012292	0.000101199
GOTERM_CC_DIRECT	GO:0009533~chloroplast stromal thylakoid	6	0.342661	2.29058e-05	AT4G10340, AT2G47940, AT5G23120, AT1G67740, AT5G13120, AT3G26060	1654	7	25147	13.0318	0.00568738	0.000158432	0.000130436
GOTERM_CC_DIRECT	GO:0031225~anchored component of membrane	35	1.99886	3.29018e-05	AT5G19230, AT5G65390, AT2G34510, AT5G19250, AT5G44130, AT3G06750, AT4G31840, AT2G25060, AT1G18650, AT4G29360, AT5G61130, AT4G25240, AT1G80080, AT2G44790, AT5G10430, AT1G29980, AT2G44290, AT4G16140, AT1G03870, AT2G23130, AT5G19240, AT1G59970, AT3G51330, AT3G18050, AT3G53190, AT5G25090, AT5G60950, AT4G38660, AT3G43720, AT5G55730, AT3G46550, AT5G42720, AT2G45470, AT3G54920, AT5G58480	1654	246	25147	2.16313	0.00815921	0.00022142	0.000182294
GOTERM_CC_DIRECT	GO:0000311~plastid large ribosomal subunit	5	0.285551	0.000250615	AT3G27850, AT3G44890, AT3G27830, AT1G07320, AT3G25920	1654	6	25147	12.6698	0.0605032	0.00164219	0.001352
GOTERM_CC_DIRECT	GO:0009508~plastid chromosome	7	0.399772	0.000745873	AT1G14410, AT5G24314, AT2G46820, AT2G02740, AT2G32180, AT5G54180, AT4G13670	1654	18	25147	5.91257	0.169553	0.00476211	0.00392061
GOTERM_CC_DIRECT	GO:0009573~chloroplast ribulose bisphosphate carboxylase complex	4	0.228441	0.00107836	AT1G67090, AT5G38420, AT5G38410, AT5G38430	1654	4	25147	15.2037	0.235595	0.00654908	0.00539181
GOTERM_CC_DIRECT	GO:0010007~magnesium chelatase complex	4	0.228441	0.00107836	AT5G13630, AT4G18480, AT1G08520, AT5G45930	1654	4	25147	15.2037	0.235595	0.00654908	0.00539181
GOTERM_CC_DIRECT	GO:0000786~nucleosome	12	0.685323	0.00143427	AT3G45930, AT5G59870, AT3G27360, AT3G53730, AT3G54560, AT5G22880, AT3G45980, AT5G10390, AT1G09200, AT4G27230, AT5G10400, AT5G65360	1654	59	25147	3.09229	0.3005	0.00850315	0.00700059
GOTERM_CC_DIRECT	GO:0005773~vacuole	62	3.54083	0.00154303	AT3G22060, AT5G19510, AT4G30610, AT1G11260, AT1G09340, AT3G07460, AT3G55260, AT4G23400, AT2G06925, AT5G61170, AT3G45930, AT4G33360, AT3G62110, AT1G19670, AT1G75040, AT3G07470, AT1G52280, AT3G20390, AT2G29550, AT5G20500, AT3G58700, AT1G12240, AT1G64720, AT3G53730, AT5G45775, AT1G64200, AT1G14700, AT4G09320, AT4G29430, AT3G04720, AT2G18020, AT2G20450, AT2G22990, AT3G61430, AT4G17340, AT1G54010, AT3…	1654	629	25147	1.49862	0.319216	0.0089352	0.00735629
GOTERM_CC_DIRECT	GO:0005576~extracellular region	213	12.1645	0.00251992	AT3G22060, AT1G60270, AT3G07460, AT5G16000, AT4G00360, AT2G44790, AT1G74670, AT3G43670, AT1G29980, AT3G05727, AT3G07470, AT4G33720, AT1G03230, AT1G59970, AT1G65295, AT1G69530, AT1G14700, AT3G05730, AT4G35350, AT4G39710, AT2G22990, AT4G14630, AT3G10080, AT1G21350, AT3G44990, AT1G54010, AT3G05180, AT3G12700, AT2G40610, AT4G23820, AT5G64100, AT4G29360, AT1G17860, AT4G24350, AT1G49570, AT3G12150, AT2…	1654	2686	25147	1.20566	0.466476	0.0142604	0.0117405
GOTERM_CC_DIRECT	GO:0009532~plastid stroma	7	0.399772	0.00305453	AT2G20890, AT3G52750, AT5G23140, AT4G12060, AT4G25370, AT5G45390, AT5G55260	1654	23	25147	4.62723	0.533148	0.0169018	0.0139151
GOTERM_CC_DIRECT	GO:0005730~nucleolus	44	2.51285	0.0038028	AT3G09500, AT4G26555, AT3G52590, AT3G05560, AT4G32830, AT5G22880, AT5G22440, AT4G31700, AT2G39460, AT5G56670, AT3G45930, AT1G75840, AT2G27710, AT3G62530, AT3G11500, AT5G60800, AT4G18100, AT1G34030, AT2G04390, AT4G25630, AT3G52300, AT3G53730, AT4G17390, AT1G07370, AT1G04480, AT3G04920, AT5G20290, AT5G15520, AT3G06700, AT3G04400, AT2G33370, AT3G23700, AT4G20360, AT5G28060, AT2G18020, AT5G59870, AT1…	1654	428	25147	1.563	0.612757	0.0205847	0.0169473
GOTERM_CC_DIRECT	GO:0005623~cell	24	1.37065	0.00391356	AT4G28730, AT4G03520, AT3G52960, AT3G58620, AT4G24920, AT5G16400, AT3G02730, AT1G50320, AT1G04940, AT2G42580, AT1G53300, AT3G56090, AT3G16690, AT1G43560, AT4G15700, AT5G50460, AT1G03680, AT5G57180, AT1G06830, AT1G76080, AT2G47450, AT3G26060, AT3G11630, AT1G03850	1654	192	25147	1.90047	0.623331	0.0207335	0.0170698
GOTERM_CC_DIRECT	GO:0005747~mitochondrial respiratory chain complex I	11	0.628212	0.00478441	AT3G18410, AT2G02510, AT1G67785, AT4G00585, AT4G34700, AT1G76200, AT2G47690, AT2G42210, AT5G18800, AT1G04630, AT2G02050	1654	59	25147	2.8346	0.697047	0.0247818	0.0204027
GOTERM_CC_DIRECT	GO:0055035~plastid thylakoid membrane	4	0.228441	0.00487674	AT3G24590, AT1G20340, AT5G23040, AT5G66570	1654	6	25147	10.1358	0.703965	0.0247818	0.0204027
GOTERM_CC_DIRECT	GO:0015935~small ribosomal subunit	10	0.571102	0.00554505	AT1G34030, AT1G22780, AT3G13120, AT1G04270, AT5G62300, AT3G03600, AT5G14320, AT4G34620, AT3G45030, AT5G02960	1654	51	25147	2.98113	0.749566	0.0276144	0.0227347
GOTERM_CC_DIRECT	GO:0045271~respiratory chain complex I	6	0.342661	0.00823147	AT3G18410, AT4G00585, AT4G34700, AT2G47690, AT1G04630, AT2G02050	1654	20	25147	4.56112	0.872306	0.0401889	0.0330873
GOTERM_CC_DIRECT	GO:0030093~chloroplast photosystem I	3	0.171331	0.0123883	AT2G46820, AT1G55670, AT5G64040	1654	3	25147	15.2037	0.955128	0.0593207	0.0488383
GOTERM_CC_DIRECT	GO:0000427~plastid-encoded plastid RNA polymerase complex	3	0.171331	0.0377878	AT5G24314, AT1G09340, AT1G10522	1654	5	25147	9.12225	0.999932	0.177531	0.14616
GOTERM_CC_DIRECT	GO:0031248~protein acetyltransferase complex	4	0.228441	0.0493592	AT1G72030, AT1G32070, AT5G11340, AT4G28030	1654	13	25147	4.67808	0.999997	0.227601	0.187382
GOTERM_CC_DIRECT	GO:0005759~mitochondrial matrix	13	0.742433	0.0513249	AT1G07180, AT3G60210, AT5G23140, AT5G17710, AT3G58140, AT1G65290, AT3G13450, AT1G53240, AT1G36390, AT2G44620, AT4G16155, AT2G44650, AT5G20720	1654	108	25147	1.83008	0.999998	0.232362	0.191302
GOTERM_CC_DIRECT	GO:0005753~mitochondrial proton-transporting ATP synthase complex	4	0.228441	0.0712651	AT3G52300, AT5G59613, AT1G64200, AT3G46430	1654	15	25147	4.05433	1	0.316875	0.260881
GOTERM_CC_DIRECT	GO:0005758~mitochondrial intermembrane space	5	0.285551	0.0978642	AT4G11010, AT5G50810, AT2G47690, AT5G18800, AT2G02050	1654	27	25147	2.81551	1	0.420141	0.345899
GOTERM_CC_DIRECT	GO:0005762~mitochondrial large ribosomal subunit	5	0.285551	0.0978642	AT1G35680, AT3G06320, AT3G59650, AT1G32990, AT5G40950	1654	27	25147	2.81551	1	0.420141	0.345899

## Sheet: Cluster 2 BP
Category	Term	Count	%	PValue	Genes	List Total	Pop Hits	Pop Total	Fold Enrichment	Bonferroni	Benjamini	FDR
GOTERM_BP_DIRECT	GO:0009834~plant-type secondary cell wall biogenesis	25	1.79083	4.48157e-19	AT5G44030, AT2G34410, AT2G35700, AT1G29890, AT5G15630, AT5G67210, AT5G67230, AT2G38080, AT4G36890, AT2G37090, AT5G12870, AT1G27440, AT1G43790, AT4G18780, AT2G46770, AT5G46340, AT3G50220, AT5G17420, AT5G60490, AT1G32770, AT5G03170, AT3G18660, AT2G40320, AT4G33330, AT5G06700	1042	44	18499	10.0871	4.43676e-16	4.43676e-16	4.3292e-16
GOTERM_BP_DIRECT	GO:0071555~cell wall organization	51	3.6533	2.36711e-11	AT4G20050, AT3G24480, AT5G44030, AT2G32530, AT3G25050, AT4G28250, AT1G11545, AT1G19940, AT5G67230, AT1G64390, AT3G16850, AT1G27440, AT1G48100, AT5G03760, AT1G75680, AT2G32540, AT5G42100, AT5G26670, AT1G55850, AT5G09870, AT4G18670, AT4G33330, AT5G22740, AT4G24510, AT1G63000, AT3G23730, AT4G36890, AT2G37090, AT5G54690, AT5G64740, AT4G18780, AT4G30270, AT5G22940, AT5G41900, AT1G32170, AT1G80170, AT3…	1042	314	18499	2.88351	2.34345e-08	1.17172e-08	1.14332e-08
GOTERM_BP_DIRECT	GO:0045492~xylan biosynthetic process	14	1.00287	5.05284e-10	AT2G34410, AT5G46340, AT3G50220, AT3G55990, AT1G29890, AT5G67210, AT1G33800, AT4G09990, AT5G54690, AT4G36890, AT5G01360, AT3G18660, AT1G09610, AT4G33330	1042	27	18499	9.20545	5.00231e-07	1.66744e-07	1.62702e-07
GOTERM_BP_DIRECT	GO:0055114~oxidation-reduction process	128	9.16905	1.9221e-09	AT1G06350, AT5G16240, AT2G28190, AT1G66130, AT1G64190, AT1G23240, AT1G74550, AT4G37000, AT2G24820, AT3G14790, AT5G58390, AT3G47350, AT2G06050, AT2G21790, AT5G46340, AT5G49730, AT1G44170, AT2G44160, AT4G20820, AT5G09550, AT3G12260, AT1G44970, AT5G06720, AT1G01600, AT2G05990, AT1G63710, AT3G59845, AT5G48810, AT1G12570, AT5G24760, AT1G13140, AT3G26200, AT1G31490, AT1G30040, AT5G57800, AT4G29120, AT4…	1042	1330	18499	1.70859	1.90288e-06	4.75721e-07	4.64188e-07
GOTERM_BP_DIRECT	GO:0009809~lignin biosynthetic process	20	1.43266	3.69489e-09	AT1G15950, AT2G29130, AT1G67990, AT1G32770, AT5G60020, AT2G36880, AT2G38080, AT1G74540, AT1G74550, AT4G34050, AT5G01190, AT2G02400, AT1G52760, AT1G77520, AT4G39330, AT1G05850, AT2G40890, AT2G46770, AT5G54160, AT3G16920	1042	68	18499	5.22158	3.65794e-06	7.31589e-07	7.13854e-07
GOTERM_BP_DIRECT	GO:0010417~glucuronoxylan biosynthetic process	9	0.644699	3.95891e-08	AT2G37090, AT5G54690, AT4G36890, AT1G27440, AT3G18660, AT1G19300, AT5G22940, AT5G67230, AT4G33330	1042	12	18499	13.315	3.91925e-05	6.53221e-06	6.37385e-06
GOTERM_BP_DIRECT	GO:0019953~sexual reproduction	12	0.859599	9.6274e-08	AT5G07560, AT1G75930, AT2G20750, AT5G07530, AT1G75880, AT5G07550, AT4G28250, AT5G07600, AT1G75920, AT1G75910, AT4G38400, AT1G75900	1042	27	18499	7.89038	9.53067e-05	1.36159e-05	1.32858e-05
GOTERM_BP_DIRECT	GO:0010025~wax biosynthetic process	11	0.787966	1.78125e-07	AT1G49430, AT1G01120, AT4G24510, AT1G02205, AT1G02190, AT1G57750, AT5G37300, AT5G57800, AT3G55360, AT2G47240, AT4G33790	1042	23	18499	8.49074	0.000176328	2.20429e-05	2.15086e-05
GOTERM_BP_DIRECT	GO:0030244~cellulose biosynthetic process	13	0.931232	7.90789e-06	AT2G35620, AT5G44030, AT2G32540, AT2G32530, AT5G17420, AT1G31420, AT1G55850, AT5G64740, AT5G09870, AT5G01360, AT4G18780, AT1G05850, AT5G06700	1042	47	18499	4.9105	0.00779828	0.000869868	0.00084878
GOTERM_BP_DIRECT	GO:0006633~fatty acid biosynthetic process	22	1.57593	9.09022e-06	AT3G05020, AT5G16240, AT1G06350, AT1G02190, AT5G57800, AT1G30120, AT5G15530, AT3G55360, AT1G17420, AT5G48880, AT3G52160, AT5G63380, AT1G49430, AT1G01120, AT2G46720, AT1G02205, AT1G54580, AT2G47240, AT2G05990, AT2G06050, AT1G77590, AT1G60810	1042	128	18499	3.05136	0.00895899	0.000899932	0.000878116
GOTERM_BP_DIRECT	GO:0006629~lipid metabolic process	26	1.86246	2.9484e-05	AT4G16070, AT1G02190, AT5G42870, AT5G49460, AT5G57800, AT3G55360, AT4G26690, AT1G75920, AT3G22960, AT1G75900, AT4G04460, AT1G20130, AT1G02205, AT4G38690, AT1G75880, AT1G52760, AT5G55480, AT3G15820, AT4G10955, AT1G75910, AT5G11650, AT1G75930, AT1G51440, AT4G33790, AT1G35290, AT5G19290	1042	181	18499	2.55021	0.0287677	0.00265356	0.00258923
GOTERM_BP_DIRECT	GO:0045491~xylan metabolic process	6	0.429799	5.82191e-05	AT2G34410, AT5G46340, AT1G29890, AT1G09610, AT1G33800, AT4G09990	1042	9	18499	11.8356	0.0560089	0.00468666	0.00457304
GOTERM_BP_DIRECT	GO:0007017~microtubule-based process	9	0.644699	6.1542e-05	AT1G04820, AT5G19780, AT4G14960, AT5G23860, AT5G62700, AT1G75780, AT4G15930, AT1G50010, AT5G12250	1042	26	18499	6.14539	0.0591095	0.00468666	0.00457304
GOTERM_BP_DIRECT	GO:0046274~lignin catabolic process	7	0.501433	0.000323493	AT2G38080, AT5G05390, AT2G29130, AT5G01190, AT2G37040, AT5G60020, AT2G40370	1042	18	18499	6.90408	0.274076	0.0228756	0.022321
GOTERM_BP_DIRECT	GO:0052386~cell wall thickening	4	0.286533	0.000680942	AT5G44030, AT5G17420, AT4G18780, AT1G19300	1042	4	18499	17.7534	0.490519	0.0425317	0.0415006
GOTERM_BP_DIRECT	GO:0034220~ion transmembrane transport	8	0.573066	0.000730342	AT2G36830, AT3G56950, AT2G45960, AT5G60660, AT2G37180, AT2G39010, AT1G01620, AT4G35100	1042	28	18499	5.07239	0.514853	0.0425317	0.0415006
GOTERM_BP_DIRECT	GO:0010584~pollen exine formation	8	0.573066	0.000730342	AT3G28780, AT5G05690, AT4G20050, AT2G19070, AT4G14080, AT1G68540, AT1G65060, AT1G62940	1042	28	18499	5.07239	0.514853	0.0425317	0.0415006
GOTERM_BP_DIRECT	GO:0009992~cellular water homeostasis	9	0.644699	0.000876246	AT2G36830, AT3G56950, AT2G45960, AT5G60660, AT2G37180, AT1G80760, AT2G39010, AT1G01620, AT4G35100	1042	37	18499	4.31838	0.580152	0.0481935	0.0470252
GOTERM_BP_DIRECT	GO:0007169~transmembrane receptor protein tyrosine kinase signaling pathway	18	1.2894	0.00099866	AT5G16590, AT5G67280, AT1G67510, AT1G31420, AT1G27190, AT1G10850, AT5G58300, AT2G23300, AT3G17840, AT1G53730, AT2G26730, AT5G10020, AT5G65710, AT4G36180, AT1G28440, AT1G79620, AT3G08680, AT4G18640	1042	130	18499	2.45816	0.628114	0.0520354	0.050774
GOTERM_BP_DIRECT	GO:2000652~regulation of secondary cell wall biogenesis	6	0.429799	0.00144911	AT4G28500, AT5G12870, AT1G62990, AT1G28470, AT1G17950, AT1G63910	1042	16	18499	6.65751	0.762041	0.0717308	0.0699918
GOTERM_BP_DIRECT	GO:0045489~pectin biosynthetic process	8	0.573066	0.0017054	AT3G25140, AT5G54690, AT5G65810, AT5G01360, AT3G49720, AT1G19300, AT5G06700, AT2G33570	1042	32	18499	4.43834	0.815441	0.0803975	0.0784484
GOTERM_BP_DIRECT	GO:0016042~lipid catabolic process	20	1.43266	0.00207871	AT5G45670, AT5G45950, AT1G58430, AT4G16070, AT5G45960, AT3G53100, AT4G10955, AT1G75920, AT4G26790, AT1G75910, AT1G75900, AT1G75930, AT1G51440, AT1G75880, AT1G54790, AT1G20120, AT3G48460, AT5G33370, AT2G42990, AT2G04570	1042	163	18499	2.17833	0.872555	0.089887	0.0877079
GOTERM_BP_DIRECT	GO:0010411~xyloglucan metabolic process	9	0.644699	0.00208828	AT1G32170, AT3G25050, AT1G70230, AT2G06850, AT4G02500, AT1G11545, AT4G30270, AT4G14130, AT3G23730	1042	42	18499	3.80429	0.873759	0.089887	0.0877079
GOTERM_BP_DIRECT	GO:0042761~very long-chain fatty acid biosynthetic process	6	0.429799	0.00258744	AT1G13580, AT4G24510, AT1G67730, AT5G10480, AT3G55360, AT3G23840	1042	18	18499	5.91779	0.923072	0.102463	0.0999789
GOTERM_BP_DIRECT	GO:0010229~inflorescence development	6	0.429799	0.00258744	AT1G69690, AT3G47620, AT2G33810, AT4G31820, AT1G73590, AT2G19760	1042	18	18499	5.91779	0.923072	0.102463	0.0999789
GOTERM_BP_DIRECT	GO:1990937~xylan acetylation	4	0.286533	0.00312532	AT2G34410, AT5G46340, AT1G29890, AT2G40320	1042	6	18499	11.8356	0.954902	0.114595	0.111817
GOTERM_BP_DIRECT	GO:0043447~alkane biosynthetic process	4	0.286533	0.00312532	AT1G02205, AT1G02190, AT2G32720, AT5G57800	1042	6	18499	11.8356	0.954902	0.114595	0.111817
GOTERM_BP_DIRECT	GO:0009827~plant-type cell wall modification	5	0.358166	0.00342861	AT5G63800, AT2G20650, AT4G00730, AT5G01360, AT5G06700	1042	12	18499	7.39723	0.966632	0.121226	0.118287
GOTERM_BP_DIRECT	GO:0032259~methylation	23	1.64756	0.00419585	AT3G27230, AT1G15125, AT3G03780, AT1G11680, AT4G00750, AT1G64970, AT1G01180, AT1G67990, AT1G33800, AT5G17920, AT2G39750, AT4G09990, AT4G34050, AT3G15530, AT1G77520, AT1G09610, AT2G43940, AT1G77660, AT1G20330, AT5G40830, AT4G14360, AT1G04430, AT5G54160	1042	212	18499	1.92607	0.984433	0.136148	0.132848
GOTERM_BP_DIRECT	GO:0009833~plant-type primary cell wall biogenesis	6	0.429799	0.00426323	AT2G32540, AT2G32530, AT5G17420, AT5G64740, AT5G09870, AT1G55850	1042	20	18499	5.32601	0.985442	0.136148	0.132848
GOTERM_BP_DIRECT	GO:0010143~cutin biosynthetic process	6	0.429799	0.00426323	AT1G49430, AT5G23940, AT2G38110, AT3G10570, AT2G47240, AT1G01610	1042	20	18499	5.32601	0.985442	0.136148	0.132848
GOTERM_BP_DIRECT	GO:0042335~cuticle development	7	0.501433	0.00486977	AT1G01120, AT2G46720, AT4G00730, AT1G02205, AT1G67730, AT5G57800, AT3G55360	1042	29	18499	4.28529	0.992036	0.150659	0.147006
GOTERM_BP_DIRECT	GO:0016126~sterol biosynthetic process	8	0.573066	0.00733886	AT1G11680, AT2G38700, AT1G58440, AT2G22830, AT4G11820, AT1G20330, AT5G24150, AT1G76490	1042	41	18499	3.46407	0.999319	0.220166	0.214829
GOTERM_BP_DIRECT	GO:0007010~cytoskeleton organization	6	0.429799	0.00969911	AT4G34490, AT2G37620, AT3G53750, AT5G56600, AT2G19760, AT2G19770	1042	24	18499	4.43834	0.999936	0.282415	0.275569
GOTERM_BP_DIRECT	GO:0009734~auxin-activated signaling pathway	20	1.43266	0.0108784	AT5G45550, AT5G18010, AT3G23050, AT2G33310, AT3G54430, AT1G29460, AT1G70940, AT5G16530, AT5G49980, AT4G29080, AT1G75950, AT1G29500, AT4G03190, AT5G37020, AT4G37900, AT1G77690, AT1G04550, AT3G13980, AT5G46700, AT1G73590	1042	190	18499	1.86877	0.99998	0.307704	0.300245
GOTERM_BP_DIRECT	GO:0009826~unidimensional cell growth	14	1.00287	0.0117634	AT2G35620, AT3G51160, AT2G06850, AT4G28250, AT1G31420, AT1G30570, AT2G19760, AT5G05690, AT4G34490, AT1G75780, AT2G20750, AT4G38400, AT3G23090, AT4G16780	1042	114	18499	2.18024	0.999992	0.323495	0.315653
GOTERM_BP_DIRECT	GO:0008152~metabolic process	28	2.00573	0.0124343	AT2G30150, AT4G20050, AT5G23530, AT1G61680, AT5G49460, AT5G16940, AT5G48230, AT1G65060, AT1G49430, AT3G18850, AT2G18570, AT2G05920, AT2G45600, AT5G37950, AT5G59480, AT1G01610, AT1G78270, AT5G45650, AT2G31750, AT4G21630, AT4G21650, AT5G48880, AT1G51680, AT3G50740, AT5G38010, AT2G24210, AT5G16080, AT5G59130	1042	303	18499	1.64057	0.999996	0.332702	0.324636
GOTERM_BP_DIRECT	GO:0048510~regulation of timing of transition from vegetative to reproductive phase	7	0.501433	0.018439	AT4G24540, AT5G15160, AT4G29720, AT5G62430, AT1G35560, AT4G40060, AT2G22370	1042	38	18499	3.27036	1	0.480384	0.468739
GOTERM_BP_DIRECT	GO:0045893~positive regulation of transcription, DNA-templated	21	1.5043	0.0207965	AT4G28500, AT3G07500, AT4G24540, AT5G25830, AT5G47220, AT3G55990, AT3G27100, AT1G28470, AT1G32770, AT4G40060, AT1G69120, AT5G65590, AT3G51080, AT2G22430, AT5G12870, AT2G43280, AT2G27970, AT2G46770, AT1G63910, AT2G45660, AT4G17880	1042	217	18499	1.71807	1	0.517522	0.504976
GOTERM_BP_DIRECT	GO:0009740~gibberellic acid mediated signaling pathway	10	0.716332	0.02091	AT2G36830, AT3G03450, AT5G15160, AT2G14900, AT3G27810, AT2G01570, AT1G66350, AT1G67030, AT4G30270, AT5G14920	1042	73	18499	2.43197	1	0.517522	0.504976
GOTERM_BP_DIRECT	GO:0010051~xylem and phloem pattern formation	6	0.429799	0.0215025	AT4G36890, AT4G08150, AT1G20330, AT1G04550, AT1G19300, AT1G73590	1042	29	18499	3.67311	1	0.519207	0.50662
GOTERM_BP_DIRECT	GO:0006979~response to oxidative stress	26	1.86246	0.0234298	AT3G59845, AT2G16500, AT2G28190, AT5G16960, AT4G35090, AT2G37040, AT3G53260, AT4G02580, AT5G36940, AT1G52760, AT1G21520, AT4G37900, AT5G58390, AT5G38000, AT1G75280, AT2G47060, AT1G64360, AT5G42180, AT5G13930, AT5G37940, AT5G37980, AT1G50290, AT1G44970, AT5G06720, AT2G24150, AT2G40880	1042	291	18499	1.58621	1	0.544775	0.531569
GOTERM_BP_DIRECT	GO:0007264~small GTPase mediated signal transduction	13	0.931232	0.023662	AT5G67560, AT3G49870, AT5G45970, AT5G62880, AT3G46830, AT1G23490, AT5G09550, AT1G73640, AT5G60860, AT5G52210, AT5G03530, AT3G53610, AT3G11730	1042	112	18499	2.06066	1	0.544775	0.531569
GOTERM_BP_DIRECT	GO:0010192~mucilage biosynthetic process	4	0.286533	0.0266746	AT2G35620, AT5G22740, AT5G09870, AT1G62990	1042	12	18499	5.91779	1	0.600178	0.585628
GOTERM_BP_DIRECT	GO:0042989~sequestering of actin monomers	3	0.2149	0.0282312	AT5G56600, AT2G19760, AT2G19770	1042	5	18499	10.652	1	0.607585	0.592855
GOTERM_BP_DIRECT	GO:0009800~cinnamic acid biosynthetic process	3	0.2149	0.0282312	AT3G10340, AT2G37040, AT3G53260	1042	5	18499	10.652	1	0.607585	0.592855
GOTERM_BP_DIRECT	GO:0006825~copper ion transport	5	0.358166	0.0324043	AT5G20650, AT3G24450, AT3G48970, AT3G56240, AT5G59030	1042	22	18499	4.03485	1	0.682559	0.666013
GOTERM_BP_DIRECT	GO:0007155~cell adhesion	4	0.286533	0.0332568	AT3G25140, AT2G35860, AT3G52370, AT5G06390	1042	13	18499	5.46257	1	0.685922	0.669293
GOTERM_BP_DIRECT	GO:0010026~trichome differentiation	5	0.358166	0.0375328	AT5G04470, AT4G01060, AT4G26690, AT1G67030, AT5G55480	1042	23	18499	3.85943	1	0.74315	0.725134
GOTERM_BP_DIRECT	GO:0048443~stamen development	5	0.358166	0.0375328	AT4G03190, AT2G03710, AT3G13730, AT3G27810, AT2G22370	1042	23	18499	3.85943	1	0.74315	0.725134
GOTERM_BP_DIRECT	GO:0048354~mucilage biosynthetic process involved in seed coat development	4	0.286533	0.040599	AT5G63800, AT2G35620, AT4G36890, AT1G21070	1042	14	18499	5.07239	1	0.776467	0.757644
GOTERM_BP_DIRECT	GO:0019464~glycine decarboxylation via glycine cleavage system	3	0.2149	0.0407841	AT2G26080, AT4G33010, AT2G35120	1042	6	18499	8.87668	1	0.776467	0.757644
GOTERM_BP_DIRECT	GO:0006869~lipid transport	15	1.0745	0.0434694	AT4G25860, AT5G62080, AT3G51590, AT1G62510, AT1G55260, AT1G66850, AT3G22120, AT4G14815, AT4G28395, AT4G08670, AT2G38540, AT1G48750, AT4G33355, AT2G27130, AT5G52160	1042	150	18499	1.77534	1	0.811976	0.792292
GOTERM_BP_DIRECT	GO:0048441~petal development	4	0.286533	0.0486839	AT2G03710, AT3G13730, AT2G31160, AT2G22370	1042	15	18499	4.73423	1	0.892538	0.870901
GOTERM_BP_DIRECT	GO:0009739~response to gibberellin	11	0.787966	0.0517322	AT3G03450, AT1G26960, AT4G24540, AT1G74660, AT2G14900, AT3G47620, AT5G50915, AT1G66350, AT4G30270, AT2G45660, AT5G14920	1042	99	18499	1.9726	1	0.93118	0.908606
GOTERM_BP_DIRECT	GO:0006555~methionine metabolic process	3	0.2149	0.0550013	AT2G44160, AT5G43850, AT3G59970	1042	7	18499	7.60858	1	0.948099	0.925115
GOTERM_BP_DIRECT	GO:0009863~salicylic acid mediated signaling pathway	5	0.358166	0.0555452	AT3G03450, AT5G44030, AT4G18780, AT2G01570, AT1G66350	1042	26	18499	3.41411	1	0.948099	0.925115
GOTERM_BP_DIRECT	GO:0030245~cellulose catabolic process	5	0.358166	0.0555452	AT1G75680, AT4G39010, AT1G19940, AT1G64390, AT1G70710	1042	26	18499	3.41411	1	0.948099	0.925115
GOTERM_BP_DIRECT	GO:0080167~response to karrikin	13	0.931232	0.0569092	AT1G33590, AT3G03550, AT1G80460, AT1G06040, AT2G37040, AT3G53260, AT2G47730, AT2G47930, AT5G05270, AT5G06980, AT5G08640, AT5G57710, AT1G53070	1042	128	18499	1.80308	1	0.948565	0.925569
GOTERM_BP_DIRECT	GO:0048765~root hair cell differentiation	4	0.286533	0.0574888	AT4G00730, AT4G01060, AT4G26690, AT4G18640	1042	16	18499	4.43834	1	0.948565	0.925569
GOTERM_BP_DIRECT	GO:0043086~negative regulation of catalytic activity	8	0.573066	0.0628511	AT2G01610, AT3G49330, AT3G17130, AT1G14890, AT5G62350, AT1G70720, AT3G62820, AT5G20740	1042	63	18499	2.25439	1	1	0.976744
GOTERM_BP_DIRECT	GO:0009813~flavonoid biosynthetic process	14	1.00287	0.0652762	AT2G30150, AT2G31750, AT5G13930, AT2G18570, AT5G05270, AT1G53520, AT5G08640, AT5G37950, AT5G07990, AT3G50740, AT5G38010, AT1G78270, AT2G40890, AT4G16770	1042	145	18499	1.71412	1	1	0.976744
GOTERM_BP_DIRECT	GO:0006520~cellular amino acid metabolic process	6	0.429799	0.0660531	AT4G38220, AT2G31110, AT1G72810, AT4G28680, AT3G03910, AT1G62800	1042	39	18499	2.73129	1	1	0.976744
GOTERM_BP_DIRECT	GO:0009698~phenylpropanoid metabolic process	4	0.286533	0.0669864	AT1G51680, AT2G37040, AT5G60020, AT1G65060	1042	17	18499	4.17726	1	1	0.976744
GOTERM_BP_DIRECT	GO:0006559~L-phenylalanine catabolic process	3	0.2149	0.0706561	AT3G10340, AT2G37040, AT3G53260	1042	8	18499	6.65751	1	1	0.976744
GOTERM_BP_DIRECT	GO:0030154~cell differentiation	24	1.7192	0.0731556	AT3G03450, AT4G24540, AT5G25830, AT3G24050, AT1G09540, AT5G41020, AT3G54340, AT2G33810, AT5G20240, AT3G27810, AT5G26660, AT1G66350, AT2G19620, AT2G31070, AT1G69120, AT4G01680, AT1G17950, AT3G51080, AT4G16515, AT5G12870, AT5G10480, AT5G11790, AT1G63910, AT2G45660	1042	296	18499	1.43946	1	1	0.976744
GOTERM_BP_DIRECT	GO:0010039~response to iron ion	4	0.286533	0.0771457	AT5G53550, AT2G28190, AT2G40300, AT1G76800	1042	18	18499	3.94519	1	1	0.976744
GOTERM_BP_DIRECT	GO:0035428~hexose transmembrane transport	6	0.429799	0.0785585	AT3G19930, AT3G05960, AT1G50310, AT4G16480, AT5G27360, AT1G20840	1042	41	18499	2.59805	1	1	0.976744
GOTERM_BP_DIRECT	GO:0048573~photoperiodism, flowering	6	0.429799	0.0785585	AT1G77080, AT3G25050, AT1G06040, AT4G40060, AT2G28056, AT3G09190	1042	41	18499	2.59805	1	1	0.976744
GOTERM_BP_DIRECT	GO:0007568~aging	6	0.429799	0.0785585	AT3G10985, AT2G19580, AT4G28050, AT3G56240, AT5G46700, AT4G30270	1042	41	18499	2.59805	1	1	0.976744
GOTERM_BP_DIRECT	GO:0006857~oligopeptide transport	8	0.573066	0.0818045	AT4G27730, AT3G27020, AT5G13400, AT1G33440, AT5G53550, AT5G62730, AT3G16180, AT1G22540	1042	67	18499	2.1198	1	1	0.976744
GOTERM_BP_DIRECT	GO:0019287~isopentenyl diphosphate biosynthetic process, mevalonate pathway	3	0.2149	0.087542	AT2G38700, AT4G11820, AT1G76490	1042	9	18499	5.91779	1	1	0.976744
GOTERM_BP_DIRECT	GO:0009554~megasporogenesis	3	0.2149	0.087542	AT5G45550, AT4G37450, AT5G46700	1042	9	18499	5.91779	1	1	0.976744
GOTERM_BP_DIRECT	GO:2000033~regulation of seed dormancy process	3	0.2149	0.087542	AT3G03450, AT2G01570, AT1G66350	1042	9	18499	5.91779	1	1	0.976744
GOTERM_BP_DIRECT	GO:0010076~maintenance of floral meristem identity	3	0.2149	0.087542	AT4G24540, AT2G03710, AT1G69120	1042	9	18499	5.91779	1	1	0.976744
GOTERM_BP_DIRECT	GO:0048767~root hair elongation	6	0.429799	0.0922387	AT5G56540, AT2G37620, AT5G60660, AT3G53750, AT4G02500, AT1G70940	1042	43	18499	2.47721	1	1	0.976744
GOTERM_BP_DIRECT	GO:0009735~response to cytokinin	16	1.14613	0.0925895	AT1G12000, AT5G42270, AT5G30510, AT1G62380, AT4G20260, AT1G69690, AT1G74660, AT1G74890, AT2G21660, AT3G27925, AT3G47620, AT4G39260, AT4G39330, AT1G05850, AT2G40670, AT4G16780	1042	183	18499	1.55221	1	1	0.976744
GOTERM_BP_DIRECT	GO:0009926~auxin polar transport	7	0.501433	0.0936309	AT5G13930, AT1G29500, AT1G29460, AT1G70940, AT1G77690, AT5G16530, AT1G73590	1042	56	18499	2.21917	1	1	0.976744
GOTERM_BP_DIRECT	GO:0045490~pectin catabolic process	10	0.716332	0.0954411	AT5G53370, AT5G07420, AT3G07010, AT1G04680, AT1G30350, AT5G55720, AT1G69940, AT3G59010, AT3G14310, AT5G48900	1042	97	18499	1.83024	1	1	0.976744
GOTERM_BP_DIRECT	GO:0009832~plant-type cell wall biogenesis	6	0.429799	0.0995075	AT5G44030, AT3G25050, AT5G17420, AT5G64740, AT5G09870, AT1G55850	1042	44	18499	2.42091	1	1	0.976744

## Sheet: Cluster 2 CC
Category	Term	Count	%	PValue	Genes	List Total	Pop Hits	Pop Total	Fold Enrichment	Bonferroni	Benjamini	FDR
GOTERM_CC_DIRECT	GO:0005886~plasma membrane	291	20.8453	6.1578e-14	AT4G02420, AT3G03780, AT5G44030, AT4G04960, AT4G08520, AT5G55720, AT3G16180, AT2G22640, AT1G22790, AT1G53730, AT1G29500, AT4G34490, AT5G13400, AT3G10190, AT1G52760, AT4G10840, AT4G39260, AT2G28740, AT3G08680, AT3G14310, AT4G35100, AT4G27730, AT5G16590, AT4G01440, AT1G33440, AT1G64640, AT4G14080, AT5G49730, AT1G48260, AT5G27360, AT2G39890, AT5G03170, AT5G10020, AT5G53550, AT5G10380, AT1G07820, AT1…	1305	3702	25147	1.51472	1.17689e-11	5.96702e-12	5.46716e-12
GOTERM_CC_DIRECT	GO:0048046~apoplast	70	5.01433	6.24819e-14	AT3G03780, AT2G28470, AT2G37620, AT3G25050, AT2G28190, AT1G11545, AT1G60390, AT5G49360, AT2G38080, AT1G16080, AT4G12420, AT4G13950, AT1G75880, AT3G16570, AT4G39260, AT3G05490, AT3G14310, AT1G05850, AT1G72290, AT1G41830, AT2G26080, AT4G23690, AT3G56240, AT5G17920, AT4G09000, AT1G02335, AT5G05390, AT5G01190, AT2G21660, AT4G36360, AT5G09550, AT2G36190, AT4G33010, AT5G26667, AT1G63000, AT5G42870, AT5…	1305	494	25147	2.73053	1.19386e-11	5.96702e-12	5.46716e-12
GOTERM_CC_DIRECT	GO:0016021~integral component of membrane	394	28.2235	9.70016e-14	AT1G12990, AT4G03510, AT4G02420, AT4G04960, AT3G16180, AT3G08680, AT1G01610, AT4G35100, AT4G27730, AT5G16590, AT4G01440, AT1G33440, AT2G41610, AT5G65520, AT5G62130, AT3G52160, AT2G39890, AT3G23820, AT5G07530, AT5G53550, AT1G01600, AT2G03330, AT3G06035, AT3G51040, AT5G45940, AT5G41460, AT5G57800, AT3G21550, AT1G34640, AT1G65060, AT1G29050, AT1G64090, AT4G10140, AT4G09160, AT5G06530, AT5G03140, AT1…	1305	5439	25147	1.3959	1.85334e-11	6.17577e-12	5.65843e-12
GOTERM_CC_DIRECT	GO:0005794~Golgi apparatus	120	8.59599	2.51628e-11	AT3G27230, AT1G12990, AT1G19300, AT1G30900, AT5G62700, AT1G70230, AT5G65810, AT1G27440, AT1G52760, AT2G28740, AT1G09610, AT4G39260, AT4G14360, AT5G46340, AT4G00750, AT5G25100, AT5G62130, AT3G23820, AT1G44170, AT4G38220, AT1G21070, AT1G47200, AT1G23490, AT5G06720, AT1G07820, AT1G04430, AT4G33330, AT3G11730, AT1G07940, AT3G51160, AT5G22740, AT5G41460, AT1G64650, AT4G30996, AT1G29050, AT5G67210, AT4…	1305	1226	25147	1.88611	4.80609e-09	1.20152e-09	1.10087e-09
GOTERM_CC_DIRECT	GO:0009505~plant-type cell wall	50	3.58166	1.02126e-10	AT3G24480, AT5G23210, AT5G49360, AT4G12420, AT5G34940, AT3G16850, AT3G08680, AT5G60920, AT3G15400, AT1G41830, AT5G21100, AT3G51590, AT5G16590, AT1G55570, AT5G42100, AT4G21630, AT5G26670, AT5G42180, AT4G36360, AT1G73590, AT3G14920, AT1G33590, AT5G20080, AT5G65430, AT5G61790, AT4G26690, AT4G22010, AT5G64260, AT2G05920, AT5G07420, AT1G45130, AT1G69940, AT3G45230, AT4G30270, AT1G53070, AT1G02640, AT5…	1305	341	25147	2.82547	1.95061e-08	3.90122e-09	3.57442e-09
GOTERM_CC_DIRECT	GO:0005576~extracellular region	208	14.8997	2.38865e-09	AT3G24480, AT2G14900, AT3G28840, AT5G23210, AT4G28250, AT1G11545, AT4G20530, AT1G60390, AT3G58490, AT1G19940, AT5G02190, AT1G53730, AT3G16850, AT1G20130, AT1G75880, AT1G04680, AT3G08680, AT2G03200, AT1G44224, AT5G33370, AT5G16590, AT5G49970, AT2G16630, AT3G18490, AT4G21630, AT5G07530, AT4G18670, AT5G10380, AT2G40880, AT3G52370, AT3G02110, AT3G53100, AT1G55265, AT4G28395, AT3G23730, AT3G52810, AT3…	1305	2686	25147	1.49222	4.56231e-07	7.60386e-08	6.96689e-08
GOTERM_CC_DIRECT	GO:0009506~plasmodesma	98	7.02006	3.04174e-09	AT5G01820, AT3G03780, AT3G24480, AT2G37620, AT4G28250, AT5G46170, AT3G61260, AT5G62700, AT4G35060, AT4G13950, AT1G52760, AT3G16570, AT3G14790, AT2G28740, AT3G08680, AT4G39260, AT4G14360, AT4G35100, AT5G16590, AT5G25100, AT2G39010, AT4G20260, AT1G44170, AT5G07250, AT2G21660, AT4G18670, AT1G73590, AT1G07820, AT1G07940, AT3G05220, AT3G58750, AT1G17620, AT1G64090, AT3G17840, AT2G05920, AT5G60660, AT4…	1305	1008	25147	1.87345	5.80972e-07	8.2996e-08	7.60435e-08
GOTERM_CC_DIRECT	GO:0000139~Golgi membrane	48	3.4384	3.80881e-09	AT2G34410, AT2G32530, AT5G22740, AT1G08350, AT4G02500, AT4G08520, AT1G29890, AT3G49720, AT5G67210, AT5G67230, AT4G09990, AT3G09800, AT4G36890, AT2G37090, AT5G54690, AT1G30900, AT1G70230, AT1G27440, AT5G65810, AT5G01360, AT1G27120, AT5G03760, AT1G09610, AT1G26810, AT4G14360, AT5G22940, AT3G25140, AT2G29050, AT2G32540, AT1G08280, AT5G46340, AT3G50220, AT3G55990, AT4G00750, AT5G25100, AT1G55850, AT4…	1305	355	25147	2.60548	7.27483e-07	9.09354e-08	8.33177e-08
GOTERM_CC_DIRECT	GO:0031225~anchored component of membrane	38	2.72206	5.62857e-09	AT3G06035, AT1G55260, AT5G15350, AT5G15630, AT4G26690, AT1G21090, AT1G72230, AT5G10770, AT4G12420, AT1G61900, AT5G60920, AT2G27130, AT4G16120, AT5G55480, AT5G22430, AT5G18690, AT2G42800, AT5G58090, AT1G64640, AT5G42100, AT1G55330, AT5G60490, AT4G14815, AT2G14890, AT3G20570, AT4G08670, AT1G70985, AT4G26320, AT4G37450, AT2G47930, AT5G56540, AT5G03170, AT4G12730, AT5G63500, AT1G22480, AT2G28410, AT2…	1305	246	25147	2.97663	1.07506e-06	1.19451e-07	1.09445e-07
GOTERM_CC_DIRECT	GO:0005618~cell wall	65	4.65616	1.83937e-08	AT4G20050, AT3G24480, AT5G44030, AT2G28470, AT2G37620, AT3G25050, AT4G28250, AT1G11545, AT1G60390, AT4G14960, AT4G12420, AT5G62700, AT5G10450, AT1G48100, AT4G39260, AT5G41520, AT3G14310, AT1G20850, AT1G72290, AT1G41830, AT5G19780, AT1G12000, AT5G45650, AT5G23400, AT5G42100, AT4G21630, AT1G62380, AT1G02335, AT4G36360, AT1G50010, AT2G36190, AT4G18670, AT1G76020, AT2G21140, AT5G59130, AT1G33590, AT5…	1305	588	25147	2.13016	3.51319e-06	3.51319e-07	3.21889e-07
GOTERM_CC_DIRECT	GO:0016020~membrane	137	9.81375	4.7951e-06	AT4G03510, AT3G05960, AT4G28250, AT5G27770, AT3G16180, AT1G64190, AT4G22790, AT1G74550, AT1G71680, AT5G13400, AT4G35060, AT1G27440, AT1G04680, AT5G50790, AT1G01610, AT4G35100, AT1G12000, AT4G27730, AT3G51590, AT5G16590, AT4G01440, AT1G33440, AT5G49730, AT2G39010, AT5G27360, AT2G39890, AT1G44170, AT2G46860, AT1G21070, AT4G12730, AT5G07530, AT3G12260, AT2G38170, AT1G73590, AT2G04780, AT1G07940, AT5…	1305	1797	25147	1.46909	0.000915447	8.32604e-05	7.62857e-05
GOTERM_CC_DIRECT	GO:0046658~anchored component of plasma membrane	25	1.79083	1.18731e-05	AT5G15350, AT4G01410, AT4G26690, AT1G72230, AT2G45960, AT4G12420, AT3G44220, AT2G02850, AT1G61900, AT3G11660, AT5G60920, AT2G27130, AT4G16120, AT5G55480, AT4G35100, AT5G58090, AT1G64640, AT4G14080, AT5G42100, AT3G20570, AT4G20260, AT4G34480, AT4G12730, AT1G22480, AT2G04780	1305	174	25147	2.76864	0.00226521	0.00018898	0.000173149
GOTERM_CC_DIRECT	GO:0005783~endoplasmic reticulum	61	4.36963	0.000111419	AT4G03510, AT3G56950, AT1G68230, AT1G19300, AT1G49430, AT5G02190, AT1G52760, AT1G20330, AT2G25310, AT3G53720, AT1G72290, AT1G76490, AT1G58440, AT1G57750, AT5G42100, AT3G18490, AT1G62380, AT1G55850, AT1G68000, AT2G38360, AT5G13930, AT1G44170, AT4G38220, AT1G01120, AT5G05270, AT2G23800, AT2G22830, AT1G73590, AT1G62940, AT1G11680, AT5G48810, AT4G20070, AT4G24510, AT1G13580, AT3G53300, AT1G08470, AT4…	1305	703	25147	1.67205	0.0210573	0.001637	0.00149987
GOTERM_CC_DIRECT	GO:0005578~proteinaceous extracellular matrix	7	0.501433	0.000207999	AT1G75930, AT5G07530, AT2G02850, AT1G01900, AT1G75910, AT1G02640, AT5G49360	1305	18	25147	7.49378	0.0389531	0.00268599	0.00246099
GOTERM_CC_DIRECT	GO:0005773~vacuole	55	3.93983	0.000210942	AT5G01820, AT2G28470, AT5G15350, AT5G23210, AT5G24780, AT4G14960, AT2G45960, AT3G61260, AT3G16850, AT2G28740, AT4G35100, AT5G20650, AT3G07990, AT3G49870, AT4G29110, AT2G39010, AT4G20260, AT5G60390, AT4G09000, AT1G44170, AT4G38220, AT4G36360, AT1G23490, AT2G38170, AT1G76020, AT1G07820, AT3G56800, AT3G14920, AT1G07940, AT2G36830, AT3G02110, AT5G14120, AT1G55265, AT5G48570, AT5G61790, AT3G23810, AT5…	1305	629	25147	1.68495	0.0394931	0.00268599	0.00246099
GOTERM_CC_DIRECT	GO:0045298~tubulin complex	6	0.429799	0.000337416	AT1G04820, AT5G19780, AT4G14960, AT5G23860, AT5G62700, AT1G50010	1305	13	25147	8.89372	0.0624239	0.0040279	0.00369049
GOTERM_CC_DIRECT	GO:0005887~integral component of plasma membrane	29	2.07736	0.000535532	AT2G36830, AT3G56950, AT3G05960, AT1G80660, AT5G36940, AT2G45960, AT1G30900, AT5G60660, AT5G09220, AT5G64740, AT5G50790, AT1G80760, AT2G47160, AT4G16480, AT4G35100, AT4G27730, AT2G07560, AT3G26570, AT1G64780, AT3G02600, AT2G39010, AT5G27360, AT3G19930, AT3G19553, AT1G50310, AT2G39060, AT2G37180, AT1G01620, AT1G20840	1305	275	25147	2.03208	0.097254	0.00601686	0.00551283
GOTERM_CC_DIRECT	GO:0005829~cytosol	152	10.8883	0.00155939	AT3G03780, AT2G37620, AT5G47700, AT3G25570, AT5G27770, AT5G48230, AT1G64190, AT4G37000, AT4G34490, AT1G48420, AT3G14790, AT1G74310, AT2G28740, AT4G39260, AT3G11200, AT2G44310, AT3G52560, AT1G12000, AT5G16590, AT5G49970, AT1G67990, AT1G55810, AT5G48480, AT5G28050, AT2G21660, AT2G44160, AT5G10020, AT1G47200, AT2G02400, AT1G23490, AT1G50290, AT2G31810, AT1G07820, AT3G56800, AT1G06850, AT1G07940, AT1…	1305	2309	25147	1.26851	0.257754	0.0165468	0.0151607
GOTERM_CC_DIRECT	GO:0070505~pollen coat	3	0.2149	0.00778272	AT1G75930, AT5G07530, AT1G75910	1305	3	25147	19.2697	0.775148	0.0782368	0.071683
GOTERM_CC_DIRECT	GO:0005802~trans-Golgi network	25	1.79083	0.0111757	AT3G27230, AT3G21190, AT1G64650, AT4G30996, AT4G02500, AT3G49720, AT4G36890, AT5G65810, AT5G40830, AT4G14360, AT4G16120, AT5G45550, AT3G25140, AT4G00750, AT5G42860, AT5G25100, AT1G68740, AT5G61240, AT2G38360, AT3G23820, AT2G39750, AT2G41770, AT1G04430, AT1G45688, AT5G06700	1305	280	25147	1.72051	0.883117	0.106728	0.0977875
GOTERM_CC_DIRECT	GO:0016328~lateral plasma membrane	3	0.2149	0.0150305	AT1G70940, AT2G47160, AT5G60920	1305	4	25147	14.4523	0.944569	0.136706	0.125254
GOTERM_CC_DIRECT	GO:0005774~vacuolar membrane	40	2.86533	0.0214009	AT2G36830, AT3G27230, AT3G02050, AT5G40670, AT1G08470, AT5G14120, AT1G64650, AT1G80660, AT3G49720, AT5G15630, AT5G61790, AT1G64090, AT4G20150, AT1G04820, AT4G12420, AT2G28740, AT3G50830, AT5G40830, AT4G14360, AT5G67560, AT3G27020, AT5G20650, AT3G49870, AT1G59870, AT4G00750, AT4G23710, AT1G76800, AT5G17920, AT2G39750, AT5G60390, AT2G47730, AT1G78300, AT4G12730, AT2G38170, AT5G55630, AT1G07820, AT1…	1305	536	25147	1.43804	0.983948	0.185799	0.170235
GOTERM_CC_DIRECT	GO:0005768~endosome	24	1.7192	0.0241898	AT3G27230, AT3G25140, AT3G21190, AT4G00750, AT4G30996, AT4G02500, AT5G25100, AT1G64650, AT3G49720, AT1G63690, AT5G61240, AT2G38360, AT3G23820, AT2G39750, AT4G36890, AT3G46830, AT5G65810, AT2G47160, AT5G40830, AT4G14360, AT1G04430, AT2G41770, AT4G16120, AT5G06700	1305	285	25147	1.62271	0.990694	0.192542	0.176413
GOTERM_CC_DIRECT	GO:0005960~glycine cleavage complex	3	0.2149	0.0241938	AT2G26080, AT4G33010, AT2G35120	1305	5	25147	11.5618	0.990701	0.192542	0.176413
GOTERM_CC_DIRECT	GO:0005789~endoplasmic reticulum membrane	31	2.22063	0.0443626	AT3G56950, AT5G48810, AT1G13580, AT1G06350, AT1G02190, AT5G57800, AT5G48570, AT3G55360, AT5G61790, AT1G68230, AT1G19300, AT3G58490, AT1G64090, AT5G04270, AT2G35190, AT1G02205, AT1G76490, AT1G67730, AT2G32720, AT1G57750, AT1G30890, AT5G16530, AT1G55850, AT4G21450, AT5G58000, AT1G01120, AT5G37300, AT5G07990, AT3G13730, AT2G31710, AT2G44660	1305	417	25147	1.43252	0.999828	0.323424	0.296331
GOTERM_CC_DIRECT	GO:0010008~endosome membrane	9	0.644699	0.0457479	AT5G54590, AT3G46830, AT1G08350, AT5G25100, AT1G32410, AT1G63690, AT5G52240, AT2G24170, AT2G38360	1305	77	25147	2.25231	0.999869	0.323424	0.296331
GOTERM_CC_DIRECT	GO:0005777~peroxisome	19	1.36103	0.0473525	AT2G31670, AT2G38700, AT1G04290, AT3G58750, AT1G66120, AT4G35090, AT5G48230, AT5G48880, AT2G18630, AT5G17920, AT1G16730, AT3G55290, AT5G63380, AT2G21660, AT4G39260, AT5G03530, AT2G06050, AT1G76490, AT4G16770	1305	226	25147	1.62002	0.999905	0.323424	0.296331
GOTERM_CC_DIRECT	GO:0000164~protein phosphatase type 1 complex	3	0.2149	0.047413	AT3G46820, AT5G59160, AT2G39840	1305	7	25147	8.25846	0.999907	0.323424	0.296331
GOTERM_CC_DIRECT	GO:0009507~chloroplast	222	15.9026	0.0532944	AT3G03780, AT5G43860, AT1G33330, AT5G16240, AT5G24780, AT1G08250, AT2G28190, AT1G72810, AT1G64190, AT5G37970, AT1G55805, AT1G52760, AT2G24820, AT3G14790, AT4G39260, AT2G28740, AT3G47350, AT1G01610, AT5G20740, AT5G21950, AT5G49970, AT4G08510, AT2G21660, AT2G31810, AT2G05990, AT1G07820, AT1G07940, AT3G53580, AT5G45940, AT1G31490, AT1G64650, AT3G54430, AT5G65430, AT4G05590, AT4G04020, AT4G09160, AT5…	1305	3855	25147	1.1097	0.999971	0.351008	0.321604
GOTERM_CC_DIRECT	GO:0009941~chloroplast envelope	38	2.72206	0.0551961	AT2G36830, AT3G03780, AT5G42270, AT2G37400, AT1G30120, AT5G17630, AT5G15530, AT2G17695, AT1G29390, AT4G37000, AT5G58330, AT1G16080, AT5G54770, AT2G24820, AT1G74310, AT5G35970, AT5G12470, AT2G43940, AT1G76570, AT5G01220, AT3G12110, AT2G11910, AT1G23740, AT2G26080, AT3G26570, AT1G59870, AT4G02510, AT3G27100, AT1G66200, AT1G01090, AT2G47730, AT4G14210, AT5G01590, AT2G40100, AT2G40300, AT4G33010, AT2…	1305	543	25147	1.34853	0.99998	0.351415	0.321977
GOTERM_CC_DIRECT	GO:0015629~actin cytoskeleton	4	0.286533	0.0725358	AT5G56600, AT5G59890, AT2G19760, AT2G19770	1305	19	25147	4.05679	0.999999	0.446914	0.409476
GOTERM_CC_DIRECT	GO:0012511~monolayer-surrounded lipid storage body	4	0.286533	0.0821751	AT5G07560, AT5G07530, AT5G07550, AT5G07600	1305	20	25147	3.85395	1	0.488149	0.447257
GOTERM_CC_DIRECT	GO:0005747~mitochondrial respiratory chain complex I	7	0.501433	0.0843398	AT3G57785, AT3G12260, AT2G42310, AT1G67350, AT4G16450, AT4G20150, AT4G02580	1305	59	25147	2.28624	1	0.488149	0.447257

## Sheet: Cluster 2 MF
Category	Term	Count	%	PValue	Genes	List Total	Pop Hits	Pop Total	Fold Enrichment	Bonferroni	Benjamini	FDR
GOTERM_MF_DIRECT	GO:0016722~oxidoreductase activity, oxidizing metal ions	13	9312320916905444	1.64888e+10	AT5G21100, AT2G29130, AT1G55570, AT5G60020, AT4G22010, AT2G38080, AT4G12420, AT5G05390, AT5G01190, AT1G75790, AT2G40370, AT1G76160, AT1G41830	997	42	18171	5.64128e+16	1.08438e+16	1.08496e+16	1.06353e+16
GOTERM_MF_DIRECT	GO:0005507~copper ion binding	31	2220630372492837	2.3275e+11	AT5G15350, AT1G31490, AT2G28190, AT5G20080, AT5G60020, AT4G22010, AT2G38080, AT1G72230, AT4G12420, AT2G02850, AT2G40370, AT1G41830, AT5G21100, AT2G29130, AT1G55570, AT1G64640, AT3G24450, AT1G66200, AT3G20570, AT1G62380, AT5G17920, AT4G20260, AT2G36880, AT5G05390, AT5G01190, AT3G15353, AT1G22480, AT3G48970, AT1G75790, AT2G05990, AT1G76160	997	241	18171	2.34438e+16	1.51985e+16	7657487996836175	7506200240059777
GOTERM_MF_DIRECT	GO:0052689~carboxylic ester hydrolase activity	22	1.57593e+16	7.05841e+10	AT5G23530, AT5G45670, AT5G45950, AT1G58430, AT5G45960, AT3G53100, AT5G26670, AT1G75920, AT4G26790, AT1G75910, AT1G75900, AT1G75930, AT2G45600, AT1G75880, AT4G19420, AT1G54790, AT1G20120, AT3G48460, AT5G33370, AT2G42990, AT2G04570, AT5G16080	997	150	18171	2673099297893681	4538388278628547	1393271487792021	1.36574e+16
GOTERM_MF_DIRECT	GO:0005200~structural constituent of cytoskeleton	11	7879656160458453	8.55957e+10	AT1G04820, AT5G19780, AT4G14960, AT5G23860, AT5G62700, AT2G37620, AT1G75780, AT3G53750, AT1G50010, AT5G12250, AT3G12110	997	43	18171	4662382496326187	5.47675e+16	1393271487792021	1.36574e+16
GOTERM_MF_DIRECT	GO:0016759~cellulose synthase activity	10	7163323782234957	1.05872e+11	AT5G44030, AT2G32540, AT2G32530, AT5G17420, AT5G64740, AT5G09870, AT4G18780, AT1G55850, AT4G07960, AT4G16590	997	36	18171	5062688064192578	6729588594531954	1393271487792021	1.36574e+16
GOTERM_MF_DIRECT	GO:0016760~cellulose synthase (UDP-forming) activity	8	5730659025787965	4.91104e+11	AT5G44030, AT2G32540, AT2G32530, AT5G17420, AT5G64740, AT5G09870, AT4G18780, AT1G55850	997	27	18171	5400200601805417	2.7619e+16	5133379901792291	5031960542030438
GOTERM_MF_DIRECT	GO:0015254~glycerol channel activity	9	6446991404011462	6.06694e+11	AT2G36830, AT3G56950, AT2G45960, AT5G60660, AT2G37180, AT1G80760, AT2G39010, AT1G01620, AT4G35100	997	36	18171	4556419257773321	3.29228e+16	5133379901792291	5031960542030438
GOTERM_MF_DIRECT	GO:0000977~RNA polymerase II regulatory region sequence-specific DNA binding	18	1.2894e+16	6.24119e+11	AT4G24540, AT5G44030, AT2G32540, AT5G25830, AT3G24050, AT2G32530, AT3G54340, AT5G17420, AT5G20240, AT1G55850, AT1G69120, AT3G51080, AT1G24260, AT2G03710, AT5G64740, AT5G09870, AT4G18780, AT2G45660	997	128	18171	2.56299e+16	3.3688e+16	5133379901792291	5031960542030438
GOTERM_MF_DIRECT	GO:0016413~O-acetyltransferase activity	9	6446991404011462	1.06622e+16	AT4G23790, AT1G01430, AT2G31110, AT2G34410, AT1G70230, AT3G55990, AT2G14530, AT1G29050, AT5G06700	997	39	18171	4205925468713834	5043791382546796	7015697578782702	6877089571907055
GOTERM_MF_DIRECT	GO:0015250~water channel activity	9	6446991404011462	1.06622e+16	AT2G36830, AT3G56950, AT2G45960, AT5G60660, AT2G37180, AT1G80760, AT2G39010, AT1G01620, AT4G35100	997	39	18171	4205925468713834	5043791382546796	7015697578782702	6877089571907055
GOTERM_MF_DIRECT	GO:0052716~hydroquinone:oxygen oxidoreductase activity	6	4.29799e+16	1.74264e+16	AT2G38080, AT5G05390, AT2G29130, AT5G01190, AT5G60020, AT2G40370	997	17	18171	6432591893327039	6826195785549218	1.04241e+16	1.02182e+16
GOTERM_MF_DIRECT	GO:0008289~lipid binding	22	1.57593e+16	2419023400034289	AT4G25860, AT5G62080, AT5G49800, AT3G51590, AT1G62510, AT1G55260, AT1G66850, AT4G00730, AT3G22120, AT4G14815, AT1G55960, AT4G08670, AT2G38540, AT5G13930, AT5G07560, AT4G09160, AT5G07530, AT1G48750, AT5G07550, AT4G33355, AT2G27130, AT5G52160	997	195	18171	2.05623e+16	7968164880236368	1326431164352135	1.30023e+16
GOTERM_MF_DIRECT	GO:0004565~beta-galactosidase activity	6	4.29799e+16	2988604201339531	AT5G63800, AT5G56870, AT2G28470, AT4G36360, AT1G45130, AT5G20710	997	19	18171	5.75548e+16	8604658604667714	1.42973e+16	1.40148e+16
GOTERM_MF_DIRECT	GO:0016491~oxidoreductase activity	36	2.5788e+16	3041982838706878	AT3G59845, AT1G12550, AT2G34410, AT4G24050, AT1G06350, AT1G02190, AT1G30040, AT5G16960, AT1G29890, AT5G57800, AT5G60020, AT1G66130, AT2G38080, AT1G16080, AT4G12420, AT5G54770, AT1G02205, AT3G14790, AT5G38000, AT3G47350, AT1G75280, AT5G46340, AT1G67730, AT5G49730, AT5G21482, AT1G68540, AT3G03910, AT3G55290, AT5G37940, AT5G37980, AT5G09550, AT5G08640, AT1G04350, AT5G02540, AT4G39330, AT2G05990	997	391	18171	1678067450433141	8652959797575066	1.42973e+16	1.40148e+16
GOTERM_MF_DIRECT	GO:0000989~transcription factor activity, transcription factor binding	5	3.58166e+16	4306502322848019	AT2G21320, AT3G03450, AT2G01570, AT1G66350, AT2G31380	997	13	18171	7009875781189723	9415625147627180	1771049080271248	1.73606e+16
GOTERM_MF_DIRECT	GO:0016207~4-coumarate-CoA ligase activity	5	3.58166e+16	4306502322848019	AT1G51680, AT3G21230, AT1G65060, AT1G62940, AT5G63380	997	13	18171	7009875781189723	9415625147627180	1771049080271248	1.73606e+16
GOTERM_MF_DIRECT	GO:0042285~xylosyltransferase activity	4	2.86533e+16	486490967844261	AT2G37090, AT4G36890, AT1G27440, AT5G67230	997	7	18171	1041467258919616	9595998779000092	1.88301e+16	1.8458e+16
GOTERM_MF_DIRECT	GO:0016746~transferase activity, transferring acyl groups	12	8595988538681949	5502470070564793	AT3G18850, AT1G01120, AT2G46720, AT1G75930, AT1G75880, AT2G38110, AT2G39000, AT3G52160, AT1G75920, AT1G01610, AT1G75910, AT1G75900	997	83	18171	2.63504e+16	9735003350604514	1998350983076871	1.95887e+16
GOTERM_MF_DIRECT	GO:0045309~protein phosphorylated amino acid binding	5	3.58166e+16	5770314388823792	AT1G35160, AT1G78300, AT5G10450, AT5G65430, AT4G09000	997	14	18171	65091703682476	9778044564146756	1998350983076871	1.95887e+16
GOTERM_MF_DIRECT	GO:0020037~heme binding	34	2.43553e+16	7774266639560535	AT1G11680, AT5G48810, AT1G13140, AT3G26200, AT3G53300, AT1G11600, AT4G35090, AT5G36940, AT1G74550, AT5G59920, AT1G28430, AT3G61880, AT4G39480, AT5G58390, AT3G10570, AT2G45580, AT2G40890, AT5G44620, AT2G29090, AT2G32720, AT1G57750, AT5G25140, AT5G42180, AT1G74540, AT5G05690, AT5G07990, AT1G44970, AT3G13730, AT5G06720, AT1G13080, AT5G52240, AT1G01600, AT1G63710, AT1G64900	997	386	18171	1605370515692154	9941156301172434	2504444639263008	2454964729976657
GOTERM_MF_DIRECT	GO:0016762~xyloglucan:xyloglucosyl transferase activity	7	501432664756447	8286323132806514	AT1G32170, AT3G25050, AT2G06850, AT1G11545, AT4G30270, AT4G14130, AT3G23730	997	33	18171	3866052703565241	9958102590461732	2504444639263008	2454964729976657
GOTERM_MF_DIRECT	GO:0030775~glucuronoxylan 4-O-methyltransferase activity	3	2.149e+16	8676290542509799	AT1G09610, AT1G33800, AT4G09990	997	3	18171	1.82257e+16	996765593524293	2504444639263008	2454964729976657
GOTERM_MF_DIRECT	GO:0016298~lipase activity	11	7879656160458453	9133580516434472	AT1G23240, AT5G11650, AT1G75930, AT1G20130, AT1G75880, AT5G45960, AT1G20120, AT1G75920, AT1G75910, AT5G19290, AT1G75900	997	77	18171	260366814729904	9976125040626056	2504444639263008	2454964729976657
GOTERM_MF_DIRECT	GO:0019825~oxygen binding	23	164756446991404	969798831851235	AT1G11680, AT1G13140, AT3G26200, AT5G44620, AT2G29090, AT3G53300, AT1G57750, AT1G11600, AT5G25140, AT1G74540, AT1G74550, AT5G05690, AT1G28430, AT3G61880, AT5G07990, AT3G13730, AT4G39480, AT3G10570, AT1G13080, AT1G01600, AT2G45580, AT1G63710, AT1G64900	997	234	18171	1.79141e+16	9983589526398132	2504444639263008	2454964729976657
GOTERM_MF_DIRECT	GO:0004553~hydrolase activity, hydrolyzing O-glycosyl compounds	24	1.7192e+16	9717221216157932	AT1G32170, AT5G01930, AT3G25050, AT2G06850, AT5G58090, AT4G14080, AT5G42100, AT1G11545, AT4G21760, AT3G23730, AT1G19940, AT1G64390, AT1G70710, AT5G49360, AT4G08160, AT2G20680, AT1G75940, AT4G34480, AT2G36190, AT4G39010, AT1G75680, AT4G14130, AT4G30270, AT1G02640	997	248	18171	1763775196557414	9983797906501760	2504444639263008	2454964729976657
GOTERM_MF_DIRECT	GO:0016757~transferase activity, transferring glycosyl groups	41	2.93696e+16	1.0473e+16	AT2G30150, AT1G12990, AT3G21190, AT5G44030, AT2G32530, AT5G22740, AT3G05320, AT5G41460, AT4G02500, AT1G19300, AT5G67230, AT2G18570, AT4G36890, AT2G37090, AT5G54690, AT4G32290, AT5G64740, AT1G27120, AT5G03760, AT4G18780, AT5G01220, AT1G26810, AT5G22940, AT3G25140, AT2G32540, AT2G31750, AT3G18170, AT5G15740, AT1G55850, AT4G07960, AT3G52060, AT1G23870, AT3G18660, AT5G09870, AT2G44500, AT3G50740, AT4…	997	499	18171	1.4975e+16	9990195930104924	2504444639263008	2454964729976657
GOTERM_MF_DIRECT	GO:0016747~transferase activity, transferring acyl groups other than amino-acyl groups	13	9312320916905444	1064939024547329	AT5G23940, AT4G24510, AT5G41130, AT1G31490, AT1G65450, AT5G48230, AT5G48880, AT3G52160, AT3G23840, AT5G13930, AT1G01120, AT2G19070, AT2G23000	997	103	18171	2.30033e+16	9991281363781252	2504444639263008	2454964729976657
GOTERM_MF_DIRECT	GO:0005506~iron ion binding	30	2148997134670487	1.06572e+16	AT1G11680, AT1G13140, AT3G26200, AT1G02190, AT3G53300, AT1G11600, AT5G57800, AT1G74550, AT1G02205, AT1G28430, AT3G61880, AT4G39480, AT3G10570, AT2G42750, AT2G45580, AT2G40890, AT5G43850, AT5G44620, AT2G29090, AT1G57750, AT5G25140, AT1G74540, AT5G05690, AT5G07990, AT3G13730, AT2G40300, AT1G13080, AT1G01600, AT1G63710, AT1G64900	997	336	18171	16272925920619	999132659709348	2504444639263008	2454964729976657
GOTERM_MF_DIRECT	GO:0016798~hydrolase activity, acting on glycosyl bonds	8	5730659025787965	1.19878e+16	AT1G32170, AT5G34940, AT3G25050, AT2G06850, AT1G11545, AT4G30270, AT4G14130, AT3G23730	997	46	18171	3169682961929266	9996422249076666	2.71998e+16	2666242918915334
GOTERM_MF_DIRECT	GO:0004467~long-chain fatty acid-CoA ligase activity	4	2.86533e+16	1.47384e+16	AT1G49430, AT2G47240, AT1G62940, AT1G77590	997	10	18171	7290270812437313	9999428627305152	3143860102994356	3081747365397202
GOTERM_MF_DIRECT	GO:0015018~galactosylgalactosylxylosylprotein 3-beta-glucuronosyltransferase activity	3	2.149e+16	167226601223104	AT2G37090, AT4G36890, AT5G67230	997	4	18171	1366925777331996	9999848354953620	3143860102994356	3081747365397202
GOTERM_MF_DIRECT	GO:0047334~diphosphate-fructose-6-phosphate 1-phosphotransferase activity	3	2.149e+16	167226601223104	AT1G12000, AT1G76550, AT1G20950	997	4	18171	1366925777331996	9999848354953620	3143860102994356	3081747365397202
GOTERM_MF_DIRECT	GO:0004375~glycine dehydrogenase (decarboxylating) activity	3	2.149e+16	167226601223104	AT2G26080, AT4G33010, AT2G35120	997	4	18171	1366925777331996	9999848354953620	3143860102994356	3081747365397202
GOTERM_MF_DIRECT	GO:0080116~glucuronoxylan glucuronosyltransferase activity	3	2.149e+16	167226601223104	AT1G27440, AT3G18660, AT4G33330	997	4	18171	1366925777331996	9999848354953620	3143860102994356	3081747365397202
GOTERM_MF_DIRECT	GO:0045548~phenylalanine ammonia-lyase activity	3	2.149e+16	167226601223104	AT3G10340, AT2G37040, AT3G53260	997	4	18171	1366925777331996	9999848354953620	3143860102994356	3081747365397202
GOTERM_MF_DIRECT	GO:0019904~protein domain specific binding	5	3.58166e+16	1.79678e+16	AT1G35160, AT1G78300, AT5G10450, AT2G31380, AT4G09000	997	19	18171	4796230797656126	9999934122652716	3.28411e+16	3.21923e+16
GOTERM_MF_DIRECT	GO:0008757~S-adenosylmethionine-dependent methyltransferase activity	13	9312320916905444	2.37639e+16	AT3G27230, AT1G15125, AT4G00750, AT1G64970, AT2G39750, AT3G15530, AT5G37970, AT1G77520, AT2G43940, AT1G20330, AT5G40830, AT4G14360, AT1G04430	997	115	18171	2060293925254023	9999998660016548	4.22612e+16	4142626173342283
GOTERM_MF_DIRECT	GO:0016788~hydrolase activity, acting on ester bonds	14	1002865329512894	2.61528e+16	AT5G45670, AT5G45950, AT1G58430, AT1G04290, AT1G08470, AT5G45960, AT3G53100, AT4G26790, AT1G54790, AT3G48460, AT5G33370, AT2G42990, AT1G35290, AT2G04570	997	130	18171	1.96277e+16	9999999732718352	4.52856e+16	4439088111731537
GOTERM_MF_DIRECT	GO:0005525~GTP binding	25	1.79083e+16	3218649704024516	AT3G51160, AT5G62880, AT4G14960, AT1G04820, AT5G62700, AT1G75780, AT1G73640, AT5G60860, AT5G52210, AT5G12250, AT5G19780, AT5G23860, AT5G67560, AT3G49870, AT5G45970, AT4G02510, AT1G55810, AT5G60390, AT3G46830, AT1G23490, AT1G50010, AT5G03530, AT3G53610, AT1G07940, AT3G11730	997	292	18171	1560417554031959	9999999995523656	5430439757046491	5323151433579009
GOTERM_MF_DIRECT	GO:0004506~squalene monooxygenase activity	3	2.149e+16	3884735997890366	AT1G58440, AT2G22830, AT5G24150	997	6	18171	9112838515546638	9999999999952426	6390390716529651	6264136796598215
GOTERM_MF_DIRECT	GO:0005355~glucose transmembrane transporter activity	7	501432664756447	4221046873158511	AT3G19930, AT3G05960, AT1G50310, AT5G17630, AT4G16480, AT5G27360, AT1G20840	997	47	18171	2.71446e+16	999999999999526	677426546960561	6640427398017659
GOTERM_MF_DIRECT	GO:0046910~pectinesterase inhibitor activity	12	8595988538681949	4.32687e+16	AT5G53370, AT2G01610, AT3G49330, AT3G17130, AT1G14890, AT5G62350, AT1G70720, AT3G59010, AT3G62820, AT3G47670, AT3G14310, AT5G20740	997	112	18171	1.95275e+16	999999999999771	6778757783406485	6644830957898454
GOTERM_MF_DIRECT	GO:0030570~pectate lyase activity	5	3.58166e+16	5.12882e+16	AT3G07010, AT1G04680, AT1G30350, AT5G55720, AT5G48900	997	26	18171	3.50494e+16	9999999999999992	7842214496597975	7687277128124154
GOTERM_MF_DIRECT	GO:0003785~actin monomer binding	3	2.149e+16	5244034009883144	AT5G56600, AT2G19760, AT2G19770	997	7	18171	7811004441897119	9999999999999996	7842214496597975	7687277128124154
GOTERM_MF_DIRECT	GO:0016705~oxidoreductase activity, acting on paired donors, with incorporation or reduction of molecular oxygen	14	1002865329512894	6303352008038554	AT1G11680, AT1G13140, AT3G53300, AT1G57750, AT1G74540, AT1G74550, AT5G05690, AT4G14210, AT3G61880, AT5G07990, AT3G13730, AT4G39480, AT1G01600, AT2G40890	997	148	18171	1.72405e+16	10	9216901380643040	9034804544855262
GOTERM_MF_DIRECT	GO:0008810~cellulase activity	5	3.58166e+16	6451286946964555	AT1G75680, AT4G39010, AT1G19940, AT1G64390, AT1G70710	997	28	18171	32545851841238	10	9228145241527560	9045826262591604
GOTERM_MF_DIRECT	GO:0004872~receptor activity	6	4.29799e+16	6596805541918402	AT5G53160, AT4G38320, AT5G20270, AT2G24150, AT5G46790, AT4G17870	997	40	18171	2733851554663992	10	9235527758685762	9053062924547596
GOTERM_MF_DIRECT	GO:1990538~xylan O-acetyltransferase activity	3	2.149e+16	6743098350672194	AT3G55990, AT5G01360, AT2G40320	997	8	18171	683462888665998	10	9243663989046468	9061038408715760
GOTERM_MF_DIRECT	GO:0004857~enzyme inhibitor activity	9	6446991404011462	7129824213920231	AT5G53370, AT2G01610, AT3G49330, AT1G14890, AT5G62350, AT1G70720, AT3G59010, AT3G62820, AT5G20740	997	80	18171	2.05039e+16	10	9574335372978596	9385176771384794
GOTERM_MF_DIRECT	GO:0102391~decanoate--CoA ligase activity	3	2.149e+16	8362556158976554	AT1G49430, AT2G47240, AT1G77590	997	9	18171	6075225677031093	10	10	9817351598173516
GOTERM_MF_DIRECT	GO:0016740~transferase activity	22	1.57593e+16	871983993280113	AT5G23940, AT2G32540, AT2G34410, AT5G46340, AT2G32530, AT5G22740, AT4G24510, AT5G41460, AT3G29670, AT1G31490, AT4G02500, AT1G64980, AT1G29890, AT1G65450, AT4G07960, AT5G63560, AT3G23840, AT1G02950, AT1G23870, AT2G23800, AT5G03760, AT5G22940	997	279	18171	1437150160157893	10	10	9817351598173516
GOTERM_MF_DIRECT	GO:0004144~diacylglycerol O-acyltransferase activity	4	2.86533e+16	9347674254175774	AT5G41130, AT1G72110, AT5G37300, AT5G22490	997	20	18171	3.64514e+16	10	10	9817351598173516
GOTERM_MF_DIRECT	GO:0030599~pectinesterase activity	9	6446991404011462	938280014658221	AT5G53370, AT3G17130, AT5G07420, AT1G69940, AT3G59010, AT3G47670, AT1G75790, AT3G14310, AT1G41830	997	85	18171	1929777567998112	10	10	9817351598173516
GOTERM_MF_DIRECT	GO:0046914~transition metal ion binding	8	5730659025787965	9884271866905340	AT3G05220, AT4G35060, AT3G53530, AT1G56210, AT3G24450, AT5G19090, AT3G48970, AT3G56240	997	72	18171	2025075225677031	10	10	9817351598173516

## Sheet: Cluster 3 BP
Category	Term	Count	%	PValue	Genes	List Total	Pop Hits	Pop Total	Fold Enrichment	Bonferroni	Benjamini	FDR
GOTERM_BP_DIRECT	GO:0007018~microtubule-based movement	17	1.39344	4.82035e-08	AT4G21270, AT1G59540, AT5G27950, AT3G23670, AT5G27550, AT3G19050, AT2G36200, AT4G05190, AT4G38950, AT1G72250, AT5G60930, AT3G17360, AT1G18370, AT5G55520, AT3G20150, AT2G28620, AT5G23910	903	64	18499	5.44164	5.04678e-05	5.04691e-05	4.96496e-05
GOTERM_BP_DIRECT	GO:0006268~DNA unwinding involved in DNA replication	8	0.655738	1.62566e-06	AT1G44900, AT3G10270, AT3G23890, AT5G46280, AT4G02060, AT5G44635, AT2G16440, AT2G07690	903	14	18499	11.7064	0.00170062	0.000851034	0.000837216
GOTERM_BP_DIRECT	GO:0048366~leaf development	20	1.63934	9.91408e-06	AT1G11130, AT2G36400, AT3G54220, AT4G18390, AT3G61970, AT4G14713, AT2G39175, AT2G37860, AT4G39400, AT5G28640, AT1G53230, AT5G60970, AT3G14940, AT3G13960, AT2G24060, AT5G02410, AT4G37740, AT5G53290, AT3G52910, AT2G46870	903	125	18499	3.27779	0.0103264	0.00299042	0.00294187
GOTERM_BP_DIRECT	GO:0019762~glucosinolate catabolic process	10	0.819672	1.14247e-05	AT1G52400, AT3G14210, AT2G43910, AT5G25980, AT5G26000, AT5G28510, AT3G09260, AT3G16400, AT1G66270, AT1G66280	903	31	18499	6.60844	0.0118905	0.00299042	0.00294187
GOTERM_BP_DIRECT	GO:0009658~chloroplast organization	19	1.55738	3.56087e-05	AT5G42480, AT5G22640, AT1G62750, AT1G63680, AT5G44650, AT3G08010, AT3G19570, AT4G20130, AT2G31270, AT4G28740, AT2G36000, AT2G20570, AT5G35220, AT3G48870, AT2G48120, AT1G08540, AT2G24060, AT5G55280, AT2G28000	903	125	18499	3.1139	0.0365965	0.00745647	0.0073354
GOTERM_BP_DIRECT	GO:0009416~response to light stimulus	24	1.96721	4.60343e-05	AT1G67900, AT2G37678, AT1G55480, AT3G49110, AT2G32400, AT4G26150, AT4G20130, AT5G67385, AT4G34250, AT3G19820, AT4G14400, AT1G48030, AT1G20090, AT5G35220, AT2G26710, AT5G04140, AT3G15570, AT2G45050, AT2G26640, AT1G50280, AT4G37930, AT4G38740, AT2G29650, AT4G32890	903	188	18499	2.61525	0.0470558	0.00762121	0.00749747
GOTERM_BP_DIRECT	GO:0007067~mitotic nuclear division	15	1.22951	5.09537e-05	AT4G21270, AT5G51600, AT5G17620, AT2G34680, AT4G26760, AT4G33270, AT4G05190, AT5G55230, AT4G34160, AT5G13840, AT5G06150, AT4G33260, AT2G18290, AT2G40550, AT1G03780	903	84	18499	3.65824	0.0519517	0.00762121	0.00749747
GOTERM_BP_DIRECT	GO:0005975~carbohydrate metabolic process	37	3.03279	0.000188988	AT1G32060, AT5G51820, AT5G24420, AT5G26000, AT1G11820, AT1G66270, AT5G11920, AT5G64380, AT5G11720, AT3G18080, AT1G52400, AT5G63810, AT3G13560, AT5G09660, AT3G62750, AT4G25900, AT2G32810, AT3G47010, AT2G40690, AT5G49215, AT1G60260, AT1G55370, AT2G31870, AT2G39930, AT5G25980, AT1G45191, AT1G70820, AT1G66280, AT4G01040, AT2G45310, AT3G20440, AT5G04360, AT5G62630, AT5G28510, AT3G52840, AT3G09260, AT5…	903	390	18499	1.94356	0.179539	0.0247338	0.0243322
GOTERM_BP_DIRECT	GO:0000911~cytokinesis by cell plate formation	9	0.737705	0.000494642	AT5G55230, AT5G51600, AT3G17360, AT1G18370, AT1G50240, AT3G19050, AT5G18700, AT1G09630, AT4G26760	903	39	18499	4.72757	0.4043	0.0575433	0.056609
GOTERM_BP_DIRECT	GO:0055114~oxidation-reduction process	92	7.54098	0.000629218	AT2G29360, AT3G32980, AT5G18100, AT4G31500, AT4G37925, AT1G80560, AT5G18660, AT3G28760, AT5G14220, AT3G21770, AT4G03070, AT4G21860, AT4G27440, AT1G31710, AT3G18080, AT3G14150, AT4G34570, AT2G18150, AT5G53580, AT3G12290, AT3G63440, AT3G15360, AT5G35790, AT1G74470, AT1G22430, AT1G03630, AT4G36430, AT5G47630, AT3G53130, AT5G04900, AT5G47990, AT5G42580, AT3G49110, AT4G34900, AT5G44400, AT2G37790, AT3…	903	1330	18499	1.41709	0.482631	0.0658791	0.0648094
GOTERM_BP_DIRECT	GO:0016126~sterol biosynthetic process	9	0.737705	0.000704742	AT1G50430, AT5G13710, AT4G12110, AT4G22756, AT1G20050, AT3G52940, AT5G24160, AT2G34490, AT1G47290	903	41	18499	4.49696	0.521991	0.0670786	0.0659895
GOTERM_BP_DIRECT	GO:0009624~response to nematode	12	0.983607	0.000872573	AT2G18150, AT5G51600, AT2G36400, AT3G53760, AT1G69850, AT4G32650, AT1G60960, AT2G41560, AT5G44370, AT5G38030, AT2G21050, AT2G29650	903	74	18499	3.32208	0.599076	0.0689288	0.0678096
GOTERM_BP_DIRECT	GO:0007049~cell cycle	16	1.31148	0.000876932	AT1G44900, AT5G67260, AT5G48630, AT5G46280, AT4G02060, AT2G16440, AT3G50070, AT3G51280, AT2G31270, AT4G28080, AT1G44110, AT3G62980, AT5G44635, AT5G55280, AT1G20610, AT2G07690	903	122	18499	2.68671	0.600903	0.0689288	0.0678096
GOTERM_BP_DIRECT	GO:0018026~peptidyl-lysine monomethylation	5	0.409836	0.000930901	AT5G14260, AT1G14030, AT3G07670, AT4G20130, AT1G24610	903	10	18499	10.2431	0.622848	0.0689288	0.0678096
GOTERM_BP_DIRECT	GO:0009089~lysine biosynthetic process via diaminopimelate	6	0.491803	0.00103199	AT3G02020, AT3G14390, AT4G19710, AT5G11880, AT5G21060, AT4G33680	903	17	18499	7.23041	0.660761	0.0689288	0.0678096
GOTERM_BP_DIRECT	GO:0006270~DNA replication initiation	7	0.57377	0.00105335	AT1G44900, AT1G67630, AT5G46280, AT4G02060, AT5G44635, AT2G16440, AT2G07690	903	25	18499	5.73612	0.668273	0.0689288	0.0678096
GOTERM_BP_DIRECT	GO:0009751~response to salicylic acid	18	1.47541	0.00150004	AT4G23130, AT3G50480, AT2G37710, AT4G04695, AT4G23170, AT3G51450, AT3G28910, AT2G14560, AT2G37630, AT5G46050, AT1G74430, AT1G21270, AT1G49010, AT4G14400, AT1G76930, AT3G45860, AT4G23810, AT3G46130	903	155	18499	2.37904	0.792311	0.0923845	0.0908845
GOTERM_BP_DIRECT	GO:0042127~regulation of cell proliferation	7	0.57377	0.00161994	AT1G11130, AT5G67260, AT1G44900, AT4G34160, AT4G14713, AT3G50070, AT4G37750	903	27	18499	5.31123	0.816851	0.0942267	0.0926968
GOTERM_BP_DIRECT	GO:0000105~histidine biosynthetic process	5	0.409836	0.0020289	AT5G10330, AT4G14910, AT4G26900, AT4G39120, AT2G36230	903	12	18499	8.5359	0.880737	0.111803	0.109988
GOTERM_BP_DIRECT	GO:0051301~cell division	22	1.80328	0.0023276	AT4G21270, AT5G67260, AT1G63680, AT1G15570, AT5G48630, AT5G17620, AT3G60630, AT2G34680, AT3G50070, AT3G51280, AT4G33270, AT4G05190, AT4G34160, AT5G13840, AT5G06150, AT4G33260, AT2G18290, AT1G44110, AT2G40550, AT2G45160, AT1G03780, AT1G20610	903	218	18499	2.06741	0.912825	0.119274	0.117338
GOTERM_BP_DIRECT	GO:0010305~leaf vascular tissue pattern formation	7	0.57377	0.00239232	AT1G11130, AT2G32010, AT3G54720, AT1G05470, AT3G63300, AT1G27340, AT2G32280	903	29	18499	4.94493	0.91855	0.119274	0.117338
GOTERM_BP_DIRECT	GO:0032259~methylation	21	1.72131	0.00370795	AT3G28460, AT2G34300, AT2G27590, AT3G23480, AT5G27400, AT2G43910, AT5G13710, AT4G34570, AT4G36470, AT3G62000, AT1G77530, AT1G23360, AT1G80860, AT1G76790, AT5G40850, AT1G48600, AT5G38020, AT1G21100, AT4G19120, AT1G78140, AT4G33110	903	212	18499	2.02929	0.979543	0.176465	0.173599
GOTERM_BP_DIRECT	GO:0042742~defense response to bacterium	25	2.04918	0.00448832	AT1G32060, AT4G23140, AT4G23260, AT1G08450, AT4G31500, AT4G23300, AT5G14565, AT4G01050, AT5G44070, AT5G46050, AT3G14150, AT3G14210, AT1G19350, AT2G41560, AT3G14415, AT4G23130, AT3G49110, AT4G23290, AT2G37630, AT4G04570, AT1G20020, AT3G45860, AT2G26330, AT3G14420, AT4G19660	903	276	18499	1.85563	0.990994	0.204316	0.200999
GOTERM_BP_DIRECT	GO:0048564~photosystem I assembly	4	0.327869	0.00537974	AT5G35220, AT5G44650, AT2G30950, AT1G22700	903	8	18499	10.2431	0.996475	0.234691	0.23088
GOTERM_BP_DIRECT	GO:0080003~thalianol metabolic process	3	0.245902	0.0068938	AT5G47990, AT5G48010, AT5G48000	903	3	18499	20.4862	0.999285	0.277608	0.2731
GOTERM_BP_DIRECT	GO:0000281~mitotic cytokinesis	3	0.245902	0.0068938	AT3G17360, AT3G19050, AT2G28620	903	3	18499	20.4862	0.999285	0.277608	0.2731
GOTERM_BP_DIRECT	GO:0009625~response to insect	6	0.491803	0.00762465	AT1G52400, AT5G23010, AT3G14210, AT5G24770, AT5G26000, AT1G16410	903	26	18499	4.72757	0.999669	0.289903	0.285196
GOTERM_BP_DIRECT	GO:0009854~oxidative photosynthetic carbon pathway	4	0.327869	0.00777915	AT3G14150, AT1G68010, AT3G14420, AT3G14415	903	9	18499	9.10496	0.999719	0.289903	0.285196
GOTERM_BP_DIRECT	GO:0009684~indoleacetic acid biosynthetic process	5	0.409836	0.00802978	AT4G31500, AT2G20610, AT1G08980, AT1G16410, AT1G16400	903	17	18499	6.02534	0.999784	0.289903	0.285196
GOTERM_BP_DIRECT	GO:0000226~microtubule cytoskeleton organization	6	0.491803	0.0105136	AT4G05190, AT5G55230, AT5G51600, AT1G20090, AT1G75640, AT4G26760	903	28	18499	4.38989	0.999984	0.358858	0.353031
GOTERM_BP_DIRECT	GO:0009088~threonine biosynthetic process	4	0.327869	0.0107141	AT3G02020, AT4G19710, AT5G21060, AT2G17265	903	10	18499	8.19446	0.999987	0.358858	0.353031
GOTERM_BP_DIRECT	GO:0007169~transmembrane receptor protein tyrosine kinase signaling pathway	14	1.14754	0.0109679	AT4G20270, AT5G43020, AT5G45840, AT5G14210, AT5G67200, AT1G75820, AT5G05160, AT2G01210, AT1G75640, AT5G51560, AT3G28040, AT3G46370, AT5G58150, AT4G34220	903	130	18499	2.2062	0.99999	0.358858	0.353031
GOTERM_BP_DIRECT	GO:0006418~tRNA aminoacylation for protein translation	6	0.491803	0.0122055	AT5G16715, AT3G62120, AT5G52520, AT4G33760, AT4G04350, AT5G49030	903	29	18499	4.23852	0.999997	0.387248	0.380961
GOTERM_BP_DIRECT	GO:0010258~NADH dehydrogenase complex (plastoquinone) assembly	3	0.245902	0.0133422	AT1G74880, AT4G37925, AT5G58260	903	4	18499	15.3646	0.999999	0.410862	0.404191
GOTERM_BP_DIRECT	GO:0006526~arginine biosynthetic process	4	0.327869	0.0182629	AT2G37500, AT3G27740, AT2G19940, AT5G10920	903	12	18499	6.82872	1	0.534033	0.525362
GOTERM_BP_DIRECT	GO:0019252~starch biosynthetic process	6	0.491803	0.0183622	AT5G51820, AT2G39930, AT3G20440, AT5G04360, AT5G39790, AT3G30720	903	32	18499	3.84115	1	0.534033	0.525362
GOTERM_BP_DIRECT	GO:0042538~hyperosmotic salinity response	8	0.655738	0.0202766	AT1G16920, AT5G44650, AT1G74520, AT5G24770, AT5G37850, AT2G41130, AT5G58140, AT5G46050	903	57	18499	2.87525	1	0.549591	0.540667
GOTERM_BP_DIRECT	GO:0006261~DNA-dependent DNA replication	5	0.409836	0.0203521	AT3G10270, AT1G14460, AT3G23890, AT2G40550, AT4G24790	903	22	18499	4.65594	1	0.549591	0.540667
GOTERM_BP_DIRECT	GO:1900140~regulation of seedling development	3	0.245902	0.0215217	AT4G39400, AT2G13790, AT2G46690	903	5	18499	12.2917	1	0.549591	0.540667
GOTERM_BP_DIRECT	GO:0009067~aspartate family amino acid biosynthetic process	3	0.245902	0.0215217	AT3G02020, AT4G19710, AT5G21060	903	5	18499	12.2917	1	0.549591	0.540667
GOTERM_BP_DIRECT	GO:0032790~ribosome disassembly	3	0.245902	0.0215217	AT1G62750, AT2G24060, AT4G30690	903	5	18499	12.2917	1	0.549591	0.540667
GOTERM_BP_DIRECT	GO:0006346~methylation-dependent chromatin silencing	4	0.327869	0.0228963	AT4G13940, AT5G59380, AT5G66750, AT3G46580	903	13	18499	6.30343	1	0.570574	0.56131
GOTERM_BP_DIRECT	GO:0006730~one-carbon metabolic process	6	0.491803	0.0234333	AT3G55630, AT4G34570, AT3G12290, AT4G13940, AT3G10160, AT4G37930	903	34	18499	3.6152	1	0.570574	0.56131
GOTERM_BP_DIRECT	GO:1901657~glycosyl compound metabolic process	5	0.409836	0.0273844	AT1G60260, AT3G62750, AT5G36890, AT1G45191, AT3G18080	903	24	18499	4.26795	1	0.651624	0.641044
GOTERM_BP_DIRECT	GO:0071482~cellular response to light stimulus	4	0.327869	0.0281058	AT5G13730, AT2G48120, AT1G08540, AT1G68010	903	14	18499	5.85319	1	0.653929	0.643311
GOTERM_BP_DIRECT	GO:0019761~glucosinolate biosynthetic process	6	0.491803	0.0293293	AT5G23010, AT5G23020, AT2G20610, AT4G03070, AT1G16410, AT1G16400	903	36	18499	3.41436	1	0.66756	0.656721
GOTERM_BP_DIRECT	GO:0009902~chloroplast relocation	3	0.245902	0.0312485	AT3G25690, AT5G55280, AT5G58140	903	6	18499	10.2431	1	0.681608	0.670541
GOTERM_BP_DIRECT	GO:0045088~regulation of innate immune response	3	0.245902	0.0312485	AT3G14840, AT2G37630, AT1G17600	903	6	18499	10.2431	1	0.681608	0.670541
GOTERM_BP_DIRECT	GO:0009735~response to cytokinin	16	1.31148	0.0344276	AT1G32060, AT3G32980, AT2G30950, AT4G26150, AT1G66270, AT4G34160, AT1G20020, AT5G09660, AT3G15360, AT5G04430, AT3G14420, AT3G09260, AT3G10520, AT4G33680, AT4G38740, AT5G58140	903	183	18499	1.79114	1	0.735627	0.723683
GOTERM_BP_DIRECT	GO:0043622~cortical microtubule organization	5	0.409836	0.0356984	AT5G55230, AT3G06030, AT3G53760, AT2G28620, AT2G03680	903	26	18499	3.93965	1	0.747524	0.735387
GOTERM_BP_DIRECT	GO:0006468~protein phosphorylation	55	4.5082	0.040565	AT5G43020, AT5G45840, AT5G18700, AT5G46570, AT1G75640, AT5G51560, AT2G07180, AT5G58150, AT4G23130, AT2G37710, AT4G23290, AT1G66980, AT5G14210, AT1G21270, AT2G23200, AT2G20850, AT1G18670, AT3G14840, AT3G28040, AT3G46370, AT1G60800, AT4G34220, AT4G23140, AT4G20270, AT4G23260, AT3G04810, AT2G13790, AT4G23300, AT1G49580, AT3G53380, AT5G28290, AT5G56790, AT1G29720, AT1G75820, AT5G05160, AT1G16260, AT1…	903	870	18499	1.2951	1	0.832775	0.819253
GOTERM_BP_DIRECT	GO:0045047~protein targeting to ER	3	0.245902	0.0423526	AT4G04200, AT2G39960, AT4G40042	903	7	18499	8.77978	1	0.852754	0.838908
GOTERM_BP_DIRECT	GO:0005983~starch catabolic process	4	0.327869	0.0471364	AT5G04360, AT5G64860, AT1G10760, AT3G10940	903	17	18499	4.82027	1	0.931167	0.916048
GOTERM_BP_DIRECT	GO:0006633~fatty acid biosynthetic process	12	0.983607	0.04832	AT5G47630, AT4G34250, AT3G11170, AT4G12110, AT1G09430, AT4G22756, AT2G15090, AT1G32440, AT2G26640, AT5G38020, AT4G13050, AT3G45140	903	128	18499	1.92058	1	0.936871	0.921659
GOTERM_BP_DIRECT	GO:0008652~cellular amino acid biosynthetic process	8	0.655738	0.0504405	AT5G05590, AT2G29690, AT1G52410, AT4G19710, AT5G04140, AT5G21060, AT3G03630, AT3G04940	903	69	18499	2.37521	1	0.960205	0.944614
GOTERM_BP_DIRECT	GO:0015995~chlorophyll biosynthetic process	6	0.491803	0.0522556	AT5G18660, AT5G14220, AT1G74470, AT1G44446, AT4G27440, AT1G03630	903	42	18499	2.92659	1	0.970284	0.95453
GOTERM_BP_DIRECT	GO:0009117~nucleotide metabolic process	3	0.245902	0.0546769	AT4G29700, AT4G13720, AT5G58240	903	8	18499	7.68231	1	0.970284	0.95453
GOTERM_BP_DIRECT	GO:0050665~hydrogen peroxide biosynthetic process	3	0.245902	0.0546769	AT3G14150, AT3G14420, AT3G14415	903	8	18499	7.68231	1	0.970284	0.95453
GOTERM_BP_DIRECT	GO:0045962~positive regulation of development, heterochronic	3	0.245902	0.0546769	AT4G18390, AT1G53230, AT5G60970	903	8	18499	7.68231	1	0.970284	0.95453
GOTERM_BP_DIRECT	GO:0009409~response to cold	22	1.80328	0.0597599	AT1G32060, AT1G55490, AT3G53460, AT5G51820, AT2G36400, AT3G25770, AT5G17890, AT2G35040, AT4G04330, AT5G65020, AT4G10030, AT3G11170, AT1G17190, AT3G14210, AT3G16470, AT3G16460, AT1G74520, AT3G16450, AT2G42530, AT2G26640, AT4G37930, AT5G58670	903	299	18499	1.50734	1	1	0.984704
GOTERM_BP_DIRECT	GO:0009965~leaf morphogenesis	7	0.57377	0.0624399	AT4G18390, AT1G53230, AT5G60970, AT2G26330, AT2G23380, AT2G48120, AT2G37630	903	58	18499	2.47247	1	1	0.984704
GOTERM_BP_DIRECT	GO:0010020~chloroplast fission	4	0.327869	0.0625411	AT5G42480, AT3G19720, AT1G63680, AT5G55280	903	19	18499	4.31288	1	1	0.984704
GOTERM_BP_DIRECT	GO:0010119~regulation of stomatal movement	6	0.491803	0.066749	AT1G52400, AT1G20090, AT1G05805, AT1G69850, AT5G25980, AT5G26000	903	45	18499	2.73149	1	1	0.984704
GOTERM_BP_DIRECT	GO:0009742~brassinosteroid mediated signaling pathway	7	0.57377	0.0667824	AT4G39400, AT1G19350, AT2G13790, AT3G50750, AT3G05800, AT5G46570, AT4G38740	903	59	18499	2.43056	1	1	0.984704
GOTERM_BP_DIRECT	GO:0000910~cytokinesis	3	0.245902	0.0680763	AT5G55230, AT5G51600, AT4G26760	903	9	18499	6.82872	1	1	0.984704
GOTERM_BP_DIRECT	GO:0090307~mitotic spindle assembly	3	0.245902	0.0680763	AT3G43610, AT3G53760, AT1G03780	903	9	18499	6.82872	1	1	0.984704
GOTERM_BP_DIRECT	GO:1904668~positive regulation of ubiquitin protein ligase activity	3	0.245902	0.0680763	AT4G33270, AT5G13840, AT4G33260	903	9	18499	6.82872	1	1	0.984704
GOTERM_BP_DIRECT	GO:0042744~hydrogen peroxide catabolic process	9	0.737705	0.0685076	AT2G18150, AT3G49110, AT3G32980, AT2G38380, AT2G38390, AT1G68850, AT3G21770, AT5G64110, AT4G36430	903	89	18499	2.07163	1	1	0.984704
GOTERM_BP_DIRECT	GO:0009082~branched-chain amino acid biosynthetic process	4	0.327869	0.0710088	AT1G80560, AT3G23940, AT1G74040, AT5G16290	903	20	18499	4.09723	1	1	0.984704
GOTERM_BP_DIRECT	GO:0071472~cellular response to salt stress	5	0.409836	0.0750065	AT2G32010, AT5G18100, AT1G66270, AT2G03680, AT1G66280	903	33	18499	3.10396	1	1	0.984704
GOTERM_BP_DIRECT	GO:0051726~regulation of cell cycle	8	0.655738	0.0768147	AT5G67260, AT4G34160, AT5G06150, AT1G15570, AT5G48630, AT1G44110, AT3G50070, AT1G20610	903	76	18499	2.15644	1	1	0.984704
GOTERM_BP_DIRECT	GO:0048528~post-embryonic root development	3	0.245902	0.0824169	AT5G55230, AT2G17780, AT4G26760	903	10	18499	6.14585	1	1	0.984704
GOTERM_BP_DIRECT	GO:0051262~protein tetramerization	3	0.245902	0.0824169	AT5G50950, AT4G18440, AT5G10920	903	10	18499	6.14585	1	1	0.984704
GOTERM_BP_DIRECT	GO:0010928~regulation of auxin mediated signaling pathway	3	0.245902	0.0824169	AT4G35020, AT3G59060, AT1G27340	903	10	18499	6.14585	1	1	0.984704
GOTERM_BP_DIRECT	GO:0008285~negative regulation of cell proliferation	3	0.245902	0.0824169	AT2G36400, AT4G32980, AT4G37740	903	10	18499	6.14585	1	1	0.984704
GOTERM_BP_DIRECT	GO:0048437~floral organ development	3	0.245902	0.0824169	AT1G11130, AT4G20270, AT1G13710	903	10	18499	6.14585	1	1	0.984704
GOTERM_BP_DIRECT	GO:0010103~stomatal complex morphogenesis	3	0.245902	0.0824169	AT3G63440, AT1G75640, AT2G26330	903	10	18499	6.14585	1	1	0.984704
GOTERM_BP_DIRECT	GO:0009610~response to symbiotic fungus	3	0.245902	0.0824169	AT3G50480, AT3G09260, AT1G10760	903	10	18499	6.14585	1	1	0.984704
GOTERM_BP_DIRECT	GO:0006952~defense response	41	3.36066	0.090408	AT1G62630, AT1G61300, AT5G17890, AT1G59620, AT5G46510, AT3G23010, AT1G11820, AT1G63360, AT4G29140, AT1G70850, AT1G17600, AT3G17860, AT2G15080, AT5G04230, AT2G39030, AT4G36150, AT3G13560, AT1G70890, AT4G19530, AT1G53350, AT1G52040, AT4G16860, AT4G23130, AT3G49110, AT1G63350, AT1G66980, AT2G43910, AT5G18650, AT5G63020, AT4G11900, AT1G58602, AT2G17265, AT2G14080, AT5G36930, AT3G45860, AT5G11250, AT3…	903	658	18499	1.27649	1	1	0.984704
GOTERM_BP_DIRECT	GO:0009063~cellular amino acid catabolic process	2	0.163934	0.0951438	AT3G47340, AT1G68890	903	2	18499	20.4862	1	1	0.984704
GOTERM_BP_DIRECT	GO:0009853~photorespiration	6	0.491803	0.0953397	AT3G12290, AT3G10160, AT5G04140, AT4G37930, AT1G68010, AT1G23310	903	50	18499	2.45834	1	1	0.984704
GOTERM_BP_DIRECT	GO:0008283~cell proliferation	6	0.491803	0.0953397	AT5G55230, AT2G18290, AT1G15570, AT5G28640, AT5G48070, AT4G26760	903	50	18499	2.45834	1	1	0.984704
GOTERM_BP_DIRECT	GO:0009944~polarity specification of adaxial/abaxial axis	4	0.327869	0.0992206	AT2G26330, AT4G00180, AT2G37630, AT2G26580	903	23	18499	3.56281	1	1	0.984704

## Sheet: Cluster 3 CC
Category	Term	Count	%	PValue	Genes	List Total	Pop Hits	Pop Total	Fold Enrichment	Bonferroni	Benjamini	FDR
GOTERM_CC_DIRECT	GO:0009507~chloroplast	368	30.1639	8.17522e-49	AT3G02690, AT5G47420, AT3G25690, AT5G50950, AT4G21180, AT1G55480, AT5G24420, AT1G59840, AT3G52155, AT1G80560, AT5G18660, AT2G35040, AT5G54510, AT2G30950, AT4G21860, AT1G78915, AT1G52400, AT3G48200, AT4G18440, AT4G17470, AT5G35790, AT5G09820, AT5G55280, AT1G70070, AT3G63160, AT4G30690, AT5G43745, AT2G27770, AT3G28290, AT1G24610, AT3G53130, AT1G55490, AT1G55370, AT3G27740, AT1G09210, AT1G56340, AT5…	1139	3855	25147	2.10759	1.79855e-46	1.79855e-46	1.59417e-46
GOTERM_CC_DIRECT	GO:0009570~chloroplast stroma	88	7.21311	9.00574e-20	AT2G37500, AT1G55480, AT3G25770, AT5G14260, AT1G80560, AT2G35040, AT1G32440, AT4G21860, AT5G10330, AT3G14390, AT1G49630, AT3G15360, AT4G18440, AT2G42530, AT5G35790, AT5G09820, AT5G55280, AT5G39790, AT4G33680, AT1G70070, AT3G02020, AT1G55490, AT4G24620, AT3G27740, AT5G66090, AT4G30620, AT4G16060, AT5G24490, AT2G19940, AT5G21060, AT3G17040, AT3G23940, AT2G36145, AT5G45170, AT4G04350, AT3G57050, AT5…	1139	653	25147	2.97531	1.98126e-17	9.90631e-18	8.7806e-18
GOTERM_CC_DIRECT	GO:0009941~chloroplast envelope	65	5.32787	2.7555e-12	AT5G22640, AT1G55480, AT3G25770, AT5G20140, AT1G80560, AT5G18660, AT5G14220, AT2G30950, AT4G27440, AT2G37860, AT3G22620, AT4G01050, AT3G15360, AT5G09660, AT3G46780, AT2G40550, AT2G42530, AT1G74470, AT3G63160, AT5G43745, AT1G03630, AT1G55490, AT3G53130, AT4G24620, AT4G30620, AT3G25760, AT1G64680, AT3G17040, AT1G67080, AT3G11170, AT5G04140, AT5G33320, AT3G48870, AT1G03780, AT2G27680, AT1G74040, AT3…	1139	543	25147	2.64287	6.06202e-10	2.0207e-10	1.79107e-10
GOTERM_CC_DIRECT	GO:0005871~kinesin complex	16	1.31148	3.82132e-08	AT1G59540, AT5G27950, AT3G23670, AT5G27550, AT3G19050, AT2G36200, AT4G05190, AT4G38950, AT1G72250, AT5G60930, AT3G17360, AT1G18370, AT5G55520, AT3G20150, AT2G28620, AT5G23910	1139	59	25147	5.98729	8.40687e-06	2.10173e-06	1.86289e-06
GOTERM_CC_DIRECT	GO:0042555~MCM complex	7	0.57377	5.70777e-08	AT1G44900, AT5G46280, AT4G02060, AT5G44635, AT2G40550, AT2G16440, AT2G07690	1139	7	25147	22.0781	1.2557e-05	2.51142e-06	2.22603e-06
GOTERM_CC_DIRECT	GO:0005874~microtubule	24	1.96721	1.04726e-06	AT4G21270, AT5G44340, AT5G19770, AT5G51600, AT1G59540, AT3G06030, AT3G23670, AT3G53760, AT5G27550, AT3G19050, AT5G18700, AT3G04630, AT2G36200, AT4G26760, AT4G38950, AT5G55230, AT5G60930, AT3G17360, AT1G18370, AT3G20150, AT1G03780, AT2G28620, AT5G55280, AT5G23910	1139	161	25147	3.29115	0.000230371	3.83996e-05	3.40361e-05
GOTERM_CC_DIRECT	GO:0005773~vacuole	57	4.67213	1.2402e-06	AT4G29700, AT3G32980, AT5G18100, AT1G14250, AT5G26000, AT5G66140, AT1G27400, AT1G52400, AT5G05460, AT5G09660, AT3G62750, AT1G52040, AT2G32810, AT2G41560, AT2G42570, AT5G58150, AT1G16920, AT3G49110, AT1G09210, AT1G04040, AT5G25980, AT5G24770, AT1G62660, AT2G39330, AT5G62890, AT1G29040, AT4G13940, AT3G52840, AT2G42740, AT3G09260, AT5G23920, AT3G28220, AT1G66270, AT5G11720, AT2G35780, AT3G19820, AT5…	1139	629	25147	2.00072	0.000272806	3.89776e-05	3.45483e-05
GOTERM_CC_DIRECT	GO:0009535~chloroplast thylakoid membrane	42	3.44262	1.61538e-06	AT5G22640, AT1G32060, AT1G55480, AT3G25770, AT4G37925, AT5G20140, AT1G59840, AT5G44650, AT2G30950, AT3G56010, AT4G27440, AT1G78915, AT4G01050, AT3G18890, AT3G15360, AT2G28800, AT3G46780, AT1G74470, AT1G44446, AT5G55280, AT4G35440, AT3G63160, AT2G29650, AT1G03630, AT2G27290, AT4G04850, AT5G04900, AT1G55370, AT3G25760, AT2G18710, AT2G36145, AT1G73110, AT1G74880, AT1G52410, AT4G13200, AT1G20020, AT1…	1139	407	25147	2.27833	0.00035532	4.44229e-05	3.93748e-05
GOTERM_CC_DIRECT	GO:0005788~endoplasmic reticulum lumen	11	0.901639	8.4803e-06	AT1G52400, AT3G54960, AT1G52410, AT1G08450, AT1G09210, AT1G56340, AT5G28510, AT3G09260, AT1G66270, AT3G15950, AT1G66280	1139	40	25147	6.07149	0.00186393	0.000207296	0.00018374
GOTERM_CC_DIRECT	GO:0009506~plasmodesma	74	6.06557	5.35584e-05	AT2G42810, AT3G53760, AT5G18700, AT3G21770, AT1G18810, AT1G27400, AT1G52400, AT3G16450, AT4G19410, AT2G25270, AT1G32090, AT2G42570, AT4G23130, AT5G42580, AT4G05520, AT4G23290, AT5G44400, AT1G56340, AT1G04040, AT5G25980, AT5G14450, AT2G39330, AT5G62890, AT1G68560, AT2G34680, AT3G16420, AT1G53840, AT4G13940, AT2G20850, AT3G62120, AT3G16460, AT3G14840, AT2G42740, AT4G16370, AT3G09260, AT1G13100, AT5…	1139	1008	25147	1.62082	0.011714	0.00114809	0.00101762
GOTERM_CC_DIRECT	GO:0009524~phragmoplast	15	1.22951	5.74043e-05	AT4G21270, AT5G51600, AT3G23670, AT5G17620, AT3G19050, AT5G18700, AT2G34680, AT4G26760, AT4G05190, AT5G55230, AT3G17360, AT1G18370, AT1G50240, AT1G03780, AT2G03680	1139	91	25147	3.63925	0.0125499	0.00114809	0.00101762
GOTERM_CC_DIRECT	GO:0000347~THO complex	6	0.491803	0.000267398	AT1G44900, AT5G46280, AT4G02060, AT5G44635, AT2G16440, AT2G07690	1139	14	25147	9.46206	0.057138	0.00490229	0.00434521
GOTERM_CC_DIRECT	GO:0016020~membrane	113	9.2623	0.000325281	AT3G02690, AT5G18660, AT2G30950, AT4G03070, AT4G27440, AT2G37860, AT5G46050, AT1G72130, AT4G36670, AT4G14400, AT1G22550, AT5G57100, AT2G27810, AT3G46780, AT4G19410, AT4G23130, AT1G55490, AT1G55370, AT4G05520, AT1G04280, AT5G62890, AT3G18090, AT1G47290, AT1G53840, AT4G13940, AT3G62120, AT5G04140, AT3G16460, AT2G20610, AT3G09260, AT1G60960, AT4G16370, AT4G37930, AT5G58560, AT4G37410, AT1G32060, AT5…	1139	1797	25147	1.38833	0.0690722	0.00550476	0.00487922
GOTERM_CC_DIRECT	GO:0009505~plant-type cell wall	31	2.54098	0.000427053	AT1G11580, AT5G26000, AT1G72730, AT3G21770, AT5G11720, AT3G18080, AT1G30600, AT5G63810, AT1G26770, AT2G38380, AT1G54000, AT5G09760, AT4G25900, AT2G32810, AT4G19410, AT4G33220, AT2G33530, AT3G49110, AT1G04040, AT5G14450, AT3G05910, AT5G64110, AT1G68560, AT5G08000, AT1G53840, AT5G10560, AT2G01210, AT3G52840, AT5G20950, AT2G28790, AT2G27680	1139	341	25147	2.0071	0.0896915	0.0064208	0.00569117
GOTERM_CC_DIRECT	GO:0010168~ER body	5	0.409836	0.000437782	AT1G52400, AT1G54030, AT3G09260, AT3G15950, AT4G27860	1139	9	25147	12.2656	0.0918386	0.0064208	0.00569117
GOTERM_CC_DIRECT	GO:0009295~nucleoid	8	0.655738	0.000842656	AT3G04260, AT3G10270, AT3G48500, AT1G63680, AT3G09210, AT3G23890, AT3G46780, AT4G20130	1139	35	25147	5.04643	0.16928	0.0115865	0.0102699
GOTERM_CC_DIRECT	GO:0009574~preprophase band	6	0.491803	0.000983739	AT5G55230, AT5G51600, AT5G18700, AT2G34680, AT2G03680, AT4G26760	1139	18	25147	7.35938	0.194691	0.0127307	0.0112841
GOTERM_CC_DIRECT	GO:0048046~apoplast	39	3.19672	0.00109186	AT1G32060, AT1G62750, AT5G19770, AT5G51820, AT3G06030, AT1G66970, AT5G26000, AT1G68010, AT5G11920, AT5G48070, AT5G11720, AT5G63810, AT3G14210, AT1G79720, AT5G09660, AT2G32810, AT3G14415, AT1G25425, AT2G28000, AT5G44340, AT1G55490, AT4G23170, AT1G09210, AT1G56340, AT5G25980, AT1G68560, AT5G65020, AT1G48030, AT4G34260, AT4G13940, AT1G20020, AT5G04140, AT3G14940, AT3G52840, AT4G37930, AT2G41530, AT3…	1139	494	25147	1.74301	0.213639	0.0133449	0.0118284
GOTERM_CC_DIRECT	GO:0031969~chloroplast membrane	16	1.31148	0.00149347	AT3G02690, AT4G04850, AT3G53130, AT2G38330, AT3G17040, AT1G68890, AT2G37860, AT1G67080, AT1G31800, AT5G35220, AT5G33320, AT3G48870, AT1G74470, AT5G58560, AT1G03630, AT5G58140	1139	138	25147	2.55978	0.28022	0.0172929	0.0153278
GOTERM_CC_DIRECT	GO:0005783~endoplasmic reticulum	50	4.09836	0.00194079	AT5G47420, AT2G31440, AT4G21180, AT1G08450, AT4G31500, AT2G39960, AT4G27760, AT1G52400, AT5G47990, AT1G09210, AT1G56340, AT5G48000, AT5G62890, AT1G16400, AT4G01040, AT5G08580, AT1G77110, AT3G09260, AT3G48350, AT4G37410, AT5G42590, AT5G19690, AT4G00300, AT5G55940, AT5G24160, AT1G66270, AT1G16410, AT1G64170, AT4G27860, AT4G14420, AT3G19820, AT1G51570, AT4G32650, AT3G55920, AT5G02410, AT3G54960, AT4…	1139	703	25147	1.57028	0.34779	0.0213487	0.0189227
GOTERM_CC_DIRECT	GO:0009534~chloroplast thylakoid	20	1.63934	0.00267324	AT3G53460, AT1G55480, AT5G20140, AT5G18660, AT2G30950, AT5G24490, AT1G64680, AT3G59780, AT4G20130, AT4G27440, AT4G04330, AT4G01050, AT5G06690, AT3G18890, AT1G20020, AT2G28800, AT3G46780, AT4G37930, AT1G74470, AT1G03630	1139	206	25147	2.14351	0.445063	0.0269785	0.0239128
GOTERM_CC_DIRECT	GO:0005819~spindle	9	0.737705	0.00280389	AT4G35020, AT5G55230, AT3G53760, AT5G18700, AT1G03780, AT2G28620, AT2G34680, AT2G36200, AT4G26760	1139	54	25147	3.67969	0.460829	0.0269785	0.0239128
GOTERM_CC_DIRECT	GO:0005787~signal peptidase complex	4	0.327869	0.00282048	AT4G04200, AT5G27430, AT2G39960, AT4G40042	1139	7	25147	12.6161	0.462799	0.0269785	0.0239128
GOTERM_CC_DIRECT	GO:0005777~peroxisome	21	1.72131	0.00338328	AT5G18100, AT5G25980, AT5G26000, AT3G19570, AT1G68010, AT4G28220, AT3G19720, AT1G52400, AT3G14150, AT1G52410, AT3G14210, AT5G09660, AT3G61100, AT4G13280, AT3G14420, AT3G09260, AT1G23310, AT1G21770, AT3G15950, AT3G14415, AT4G14440	1139	226	25147	2.05151	0.525543	0.0310134	0.0274891
GOTERM_CC_DIRECT	GO:0055028~cortical microtubule	5	0.409836	0.00490539	AT5G55230, AT5G51600, AT2G34680, AT2G03680, AT4G26760	1139	16	25147	6.89942	0.661029	0.0431675	0.0382621
GOTERM_CC_DIRECT	GO:0005886~plasma membrane	198	16.2295	0.00728015	AT1G67900, AT4G21180, AT1G14250, AT5G45480, AT5G46570, AT3G22620, AT1G72130, AT4G36670, AT1G22550, AT5G03040, AT1G75640, AT5G58670, AT3G28290, AT4G23130, AT1G55490, AT1G66940, AT2G43910, AT3G20790, AT5G67385, AT1G53840, AT1G60960, AT4G16370, AT3G28040, AT3G46370, AT4G38740, AT3G18800, AT4G23140, AT4G23260, AT1G49580, AT1G48240, AT1G29720, AT4G32650, AT5G07620, AT1G74690, AT1G15210, AT1G56120, AT2…	1139	3702	25147	1.18084	0.79961	0.0616013	0.0546011
GOTERM_CC_DIRECT	GO:0009508~plastid chromosome	5	0.409836	0.00767458	AT3G04260, AT3G48500, AT3G09210, AT3G46780, AT4G20130	1139	18	25147	6.13282	0.816386	0.0625336	0.0554275
GOTERM_CC_DIRECT	GO:0030176~integral component of endoplasmic reticulum membrane	6	0.491803	0.011995	AT1G50430, AT4G14400, AT4G21180, AT2G42810, AT3G52940, AT4G40042	1139	31	25147	4.27319	0.929691	0.0942462	0.0835364
GOTERM_CC_DIRECT	GO:0016021~integral component of membrane	278	22.7869	0.0128861	AT3G02690, AT5G47420, AT1G59840, AT1G14250, AT2G30950, AT1G35510, AT5G45480, AT1G12750, AT1G78915, AT4G34250, AT1G72130, AT4G36670, AT4G14400, AT1G22550, AT5G57100, AT1G75640, AT1G54385, AT3G48200, AT3G63160, AT5G43745, AT3G28290, AT4G23130, AT1G66940, AT1G24070, AT1G47290, AT5G59410, AT1G74440, AT3G11170, AT1G53840, AT5G12440, AT1G53040, AT1G60960, AT3G28040, AT5G58560, AT3G46370, AT4G37410, AT3…	1139	5439	25147	1.12847	0.94235	0.0977569	0.0866481
GOTERM_CC_DIRECT	GO:0010598~NAD(P)H dehydrogenase complex (plastoquinone)	4	0.327869	0.0188051	AT1G74880, AT4G37925, AT5G39210, AT5G58260	1139	13	25147	6.79327	0.984648	0.137904	0.122233
GOTERM_CC_DIRECT	GO:0010319~stromule	6	0.491803	0.0221235	AT1G32060, AT1G55490, AT5G51820, AT3G25770, AT2G35040, AT4G37930	1139	36	25147	3.67969	0.992714	0.157006	0.139164
GOTERM_CC_DIRECT	GO:0009501~amyloplast	4	0.327869	0.0231428	AT2G39140, AT3G20440, AT5G64860, AT2G48120	1139	14	25147	6.30804	0.994208	0.159107	0.141026
GOTERM_CC_DIRECT	GO:0005829~cytosol	124	10.1639	0.0308547	AT1G44900, AT5G50950, AT5G24420, AT3G52155, AT1G80560, AT1G80440, AT2G42810, AT4G04040, AT5G23290, AT2G15790, AT5G05460, AT5G37850, AT4G30330, AT1G21100, AT4G14480, AT4G33680, AT1G55490, AT3G27740, AT4G24620, AT5G27400, AT1G56340, AT1G67630, AT4G17190, AT3G20790, AT1G68560, AT3G23940, AT3G62000, AT2G39140, AT4G13940, AT1G20020, AT3G62120, AT3G16460, AT1G05805, AT3G47340, AT4G37930, AT4G38740, AT1…	1139	2309	25147	1.18566	0.998987	0.205698	0.182323
GOTERM_CC_DIRECT	GO:0009706~chloroplast inner membrane	8	0.655738	0.0560692	AT5G42480, AT5G22640, AT5G62720, AT3G11170, AT3G18890, AT1G44446, AT4G23430, AT3G50920	1139	76	25147	2.32401	0.999997	0.362801	0.321573
GOTERM_CC_DIRECT	GO:0005618~cell wall	36	2.95082	0.0608334	AT1G11580, AT5G19770, AT3G03220, AT3G32980, AT5G44530, AT5G27430, AT3G21770, AT4G20430, AT5G11920, AT5G48070, AT3G18080, AT1G30600, AT2G18150, AT4G38770, AT5G63810, AT5G05160, AT1G26770, AT3G15360, AT1G51570, AT5G09760, AT4G25900, AT4G19410, AT4G30690, AT4G33220, AT4G36430, AT5G44340, AT5G42240, AT5G44400, AT1G04040, AT5G62890, AT1G68560, AT4G14310, AT1G53840, AT3G52840, AT1G78660, AT5G20950	1139	588	25147	1.35172	0.999999	0.382381	0.338929
GOTERM_CC_DIRECT	GO:0009579~thylakoid	15	1.22951	0.0854891	AT1G32060, AT3G53460, AT1G55480, AT5G44650, AT2G30950, AT5G26000, AT5G65020, AT4G13200, AT1G20020, AT3G15360, AT5G42765, AT4G17740, AT3G63160, AT2G29650, AT2G28000	1139	206	25147	1.60763	1	0.522434	0.463066
GOTERM_CC_DIRECT	GO:0010370~perinucleolar chromocenter	2	0.163934	0.0884616	AT5G59380, AT3G46580	1139	2	25147	22.0781	1	0.525988	0.466217
GOTERM_CC_DIRECT	GO:0009536~plastid	20	1.63934	0.0966637	AT5G42480, AT5G22640, AT3G49560, AT4G24620, AT3G22150, AT1G80560, AT4G26900, AT5G14220, AT2G35040, AT3G60750, AT3G23940, AT5G44370, AT2G37860, AT1G47580, AT2G39140, AT3G20440, AT5G33320, AT3G48870, AT1G08530, AT3G63170	1139	303	25147	1.4573	1	0.559632	0.496038

## Sheet: Cluster 3 MF
Category	Term	Count	%	PValue	Genes	List Total	Pop Hits	Pop Total	Fold Enrichment	Bonferroni	Benjamini	FDR
GOTERM_MF_DIRECT	GO:0003777~microtubule motor activity	17	1.39344e+16	2.86772e+08	AT4G21270, AT1G59540, AT5G27950, AT3G23670, AT5G27550, AT3G19050, AT2G36200, AT4G05190, AT4G38950, AT1G72250, AT5G60930, AT3G17360, AT1G18370, AT5G55520, AT3G20150, AT2G28620, AT5G23910	916	70	18171	4817638802245789	2.07888e+12	2.0791e+12	2.06476e+11
GOTERM_MF_DIRECT	GO:0008017~microtubule binding	22	1.80328e+16	1.23598e+10	AT4G21270, AT5G51600, AT1G59540, AT5G27950, AT3G23670, AT5G27550, AT3G19050, AT5G18700, AT2G36200, AT4G26760, AT3G19720, AT4G05190, AT4G38950, AT5G55230, AT1G72250, AT5G60930, AT3G17360, AT1G18370, AT3G20150, AT1G03780, AT2G28620, AT5G23910	916	126	18171	3463661883967561	8.95684e+11	4.48042e+11	4.44952e+12
GOTERM_MF_DIRECT	GO:0008422~beta-glucosidase activity	14	1.14754e+16	3.08955e+09	AT1G60260, AT5G25980, AT5G26000, AT1G66270, AT1G45191, AT1G66280, AT3G18080, AT1G52400, AT3G62750, AT5G28510, AT3G47010, AT5G36890, AT3G09260, AT5G20950	916	56	18171	4959334061135371	2237423677890704	7.46642e+11	7.41493e+10
GOTERM_MF_DIRECT	GO:0102483~scopolin beta-glucosidase activity	10	819672131147541	1.98604e+12	AT1G60260, AT3G62750, AT5G26000, AT5G28510, AT5G36890, AT3G09260, AT1G66270, AT1G45191, AT3G18080, AT1G66280	916	42	18171	4.72318e+16	1.34114e+16	3264874752703314	3.24236e+16
GOTERM_MF_DIRECT	GO:0005524~ATP binding	157	1.28689e+16	2.25164e+11	AT1G44900, AT1G14250, AT3G23670, AT2G30950, AT4G04040, AT3G19050, AT5G18700, AT5G46570, AT1G72250, AT1G75640, AT5G37850, AT3G20150, AT4G14480, AT2G28620, AT1G20930, AT2G41560, AT1G70070, AT5G58150, AT4G23130, AT1G55490, AT3G27740, AT1G04280, AT5G14210, AT1G73110, AT2G23200, AT2G20850, AT3G62120, AT4G36280, AT3G14840, AT3G47340, AT3G28040, AT3G46370, AT1G32060, AT1G62750, AT4G20270, AT4G23140, AT4…	916	2372	18171	1.31301e+16	1.50631e+16	3264874752703314	3.24236e+16
GOTERM_MF_DIRECT	GO:0003678~DNA helicase activity	6	4.91803e+16	6.29664e+11	AT1G44900, AT5G46280, AT4G02060, AT5G44635, AT2G16440, AT2G07690	916	15	18171	7934934497816593	3.66598e+16	7608442673686894	7555970655247675
GOTERM_MF_DIRECT	GO:0005515~protein binding	126	1.03279e+16	1.03004e+16	AT5G22640, AT1G44900, AT5G50950, AT2G42810, AT3G53760, AT5G65410, AT4G20130, AT4G27440, AT4G01050, AT3G19720, AT5G06150, AT1G20090, AT1G54385, AT3G46780, AT1G21100, AT5G35790, AT1G75240, AT1G20930, AT5G09820, AT5G55280, AT3G48040, AT5G67260, AT1G55490, AT4G05520, AT4G30620, AT3G54220, AT4G21750, AT2G20570, AT1G53840, AT4G13940, AT5G12440, AT4G36280, AT5G04140, AT4G23810, AT3G14840, AT5G02760, AT3…	916	1901	18171	1.31484e+16	5262932824237303	1.06683e+16	1.05947e+16
GOTERM_MF_DIRECT	GO:0008094~DNA-dependent ATPase activity	8	6557377049180327	1.56342e+16	AT1G44900, AT3G10270, AT3G23890, AT5G46280, AT4G02060, AT5G44635, AT2G16440, AT2G07690	916	35	18171	4534248284466625	6783747383579941	1.41685e+16	1.40708e+16
GOTERM_MF_DIRECT	GO:0008574~ATP-dependent microtubule motor activity, plus-end-directed	5	4098360655737705	3.16858e+16	AT3G23670, AT5G55520, AT3G20150, AT2G28620, AT2G36200	916	13	18171	7629744709439032	8998283695940981	2297223082157581	2.28138e+16
GOTERM_MF_DIRECT	GO:0016279~protein-lysine N-methyltransferase activity	5	4098360655737705	3.16858e+16	AT5G14260, AT1G14030, AT3G07670, AT4G20130, AT1G24610	916	13	18171	7629744709439032	8998283695940981	2297223082157581	2.28138e+16
GOTERM_MF_DIRECT	GO:0020037~heme binding	33	2.70492e+16	4.07249e+16	AT5G42590, AT1G13100, AT3G32980, AT4G31500, AT5G20140, AT1G68850, AT3G21770, AT2G34490, AT1G16410, AT3G62370, AT2G18150, AT2G38380, AT4G36430, AT3G53130, AT4G27710, AT5G42580, AT5G47990, AT3G49110, AT3G26310, AT5G48000, AT5G64110, AT1G13710, AT1G16400, AT4G36220, AT5G58860, AT4G12310, AT1G31800, AT2G26710, AT2G38390, AT2G26550, AT1G75130, AT3G10520, AT4G37410	916	386	18171	1.69594e+16	948107705414246	2.68414e+16	2665630913000576
GOTERM_MF_DIRECT	GO:0016791~phosphatase activity	9	7377049180327869	4741638846922757	AT5G22620, AT2G33255, AT5G10460, AT5G04120, AT3G52155, AT4G38370, AT5G02760, AT5G45170, AT1G70290	916	53	18171	3.3686e+16	9681227967779204	2.86474e+16	2844983308153654
GOTERM_MF_DIRECT	GO:0004553~hydrolase activity, hydrolyzing O-glycosyl compounds	23	1.88525e+16	7307483453741057	AT2G39930, AT1G62660, AT5G25980, AT1G11820, AT5G26000, AT1G68560, AT5G48070, AT1G66270, AT5G11920, AT5G11720, AT1G66280, AT4G01040, AT3G18080, AT5G08000, AT1G52400, AT3G13560, AT5G10560, AT3G62750, AT5G28510, AT3G47010, AT5G36890, AT3G09260, AT5G20950	916	248	18171	1.83975e+16	9950943985670268	4.07533e+16	4047221605148893
GOTERM_MF_DIRECT	GO:0043531~ADP binding	17	1.39344e+16	1.20309e+16	AT1G62630, AT1G61300, AT5G17890, AT1G63350, AT5G46510, AT5G63020, AT1G63360, AT1G58602, AT1G17600, AT2G14080, AT5G36930, AT4G36150, AT5G11250, AT4G19530, AT1G53350, AT4G16860, AT4G16990	916	170	18171	1.98373e+16	9998454925441248	6230267641910342	6187300278862684
GOTERM_MF_DIRECT	GO:0003852~2-isopropylmalate synthase activity	3	2.45902e+16	1.41988e+16	AT5G23010, AT5G23020, AT1G74040	916	4	18171	1.4878e+16	9999685760577408	6862772444277483	6815442979144534
GOTERM_MF_DIRECT	GO:0016628~oxidoreductase activity, acting on the CH-CH group of donors, NAD or NADP as acceptor	3	2.45902e+16	2.28788e+16	AT1G50430, AT3G52940, AT1G74470	916	5	18171	1.19024e+16	9999999484034604	8533315278112288	8474464827918411
GOTERM_MF_DIRECT	GO:0052854~medium-chain-(S)-2-hydroxy-acid oxidase activity	3	2.45902e+16	2.28788e+16	AT3G14150, AT3G14420, AT3G14415	916	5	18171	1.19024e+16	9999999484034604	8533315278112288	8474464827918411
GOTERM_MF_DIRECT	GO:0052853~long-chain-(S)-2-hydroxy-long-chain-acid oxidase activity	3	2.45902e+16	2.28788e+16	AT3G14150, AT3G14420, AT3G14415	916	5	18171	1.19024e+16	9999999484034604	8533315278112288	8474464827918411
GOTERM_MF_DIRECT	GO:0052852~very-long-chain-(S)-2-hydroxy-acid oxidase activity	3	2.45902e+16	2.28788e+16	AT3G14150, AT3G14420, AT3G14415	916	5	18171	1.19024e+16	9999999484034604	8533315278112288	8474464827918411
GOTERM_MF_DIRECT	GO:0004812~aminoacyl-tRNA ligase activity	6	4.91803e+16	2354018007755114	AT5G16715, AT3G62120, AT5G52520, AT4G33760, AT4G04350, AT5G49030	916	33	18171	3.60679e+16	9999999684191684	8533315278112288	8474464827918411
GOTERM_MF_DIRECT	GO:0016538~cyclin-dependent protein serine/threonine kinase regulator activity	6	4.91803e+16	2.64905e+16	AT4G34160, AT5G06150, AT1G15570, AT5G48630, AT1G44110, AT1G20610	916	34	18171	3500706396095556	9999999964791012	8910361580641531	8848910811119867
GOTERM_MF_DIRECT	GO:0030246~carbohydrate binding	21	1.72131e+16	2926179800739822	AT2G37710, AT1G55370, AT1G09210, AT1G08450, AT1G56340, AT2G39330, AT4G11900, AT1G68560, AT3G53380, AT5G11720, AT2G39310, AT3G16430, AT3G16420, AT1G52000, AT3G16470, AT3G16460, AT3G16450, AT1G52040, AT4G25900, AT2G32810, AT3G16400	916	251	18171	1.6597e+16	9999999995543052	8910361580641531	8848910811119867
GOTERM_MF_DIRECT	GO:0004672~protein kinase activity	35	2.86885e+16	3.0308e+16	AT4G23140, AT4G23260, AT5G43020, AT3G04810, AT2G13790, AT5G46570, AT5G28290, AT4G39400, AT5G56790, AT1G75820, AT1G49730, AT1G53430, AT1G75640, AT5G51560, AT4G14480, AT5G07620, AT5G58150, AT1G66920, AT1G11130, AT3G02020, AT5G21222, AT4G23170, AT4G23290, AT5G25440, AT5G14210, AT5G67200, AT1G65190, AT4G04570, AT2G20850, AT1G18670, AT3G14840, AT2G45590, AT3G28040, AT3G46370, AT4G34220	916	482	18171	1.44047e+16	9999999997960540	8910361580641531	8848910811119867
GOTERM_MF_DIRECT	GO:0008757~S-adenosylmethionine-dependent methyltransferase activity	12	9836065573770492	3032417338911474	AT4G36470, AT2G34300, AT1G77530, AT3G23480, AT2G43910, AT1G23360, AT5G38020, AT5G37990, AT1G21100, AT4G19120, AT1G78140, AT4G33110	916	115	18171	2.06998e+16	9999999997985056	8910361580641531	8848910811119867
GOTERM_MF_DIRECT	GO:0016788~hydrolase activity, acting on ester bonds	13	1.06557e+16	3.10825e+16	AT3G51450, AT5G14450, AT4G01130, AT1G68260, AT5G58310, AT2G23540, AT3G14210, AT2G23600, AT1G54000, AT2G03980, AT5G37690, AT1G54030, AT2G41530	916	130	18171	1.98373e+16	9999999998857268	8910361580641531	8848910811119867
GOTERM_MF_DIRECT	GO:0008891~glycolate oxidase activity	3	2.45902e+16	331834155416995	AT3G14150, AT3G14420, AT3G14415	916	6	18171	9918668122270740	9999999999763154	8910361580641531	8848910811119867
GOTERM_MF_DIRECT	GO:0004072~aspartate kinase activity	3	2.45902e+16	331834155416995	AT3G02020, AT4G19710, AT5G21060	916	6	18171	9918668122270740	9999999999763154	8910361580641531	8848910811119867
GOTERM_MF_DIRECT	GO:0016705~oxidoreductase activity, acting on paired donors, with incorporation or reduction of molecular oxygen	14	1.14754e+16	3622989459601621	AT1G13100, AT4G27710, AT5G47990, AT4G31500, AT3G26310, AT5G48000, AT2G34490, AT1G13710, AT3G18080, AT4G36220, AT1G31800, AT2G26710, AT1G75130, AT1G44446	916	148	18171	1.8765e+16	999999999997597	9380954850754196	9316258610404168
GOTERM_MF_DIRECT	GO:0004674~protein serine/threonine kinase activity	53	4344262295081967	3837534199460749	AT5G43020, AT5G45840, AT1G75640, AT5G51560, AT2G07180, AT1G20930, AT5G58150, AT4G23130, AT2G37710, AT4G23290, AT1G66980, AT5G14210, AT1G21270, AT2G23200, AT3G14840, AT3G28040, AT3G46370, AT1G60800, AT4G34220, AT4G23140, AT4G20270, AT4G23260, AT3G06030, AT3G04810, AT4G23300, AT1G49580, AT3G53380, AT5G28290, AT4G39400, AT1G29720, AT1G75820, AT5G05160, AT1G49730, AT1G53430, AT1G16260, AT1G50240, AT1…	916	804	18171	1.30769e+16	9999999999995224	9593835498651872	9527671115902548
GOTERM_MF_DIRECT	GO:0019825~oxygen binding	19	1557377049180328	4924886628036683	AT1G13100, AT5G42590, AT3G53130, AT4G27710, AT5G47990, AT5G42580, AT4G31500, AT3G26310, AT5G48000, AT2G34490, AT1G13710, AT1G16400, AT5G58860, AT4G12310, AT1G31800, AT2G26710, AT1G75130, AT3G10520, AT4G37410	916	234	18171	1.61072e+16	1e+16	10	994475138121547
GOTERM_MF_DIRECT	GO:0005381~iron ion transmembrane transporter activity	4	3.27869e+16	5105725108768255	AT2G38460, AT1G60960, AT1G80830, AT4G27860	916	17	18171	4667608528127408	10	10	994475138121547
GOTERM_MF_DIRECT	GO:0005506~iron ion binding	25	2.04918e+16	5405738475645892	AT5G42590, AT1G13100, AT4G31500, AT2G34490, AT1G16410, AT3G18080, AT4G22756, AT1G44446, AT3G53130, AT4G27710, AT5G42580, AT5G47990, AT4G34900, AT3G26310, AT5G48000, AT1G13710, AT1G16400, AT4G36220, AT5G58860, AT4G12110, AT4G12310, AT1G31800, AT2G26710, AT1G75130, AT4G37410	916	336	18171	1.47599e+16	10	10	994475138121547
GOTERM_MF_DIRECT	GO:0004497~monooxygenase activity	15	1.22951e+16	5.4536e+16	AT1G13100, AT4G27710, AT5G47990, AT4G31500, AT3G26310, AT5G24160, AT5G48000, AT2G34490, AT2G35660, AT1G13710, AT4G36220, AT1G31800, AT2G26710, AT1G75130, AT4G37410	916	173	18171	1.72e+16	10	10	994475138121547
GOTERM_MF_DIRECT	GO:0043621~protein self-association	7	5737704918032787	5729987765675875	AT5G42480, AT4G33470, AT1G75820, AT5G59380, AT3G17040, AT3G46580, AT5G55280	916	55	18171	2524751885668916	10	10	994475138121547
GOTERM_MF_DIRECT	GO:0019137~thioglucosidase activity	3	2.45902e+16	5.79402e+16	AT5G25980, AT5G26000, AT3G09260	916	8	18171	7439001091703057	10	10	994475138121547
GOTERM_MF_DIRECT	GO:0004556~alpha-amylase activity	3	2.45902e+16	5.79402e+16	AT2G39930, AT3G20440, AT5G04360	916	8	18171	7439001091703057	10	10	994475138121547
GOTERM_MF_DIRECT	GO:0016655~oxidoreductase activity, acting on NAD(P)H, quinone or similar compound as acceptor	3	2.45902e+16	5.79402e+16	AT1G74880, AT4G37925, AT5G58260	916	8	18171	7439001091703057	10	10	994475138121547
GOTERM_MF_DIRECT	GO:0030170~pyridoxal phosphate binding	11	9016393442622952	5870548259641536	AT1G62960, AT5G10330, AT1G30910, AT3G22150, AT2G20610, AT4G37930, AT1G23310, AT3G03630, AT4G33680, AT3G57050, AT3G04940	916	113	18171	1.93107e+16	10	10	994475138121547
GOTERM_MF_DIRECT	GO:0042277~peptide binding	5	4098360655737705	6190579784272384	AT2G26330, AT3G55920, AT1G26940, AT4G38740, AT2G15790	916	30	18171	3.30622e+16	10	10	994475138121547
GOTERM_MF_DIRECT	GO:0016887~ATPase activity	19	1557377049180328	6216934240954537	AT1G15210, AT1G59540, AT5G27950, AT2G13610, AT2G30950, AT5G27550, AT3G19050, AT5G66750, AT1G73110, AT2G26910, AT4G05190, AT4G38950, AT1G72250, AT5G60930, AT3G17360, AT1G18370, AT4G36280, AT3G48870, AT5G23910	916	241	18171	1.56394e+16	10	10	994475138121547
GOTERM_MF_DIRECT	GO:0008266~poly(U) RNA binding	4	3.27869e+16	675892757721355	AT3G53460, AT1G20020, AT4G37930, AT1G68010	916	19	18171	4176281314640312	10	10	994475138121547
GOTERM_MF_DIRECT	GO:0043022~ribosome binding	5	4098360655737705	6836650924733415	AT3G12080, AT5G24490, AT2G24060, AT4G30690, AT5G36170	916	31	18171	3.19957e+16	10	10	994475138121547
GOTERM_MF_DIRECT	GO:0097027~ubiquitin-protein transferase activator activity	3	2.45902e+16	7206425183605746	AT4G33270, AT5G13840, AT4G33260	916	9	18171	6612445414847161	10	10	994475138121547
GOTERM_MF_DIRECT	GO:0008725~DNA-3-methyladenine glycosylase activity	3	2.45902e+16	7206425183605746	AT1G15970, AT1G80850, AT1G75090	916	9	18171	6612445414847161	10	10	994475138121547
GOTERM_MF_DIRECT	GO:0010997~anaphase-promoting complex binding	3	2.45902e+16	7206425183605746	AT4G33270, AT5G13840, AT4G33260	916	9	18171	6612445414847161	10	10	994475138121547
GOTERM_MF_DIRECT	GO:0003824~catalytic activity	25	2.04918e+16	764538968867816	AT5G22620, AT2G33600, AT5G48010, AT3G60510, AT4G12900, AT3G19820, AT3G12290, AT4G10100, AT4G22756, AT1G22170, AT4G38370, AT5G38360, AT4G14440, AT1G55370, AT3G24030, AT3G23940, AT4G12110, AT2G45310, AT2G47630, AT1G30910, AT3G16260, AT5G04120, AT5G42600, AT1G23310, AT5G58240	916	349	18171	1.42101e+16	10	10	994475138121547
GOTERM_MF_DIRECT	GO:0002161~aminoacyl-tRNA editing activity	3	2.45902e+16	8715509410141044	AT5G16715, AT4G04350, AT5G49030	916	10	18171	5.9512e+16	10	10	994475138121547
GOTERM_MF_DIRECT	GO:0010177~2-(2'-methylthio)ethylmalate synthase activity	2	1.63934e+16	9817693206329856	AT5G23010, AT5G23020	916	2	18171	1.98373e+16	10	10	994475138121547
GOTERM_MF_DIRECT	GO:0000107~imidazoleglycerol-phosphate synthase activity	2	1.63934e+16	9817693206329856	AT4G26900, AT2G36230	916	2	18171	1.98373e+16	10	10	994475138121547
GOTERM_MF_DIRECT	GO:0008836~diaminopimelate decarboxylase activity	2	1.63934e+16	9817693206329856	AT3G14390, AT5G11880	916	2	18171	1.98373e+16	10	10	994475138121547
GOTERM_MF_DIRECT	GO:0030785~[ribulose-bisphosphate carboxylase]-lysine N-methyltransferase activity	2	1.63934e+16	9817693206329856	AT1G14030, AT3G07670	916	2	18171	1.98373e+16	10	10	994475138121547

## Sheet: Cluster 3 KEGG
Category	Term	Count	%	PValue	Genes	List Total	Pop Hits	Pop Total	Fold Enrichment	Bonferroni	Benjamini	FDR
KEGG_PATHWAY	ath01110:Biosynthesis of secondary metabolites	117	959016393442623	352.361	AT5G50950, AT2G37500, AT5G24420, AT1G80560, AT5G18660, AT5G14220, AT2G35040, AT3G21770, AT4G27440, AT1G31710, AT3G18080, AT4G34250, AT3G14150, AT2G18150, AT3G14390, AT5G09660, AT3G62750, AT1G23360, AT4G18440, AT5G35790, AT1G22430, AT4G33680, AT1G03630, AT4G36430, AT3G53130, AT4G24620, AT4G17190, AT3G23940, AT4G08870, AT3G57050, AT5G05590, AT3G20440, AT4G14910, AT2G20610, AT2G23600, AT3G47340, AT3…	294	1019	4727	1.84608e+16	38409.9	3840.74	33474.3
KEGG_PATHWAY	ath01100:Metabolic pathways	157	1.28689e+16	1.56121e+09	AT5G50950, AT2G37500, AT5G24420, AT1G80560, AT5G18660, AT5G14220, AT2G35040, AT3G21770, AT4G27440, AT1G31710, AT3G18080, AT3G14150, AT2G18150, AT3G14390, AT5G09660, AT3G62750, AT1G23360, AT5G37850, AT4G18440, AT4G17470, AT5G35790, AT1G22430, AT4G33680, AT5G58670, AT1G03630, AT4G36430, AT3G53130, AT3G27740, AT4G24620, AT1G67630, AT4G17190, AT3G23940, AT4G08870, AT3G57050, AT1G47290, AT5G05590, AT4…	294	1833	4727	1.37713e+16	1.70171e+11	8.50862e+09	7.41577e+09
KEGG_PATHWAY	ath01130:Biosynthesis of antibiotics	51	4180327868852459	1.03465e+11	AT2G37500, AT5G50950, AT5G24420, AT2G35040, AT1G32440, AT3G14150, AT5G10330, AT3G14390, AT5G09660, AT4G25900, AT5G10170, AT4G18440, AT5G35790, AT1G22430, AT4G33680, AT5G16290, AT3G02020, AT4G24620, AT5G44520, AT4G17190, AT2G19940, AT3G23940, AT3G03630, AT4G08870, AT1G47290, AT4G05090, AT4G37930, AT5G58560, AT5G51820, AT5G22620, AT3G60750, AT5G24160, AT1G68010, AT5G64380, AT1G19920, AT4G19710, AT1…	294	439	4727	1.86786e+16	1.12714e+16	3.75924e+12	3.2764e+11
KEGG_PATHWAY	ath01230:Biosynthesis of amino acids	33	2.70492e+16	7.24691e+10	AT5G22620, AT2G37500, AT1G80560, AT3G60750, AT1G32440, AT2G36230, AT5G10330, AT3G14390, AT4G19710, AT5G11880, AT1G22170, AT4G39120, AT4G33680, AT5G16290, AT3G02020, AT2G29690, AT5G44520, AT4G26900, AT2G19940, AT1G18640, AT3G23940, AT3G03630, AT5G10920, AT2G17265, AT4G08870, AT3G04940, AT3G57050, AT5G05590, AT5G04120, AT4G14910, AT4G37930, AT1G23310, AT1G74040	294	254	4727	2088904065563233	786830487508039	1974784272661305	1.72114e+16
KEGG_PATHWAY	ath00100:Steroid biosynthesis	10	819672131147541	1.57834e+11	AT1G50430, AT5G13710, AT3G19820, AT4G12110, AT4G22756, AT1G20050, AT3G52940, AT5G24160, AT2G34490, AT1G47290	294	34	4727	472889155662265	1.70581e+16	3.44079e+16	2.99885e+16
KEGG_PATHWAY	ath00966:Glucosinolate biosynthesis	6	4.91803e+16	4.8781e+11	AT5G23010, AT4G31500, AT5G23020, AT2G20610, AT1G16410, AT1G16400	294	12	4727	8039115646258503	5179468487627581	7286289020469266	6350435384812663
KEGG_PATHWAY	ath01210:2-Oxocarboxylic acid metabolism	14	1.14754e+16	5.16948e+11	AT3G02020, AT2G37500, AT5G23010, AT5G23020, AT4G31500, AT1G80560, AT2G19940, AT3G23940, AT1G16410, AT1G16400, AT2G20610, AT1G23310, AT1G74040, AT5G16290	294	74	4727	3.04183e+16	5480296794554251	7286289020469266	6350435384812663
KEGG_PATHWAY	ath00940:Phenylpropanoid biosynthesis	22	1.80328e+16	5.93797e+11	AT3G49110, AT3G32980, AT1G68850, AT3G21770, AT5G64110, AT1G66270, AT1G45191, AT1G66280, AT5G66690, AT3G18080, AT4G36220, AT2G18150, AT5G04230, AT2G38380, AT3G62750, AT2G38390, AT5G28510, AT3G47010, AT5G36890, AT3G09260, AT5G20950, AT4G36430	294	157	4727	2253000563282638	6269181134003343	7286289020469266	6350435384812663
KEGG_PATHWAY	ath00500:Starch and sucrose metabolism	19	1557377049180328	6.0162e+11	AT5G51820, AT4G24620, AT1G62660, AT5G64860, AT1G66270, AT5G11920, AT5G11720, AT1G45191, AT1G66280, AT3G18080, AT4G11980, AT3G20440, AT3G62750, AT5G28510, AT3G47010, AT5G36890, AT3G09260, AT5G20950, AT1G70290	294	125	4727	2.44389e+16	6349117635407386	7286289020469266	6350435384812663
KEGG_PATHWAY	ath00460:Cyanoamino acid metabolism	12	9836065573770492	9.5708e+11	AT4G37550, AT3G62750, AT5G28510, AT3G47010, AT5G36890, AT4G37930, AT3G09260, AT1G66270, AT5G20950, AT1G45191, AT3G18080, AT1G66280	294	60	4727	3215646258503401	9910959514182692	1.04322e+16	9092259304098958
KEGG_PATHWAY	ath01200:Carbon metabolism	29	2.37705e+16	2872235335658397	AT1G32060, AT5G22620, AT5G50950, AT5G24420, AT3G60750, AT1G32440, AT3G25530, AT3G60510, AT1G68010, AT5G64380, AT3G14150, AT1G22170, AT5G09660, AT5G35790, AT1G22430, AT3G14415, AT4G24620, AT5G44520, AT1G18640, AT3G03630, AT3G04940, AT4G37550, AT1G48030, AT5G04120, AT3G14940, AT4G37930, AT2G41530, AT3G14420, AT1G23310	294	262	4727	17796515552786	2691332533495919	2.84612e+16	2.48057e+16
KEGG_PATHWAY	ath03030:DNA replication	10	819672131147541	3137384003487779	AT1G44900, AT1G67630, AT1G67320, AT5G46280, AT4G02060, AT5G44635, AT3G02920, AT1G23750, AT2G16440, AT2G07690	294	50	4727	3215646258503402	2.90016e+16	2849790469834733	2483762336094492
KEGG_PATHWAY	ath00260:Glycine, serine and threonine metabolism	12	9836065573770492	4343791422140741	AT3G02020, AT5G22620, AT1G48030, AT5G04120, AT4G19710, AT1G22170, AT4G37930, AT1G18640, AT1G68010, AT1G23310, AT2G17265, AT1G31710	294	72	4727	2.67971e+16	3778067773995428	364210203856416	3174309116179772
KEGG_PATHWAY	ath00300:Lysine biosynthesis	5	4098360655737705	1144526224007954	AT3G02020, AT3G14390, AT4G19710, AT5G11880, AT4G33680	294	15	4727	5359410430839003	7148465161209627	8910954172633356	7766427948625403
KEGG_PATHWAY	ath03060:Protein export	9	7377049180327869	1.36699e+16	AT4G21180, AT4G04200, AT2G28800, AT2G18710, AT5G27430, AT2G39960, AT5G03940, AT1G48160, AT4G40042	294	52	4727	2.78277e+16	7769361906091746	9933462824662904	8657605214155742
KEGG_PATHWAY	ath00630:Glyoxylate and dicarboxylate metabolism	11	9016393442622952	1.50236e+16	AT3G14150, AT4G37550, AT1G48030, AT5G09660, AT5G04140, AT3G25530, AT4G37930, AT1G68010, AT3G14420, AT1G23310, AT3G14415	294	74	4727	2.39001e+16	8079501230967031	1.02348e+16	8920273439892092
KEGG_PATHWAY	ath00340:Histidine metabolism	5	4098360655737705	2.21575e+16	AT5G10330, AT4G14910, AT4G26900, AT4G39120, AT2G36230	294	18	4727	4466175359032502	9130416701577836	1.42069e+16	1.23821e+16
KEGG_PATHWAY	ath00860:Porphyrin and chlorophyll metabolism	8	6557377049180327	2.693e+16	AT5G04900, AT5G18660, AT5G14220, AT3G09150, AT1G74470, AT1G44446, AT4G27440, AT1G03630	294	48	4727	2679705215419501	9489840461169148	1630759958410518	1.4213e+16
KEGG_PATHWAY	ath00230:Purine metabolism	17	1.39344e+16	3.4312e+16	AT5G51820, AT4G34900, AT4G17050, AT1G14240, AT1G67630, AT1G14250, AT1G67320, AT2G35040, AT1G67550, AT1G32440, AT4G04880, AT1G19920, AT3G57080, AT4G11980, AT4G13720, AT4G18440, AT5G58240	294	158	4727	1.72994e+16	9777560039631840	1.96843e+16	1.7156e+16
KEGG_PATHWAY	ath00790:Folate biosynthesis	5	4098360655737705	4.36328e+16	AT3G55630, AT4G34570, AT4G10100, AT3G10160, AT1G78660	294	22	4727	3.65414e+16	9922715972068994	2.37799e+16	2.07256e+16
KEGG_PATHWAY	ath00220:Arginine biosynthesis	6	4.91803e+16	6231689862531242	AT2G37500, AT1G67550, AT2G19940, AT1G23310, AT5G10920, AT4G08870	294	35	4727	2.75627e+16	9991002668117972	3234543785790026	281909779495461
KEGG_PATHWAY	ath00511:Other glycan degradation	4	3.27869e+16	9646057572072916	AT4G34260, AT5G05460, AT3G52840, AT4G10060	294	18	4727	3572940287226001	9999842153608646	4779183069799762	4.16534e+16

[truncated: 12 more sheets: Cluster 4 BP, Cluster 4 CC, Cluster 5 BP, Cluster 5 CC, Cluster 6 BP, Cluster 6 CC, CLUSTER 7 BP, Cluster 7 CC, cluster 8 BP, Cluster 8 CC, Cluster 9 BP, Cluster 9 CC]
