# Supplementary material for: Response of the organellar and nuclear (post)transcriptomes of Arabidopsis to drought
Source: Front Plant Sci. 2023 Jul 17;14:1220928. doi: 10.3389/fpls.2023.1220928 (PMC10387551; doi:10.3389/fpls.2023.1220928)
Supplement: Supplementary file 7 [file Table_7.xlsx]

## Sheet: Description
Supplementary Table 7. Differentially expressed transcript isoforms under drought stress. Long non-coding RNA sequencing (lncRNA-Seq) was performed with RNA isolated from 3-week-old Col-0 (Col) plants grown under optimal conditions (time-point 0 days; 0d) and after water had been withheld for 6, 9, 12 and 15 days, respectively (6d, 9d, 12d and 15d). Sequences were mapped and analyzed with the 3D …

## Sheet: Sheet1
target	ATG	Gene description	Gene symbol	Col-0_6d_vs_Col-0_0d, log2FC	Col-0_6d_vs_Col-0_0d, adj.pval	Col-0_9d_vs_Col-0_0d, log2FC	Col-0_9d_vs_Col-0_0d, adj.pval	Col-0_12d_vs_Col-0_0dlog2FC	Col-0_12d_vs_Col-0_0d, adj.pval	Col-0_15d_vs_Col-0_0d, log2FC	Col-0_15d_vs_Col-0_0d, adj.pval
AT3G61470_JS1	AT3G61470	Encodes a component of the light harvesting antenna complex of photosystem I. The mRNA is cell-to-cell mobile.	PHOTOSYSTEM I LIGHT HARVESTING COMPLEX GENE 2 (LHCA2)	-1.48119	0.0194264	-2.5109	3.18195e-05	-10.8542	0.000401924	-12.806	3.95761e-05
AT3G14210_s1	AT3G14210	A semidominant QTL which has an epistatic effect on the Epithiospecifier gene. Represses nitrile formation and favors isothiocyanate production during glucosinolate hydrolysis. The functional allele deters the insect herbivory T. ni.	EPITHIOSPECIFIER MODIFIER 1 (ESM1)	0.0765115	0.926452	-1.17996	0.00146983	-6.66621	4.13057e-09	-12.5701	6.89526e-07
AT3G53420_P1	AT3G53420	a member of the plasma membrane intrinsic protein subfamily PIP2. localizes to the plasma membrane and exhibits water transport activity in Xenopus oocyte. expressed specifically in the vascular bundles and protein level increases slightly during leaf dev. When expressed in yeast cells can conduct hydrogen peroxide into those cells.	PLASMA MEMBRANE INTRINSIC PROTEIN 2A (PIP2A);PLASMA MEMBRANE INTRINSIC PROTEIN 2 (PIP2);PLASMA MEMBRANE INTRINSIC PROTEIN 2;1 (PIP2;1); (ATPIP2;1)	-2.04016	0.000347761	-1.34409	0.000594946	-6.66988	1.53807e-08	-12.1124	7.15197e-07
AT3G01500_ID11	AT3G01500	Encodes a putative beta-carbonic anhydrase betaCA1. Together with betaCA4 (At1g70410) regulates CO2-controlled stomatal movements in guard cells.	CARBONIC ANHYDRASE 1 (CA1)	-3.78399	9.60829e-09	-3.66614	4.34201e-11	-8.07498	2.51033e-12	-11.606	1.45266e-06
AT1G66100_P1	AT1G66100	Predicted to encode a PR (pathogenesis-related) protein. Belongs to the plant thionin (PR-13) family with the following members: At1g66100, At5g36910, At1g72260, At2g15010, At1g12663, At1g12660.	0	-4.42365	1.99523e-07	-9.97363	1.23096e-08	-12.3715	3.3845e-11	-11.3357	2.54126e-10
AT4G37800_P1	AT4G37800	xyloglucan endotransglucosylase/hydrolase 7 (XTH7); FUNCTIONS IN: hydrolase activity, acting on glycosyl bonds, xyloglucan:xyloglucosyl transferase activity, hydrolase activity, hydrolyzing O-glycosyl compounds; INVOLVED IN: carbohydrate metabolic process, cellular glucan metabolic process; LOCATED IN: endomembrane system, cell wall, apoplast; EXPRESSED IN: 17 plant structures; EXPRESSED DURING: …	XYLOGLUCAN ENDOTRANSGLUCOSYLASE/HYDROLASE 7 (XTH7)	-3.06829	2.82969e-05	-3.09364	1.42191e-08	-8.54376	7.43829e-07	-11.1839	2.67897e-08
AT4G26530.2	AT4G26530	Aldolase superfamily protein; FUNCTIONS IN: fructose-bisphosphate aldolase activity; INVOLVED IN: glycolysis, metabolic process; LOCATED IN: chloroplast; EXPRESSED IN: 18 plant structures; EXPRESSED DURING: 11 growth stages; CONTAINS InterPro DOMAIN/s: Aldolase-type TIM barrel (InterPro:IPR013785), Fructose-bisphosphate aldolase, class-I (InterPro:IPR000741); BEST Arabidopsis thaliana protein mat…	FRUCTOSE-BISPHOSPHATE ALDOLASE 5 (FBA5); (ATFBA5)	-4.19071	0.200487	-1.56726	0.064389	-10.0975	0.0106477	-11.1612	0.00325134
AT3G01500.2	AT3G01500	Encodes a putative beta-carbonic anhydrase betaCA1. Together with betaCA4 (At1g70410) regulates CO2-controlled stomatal movements in guard cells.	CARBONIC ANHYDRASE 1 (CA1)	-3.42559	2.70907e-07	-3.01903	1.62611e-09	-11.8098	1.7281e-08	-11.0969	4.84282e-08
AT2G34430_P1	AT2G34430	Photosystem II type I chlorophyll a/b-binding protein The mRNA is cell-to-cell mobile.	LIGHT-HARVESTING CHLOROPHYLL-PROTEIN COMPLEX II SUBUNIT B1 (LHB1B1);LIGHT-HARVESTING CHLOROPHYLL-PROTEIN COMPLEX II SUBUNIT B1 (LHCB1.4)	-3.49964	3.23267e-12	-6.6406	1.45178e-17	-10.0014	2.52714e-16	-10.9248	2.12917e-12
AT5G44020.1	AT5G44020	HAD superfamily, subfamily IIIB acid phosphatase ; FUNCTIONS IN: acid phosphatase activity; INVOLVED IN: biological_process unknown; LOCATED IN: chloroplast, vacuole, membrane; EXPRESSED IN: 23 plant structures; EXPRESSED DURING: 13 growth stages; CONTAINS InterPro DOMAIN/s: Acid phosphatase (Class B) (InterPro:IPR005519), Vegetative storage protein/acid phosphatase (InterPro:IPR014403), Acid pho…	0	-2.34564	0.00665673	-4.37624	1.47551e-06	-10.1744	1.99549e-05	-10.8421	4.81361e-06
AT2G46820_P2	AT2G46820	Encodes the P subunit of Photosystem I. About 25% of the TMP14 pool appeared to be phosphorylated, and this ratio is not affected by light. Contains seven phosphorylation sites on threonine residue and chloroplast targeting signal. Located in the proximity of PSI-L, -H and -O subunits.	PLASTID TRANSCRIPTIONALLY ACTIVE 8 (PTAC8);THYLAKOID MEMBRANE PHOSPHOPROTEIN OF 14 KDA (TMP14); (PSAP);PHOTOSYSTEM I P SUBUNIT (PSI-P);CURVATURE THYLAKOID 1B (CURT1B)	-3.30179	2.50328e-07	-5.54849	1.04845e-09	-6.97615	5.72703e-09	-10.7804	1.15535e-09
AT3G05730_P1	AT3G05730	Encodes a defensin-like (DEFL) family protein. The mRNA is cell-to-cell mobile.	0	-5.47367	9.04957e-07	-8.87461	2.80351e-09	-11.5524	3.15313e-12	-10.5165	2.77342e-11
AT4G38860_P1	AT4G38860	SAUR-like auxin-responsive protein family ; CONTAINS InterPro DOMAIN/s: Auxin responsive SAUR protein (InterPro:IPR003676); BEST Arabidopsis thaliana protein match is: SAUR-like auxin-responsive protein family (TAIR:AT2G21220.1)	SMALL AUXIN UPREGULATED RNA 16 (SAUR16)	-1.91177	1.444e-08	-2.779	6.72275e-13	-7.90069	9.52491e-12	-10.4871	2.1966e-13
AT2G10940_P1	AT2G10940	Bifunctional inhibitor/lipid-transfer protein/seed storage 2S albumin superfamily protein; FUNCTIONS IN: lipid binding; INVOLVED IN: lipid transport; LOCATED IN: chloroplast thylakoid membrane, apoplast, chloroplast, membrane; EXPRESSED IN: 21 plant structures; EXPRESSED DURING: 13 growth stages; CONTAINS InterPro DOMAIN/s: Bifunctional inhibitor/plant lipid transfer protein/seed storage (InterPr…	0	-0.956199	0.00590501	-1.89825	3.01428e-07	-8.70095	1.94983e-08	-10.3939	3.39148e-07
AT3G04290_P1	AT3G04290	Li-tolerant lipase 1 (LTL1); FUNCTIONS IN: hydrolase activity, acting on ester bonds, carboxylesterase activity; INVOLVED IN: lipid metabolic process; LOCATED IN: endomembrane system; EXPRESSED IN: 19 plant structures; EXPRESSED DURING: 12 growth stages; CONTAINS InterPro DOMAIN/s: Lipase, GDSL (InterPro:IPR001087), Esterase, SGNH hydrolase-type (InterPro:IPR013830); BEST Arabidopsis thaliana pro…	(ATLTL1);LI-TOLERANT LIPASE 1 (LTL1)	-0.916652	0.0941828	-0.876415	0.0277399	-7.67478	2.32978e-05	-10.1743	6.31396e-07
AT2G40610_P1	AT2G40610	member of Alpha-Expansin Gene Family. Naming convention from the Expansin Working Group (Kende et al, 2004. Plant Mol Bio). Involved in the formation of nematode-induced syncytia in roots of Arabidopsis thaliana.	EXPANSIN A8 (ATEXPA8); (EXP8); (ATEXP8); (ATHEXP ALPHA 1.11);EXPANSIN A8 (EXPA8)	-2.67846	8.0522e-05	-2.27253	2.20295e-07	-6.60392	6.12749e-08	-10.1546	5.35092e-09
AT1G29660_P1	AT1G29660	GDSL-motif esterase/acyltransferase/lipase. Enzyme group with broad substrate specificity that may catalyze acyltransfer or hydrolase reactions with lipid and non-lipid substrates.	0	-3.35924	3.77754e-05	-2.55238	6.72019e-08	-6.44321	1.27824e-08	-10.1252	6.14063e-08
AT4G14400_P1	AT4G14400	encodes a novel protein with putative ankyrin and transmembrane regions. It is a member of one of the largest uncharacterized gene families in higher plants. The gene is involved in resistance to Pseudomonas syringae.	ACCELERATED CELL DEATH 6 (ACD6)	0.935512	0.0217808	-0.449078	0.240996	-9.69677	4.12993e-07	-9.88552	2.134e-07
AT3G55240_P1	AT3G55240	Overexpression leads to PEL (Pseudo-Etiolation in Light) phenotype.	0	-1.88964	0.00546133	-1.88241	6.47728e-05	-10.4527	5.47176e-07	-9.82596	1.21254e-06
AT4G17460_P1	AT4G17460	Encodes a class II HD-ZIP protein that regulates meristematic activity in different tissues, and that it is necessary for the correct formation of the gynoecium.	(HAT1);JAIBA (JAB)	-1.85893	5.00139e-07	-1.88921	1.25618e-09	-6.20403	2.47063e-11	-9.66812	1.23482e-12
AT3G27690.1	AT3G27690	Encodes Lhcb2.4. Belongs to the Lhc super-gene family encodes the light-harvesting chlorophyll a/b-binding (LHC) proteins that constitute the antenna system of the photosynthetic apparatus. The mRNA is cell-to-cell mobile.	PHOTOSYSTEM II LIGHT HARVESTING COMPLEX GENE 2.3 (LHCB2.3);LIGHT-HARVESTING CHLOROPHYLL B-BINDING 2 (LHCB2); (LHCB2.4)	-2.99459	5.30547e-10	-3.63988	2.15469e-13	-8.29841	6.73366e-14	-9.66068	1.47939e-09
AT4G24780_P1	AT4G24780	Encodes a pectate lyase involved in response to nematodes.	(PLL19)	-1.32402	0.0301451	-1.01017	0.0163852	-6.1999	2.14485e-06	-9.57106	7.74756e-06
AT2G45180_P1	AT2G45180	Bifunctional inhibitor/lipid-transfer protein/seed storage 2S albumin superfamily protein; FUNCTIONS IN: lipid binding; INVOLVED IN: lipid transport; LOCATED IN: chloroplast thylakoid membrane; EXPRESSED IN: 22 plant structures; EXPRESSED DURING: 13 growth stages; CONTAINS InterPro DOMAIN/s: Bifunctional inhibitor/plant lipid transfer protein/seed storage (InterPro:IPR016140), Plant lipid transfe…	0	-0.289129	0.326603	-2.49577	1.1375e-09	-8.74168	3.08131e-11	-9.55784	7.55688e-08
AT4G26530_P3	AT4G26530	Aldolase superfamily protein; FUNCTIONS IN: fructose-bisphosphate aldolase activity; INVOLVED IN: glycolysis, metabolic process; LOCATED IN: chloroplast; EXPRESSED IN: 18 plant structures; EXPRESSED DURING: 11 growth stages; CONTAINS InterPro DOMAIN/s: Aldolase-type TIM barrel (InterPro:IPR013785), Fructose-bisphosphate aldolase, class-I (InterPro:IPR000741); BEST Arabidopsis thaliana protein mat…	FRUCTOSE-BISPHOSPHATE ALDOLASE 5 (FBA5); (ATFBA5)	-3.52644	0.0879211	-1.94161	0.00260717	-7.35854	0.000661274	-9.49907	0.000103134
AT5G67420_s1	AT5G67420	Encodes a LOB-domain protein involved in nitrogen metabolism and affecting leaf morphogenesis.	LOB DOMAIN-CONTAINING PROTEIN 37 (LBD37);ASYMMETRIC LEAVES2-LIKE 39 (ASL39)	-4.24192	0.0108524	-3.15001	4.29251e-06	-10.5287	6.49601e-08	-9.49287	3.53675e-07
AT3G14210_P1	AT3G14210	A semidominant QTL which has an epistatic effect on the Epithiospecifier gene. Represses nitrile formation and favors isothiocyanate production during glucosinolate hydrolysis. The functional allele deters the insect herbivory T. ni.	EPITHIOSPECIFIER MODIFIER 1 (ESM1)	-0.960223	0.108181	-1.54766	0.000745666	-10.5122	7.35487e-08	-9.47639	3.97086e-07
AT1G03870_P1	AT1G03870	fasciclin-like arabinogalactan-protein 9 (Fla9)	FASCICLIN-LIKE ARABINOOGALACTAN 9 (FLA9)	-0.775099	0.0428318	-0.998268	0.00145312	-10.4085	4.95555e-10	-9.37262	3.96729e-09
AT5G12050_P1	AT5G12050	unknown protein; BEST Arabidopsis thaliana protein match is: unknown protein (TAIR:AT3G13980.1)	0	-2.05327	1.36296e-06	-3.28984	6.32811e-11	-8.1864	5.34773e-10	-9.36062	4.31459e-11
AT4G39710_P1	AT4G39710	FK506-binding protein 16-2 (FKBP16-2); FUNCTIONS IN: FK506 binding, peptidyl-prolyl cis-trans isomerase activity; INVOLVED IN: protein folding; LOCATED IN: thylakoid, chloroplast thylakoid membrane, chloroplast thylakoid lumen, chloroplast; EXPRESSED IN: 20 plant structures; EXPRESSED DURING: 13 growth stages; CONTAINS InterPro DOMAIN/s: Peptidyl-prolyl cis-trans isomerase, FKBP-type (InterPro:IP…	FK506-BINDING PROTEIN 16-2 (FKBP16-2);PHOTOSYNTHETIC NDH SUBCOMPLEX L 4 (PnsL4)	-3.97356	0.00516675	-2.76692	1.83457e-06	-7.45748	2.32326e-06	-9.34505	4.89489e-08
AT4G28250_P1	AT4G28250	putative beta-expansin/allergen protein. Naming convention from the Expansin Working Group (Kende et al, 2004. Plant Mol Bio). Involved in the formation of nematode-induced syncytia in roots of Arabidopsis thaliana.	(ATHEXP BETA 1.6);EXPANSIN B3 (ATEXPB3);EXPANSIN B3 (EXPB3)	-0.491928	0.306782	-0.248193	0.527252	-8.47426	2.61822e-07	-9.26678	4.06011e-08
AT5G65730_P1	AT5G65730	xyloglucan endotransglucosylase/hydrolase 6 (XTH6); FUNCTIONS IN: hydrolase activity, acting on glycosyl bonds, hydrolase activity, hydrolyzing O-glycosyl compounds, xyloglucan:xyloglucosyl transferase activity; INVOLVED IN: response to water deprivation; LOCATED IN: endomembrane system, cell wall, apoplast; EXPRESSED IN: 21 plant structures; EXPRESSED DURING: 14 growth stages; CONTAINS InterPro …	XYLOGLUCAN ENDOTRANSGLUCOSYLASE/HYDROLASE 6 (XTH6)	-1.76842	0.00562621	-1.39772	0.00099226	-11.2295	4.39101e-07	-9.26592	1.00017e-05
AT2G18300_P2	AT2G18300	basic helix-loop-helix (bHLH) DNA-binding superfamily protein; FUNCTIONS IN: sequence-specific DNA binding transcription factor activity; INVOLVED IN: response to cytokinin stimulus, regulation of transcription; LOCATED IN: nucleus; EXPRESSED IN: 13 plant structures; EXPRESSED DURING: 8 growth stages; CONTAINS InterPro DOMAIN/s: Helix-loop-helix DNA-binding domain (InterPro:IPR001092), Helix-loop…	HOMOLOG OF BEE2 INTERACTING WITH IBH 1 (HBI1)	-4.16368	0.00771628	-3.07988	3.44515e-06	-10.2903	2.3879e-08	-9.25444	1.39982e-07
AT4G14400_ID4	AT4G14400	encodes a novel protein with putative ankyrin and transmembrane regions. It is a member of one of the largest uncharacterized gene families in higher plants. The gene is involved in resistance to Pseudomonas syringae.	ACCELERATED CELL DEATH 6 (ACD6)	-0.741324	0.151084	-1.36708	0.00203623	-10.2658	5.32165e-08	-9.22998	3.06632e-07
AT2G21650_P1	AT2G21650	RSM1 is a member of a small sub-family of single MYB transcription factors. Analysis of overexpressin lines indicate its involvement during early morphogenesis.	MATERNAL EFFECT EMBRYO ARREST 3 (MEE3);ARABIDOPSIS RAD-LIKE 2 (ATRL2);RADIALIS-LIKE SANT/MYB 1 (RSM1)	-2.63199	0.00152132	-2.41673	1.40021e-06	-9.73682	4.50789e-09	-9.22982	1.10217e-08
AT4G08870_P1	AT4G08870	Encodes one of the two arginase in the genome. Gene expression is enhanced by methyl jasmonate treatment. It is involved in the defense response to B.cinerea.	ARGININE AMIDOHYDROLASE 2 (ARGAH2)	-0.146855	0.787847	-1.71356	4.43288e-05	-6.57237	1.4238e-06	-9.2194	1.9958e-08
AT3G18050_P1	AT3G18050	unknown protein; BEST Arabidopsis thaliana protein match is: unknown protein (TAIR:AT4G28100.1)	0	-0.796435	0.0415857	-2.73596	1.04134e-07	-7.81248	8.33777e-07	-9.18754	4.77626e-07
AT1G22690_P1	AT1G22690	Gibberellin-regulated family protein; FUNCTIONS IN: molecular_function unknown; INVOLVED IN: response to gibberellin stimulus; LOCATED IN: endomembrane system; EXPRESSED IN: 18 plant structures; EXPRESSED DURING: 10 growth stages; CONTAINS InterPro DOMAIN/s: Gibberellin regulated protein (InterPro:IPR003854); BEST Arabidopsis thaliana protein match is: Gibberellin-regulated family protein (TAIR:A…	0	-5.22671	0.000207665	-4.77431	8.10304e-08	-10.1787	1.78809e-10	-9.1429	1.60364e-09
AT5G38420_P1	AT5G38420	Encodes a member of the Rubisco small subunit (RBCS) multigene family: RBCS1A (At1g67090), RBCS1B (At5g38430), RBCS2B (At5g38420), and RBCS3B (At5g38410).	RUBISCO SMALL SUBUNIT 2B (RBCS2B)	-1.70675	0.00047904	-1.95669	3.89198e-06	-6.79639	2.24812e-10	-9.1387	8.61656e-06
AT1G15125_P1	AT1G15125	S-adenosyl-L-methionine-dependent methyltransferases superfamily protein; FUNCTIONS IN: S-adenosylmethionine-dependent methyltransferase activity, methyltransferase activity; INVOLVED IN: biological_process unknown; LOCATED IN: cellular_component unknown; CONTAINS InterPro DOMAIN/s: SAM dependent carboxyl methyltransferase (InterPro:IPR005299); BEST Arabidopsis thaliana protein match is: S-adenos…	0	0.978023	0.148468	-1.16327	0.0671502	-7.8567	0.000542997	-9.1375	5.44904e-05
AT1G31580_P1	AT1G31580	Encodes cell wall protein. ECS1 is not a Xcc750 resistance gene, but the genetic data indicate that ECS1 is linked to a locus influencing resistance to Xcc750. The mRNA is cell-to-cell mobile.	(CXC750); (ECS1)	-1.50946	4.39058e-05	-3.01716	1.57282e-10	-8.36358	3.50677e-12	-9.13493	1.02076e-08
AT4G30993_P2	AT4G30993	Calcineurin-like metallo-phosphoesterase superfamily protein; FUNCTIONS IN: molecular_function unknown; INVOLVED IN: biological_process unknown; LOCATED IN: endomembrane system; EXPRESSED IN: 24 plant structures; EXPRESSED DURING: 15 growth stages	0	-2.97827	0.0304561	-0.238062	0.624158	-0.779255	0.036708	-9.13201	3.53902e-07
AT5G01240_P1	AT5G01240	Encodes LAX1 (LIKE AUXIN RESISTANT), a member of the AUX1 LAX family of auxin influx carriers. Required for the establishment of embryonic root cell organization.	LIKE AUXIN RESISTANT 1 (LAX1)	-3.4021	0.0120575	-1.61543	0.000276498	-4.37064	6.23746e-07	-9.10975	9.0797e-08
AT4G18970_P1	AT4G18970	GDSL-motif esterase/acyltransferase/lipase. Enzyme group with broad substrate specificity that may catalyze acyltransfer or hydrolase reactions with lipid and non-lipid substrates.	0	-3.57031	0.0420019	-1.26876	0.0135224	-4.38864	1.94401e-05	-9.02515	2.78308e-06
AT3G46780_P1	AT3G46780	plastid transcriptionally active 16 (PTAC16); FUNCTIONS IN: binding, catalytic activity; INVOLVED IN: metabolic process; LOCATED IN: in 6 components; EXPRESSED IN: 21 plant structures; EXPRESSED DURING: 14 growth stages; CONTAINS InterPro DOMAIN/s: NAD(P)-binding domain (InterPro:IPR016040), NmrA-like (InterPro:IPR008030); BEST Arabidopsis thaliana protein match is: NAD(P)-binding Rossmann-fold s…	PLASTID TRANSCRIPTIONALLY ACTIVE 16 (PTAC16)	-0.818935	0.148611	-1.26432	0.00475192	-4.44483	2.37187e-07	-9.02368	5.67148e-05
AT4G16780_s1	AT4G16780	Encodes a homeodomain-leucine zipper protein that is rapidly and strongly induced by changes in the ratio of red to far-red light. It is also involved in cell expansion and cell proliferation and in the response to auxin. The mRNA is cell-to-cell mobile.	HOMEOBOX PROTEIN 2 (ATHB-2); (HAT4);ARABIDOPSIS THALIANA HOMEOBOX PROTEIN 2 (ATHB2);HOMEOBOX PROTEIN 2 (HB-2)	-1.43733	0.00105615	-1.15652	0.000124625	-6.42962	3.33956e-08	-8.94185	3.62034e-10
AT2G39470_P1	AT2G39470	PsbP-like protein 2 (PPL2); FUNCTIONS IN: calcium ion binding; INVOLVED IN: photosynthesis; LOCATED IN: in 6 components; EXPRESSED IN: 21 plant structures; EXPRESSED DURING: 14 growth stages; CONTAINS InterPro DOMAIN/s: Photosystem II oxygen evolving complex protein PsbP (InterPro:IPR002683), Mog1/PsbP/DUF1795, alpha/beta/alpha sandwich (InterPro:IPR016124), Mog1/PsbP, alpha/beta/alpha sandwich (…	PSBP-LIKE PROTEIN 2 (PPL2);PHOTOSYNTHETIC NDH SUBCOMPLEX L 1 (PnsL1)	-4.69974	0.0056034	-2.78161	1.79995e-06	-8.06909	7.88639e-06	-8.93865	1.63244e-06
AT1G24020_P1	AT1G24020	MLP-like protein 423 (MLP423); INVOLVED IN: response to biotic stimulus, defense response; LOCATED IN: membrane; EXPRESSED IN: 23 plant structures; EXPRESSED DURING: 15 growth stages; CONTAINS InterPro DOMAIN/s: Bet v I allergen (InterPro:IPR000916); BEST Arabidopsis thaliana protein match is: MLP-like protein 28 (TAIR:AT1G70830.3)	MLP-LIKE PROTEIN 423 (MLP423)	-0.876366	0.132381	-0.560485	0.180851	-4.74727	9.18023e-07	-8.90161	4.76105e-06
AT5G18020_P1	AT5G18020	SAUR-like auxin-responsive protein family ; CONTAINS InterPro DOMAIN/s: Auxin responsive SAUR protein (InterPro:IPR003676); BEST Arabidopsis thaliana protein match is: SAUR-like auxin-responsive protein family (TAIR:AT5G18080.1)	SMALL AUXIN UP RNA 20 (SAUR20)	-4.60614	0.00104582	-2.27375	2.88437e-06	-6.6695	5.79134e-07	-8.89761	7.06363e-09
AT5G14060_P1	AT5G14060	lysine-sensitive aspartate kinase	(CARAB-AK-LYS)	-0.865067	0.0372632	-1.06064	0.00106596	-3.61127	2.68041e-08	-8.86048	2.50572e-09
AT4G18370_P1	AT4G18370	Encodes DEG5. Forms a hexamer with DEG8 in the thylakoid lumen. Involved in the cleavage of photodamaged D2 protein of photosystem II (PSII).	DEGRADATION OF PERIPLASMIC PROTEINS 5 (DEG5);DEGP PROTEASE 5 (DEGP5);PROTEASE HHOA PRECUSOR (HHOA)	-4.30661	0.000952935	-2.42895	1.1537e-06	-4.27985	4.38284e-08	-8.8339	3.65376e-09
AT5G50950_ID8	AT5G50950	Encodes a fumarase enzyme initially shown to be in the mitochondria through proteomic studies but later shown to be present in the cytosol using an RFP fluorescent protein tag. It appears to be important for the accumulation of fumarate from malate in leaves in the light, and helps to promote nitrogen assimilation under high nitrogen conditions. It does not appear to be necessary for lipid metabo…	FUMARASE 2 (FUM2)	-2.15731	0.0172306	-2.24184	0.000254962	-7.43622	2.05595e-05	-8.83278	9.84354e-07
AT1G67750_P1	AT1G67750	Pectate lyase family protein; FUNCTIONS IN: pectate lyase activity; INVOLVED IN: biological_process unknown; LOCATED IN: endomembrane system; EXPRESSED IN: 21 plant structures; EXPRESSED DURING: 13 growth stages; CONTAINS InterPro DOMAIN/s: Pectin lyase fold/virulence factor (InterPro:IPR011050), AmbAllergen (InterPro:IPR018082), Pectate lyase/Amb allergen (InterPro:IPR002022), Pectin lyase fold …	0	0.520206	0.09172	-0.180363	0.567659	-4.15619	8.55953e-09	-8.82646	6.38248e-10
AT3G48720_P1	AT3G48720	Encodes a hydroxycinnamoyl-CoA: v-hydroxy fatty acid transferase involved in cutin synthesis. Mutants are almost devoid of ferulic acid.	DEFICIENT IN CUTIN FERULATE (DCF)	-1.12952	0.0181577	-1.34635	0.000199154	-8.33212	1.34351e-08	-8.80183	3.96729e-09
AT3G16370.1	AT3G16370	GDSL-motif esterase/acyltransferase/lipase. Enzyme group with broad substrate specificity that may catalyze acyltransfer or hydrolase reactions with lipid and non-lipid substrates. The mRNA is cell-to-cell mobile.	0	-4.31511	0.0157454	-2.02612	0.000104587	-4.61784	1.88826e-07	-8.7987	0.000174019
AT3G18890_P1	AT3G18890	NAD(P)-binding Rossmann-fold superfamily protein; FUNCTIONS IN: binding, catalytic activity; INVOLVED IN: metabolic process; LOCATED IN: chloroplast thylakoid membrane, chloroplast, chloroplast envelope; EXPRESSED IN: 21 plant structures; EXPRESSED DURING: 14 growth stages; CONTAINS InterPro DOMAIN/s: NAD(P)-binding domain (InterPro:IPR016040), NmrA-like (InterPro:IPR008030); BEST Arabidopsis tha…	TRANSLOCON AT THE INNER ENVELOPE MEMBRANE OF CHLOROPLASTS 62 (Tic62);TRANSLOCON AT THE INNER ENVELOPE MEMBRANE OF CHLOROPLASTS 62 (AtTic62)	-0.244342	0.699339	-0.665952	0.108117	-6.35527	1.40354e-05	-8.79817	2.26759e-07
AT5G20630_P1	AT5G20630	Encodes a germin-like protein. Its transcripts are more abundant in RNA from leaves collected in the evening, suggesting some kind of circadian regulation.	GERMIN-LIKE PROTEIN 3 (GLP3); (GLP3A); (GLP3B);ARABIDOPSIS THALIANA GERMIN 3 (ATGER3);GERMIN 3 (GER3)	-2.41689	1.58868e-05	-2.50949	3.82014e-08	-7.36163	1.67602e-08	-8.79066	1.55836e-06
AT5G11420_P1	AT5G11420	FUNCTIONS IN: molecular_function unknown; INVOLVED IN: biological_process unknown; LOCATED IN: cell wall, plant-type cell wall; EXPRESSED IN: 23 plant structures; EXPRESSED DURING: 13 growth stages; CONTAINS InterPro DOMAIN/s: Protein of unknown function DUF642 (InterPro:IPR006946), Galactose-binding domain-like (InterPro:IPR008979); BEST Arabidopsis thaliana protein match is: Protein of unknown …	0	-1.4127	2.90142e-05	-2.28885	1.17812e-09	-5.33762	3.07161e-12	-8.70783	1.49004e-08
AT4G25080.3	AT4G25080	Encodes a protein with methyltransferase activity responsible for the methylation of magnesium protoporphyrin IX. Mutants defective in this gene are affected in chlorophyll biosynthesis and show a reduction in the accumulation of a number of major thylakoid-associated proteins including components of PSI (LHCI), PSII (LHCII, D1, CP43) and the cytochrome b6f complex (Cytf). By contrast, no signifi…	MAGNESIUM-PROTOPORPHYRIN IX METHYLTRANSFERASE (CHLM)	-1.99669	0.000258018	-2.2984	4.97849e-07	-4.88115	3.76577e-09	-8.69642	9.79691e-07
AT3G10720_P2	AT3G10720	Plant invertase/pectin methylesterase inhibitor superfamily; FUNCTIONS IN: enzyme inhibitor activity, pectinesterase activity; INVOLVED IN: cell wall modification; LOCATED IN: endomembrane system, cell wall, plant-type cell wall; EXPRESSED IN: 21 plant structures; EXPRESSED DURING: 13 growth stages; CONTAINS InterPro DOMAIN/s: Pectinesterase, active site (InterPro:IPR018040), Pectin lyase fold/vi…	0	-3.83737	0.0178681	-2.23618	0.000173751	-8.29079	1.28195e-06	-8.66154	4.37644e-07
AT1G29910_P1	AT1G29910	member of Chlorophyll a/b-binding protein family	CHLOROPHYLL A/B BINDING PROTEIN 3 (CAB3); (AB180);LIGHT HARVESTING CHLOROPHYLL A/B BINDING PROTEIN 1.2 (LHCB1.2);CELLULOSE SYNTHASE LIKE B3 (CSLB3)	-3.21315	1.20227e-07	-3.24143	7.85235e-10	-6.47494	1.78327e-13	-8.62184	2.26643e-11
AT5G36700_P1	AT5G36700	2-phosphoglycolate phosphatase 1 (PGLP1); FUNCTIONS IN: phosphoglycolate phosphatase activity; INVOLVED IN: metabolic process; LOCATED IN: chloroplast stroma, chloroplast; EXPRESSED IN: 7 plant structures; CONTAINS InterPro DOMAIN/s: HAD-superfamily hydrolase, subfamily IIA (InterPro:IPR006357), 2-phosphoglycolate phosphatase, eukaryotic (InterPro:IPR006349); BEST Arabidopsis thaliana protein mat…	(ATPGLP1);2-PHOSPHOGLYCOLATE PHOSPHATASE 1 (PGLP1)	-0.990095	0.00605147	-0.62409	0.0164685	-4.59919	2.50704e-10	-8.61587	8.70665e-08
AT4G25080.1	AT4G25080	Encodes a protein with methyltransferase activity responsible for the methylation of magnesium protoporphyrin IX. Mutants defective in this gene are affected in chlorophyll biosynthesis and show a reduction in the accumulation of a number of major thylakoid-associated proteins including components of PSI (LHCI), PSII (LHCII, D1, CP43) and the cytochrome b6f complex (Cytf). By contrast, no signifi…	MAGNESIUM-PROTOPORPHYRIN IX METHYLTRANSFERASE (CHLM)	-4.46478	0.00678624	-2.56987	2.77693e-06	-6.12135	7.09544e-07	-8.56787	7.3837e-06
AT1G15820_P1	AT1G15820	Lhcb6 protein (Lhcb6), light harvesting complex of photosystem II.	LIGHT HARVESTING COMPLEX PHOTOSYSTEM II SUBUNIT 6 (LHCB6); (CP24)	-2.59742	1.26664e-10	-3.38502	1.57851e-14	-7.36525	1.14138e-17	-8.55707	6.03422e-15
AT4G05180_P2	AT4G05180	Encodes the PsbQ subunit of the oxygen evolving complex of photosystem II.	(PSII-Q);PHOTOSYSTEM II SUBUNIT Q (PSBQ);PHOTOSYSTEM II SUBUNIT Q-2 (PSBQ-2)	-1.36527	0.000143387	-2.12296	1.51307e-08	-8.56226	6.27554e-09	-8.55311	6.91208e-09
AT1G24147_P1	AT1G24147	unknown protein; FUNCTIONS IN: molecular_function unknown; INVOLVED IN: biological_process unknown; LOCATED IN: endomembrane system; BEST Arabidopsis thaliana protein match is: unknown protein (TAIR:AT1G24148.1)	0	-5.49598	0.000477186	-4.46078	2.5323e-08	-7.49646	3.38283e-07	-8.52476	9.86825e-08
AT2G39470.2	AT2G39470	PsbP-like protein 2 (PPL2); FUNCTIONS IN: calcium ion binding; INVOLVED IN: photosynthesis; LOCATED IN: in 6 components; EXPRESSED IN: 21 plant structures; EXPRESSED DURING: 14 growth stages; CONTAINS InterPro DOMAIN/s: Photosystem II oxygen evolving complex protein PsbP (InterPro:IPR002683), Mog1/PsbP/DUF1795, alpha/beta/alpha sandwich (InterPro:IPR016124), Mog1/PsbP, alpha/beta/alpha sandwich (…	PSBP-LIKE PROTEIN 2 (PPL2);PHOTOSYNTHETIC NDH SUBCOMPLEX L 1 (PnsL1)	-2.83688	0.00014641	-3.8057	8.39574e-08	-8.19206	1.31352e-09	-8.49955	5.98098e-10
AT2G01420_P2	AT2G01420	Encodes a putative auxin efflux carrier that is localized in developing and mature root meristems. It is involved in the maintenance of embryonic auxin gradients. A role for AtPIN4 in generating a sink for auxin below the quiescent center of the root meristem that is essential for auxin distribution and patterning is proposed. In the root, PIN4 is detected around the quiescent center and cells su…	PIN-FORMED 4 (PIN4)	0.11183	0.930387	-0.829696	0.147589	-4.26839	0.00010705	-8.47018	7.65872e-06
AT3G50790.1	AT3G50790	esterase/lipase/thioesterase family protein; FUNCTIONS IN: hydrolase activity, carboxylesterase activity; INVOLVED IN: embryo development ending in seed dormancy; EXPRESSED IN: 23 plant structures; EXPRESSED DURING: 13 growth stages; CONTAINS InterPro DOMAIN/s: Uncharacterised protein family UPF0017, hydrolase-like, conserved site (InterPro:IPR000952), AB-hydrolase YheT, putative (InterPro:IPR012…	0	-3.87144	0.229029	-1.97455	0.0605867	-4.76281	0.0112814	-8.42003	0.00110735
AT5G03350.1	AT5G03350	Legume lectin family protein; FUNCTIONS IN: carbohydrate binding, binding; INVOLVED IN: biological_process unknown; LOCATED IN: apoplast, cell wall, chloroplast; EXPRESSED IN: 19 plant structures; EXPRESSED DURING: 12 growth stages; CONTAINS InterPro DOMAIN/s: Legume lectin, beta chain (InterPro:IPR001220), Concanavalin A-like lectin/glucanase, subgroup (InterPro:IPR013320), Concanavalin A-like l…	0	-2.56516	0.00747889	-4.49932	1.35859e-05	-9.43816	1.70564e-05	-8.39648	7.29771e-05
AT3G22235_P2	AT3G22235	BEST Arabidopsis thaliana protein match is: pathogen and circadian controlled 1 (TAIR:AT3G22231.1)	0	-2.2848	6.20815e-05	-4.44346	1.97654e-09	-6.2995	5.3602e-10	-8.39582	6.06522e-06
AT5G57180_P2	AT5G57180	Transcription regulator responsible for specific upregulation of the translocon genes atToc33 and atToc75 in leaves. Involved in protein import into chloroplast.	CHLOROPLAST IMPORT APPARATUS 2 (CIA2)	0.0973809	0.876277	-0.974089	0.00597484	-3.38548	1.41092e-07	-8.38125	1.29507e-07
AT5G10560_P1	AT5G10560	Glycosyl hydrolase family protein; FUNCTIONS IN: xylan 1,4-beta-xylosidase activity, hydrolase activity, hydrolyzing O-glycosyl compounds; INVOLVED IN: carbohydrate metabolic process; LOCATED IN: plasma membrane, vacuole; EXPRESSED IN: 24 plant structures; EXPRESSED DURING: 13 growth stages; CONTAINS InterPro DOMAIN/s: Glycoside hydrolase, family 3, N-terminal (InterPro:IPR001764), Glycoside hydr…	0	-0.107749	0.801538	-0.254762	0.334232	-2.11594	6.27686e-08	-8.37576	7.36363e-11
AT5G14060_P2	AT5G14060	lysine-sensitive aspartate kinase	(CARAB-AK-LYS)	-2.53165	0.138539	-1.23564	0.0415655	-7.40972	6.97193e-05	-8.32497	8.77227e-06
AT5G44130_P1	AT5G44130	FASCICLIN-like arabinogalactan protein 13 precursor (FLA13); FUNCTIONS IN: molecular_function unknown; LOCATED IN: anchored to plasma membrane, plasma membrane, anchored to membrane, plant-type cell wall; EXPRESSED IN: 23 plant structures; EXPRESSED DURING: 14 growth stages; CONTAINS InterPro DOMAIN/s: FAS1 domain (InterPro:IPR000782); BEST Arabidopsis thaliana protein match is: FASCICLIN-like ar…	FASCICLIN-LIKE ARABINOGALACTAN PROTEIN 13 PRECURSOR (FLA13)	-1.85466	5.87687e-05	-1.48863	3.28022e-06	-8.82856	8.59545e-11	-8.32133	2.78546e-10
AT3G45140_P2	AT3G45140	Chloroplast lipoxygenase required for wound-induced jasmonic acid accumulation in Arabidopsis.Mutants are resistant to Staphylococcus aureus and accumulate salicylic acid upon infection. The mRNA is cell-to-cell mobile.	LIPOXYGENASE 2 (LOX2);ARABIODOPSIS THALIANA LIPOXYGENASE 2 (ATLOX2)	-0.0939345	0.945931	-1.15812	0.0214014	-6.38508	4.94418e-05	-8.30197	8.29625e-07
AT5G27560_P4	AT5G27560	FUNCTIONS IN: molecular_function unknown; INVOLVED IN: biological_process unknown; LOCATED IN: chloroplast; EXPRESSED IN: 22 plant structures; EXPRESSED DURING: 13 growth stages; CONTAINS InterPro DOMAIN/s: Domain of unknown function DUF1995 (InterPro:IPR018962)	0	-1.30413	0.502522	-3.4116	0.0786283	-4.25397	0.048858	-8.29669	0.0053856
AT3G01500_P4	AT3G01500	Encodes a putative beta-carbonic anhydrase betaCA1. Together with betaCA4 (At1g70410) regulates CO2-controlled stomatal movements in guard cells.	CARBONIC ANHYDRASE 1 (CA1)	-5.91992	7.16166e-05	-3.19042	6.17788e-07	-6.04634	3.32452e-07	-8.29528	2.9391e-09
AT1G75500_P1	AT1G75500	An Arabidopsis thaliana homolog of Medicago truncatula NODULIN21 (MtN21). The gene encodes a plant-specific, predicted integral membrane protein and is a member of the Plant-Drug/Metabolite Exporter (P-DME) family (Transporter Classification number: TC 2.A.7.3) and the nodulin MtN21-like transporter family.	WALLS ARE THIN 1 (WAT1);USUALLY MULTIPLE ACIDS MOVE IN AND OUT TRANSPORTERS 5 (UMAMIT5)	-0.0409887	0.992742	0.176864	0.668879	-4.47476	4.80479e-08	-8.28482	3.0266e-06
AT2G29290_P2	AT2G29290	NAD(P)-binding Rossmann-fold superfamily protein; FUNCTIONS IN: oxidoreductase activity, binding, catalytic activity; INVOLVED IN: oxidation reduction, metabolic process; EXPRESSED IN: 16 plant structures; EXPRESSED DURING: 11 growth stages; CONTAINS InterPro DOMAIN/s: Short-chain dehydrogenase/reductase, conserved site (InterPro:IPR020904), NAD(P)-binding domain (InterPro:IPR016040), Glucose/rib…	0	-4.19249	0.00126084	-2.54834	3.57099e-06	-9.32051	5.30022e-10	-8.28467	5.03229e-09
AT5G64040_ID1	AT5G64040	Encodes the only subunit of photosystem I located entirely in the thylakoid lumen. May be involved in the interaction between plastocyanin and the photosystem I complex. Phosphorylation of this protein is dependent on calcium.	(PSAN)	-3.67118	1.23254e-06	-3.30068	2.08404e-08	-7.25174	4.72408e-11	-8.27415	3.91309e-08
AT5G11790_P1	AT5G11790	N-MYC downregulated-like 2 (NDL2); CONTAINS InterPro DOMAIN/s: Pollen specific protein SF21 (InterPro:IPR015511), Ndr (InterPro:IPR004142); BEST Arabidopsis thaliana protein match is: N-MYC downregulated-like 1 (TAIR:AT5G56750.1)	N-MYC DOWNREGULATED-LIKE 2 (NDL2)	-1.08436	0.00299274	0.0861423	0.758464	-2.75625	5.23459e-09	-8.2738	3.73066e-11
AT1G72610.1	AT1G72610	germin-like protein (GLP1)	GERMIN-LIKE PROTEIN 1 (GER1);A. THALIANA GERMIN-LIKE PROTEIN 1 (ATGER1);GERMIN-LIKE PROTEIN 1 (GLP1)	-0.549054	0.0432447	-2.4598	7.08912e-10	-9.37593	7.81115e-10	-8.27111	6.83174e-09
AT2G18328_P1	AT2G18328	RAD-like 4 (RL4); FUNCTIONS IN: DNA binding; EXPRESSED IN: rosette leaf; CONTAINS InterPro DOMAIN/s: SANT, DNA-binding (InterPro:IPR001005), Molecular chaperone, heat shock protein, Hsp40, DnaJ (InterPro:IPR015609), Homeodomain-like (InterPro:IPR009057), Myb, DNA-binding (InterPro:IPR014778), SANT, eukarya (InterPro:IPR017884); BEST Arabidopsis thaliana protein match is: RAD-like 1 (TAIR:AT4G3925…	RAD-LIKE 4 (ATRL4);RAD-LIKE 4 (RL4)	-2.95097	0.00233202	-1.64394	0.000102541	-5.57297	2.18384e-07	-8.25888	4.1293e-06
AT2G43550_P1	AT2G43550	Encodes a defensin-like (DEFL) family protein.	0	-3.15602	0.000928742	-3.02496	3.5116e-07	-6.20525	1.19955e-07	-8.25775	1.09632e-09
AT1G21500_P1	AT1G21500	unknown protein	0	-2.80681	3.85663e-10	-3.73035	4.65803e-14	-7.80584	9.34103e-13	-8.22565	4.56399e-10
AT5G50950_P4	AT5G50950	Encodes a fumarase enzyme initially shown to be in the mitochondria through proteomic studies but later shown to be present in the cytosol using an RFP fluorescent protein tag. It appears to be important for the accumulation of fumarate from malate in leaves in the light, and helps to promote nitrogen assimilation under high nitrogen conditions. It does not appear to be necessary for lipid metabo…	FUMARASE 2 (FUM2)	-3.66137	0.0165564	-2.74943	7.28782e-05	-5.0551	2.52057e-05	-8.22427	2.57148e-07
AT5G48900_P1	AT5G48900	Pectin lyase-like superfamily protein; FUNCTIONS IN: lyase activity, pectate lyase activity; LOCATED IN: endomembrane system; EXPRESSED IN: 22 plant structures; EXPRESSED DURING: 14 growth stages; CONTAINS InterPro DOMAIN/s: Pectin lyase fold/virulence factor (InterPro:IPR011050), AmbAllergen (InterPro:IPR018082), Pectate lyase/Amb allergen (InterPro:IPR002022), Pectin lyase fold (InterPro:IPR012…	0	-3.08495	0.0200043	-0.67293	0.107333	-2.8914	8.57429e-06	-8.21917	9.87354e-08
AT4G02290_P1	AT4G02290	glycosyl hydrolase 9B13 (GH9B13); FUNCTIONS IN: hydrolase activity, hydrolyzing O-glycosyl compounds, catalytic activity; INVOLVED IN: carbohydrate metabolic process; LOCATED IN: endomembrane system; EXPRESSED IN: 20 plant structures; EXPRESSED DURING: 9 growth stages; CONTAINS InterPro DOMAIN/s: Six-hairpin glycosidase (InterPro:IPR012341), Glycoside hydrolase, family 9, active site (InterPro:IP…	GLYCOSYL HYDROLASE 9B13 (AtGH9B13);GLYCOSYL HYDROLASE 9B13 (GH9B13)	-0.35939	0.415801	-0.851129	0.0109675	-6.60204	6.19301e-07	-8.21358	1.73855e-06
AT3G54600_P1	AT3G54600	Class I glutamine amidotransferase-like superfamily protein; LOCATED IN: endomembrane system; CONTAINS InterPro DOMAIN/s: ThiJ/PfpI (InterPro:IPR002818); BEST Arabidopsis thaliana protein match is: Class I glutamine amidotransferase-like superfamily protein (TAIR:AT2G38860.2)	(DJ1F); (DJ-1F)	-1.48683	3.08942e-05	-1.94797	1.34476e-08	-6.26364	2.19086e-10	-8.19989	3.75527e-09
AT1G29440.1	AT1G29440	SAUR-like auxin-responsive protein family ; CONTAINS InterPro DOMAIN/s: Auxin responsive SAUR protein (InterPro:IPR003676); BEST Arabidopsis thaliana protein match is: SAUR-like auxin-responsive protein family (TAIR:AT1G29430.1)	SMALL AUXIN UP RNA 63 (SAUR63)	-2.44109	0.000152397	-1.75998	1.64851e-06	-9.23101	4.62049e-12	-8.19516	5.90741e-11
ATMG01190.1	ATMG01190	ATPase subunit 1	ATP SYNTHASE SUBUNIT 1 (ATP1)	0.0685243	0.999056	3.31623	0.000674774	2.27774	0.00999624	-8.19361	0.00986899
AT2G05070_P1	AT2G05070	Encodes Lhcb2.2. Belongs to the Lhc super-gene family encodes the light-harvesting chlorophyll a/b-binding (LHC) proteins that constitute the antenna system of the photosynthetic apparatus.	PHOTOSYSTEM II LIGHT HARVESTING COMPLEX GENE 2.2 (LHCB2.2);LIGHT-HARVESTING CHLOROPHYLL B-BINDING 2 (LHCB2)	-1.93125	8.11147e-07	-2.63934	1.78087e-10	-6.04932	7.70726e-15	-8.18877	1.00386e-11
AT5G38430_P1	AT5G38430	Encodes a member of the Rubisco small subunit (RBCS) multigene family: RBCS1A (At1g67090), RBCS1B (At5g38430), RBCS2B (At5g38420), and RBCS3B (At5g38410).	RUBISCO SMALL SUBUNIT 1B (RBCS1B)	-2.61189	7.78823e-07	-2.59354	4.69431e-09	-6.73911	1.48591e-11	-8.1881	1.13871e-07
AT5G19190_P1	AT5G19190	unknown protein; BEST Arabidopsis thaliana protein match is: unknown protein (TAIR:AT3G06070.1)	0	-3.24843	2.98663e-05	-2.45629	4.14913e-08	-6.69537	3.1154e-08	-8.18423	2.28949e-08
AT3G56160_P3	AT3G56160	Sodium Bile acid symporter family; FUNCTIONS IN: bile acid:sodium symporter activity; INVOLVED IN: sodium ion transport; LOCATED IN: chloroplast, chloroplast envelope; EXPRESSED IN: 22 plant structures; EXPRESSED DURING: 13 growth stages; CONTAINS InterPro DOMAIN/s: Bile acid:sodium symporter (InterPro:IPR002657)	0	-4.54226	0.0241331	-2.42342	0.00127291	-9.20887	7.02736e-07	-8.17302	4.04318e-06
AT3G45050_P4	AT3G45050	unknown protein; FUNCTIONS IN: molecular_function unknown; INVOLVED IN: biological_process unknown; LOCATED IN: chloroplast; EXPRESSED IN: 22 plant structures; EXPRESSED DURING: 13 growth stages	0	-1.91176	0.000425458	-2.34419	3.58571e-07	-4.61225	2.29649e-08	-8.16609	1.67268e-10
AT1G60800_P1	AT1G60800	NSP-interacting kinase 3 (NIK3); FUNCTIONS IN: kinase activity; INVOLVED IN: protein amino acid phosphorylation; LOCATED IN: plasma membrane; EXPRESSED IN: 22 plant structures; EXPRESSED DURING: 13 growth stages; CONTAINS InterPro DOMAIN/s: Protein kinase, ATP binding site (InterPro:IPR017441), Protein kinase, catalytic domain (InterPro:IPR000719), Leucine-rich repeat-containing N-terminal domain…	NSP-INTERACTING KINASE 3 (NIK3); (ATNIK3)	-1.8695	0.192502	0.432097	0.417302	-2.2323	0.000617409	-8.14399	2.83775e-06
AT1G14250_P1	AT1G14250	GDA1/CD39 nucleoside phosphatase family protein; FUNCTIONS IN: hydrolase activity; INVOLVED IN: biological_process unknown; LOCATED IN: vacuole; EXPRESSED IN: male gametophyte, cultured cell, pollen tube; EXPRESSED DURING: L mature pollen stage, M germinated pollen stage; CONTAINS InterPro DOMAIN/s: Nucleoside phosphatase GDA1/CD39 (InterPro:IPR000407); BEST Arabidopsis thaliana protein match is:…	0	-3.55557	0.0480038	-3.8201	0.000412784	-9.17884	5.60161e-07	-8.14299	3.31558e-06
AT1G77490_P2	AT1G77490	Encodes a chloroplastic thylakoid ascorbate peroxidase tAPX. Ascorbate peroxidases are enzymes that scavenge hydrogen peroxide in plant cells. Eight types of APX have been described for Arabidopsis: three cytosolic (APX1, APX2, APX6), two chloroplastic types (stromal sAPX, thylakoid tAPX), and three microsomal (APX3, APX4, APX5) isoforms.	THYLAKOIDAL ASCORBATE PEROXIDASE (TAPX)	-1.56613	0.00665673	-2.48488	6.31243e-06	-6.77088	5.91365e-06	-8.14075	1.93588e-06
AT3G01500_ID12	AT3G01500	Encodes a putative beta-carbonic anhydrase betaCA1. Together with betaCA4 (At1g70410) regulates CO2-controlled stomatal movements in guard cells.	CARBONIC ANHYDRASE 1 (CA1)	-5.74306	0.0103224	-3.60413	0.000527744	-7.91951	1.42636e-05	-8.13424	6.50432e-06
AT1G19150_P1	AT1G19150	PSI type II chlorophyll a/b-binding protein (Lhca2*1) mRNA, The mRNA is cell-to-cell mobile.	PHOTOSYSTEM I LIGHT HARVESTING COMPLEX GENE 6 (LHCA6); (LHCA2*1)	-4.7982	0.000956217	-2.89874	2.20924e-07	-5.43438	7.67654e-08	-8.11667	1.29901e-07
AT1G31420.1	AT1G31420	Encodes a plasma membrane localized leucine-rich repeat receptor kinase that is involved in cell wall elongation. Loss of function mutations of FEI1 and FEI2 exhibit defects in root and hypocotyl cell elongation. Double mutants are defective in cell wall biosynthesis and have thick hypocotyls, and short, thick roots.	FEI 1 (FEI1)	-1.95467	0.265973	-0.0228823	0.975522	-1.6892	0.0107279	-8.08674	2.51016e-05
AT5G08330_P1	AT5G08330	TCP family transcription factor ; CONTAINS InterPro DOMAIN/s: Transcription factor, TCP (InterPro:IPR005333), Transcription factor TCP subgroup (InterPro:IPR017887); BEST Arabidopsis thaliana protein match is: TCP family transcription factor (TAIR:AT5G23280.1)	TCP DOMAIN PROTEIN 21 (TCP21);CCA1 HIKING EXPEDITION (CHE); (ATTCP21); (AtTCP11);TCP DOMAIN PROTEIN 11 (TCP11)	-0.848692	0.116006	-2.6707	1.0505e-05	-7.12849	1.90544e-05	-8.08597	0.000194762
AT5G14740_P7	AT5G14740	Encodes a beta carbonic anhydrase likely to be localized in the cytoplasm. Expression of its mRNA is seen in etiolated seedlings and points to a possible nonphotosynthetic role for this isoform.	CARBONIC ANHYDRASE 2 (CA2);CARBONIC ANHYDRASE 18 (CA18);BETA CARBONIC ANHYDRASE 2 (BETA CA2)	-2.14587	0.0864103	-2.69723	0.00615217	-9.09395	1.40766e-05	-8.05811	6.42979e-05
AT5G54270_P1	AT5G54270	Lhcb3 protein is a component of the main light harvesting chlorophyll a/b-protein complex of Photosystem II (LHC II).	LIGHT-HARVESTING CHLOROPHYLL B-BINDING PROTEIN 3 (LHCB3); (LHCB3*1)	-2.51899	3.59248e-10	-3.26393	7.07057e-14	-6.25229	2.80961e-17	-8.04053	2.53912e-15
AT1G75500.2	AT1G75500	An Arabidopsis thaliana homolog of Medicago truncatula NODULIN21 (MtN21). The gene encodes a plant-specific, predicted integral membrane protein and is a member of the Plant-Drug/Metabolite Exporter (P-DME) family (Transporter Classification number: TC 2.A.7.3) and the nodulin MtN21-like transporter family.	WALLS ARE THIN 1 (WAT1);USUALLY MULTIPLE ACIDS MOVE IN AND OUT TRANSPORTERS 5 (UMAMIT5)	-2.68593	0.175924	-0.549385	0.411274	-7.66708	0.000818677	-7.99088	0.000407448
AT4G29080_JC4	AT4G29080	phytochrome-associated protein 2 (PAP2)	INDOLE-3-ACETIC ACID INDUCIBLE 27 (IAA27);PHYTOCHROME-ASSOCIATED PROTEIN 2 (PAP2)	-8.01338	0.062127	-0.872982	0.548369	-9.02578	0.00393215	-7.98994	0.00942412
AT2G33330_P1	AT2G33330	Encodes a plasmodesmal protein that affects the intercellular movement of molecules through the plasmodesmata. The protein has two DUF26 domains and a single transmembrane domain.	PLASMODESMATA-LOCATED PROTEIN 3 (PDLP3)	-3.56419	0.00507887	-1.69602	0.000291781	-9.02522	1.81722e-09	-7.98938	1.66484e-08
AT2G41090_P1	AT2G41090	Encodes a cytoplasmic, calcium binding calmodulin variant. CML10 interacts with phosphomannomutase (PMM)in vivo and increases its activity thereby affecting ascorbic acid biosynthesis. Its expression is induced by oxidative and other stress. The mRNA is cell-to-cell mobile.	CALMODULIN LIKE 10 (CML10)	-1.86352	0.000114609	-2.69424	2.6622e-08	-7.10283	1.88168e-09	-7.98256	2.16247e-06
AT1G29430_P1	AT1G29430	SAUR-like auxin-responsive protein family ; CONTAINS InterPro DOMAIN/s: Auxin responsive SAUR protein (InterPro:IPR003676); BEST Arabidopsis thaliana protein match is: SAUR-like auxin-responsive protein family (TAIR:AT5G27780.1)	SMALL AUXIN UPREGULATED RNA 62 (SAUR62)	-3.80773	0.00346206	-1.54966	0.000516721	-5.96587	1.53889e-06	-7.97941	1.41484e-08
AT4G28780_P1	AT4G28780	GDSL-motif esterase/acyltransferase/lipase. Enzyme group with broad substrate specificity that may catalyze acyltransfer or hydrolase reactions with lipid and non-lipid substrates.	0	-1.22706	0.0138812	-1.76131	4.2334e-05	-6.01676	2.05279e-07	-7.95433	1.86011e-09
AT1G58602_JS12	AT1G58602	LRR and NB-ARC domains-containing disease resistance protein; FUNCTIONS IN: ATP binding; INVOLVED IN: defense response, apoptosis; CONTAINS InterPro DOMAIN/s: NB-ARC (InterPro:IPR002182), Disease resistance protein (InterPro:IPR000767); BEST Arabidopsis thaliana protein match is: Disease resistance protein (CC-NBS-LRR class) family (TAIR:AT1G59218.2)	0	0.550572	0.149531	-0.0810109	0.836963	-3.92991	6.14811e-07	-7.95349	4.10368e-09
AT5G18060_P1	AT5G18060	SAUR-like auxin-responsive protein family ; CONTAINS InterPro DOMAIN/s: Auxin responsive SAUR protein (InterPro:IPR003676); BEST Arabidopsis thaliana protein match is: SAUR-like auxin-responsive protein family (TAIR:AT5G18050.1)	SMALL AUXIN UP RNA 23 (SAUR23)	-1.96434	0.000999787	-2.82885	2.326e-07	-7.51802	9.23499e-09	-7.95203	2.97359e-09
AT3G49260_P1	AT3G49260	IQ-domain 21 (iqd21); FUNCTIONS IN: calmodulin binding; INVOLVED IN: biological_process unknown; LOCATED IN: cellular_component unknown; EXPRESSED IN: 19 plant structures; EXPRESSED DURING: 13 growth stages; CONTAINS InterPro DOMAIN/s: IQ calmodulin-binding region (InterPro:IPR000048); BEST Arabidopsis thaliana protein match is: IQ-domain 2 (TAIR:AT5G03040.3).	IQ-DOMAIN 21 (iqd21)	-1.09244	0.0607029	-1.88998	0.000130215	-8.97908	1.57763e-09	-7.94323	1.47132e-08
AT2G15080_P1	AT2G15080	receptor like protein 19 (RLP19); FUNCTIONS IN: kinase activity; INVOLVED IN: signal transduction, defense response; LOCATED IN: endomembrane system; EXPRESSED IN: 10 plant structures; EXPRESSED DURING: 9 growth stages; CONTAINS InterPro DOMAIN/s: Leucine-rich repeat-containing N-terminal domain, type 2 (InterPro:IPR013210), Leucine-rich repeat (InterPro:IPR001611); BEST Arabidopsis thaliana prot…	RECEPTOR LIKE PROTEIN 19 (AtRLP19);RECEPTOR LIKE PROTEIN 19 (RLP19)	-0.140722	0.800928	0.00358806	0.992489	-7.43128	1.17599e-08	-7.94088	2.95596e-09
AT3G26520_P1	AT3G26520	gamma tonoplast intrinsic protein 2 (TIP2). expressed throughout the plant and transcript level is increased upon NaCl or ABA treatments. NaCl stress-sensitive yeast mutant strains exhibit more resistance to salt when expressing this protein.	TONOPLAST INTRINSIC PROTEIN 2 (TIP2);SALT-STRESS INDUCIBLE TONOPLAST INTRINSIC PROTEIN (SITIP); (GAMMA-TIP2); (TIP1;2)	-1.16723	1.52463e-06	-2.56453	3.59711e-13	-7.64779	2.27078e-16	-7.914	1.26351e-13
AT2G48020_s1	AT2G48020	Encodes a zinc transporter ZIF2. Expression of ZIF2 is regulated by alternative splicing.	ZINC-INDUCED FACILITATOR 2 (ZIF2)	-0.908072	0.176964	-2.23014	0.000374028	-2.68982	5.34043e-05	-7.9139	2.52874e-07
AT2G33850_P1	AT2G33850	unknown protein; FUNCTIONS IN: molecular_function unknown; INVOLVED IN: biological_process unknown; LOCATED IN: endomembrane system; EXPRESSED IN: 17 plant structures; EXPRESSED DURING: 9 growth stages; BEST Arabidopsis thaliana protein match is: unknown protein (TAIR:AT1G28400.1)	0	-2.20764	0.144653	-1.34687	0.0247962	-4.63683	0.000220701	-7.90991	2.87002e-06
AT1G49750_P1	AT1G49750	Leucine-rich repeat (LRR) family protein; LOCATED IN: chloroplast; EXPRESSED IN: 22 plant structures; EXPRESSED DURING: 13 growth stages; CONTAINS InterPro DOMAIN/s: Leucine-rich repeat (InterPro:IPR001611); BEST Arabidopsis thaliana protein match is: Leucine-rich repeat (LRR) family protein (TAIR:AT3G19320.1)	0	-0.407229	0.134414	-1.90364	2.12467e-08	-6.88406	7.68913e-10	-7.9099	2.36523e-08
AT5G50950.3	AT5G50950	Encodes a fumarase enzyme initially shown to be in the mitochondria through proteomic studies but later shown to be present in the cytosol using an RFP fluorescent protein tag. It appears to be important for the accumulation of fumarate from malate in leaves in the light, and helps to promote nitrogen assimilation under high nitrogen conditions. It does not appear to be necessary for lipid metabo…	FUMARASE 2 (FUM2)	-3.60232	0.0109629	-2.68561	6.67563e-05	-8.12206	7.28979e-08	-7.90966	9.40817e-08
AT4G26530.1	AT4G26530	Aldolase superfamily protein; FUNCTIONS IN: fructose-bisphosphate aldolase activity; INVOLVED IN: glycolysis, metabolic process; LOCATED IN: chloroplast; EXPRESSED IN: 18 plant structures; EXPRESSED DURING: 11 growth stages; CONTAINS InterPro DOMAIN/s: Aldolase-type TIM barrel (InterPro:IPR013785), Fructose-bisphosphate aldolase, class-I (InterPro:IPR000741); BEST Arabidopsis thaliana protein mat…	FRUCTOSE-BISPHOSPHATE ALDOLASE 5 (FBA5); (ATFBA5)	-0.815569	0.601941	-0.515028	0.68827	-8.46096	0.0307215	-7.90611	0.041038
AT1G20010_P1	AT1G20010	beta tubulin	TUBULIN BETA-5 CHAIN (TUB5)	0.0958632	0.916049	-0.31754	0.47687	-5.21671	7.53881e-07	-7.89719	4.26721e-05
AT5G21430_P1	AT5G21430	Chaperone DnaJ-domain superfamily protein; FUNCTIONS IN: heat shock protein binding; LOCATED IN: chloroplast thylakoid membrane, chloroplast; CONTAINS InterPro DOMAIN/s: Molecular chaperone, heat shock protein, Hsp40, DnaJ (InterPro:IPR015609), Heat shock protein DnaJ, N-terminal (InterPro:IPR001623)	CHLORORESPIRATORY REDUCTION 31 (CRR31);CHLORORESPIRATORY REDUCTION L (CRRL);NADH DEHYDROGENASE-LIKE COMPLEX U (NdhU)	-2.15982	0.00449549	-1.22615	0.00178696	-7.23558	2.35518e-06	-7.88197	5.85006e-07
AT5G42530_P1	AT5G42530	unknown protein; FUNCTIONS IN: molecular_function unknown; INVOLVED IN: biological_process unknown; LOCATED IN: endomembrane system; BEST Arabidopsis thaliana protein match is: unknown protein (TAIR:AT2G25510.2)	0	-2.60881	9.85625e-05	-3.82063	2.5239e-08	-8.10941	4.45467e-08	-7.86417	3.15949e-06
AT3G44990_P1	AT3G44990	Encodes a xyloglucan endotransglycosylase/hydrolase. Protein sequence and phylogenetic analysis indicates that this enzyme resides in Group III-A of the XTH family, with high similarity to Tropaeolum majus (nasturtium) xyloglucanase 1 (TmNXG1).Enzyme kinetic analysis indicates predominant xyloglucan endo-hydrolase activity (EC 3.2.1.151) with only limited potential to act as a xyloglucan endo-tra…	XYLOGLUCAN ENDO-TRANSGLYCOSYLASE-RELATED 8 (XTR8); (ATXTR8);XYLOGLUCAN ENDOTRANSGLUCOSYLASE/HYDROLASE 31 (XTH31); (ATXTH31)	-1.0863	0.0137203	-0.773123	0.00976813	-7.2985	1.23769e-09	-7.84845	2.95137e-10
AT4G13560_P1	AT4G13560	unfertilized embryo sac 15 (UNE15); FUNCTIONS IN: molecular_function unknown; INVOLVED IN: double fertilization forming a zygote and endosperm, embryo development ending in seed dormancy; LOCATED IN: cellular_component unknown; EXPRESSED IN: 15 plant structures; EXPRESSED DURING: 11 growth stages; BEST Arabidopsis thaliana protein match is: Late embryogenesis abundant protein (LEA) family protein…	UNFERTILIZED EMBRYO SAC 15 (UNE15);NAD-DEPENDENT MALIC ENZYME 1 (NAD-ME1)	0.839622	0.569834	-1.58073	0.295098	-3.05807	0.0667885	-7.83056	0.0413738
AT2G44920_P2	AT2G44920	Tetratricopeptide repeat (TPR)-like superfamily protein; FUNCTIONS IN: molecular_function unknown; LOCATED IN: thylakoid, thylakoid lumen, chloroplast thylakoid membrane, chloroplast thylakoid lumen, chloroplast; EXPRESSED IN: 24 plant structures; EXPRESSED DURING: 13 growth stages; CONTAINS InterPro DOMAIN/s: Pentapeptide repeat (InterPro:IPR001646); BEST Arabidopsis thaliana protein match is: P…	0	-1.71128	0.000297465	-2.70961	5.95168e-08	-5.54233	1.30708e-08	-7.82958	1.15412e-07
AT2G30520.2	AT2G30520	light inducible root phototropism 2 encoding a signal transducer of the phototropic response in Arabidopsis	ROOT PHOTOTROPISM 2 (RPT2)	-1.3979	0.016134	-1.04027	0.00545602	-5.6421	7.00683e-07	-7.82868	4.5322e-09
AT4G17460_ID3	AT4G17460	Encodes a class II HD-ZIP protein that regulates meristematic activity in different tissues, and that it is necessary for the correct formation of the gynoecium.	(HAT1);JAIBA (JAB)	-3.69715	0.0107205	-1.48515	0.00329311	-8.03542	8.79327e-08	-7.812	1.15412e-07
AT1G29920_P1	AT1G29920	Encodes lhcb1.1 a component of the LHCIIb light harvesting complex associated with photosystem II.	CHLOROPHYLL A/B-BINDING PROTEIN 2 (CAB2); (AB165);LIGHT HARVESTING CHLOROPHYLL A/B-BINDING PROTEIN 1.1 (LHCB1.1)	-3.79511	3.52223e-08	-3.39364	6.43846e-10	-6.14499	3.66323e-13	-7.80734	1.29202e-11
AT3G17040_P1	AT3G17040	It is a RNA tetratricopeptide repeat-containing protein required for normal processing of transcripts from the polycistronic chloroplast psbB-psbT-psbH-petB-petD operon coding for proteins of the photosystem II and cytochrome b6/f complexes. Localizes to the chloroplast membrane. Involved in regulating plastidial gene expression and biogenesis. It binds in the psbT?psbH intercistronic region and …	HIGH CHLOROPHYLL FLUORESCENT 107 (HCF107)	-0.18837	0.795989	-0.660761	0.122303	-1.92526	0.000140749	-7.79021	6.14063e-08
AT4G03060_JS3	AT4G03060	Encodes a truncated and null function protein, due to a 5-bp deletion in cDNA. The functional allele in ecotype Cvi, AOP2, encodes a 2-oxoglutarate-dependent dioxygenase which is involved in glucosinolate biosynthesis. The natural variation in this locus explains the diversification of alkenyl glucosinolate among different ecotypes of Arabidopsis.	ALKENYL HYDROXALKYL PRODUCING 2 (AOP2)	-2.48645	0.0249507	-1.95048	0.00556133	-6.36706	8.8586e-05	-7.78937	3.43171e-06
AT4G12320_P1	AT4G12320	member of CYP706A	CYTOCHROME P450, FAMILY 706, SUBFAMILY A, POLYPEPTIDE 6 (CYP706A6)	-0.978619	0.144274	-1.36658	0.0149624	-7.96111	8.08622e-07	-7.78727	8.74103e-07
AT3G14310_P1	AT3G14310	encodes a pectin methylesterase, targeted by a cellulose binding protein (CBP) from the parasitic nematode Heterodera schachtii during parasitism.	PECTIN METHYLESTERASE 3 (ATPME3);PECTIN METHYLESTERASE 3 (PME3);OVERLY ZINC SENSITIVE 2 (OZS2)	1.25551	0.0126797	-1.39364	0.00575507	-6.5447	0.000114226	-7.78231	0.000297562
AT3G50270_P1	AT3G50270	HXXXD-type acyl-transferase family protein; FUNCTIONS IN: transferase activity, transferring acyl groups other than amino-acyl groups, transferase activity; INVOLVED IN: biological_process unknown; EXPRESSED IN: 19 plant structures; EXPRESSED DURING: 13 growth stages; CONTAINS InterPro DOMAIN/s: Transferase (InterPro:IPR003480); BEST Arabidopsis thaliana protein match is: HXXXD-type acyl-transfer…	0	-1.24629	0.0864081	-2.22966	0.000176879	-6.17055	3.53448e-06	-7.77977	6.40785e-08
AT1G04430_P1	AT1G04430	S-adenosyl-L-methionine-dependent methyltransferases superfamily protein; INVOLVED IN: biological_process unknown; LOCATED IN: Golgi apparatus, plasma membrane; EXPRESSED IN: 26 plant structures; EXPRESSED DURING: 15 growth stages; CONTAINS InterPro DOMAIN/s: Protein of unknown function DUF248, methyltransferase putative (InterPro:IPR004159); BEST Arabidopsis thaliana protein match is: S-adenosyl…	0	-0.62859	0.206048	0.0145099	0.973718	-3.43411	2.192e-07	-7.77306	3.63102e-06
AT2G29340_JS3	AT2G29340	NAD-dependent epimerase/dehydratase family protein; FUNCTIONS IN: oxidoreductase activity, binding, catalytic activity; INVOLVED IN: oxidation reduction, metabolic process; EXPRESSED IN: 22 plant structures; EXPRESSED DURING: 13 growth stages; CONTAINS InterPro DOMAIN/s: NAD(P)-binding domain (InterPro:IPR016040), Glucose/ribitol dehydrogenase (InterPro:IPR002347), Short-chain dehydrogenase/reduc…	0	-7.79492	0.0115823	-1.82513	0.093922	-6.59363	0.00484765	-7.77148	0.000707126
AT5G14740_P6	AT5G14740	Encodes a beta carbonic anhydrase likely to be localized in the cytoplasm. Expression of its mRNA is seen in etiolated seedlings and points to a possible nonphotosynthetic role for this isoform.	CARBONIC ANHYDRASE 2 (CA2);CARBONIC ANHYDRASE 18 (CA18);BETA CARBONIC ANHYDRASE 2 (BETA CA2)	-5.53923	0.0138763	-5.35265	0.00181895	-6.09278	0.000434215	-7.7641	1.32599e-05
AT3G19850_P1	AT3G19850	Phototropic-responsive NPH3 family protein; FUNCTIONS IN: signal transducer activity; INVOLVED IN: response to light stimulus; LOCATED IN: endomembrane system; EXPRESSED IN: 19 plant structures; EXPRESSED DURING: 13 growth stages; CONTAINS InterPro DOMAIN/s: NPH3 (InterPro:IPR004249), BTB/POZ (InterPro:IPR013069), BTB/POZ fold (InterPro:IPR011333), BTB/POZ-like (InterPro:IPR000210); BEST Arabidop…	0	-2.20446	0.155876	-0.779543	0.167788	-7.22551	4.99151e-05	-7.74595	1.31479e-05
AT2G06025_ID169	AT2G06025	Acyl-CoA N-acyltransferases (NAT) superfamily protein; FUNCTIONS IN: N-acetyltransferase activity; INVOLVED IN: metabolic process; LOCATED IN: cellular_component unknown; CONTAINS InterPro DOMAIN/s: GCN5-related N-acetyltransferase, C-terminal (InterPro:IPR022610), GCN5-related N-acetyltransferase (InterPro:IPR000182), Acyl-CoA N-acyltransferase (InterPro:IPR016181); BEST Arabidopsis thaliana pro…	0	-3.79758	0.00344629	-1.60779	0.000599674	-2.36517	1.31982e-05	-7.74452	1.60261e-08
AT2G30170_P1	AT2G30170	Encodes a chloroplast PP2C phosphatase that is required for efficient dephosphorylation of PSII proteins and involved in light acclimation.	PHOTOSYSTEM II CORE PHOSPHATASE (PBCP)	-3.75129	0.00643177	-1.81906	0.000556115	-8.77387	5.3924e-09	-7.73803	4.73402e-08
AT1G67900.3	AT1G67900	Phototropic-responsive NPH3 family protein; FUNCTIONS IN: signal transducer activity; INVOLVED IN: response to light stimulus; LOCATED IN: cellular_component unknown; EXPRESSED IN: cultured cell; CONTAINS InterPro DOMAIN/s: NPH3 (InterPro:IPR004249), BTB/POZ fold (InterPro:IPR011333); BEST Arabidopsis thaliana protein match is: Phototropic-responsive NPH3 family protein (TAIR:AT3G26490.1)	0	-0.199123	0.822621	0.739124	0.0749993	-1.80113	0.000771416	-7.73495	2.70121e-07
AT3G16670_P1	AT3G16670	Pollen Ole e 1 allergen and extensin family protein; FUNCTIONS IN: molecular_function unknown; INVOLVED IN: response to oxidative stress; LOCATED IN: endomembrane system; EXPRESSED IN: 9 plant structures; EXPRESSED DURING: 7 growth stages; CONTAINS InterPro DOMAIN/s: Pollen Ole e 1 allergen/extensin (InterPro:IPR006041); BEST Arabidopsis thaliana protein match is: Pollen Ole e 1 allergen and exte…	0	-6.3866	9.04957e-07	-8.65882	6.32811e-11	-8.76506	1.23634e-11	-7.72922	1.68438e-10
AT1G65230_P1	AT1G65230	Uncharacterized conserved protein (DUF2358); FUNCTIONS IN: molecular_function unknown; INVOLVED IN: biological_process unknown; LOCATED IN: chloroplast; EXPRESSED IN: 21 plant structures; EXPRESSED DURING: 13 growth stages; CONTAINS InterPro DOMAIN/s: Protein of unknown function DUF2358 (InterPro:IPR018790)	0	-1.54599	0.00905184	-1.53746	0.000256175	-6.45961	4.00114e-06	-7.72583	9.39648e-07
AT4G24350_P1	AT4G24350	Phosphorylase superfamily protein; FUNCTIONS IN: catalytic activity, nutrient reservoir activity; INVOLVED IN: response to wounding; LOCATED IN: plant-type cell wall; EXPRESSED IN: 17 plant structures; EXPRESSED DURING: 11 growth stages; CONTAINS InterPro DOMAIN/s: Nucleoside phosphorylase (InterPro:IPR000845), Nucleoside phosphorylase, family 1 (InterPro:IPR018017); BEST Arabidopsis thaliana pro…	0	-0.325083	0.549874	-3.06702	5.26571e-06	-6.54141	1.47445e-07	-7.72156	6.84008e-09
AT3G08940.2	AT3G08940	Lhcb4.2 protein (Lhcb4.2, protein involved in the light harvesting complex of photosystem II The mRNA is cell-to-cell mobile.	LIGHT HARVESTING COMPLEX PHOTOSYSTEM II (LHCB4.2)	-2.31331	2.09054e-05	-2.39827	2.21766e-07	-5.91073	6.09573e-12	-7.72009	1.73214e-09
AT4G22890.3	AT4G22890	Encodes PGRL1A, a transmembrane protein present in thylakoids. PGRL1A has a highly homologous isoform PGRL1B encoded by At4g11960. Plants lacking PGRL1 show perturbation of cyclic electron flow, similar to PGR5-deficient plants. PGRL1 and PGR5 interact physically and associate with PSI (photosystem I). The mRNA is cell-to-cell mobile.	(PGR5-LIKE A)	-3.51089	0.0252837	-1.21815	0.0101974	-4.42134	1.10562e-05	-7.70202	4.37895e-06
AT3G28080_P9	AT3G28080	nodulin MtN21-like transporter family protein	USUALLY MULTIPLE ACIDS MOVE IN AND OUT TRANSPORTERS 47 (UMAMIT47)	-1.2299	0.0328415	-1.2855	0.00156281	-6.8319	5.25407e-08	-7.70115	5.316e-09
AT5G06690_P1	AT5G06690	Encodes a thioredoxin (WCRKC1) localized in chloroplast stroma. Contains a WCRKC motif.	WCRKC THIOREDOXIN 1 (WCRKC1)	-0.818022	0.105431	-1.66453	0.000137326	-6.78744	9.69072e-07	-7.69878	1.16085e-07
AT1G06360_P2	AT1G06360	Fatty acid desaturase family protein; FUNCTIONS IN: oxidoreductase activity, oxidoreductase activity, acting on paired donors, with oxidation of a pair of donors resulting in the reduction of molecular oxygen to two molecules of water; INVOLVED IN: oxidation reduction, lipid metabolic process; CONTAINS InterPro DOMAIN/s: Fatty acid desaturase, type 1, core (InterPro:IPR015876), Fatty acid desatur…	0	-3.05855	4.51241e-06	-4.66591	2.04963e-09	-8.97981	2.81308e-11	-7.69696	6.76327e-10
AT5G25460_P1	AT5G25460	Protein of unknown function, DUF642; FUNCTIONS IN: molecular_function unknown; INVOLVED IN: response to karrikin; LOCATED IN: plant-type cell wall; EXPRESSED IN: 22 plant structures; EXPRESSED DURING: 13 growth stages; CONTAINS InterPro DOMAIN/s: Protein of unknown function DUF642 (InterPro:IPR006946); BEST Arabidopsis thaliana protein match is: Protein of unknown function, DUF642 (TAIR:AT5G11420…	DUF642 L-GALL RESPONSIVE GENE 2 (DGR2)	0.0609373	0.91826	-0.337798	0.207964	-4.06718	1.50157e-10	-7.69634	8.04848e-07
AT5G18050_P1	AT5G18050	SAUR-like auxin-responsive protein family ; CONTAINS InterPro DOMAIN/s: Auxin responsive SAUR protein (InterPro:IPR003676); BEST Arabidopsis thaliana protein match is: SAUR-like auxin-responsive protein family (TAIR:AT5G18020.1)	SMALL AUXIN UP RNA 22 (SAUR22)	-1.82539	0.0305037	-1.71265	0.000711255	-7.78145	3.57925e-08	-7.68096	3.60163e-08
AT5G50950_JS1	AT5G50950	Encodes a fumarase enzyme initially shown to be in the mitochondria through proteomic studies but later shown to be present in the cytosol using an RFP fluorescent protein tag. It appears to be important for the accumulation of fumarate from malate in leaves in the light, and helps to promote nitrogen assimilation under high nitrogen conditions. It does not appear to be necessary for lipid metabo…	FUMARASE 2 (FUM2)	-0.631645	0.311757	-2.07858	0.000947428	-7.98756	2.18271e-07	-7.68052	3.29263e-07
AT1G29450_P1	AT1G29450	SAUR-like auxin-responsive protein family ; CONTAINS InterPro DOMAIN/s: Auxin responsive SAUR protein (InterPro:IPR003676); BEST Arabidopsis thaliana protein match is: SAUR-like auxin-responsive protein family (TAIR:AT1G29500.1)	SMALL AUXIN UPREGULATED RNA 64 (SAUR64)	-1.92802	0.0229949	-1.77503	0.000962506	-6.62451	1.14981e-06	-7.67152	7.75413e-08
AT5G27290_P1	AT5G27290	unknown protein; LOCATED IN: chloroplast; EXPRESSED IN: 22 plant structures; EXPRESSED DURING: 13 growth stages; BEST Arabidopsis thaliana protein match is: unknown protein (TAIR:AT1G54680.3)	0	-4.04888	0.00395033	-2.02097	0.000286344	-7.45862	8.60449e-08	-7.64717	4.42699e-08
AT4G32280_P1	AT4G32280	Auxin inducible protein.	INDOLE-3-ACETIC ACID INDUCIBLE 29 (IAA29)	-3.20251	0.0278831	-2.86327	0.000214631	-7.88707	2.56295e-07	-7.63793	3.40093e-07
AT2G28150_P1	AT2G28150	FUNCTIONS IN: molecular_function unknown; INVOLVED IN: biological_process unknown; LOCATED IN: plasma membrane; CONTAINS InterPro DOMAIN/s: Protein of unknown function DUF966 (InterPro:IPR010369), Uncharacterised conserved protein UCP031043 (InterPro:IPR021182); BEST Arabidopsis thaliana protein match is: Domain of unknown function (DUF966) (TAIR:AT5G59790.1)	0	-3.1627	0.0356712	-1.13958	0.0336624	-5.1454	9.49235e-05	-7.63753	5.94739e-07
AT4G00400_P1	AT4G00400	bifunctional sn-glycerol-3-phosphate 2-O-acyltransferase/phosphatase. Involved in cutin assembly and is functionally redundant with GPAT4.	GLYCEROL-3-PHOSPHATE SN-2-ACYLTRANSFERASE 8 (AtGPAT8);GLYCEROL-3-PHOSPHATE SN-2-ACYLTRANSFERASE 8 (GPAT8)	-0.658832	0.0572524	-1.76793	1.86645e-06	-6.82728	3.36088e-08	-7.63506	8.38982e-09
AT1G52290_P1	AT1G52290	Encodes a member of the proline-rich extensin-like receptor kinase (PERK) family. This family consists of 15 predicted receptor kinases (PMID: 15653807).	PROLINE-RICH EXTENSIN-LIKE RECEPTOR KINASE 15 (PERK15);PROLINE-RICH EXTENSIN-LIKE RECEPTOR KINASE 15 (AtPERK15)	-0.750359	0.297885	-1.29706	0.0154014	-4.73266	6.15895e-05	-7.61228	3.52949e-07
AT3G54720_P1	AT3G54720	Encodes glutamate carboxypeptidase. Various alleles show-increased cotyledon number and rate of leaf initiation, show transformation of leaves to cotyledons, altered flowering time and photomorphogenesis and an increased level of cytokinin biosynthesis. Involved in ethylene enhanced hypocotyl elongation in the light. Strong genetic interaction between TGH and AMP1.	ALTERED MERISTEM PROGRAM 1 (AMP1);CONSTITUTIVE MORPHOGENESIS 2 (COP2);HAUPTLING (HPT);PRIMORDIA TIMING (PT);MULTIFOLIA (MFO1); (MFO1); (ATAMP1)	-0.40805	0.734765	-1.05432	0.214175	-1.94225	0.0232314	-7.60396	0.000129531
AT3G15030.1	AT3G15030	Arabidopsis thaliana TCP family transcription factor. Regulated by miR319. Involved in heterchronic regulation of leaf differentiation.	TCP FAMILY TRANSCRIPTION FACTOR 4 (TCP4);MATERNAL EFFECT EMBRYO ARREST 35 (MEE35)	-0.44105	0.577442	-1.32585	0.0294549	-6.35369	4.04761e-05	-7.60342	2.002e-06
AT1G55673_P1	AT1G55673	#N/A	#N/A	-2.20529	0.00507916	-2.54086	1.40595e-05	-5.68069	2.46802e-06	-7.57571	5.71811e-08
AT4G04570_P1	AT4G04570	Encodes a cysteine-rich receptor-like protein kinase. The mRNA is cell-to-cell mobile.	CYSTEINE-RICH RLK (RECEPTOR-LIKE PROTEIN KINASE) 40 (CRK40)	-0.670779	0.383654	-0.968185	0.0501137	-7.5395	3.25304e-07	-7.57419	2.27862e-07
AT3G22210.1	AT3G22210	unknown protein; FUNCTIONS IN: molecular_function unknown; INVOLVED IN: biological_process unknown; LOCATED IN: endomembrane system; EXPRESSED IN: 21 plant structures; EXPRESSED DURING: 13 growth stages	0	-4.61374	0.000639427	-2.98117	1.91026e-07	-7.26431	1.59758e-07	-7.56771	8.10965e-08
AT1G54820_P1	AT1G54820	Protein kinase superfamily protein; FUNCTIONS IN: protein serine/threonine kinase activity, protein kinase activity, kinase activity, ATP binding; INVOLVED IN: protein amino acid phosphorylation; EXPRESSED IN: 18 plant structures; EXPRESSED DURING: 13 growth stages; CONTAINS InterPro DOMAIN/s: Protein kinase, catalytic domain (InterPro:IPR000719), Serine/threonine-protein kinase domain (InterPro:…	0	-0.809915	0.209509	-2.02498	0.000306426	-7.29918	8.71121e-08	-7.56615	3.72498e-08
AT4G19170_P1	AT4G19170	chloroplast-targeted member of a family of enzymes similar to nine-cis-epoxycarotenoid dioxygenase The mRNA is cell-to-cell mobile.	NINE-CIS-EPOXYCAROTENOID DIOXYGENASE 4 (NCED4);CAROTENOID CLEAVAGE DIOXYGENASE 4 (CCD4)	0.411205	0.281953	-0.698622	0.0287685	-6.88635	1.06745e-09	-7.55493	6.56085e-07
AT1G03130.1	AT1G03130	Encodes a protein predicted by sequence similarity with spinach PsaD to be photosystem I reaction center subunit II (PsaD2)	PHOTOSYSTEM I SUBUNIT D-2 (PSAD-2)	-1.59647	0.000547342	-1.87456	3.31431e-06	-5.45283	3.08131e-11	-7.55319	8.85922e-08
AT3G01440.1	AT3G01440	Encodes a subunit of the NAD(P)H complex located in the chloroplast thylakoid lumen.	PSBQ-LIKE 2 (PQL2);PSBQ-LIKE 1 (PQL1);PHOTOSYNTHETIC NDH SUBCOMPLEX L 3 (PnsL3)	-2.25157	0.00197489	-1.63009	6.11729e-05	-5.81844	4.99069e-08	-7.54474	5.15489e-10
AT3G60530_P1	AT3G60530	Encodes a member of the GATA factor family of zinc finger transcription factors.	GATA TRANSCRIPTION FACTOR 4 (GATA4)	0.249478	0.589248	-0.505529	0.152113	-3.30647	1.07362e-06	-7.53634	2.70156e-09
AT3G46540_P2	AT3G46540	ENTH/VHS family protein; FUNCTIONS IN: binding; INVOLVED IN: biological_process unknown; LOCATED IN: cellular_component unknown; EXPRESSED IN: 22 plant structures; EXPRESSED DURING: 13 growth stages; CONTAINS InterPro DOMAIN/s: Epsin, N-terminal (InterPro:IPR001026), Epsin-like, N-terminal (InterPro:IPR013809), ENTH/VHS (InterPro:IPR008942); BEST Arabidopsis thaliana protein match is: ENTH/VHS fa…	0	-1.06163	0.0512518	-0.468787	0.197382	-1.6484	8.88535e-05	-7.53346	3.44936e-09
AT1G32200_P2	AT1G32200	Encodes a chloroplast glycerol-3-phosphate acyltransferase.Involved in the biosynthesis of chloroplast phosphatidylglycerol.	(ATS1);ACYLTRANSFERASE 1 (ACT1)	-3.76755	0.0158043	-2.11638	0.00127585	-8.55627	5.34317e-08	-7.52042	4.18445e-07
AT4G09010_P3	AT4G09010	Encodes a thylakoid lumen protein that was initially believed to act as a microsomal ascorbate peroxidase APX4 but to date, no evidence of enzymatic activity has been found.	ASCORBATE PEROXIDASE 4 (APX4);THYLAKOID LUMEN 29 (TL29)	-4.52471	0.00546133	-2.49543	2.07466e-06	-4.09142	2.24428e-08	-7.51951	5.5365e-05
AT5G38410_P1	AT5G38410	Encodes a member of the Rubisco small subunit (RBCS) multigene family: RBCS1A (At1g67090), RBCS1B (At5g38430), RBCS2B (At5g38420), and RBCS3B (At5g38410). Functions to yield sufficient Rubisco content for leaf photosynthetic capacity.	RIBULOSE BISPHOSPHATE CARBOXYLASE SMALL CHAIN 1A (RBCS1A);RUBISCO SMALL SUBUNIT 3B (RBCS3B)	-3.0096	1.00818e-06	-2.49271	9.78462e-08	-6.13475	2.1731e-12	-7.50186	1.21697e-10
AT3G61440_P1	AT3G61440	Encodes a cysteine synthase isomer CysC1. The isomer is however less effective in cysteine biosynthesis. It is involved in beta-cyanoalanine biosynthesis, an intermediate of cyanide detoxification pathway. The mRNA is cell-to-cell mobile.	CYSTEINE SYNTHASE C1 (ATCYSC1);BETA-SUBSTITUTED ALA SYNTHASE 3;1 (ARATH;BSAS3;1);CYSTEINE SYNTHASE C1 (CYSC1)	-2.33826	0.48067	-0.26601	0.838918	-2.61948	0.0944702	-7.49721	0.00407652
AT4G39640_P1	AT4G39640	The gene encodes a gamma-glutamyltransferase (AKA gamma-glutamyl transpeptidase, EC 2.3.2.2) that is located in vascular tissues (predominantly phloem) of leaves and is involved in the degradation of glutathione. The encoded enzyme also mitigates oxidative stress by metabolizing GSSG (oxidized form of GSH - glutathione) in the apoplast.	GAMMA-GLUTAMYL TRANSPEPTIDASE 1 (GGT1)	-3.04078	0.0845938	-2.13119	0.00687999	-2.75525	0.00113327	-7.49693	5.90878e-06
AT3G53190_P1	AT3G53190	Pectin lyase-like superfamily protein; CONTAINS InterPro DOMAIN/s: Pectin lyase fold/virulence factor (InterPro:IPR011050), AmbAllergen (InterPro:IPR018082), Pectate lyase/Amb allergen (InterPro:IPR002022), Pectin lyase fold (InterPro:IPR012334); BEST Arabidopsis thaliana protein match is: Pectin lyase-like superfamily protein (TAIR:AT5G04310.1)	0	-1.12116	0.0254866	-1.47345	0.000183271	-8.83397	9.67917e-09	-7.49104	1.60359e-07
AT3G45140_P1	AT3G45140	Chloroplast lipoxygenase required for wound-induced jasmonic acid accumulation in Arabidopsis.Mutants are resistant to Staphylococcus aureus and accumulate salicylic acid upon infection. The mRNA is cell-to-cell mobile.	LIPOXYGENASE 2 (LOX2);ARABIODOPSIS THALIANA LIPOXYGENASE 2 (ATLOX2)	1.44128	0.00706749	0.127248	0.821611	-5.0314	2.18073e-06	-7.48869	0.00116673
AT1G35340_P1	AT1G35340	ATP-dependent protease La (LON) domain protein; FUNCTIONS IN: ATP-dependent peptidase activity; INVOLVED IN: proteolysis; LOCATED IN: chloroplast; EXPRESSED IN: 22 plant structures; EXPRESSED DURING: 14 growth stages; CONTAINS InterPro DOMAIN/s: Peptidase S16, lon N-terminal (InterPro:IPR003111)	0	-0.527896	0.207702	-0.725179	0.0237606	-2.02384	3.25788e-06	-7.47911	5.11779e-10
AT3G02020.1	AT3G02020	encodes a monofunctional aspartate kinase	ASPARTATE KINASE 3 (AK3)	0.496902	0.32439	-0.243404	0.624761	-6.80288	2.08967e-05	-7.47723	6.67859e-06
AT5G07690_P1	AT5G07690	Encodes a putative transcription factor (MYB29).	MYB DOMAIN PROTEIN 29 (MYB29);MYB DOMAIN PROTEIN 29 (ATMYB29);PRODUCTION OF METHIONINE-DERIVED GLUCOSINOLATE 2 (PMG2)	-1.46992	0.0209576	-0.962989	0.0095618	-4.62033	8.13367e-07	-7.47171	2.67719e-09
AT1G25230_P3	AT1G25230	Calcineurin-like metallo-phosphoesterase superfamily protein; FUNCTIONS IN: hydrolase activity, protein serine/threonine phosphatase activity; INVOLVED IN: biological_process unknown; LOCATED IN: endomembrane system; EXPRESSED IN: 22 plant structures; EXPRESSED DURING: 13 growth stages; CONTAINS InterPro DOMAIN/s: Metallophosphoesterase (InterPro:IPR004843); BEST Arabidopsis thaliana protein matc…	0	-3.03096	0.0318908	-1.45001	0.00277821	-5.04691	1.76382e-05	-7.4594	3.82528e-06
AT3G28130_P2	AT3G28130	nodulin MtN21-like transporter family protein	USUALLY MULTIPLE ACIDS MOVE IN AND OUT TRANSPORTERS 44 (UMAMIT44)	-3.16153	0.0336567	-1.43313	0.0134731	-5.59883	4.53377e-05	-7.4483	5.46657e-07
AT1G53730_P1	AT1G53730	STRUBBELIG-receptor family 6 (SRF6); FUNCTIONS IN: protein serine/threonine kinase activity, protein kinase activity, ATP binding; INVOLVED IN: transmembrane receptor protein tyrosine kinase signaling pathway, protein amino acid phosphorylation; LOCATED IN: plasma membrane; EXPRESSED IN: 22 plant structures; EXPRESSED DURING: 13 growth stages; CONTAINS InterPro DOMAIN/s: Protein kinase, ATP bindi…	STRUBBELIG-RECEPTOR FAMILY 6 (SRF6)	-2.16935	0.125897	0.458584	0.391659	-1.43454	0.00993668	-7.44161	1.2306e-06
AT3G06750_P1	AT3G06750	hydroxyproline-rich glycoprotein family protein	0	-1.66913	6.20312e-05	-1.78488	1.39328e-07	-5.97087	2.26567e-09	-7.44123	1.29717e-09
AT3G09260.1	AT3G09260	Encodes beta-glucosidase.The major constituent of ER bodies. One of the most abundant proteins in Arabidopsis seedlings. Exist in an soluble (inactive) and non-soluble (active) form, most probably formed in a polymerization process. Involved in the mutualistic interaction between Arabidopsis and the endophytic fungus Piriformospora indica.	(PSR3.1);LONG ER BODY (LEB); (PYK10); (BGLU23)	-1.55564	0.385589	-0.0330885	0.966794	-6.27876	0.00186373	-7.43923	0.000312979
AT3G57040_P2	AT3G57040	response regulator ARR9, A two-component response regulator-like protein with a receiver domain with a conserved aspartate residue and a possible phosphorylation site and at the N-terminal half. Appears to interact with histidine kinase like genes ATHP3 and ATHP2	RESPONSE REGULATOR 9 (ARR9);RESPONSE REGULATOR 4 (ATRR4)	-2.82364	0.0378884	-1.48953	0.0201654	-2.98269	0.00043816	-7.43483	1.93267e-06
AT1G22630_P1	AT1G22630	unknown protein; LOCATED IN: chloroplast; EXPRESSED IN: 21 plant structures; EXPRESSED DURING: 13 growth stages	0	-3.13676	0.000545033	-2.26713	1.20795e-06	-5.70316	1.62945e-07	-7.43223	7.68275e-07
AT5G19260_P1	AT5G19260	A member of the FAF family proteins encoded by the FANTASTIC FOUR (FAF) genes: AT4G02810 (FAF1), AT1G03170 (FAF2), AT5G19260 (FAF3) and AT3G06020 (FAF4). FAFs have the potential to regulate shoot meristem size in Arabidopsis thaliana. FAFs can repress WUS, which ultimately leads to an arrest of meristem activity in FAF overexpressing lines.	FANTASTIC FOUR 3 (FAF3)	-2.28498	0.000266429	-1.64475	1.24271e-05	-4.09341	2.84167e-08	-7.43061	5.08404e-11
AT5G22390_P1	AT5G22390	Protein of unknown function (DUF3049); CONTAINS InterPro DOMAIN/s: Protein of unknown function DUF3049 (InterPro:IPR021410); BEST Arabidopsis thaliana protein match is: Protein of unknown function (DUF3049) (TAIR:AT1G54740.1)	0	-3.54818	0.000981376	-3.42215	9.46082e-07	-8.21832	1.04274e-09	-7.42912	6.29848e-09
AT3G01550_P1	AT3G01550	phosphoenolpyruvate (pep)/phosphate translocator 2 (PPT2); FUNCTIONS IN: antiporter activity; INVOLVED IN: transport; LOCATED IN: integral to membrane, chloroplast, membrane; EXPRESSED IN: 19 plant structures; EXPRESSED DURING: 13 growth stages; CONTAINS InterPro DOMAIN/s: Protein of unknown function DUF6, transmembrane (InterPro:IPR000620), Tpt phosphate/phosphoenolpyruvate translocator (InterPr…	PHOSPHOENOLPYRUVATE (PEP)/PHOSPHATE TRANSLOCATOR 2 (ATPPT2);PHOSPHOENOLPYRUVATE (PEP)/PHOSPHATE TRANSLOCATOR 2 (PPT2)	-5.21099	0.0151231	-5.12014	0.000506446	-9.51579	7.04467e-07	-7.42872	3.16263e-05
AT1G66980_P1	AT1G66980	Encodes SNC4 (suppressor of npr1-1, constitutive 4), an atypical receptor-like kinase with two predicted extracellular glycerophosphoryl diester phosphodiesterase domains.	SUPPRESSOR OF NPR1-1 CONSTITUTIVE 4 (SNC4);GLYCEROPHOSPHODIESTER PHOSPHODIESTERASE (GDPD) LIKE 2 (GDPDL2)	-2.38433	0.147486	-0.347671	0.635364	-8.46199	9.21042e-07	-7.42614	5.9884e-06
AT1G72500_P1	AT1G72500	LOCATED IN: plasma membrane; EXPRESSED IN: 23 plant structures; EXPRESSED DURING: 13 growth stages; CONTAINS InterPro DOMAIN/s: von Willebrand factor, type A (InterPro:IPR002035); BEST Arabidopsis thaliana protein match is: inter-alpha-trypsin inhibitor heavy chain-related (TAIR:AT1G19110.1)	0	-1.74269	0.253359	0.351993	0.59636	-2.36167	0.00182159	-7.42496	5.08145e-06
AT2G27770_P1	AT2G27770	Plant protein of unknown function (DUF868); LOCATED IN: chloroplast; CONTAINS InterPro DOMAIN/s: Protein of unknown function DUF868, plant (InterPro:IPR008586); BEST Arabidopsis thaliana protein match is: Plant protein of unknown function (DUF868) (TAIR:AT3G04860.1)	0	-0.383285	0.218494	-0.708267	0.00360481	-3.16743	1.91111e-09	-7.421	4.45241e-11
AT4G38160_P1	AT4G38160	Encodes a member of the mitochondrial transcription termination factor family. MTERF6 is localized to both the mitochondria and chloroplast. It is required for ILE tRNA maturation during chloroplast development. Loss of function of MTERF6 results in plants with defective chloroplasts or reduced rate of photosynthesis when MTERF6 expression is low.	PIGMENT DEFECTIVE 191 (pde191);MITOCHONDRIAL TRANSCRIPTION TERMINATION FACTOR 6 (MTERF6)	-1.60014	0.489042	-3.68576	0.122303	-6.51699	0.0253661	-7.4207	0.00806556
AT4G38770_P1	AT4G38770	Encodes one of four proline-rich proteins in Arabidopsis which are predicted to localize to the cell wall. Transcripts are most abundant in aerial organs of the plant.	PROLINE-RICH PROTEIN 4 (PRP4);ARABIDOPSIS THALIANA PROLINE-RICH PROTEIN 4 (ATPRP4)	-0.0791726	0.888854	-1.36918	4.46869e-05	-5.92207	4.31314e-10	-7.40593	1.28554e-06
AT3G25690_P4	AT3G25690	actin binding protein required for normal chloroplast positioning The mRNA is cell-to-cell mobile.	CHLOROPLAST UNUSUAL POSITIONING 1 (CHUP1);ARABIDOPSIS THALIANA CHLOROPLAST UNUSUAL POSITIONING 1 (ATCHUP1)	1.62128	0.00200803	1.47479	0.000937547	-1.0483	0.0303561	-7.3986	4.40024e-07
AT5G47500_P1	AT5G47500	predicted to encode a pectin methylesterase	PECTIN METHYLESTERASE 5 (PME5)	-3.09362	0.0296384	-1.01692	0.0507113	-7.36267	4.59869e-07	-7.39728	3.24176e-07
AT1G53875_P1	AT1G53875	#N/A	#N/A	-3.7884	0.00498029	-1.77072	0.0010352	-8.42879	4.66648e-09	-7.39294	4.45875e-08
AT4G19420_JS3	AT4G19420	Pectinacetylesterase family protein; FUNCTIONS IN: carboxylesterase activity; INVOLVED IN: biological_process unknown; LOCATED IN: endomembrane system; EXPRESSED IN: 23 plant structures; EXPRESSED DURING: 13 growth stages; CONTAINS InterPro DOMAIN/s: Pectinacetylesterase (InterPro:IPR004963); BEST Arabidopsis thaliana protein match is: Pectinacetylesterase family protein (TAIR:AT4G19410.1)	PECTIN ACETYLESTERASE 8 (PAE8)	-0.576635	0.760283	0.382862	0.767742	-8.42085	0.00183007	-7.38501	0.00516549
AT3G16240_P1	AT3G16240	Delta tonoplast intrinsic protein, functions as a water channel and ammonium (NH3) transporter. Highly expressed in flower, shoot, and stem. Expression shows diurnal regulation and is induced by ammonium (NH3). Protein localized to vacuolar membrane. The mRNA is cell-to-cell mobile.	DELTA TONOPLAST INTEGRAL PROTEIN (DELTA-TIP); (TIP2;1); (DELTA-TIP1); (AQP1); (ATTIP2;1)	-1.65733	1.3059e-06	-1.83031	5.2559e-09	-7.13271	1.23568e-13	-7.38247	6.1608e-11
AT3G03820_P1	AT3G03820	SAUR-like auxin-responsive protein family ; CONTAINS InterPro DOMAIN/s: Auxin responsive SAUR protein (InterPro:IPR003676); BEST Arabidopsis thaliana protein match is: SAUR-like auxin-responsive protein family (TAIR:AT3G03840.1)	SMALL AUXIN UP RNA 29 (SAUR29)	-2.69549	0.00113686	-1.78324	4.02511e-05	-4.73546	2.1163e-07	-7.38108	5.41792e-10
AT1G52000_P1	AT1G52000	Mannose-binding lectin superfamily protein; FUNCTIONS IN: molecular_function unknown; INVOLVED IN: response to salt stress; LOCATED IN: cellular_component unknown; EXPRESSED IN: 22 plant structures; EXPRESSED DURING: 14 growth stages; CONTAINS InterPro DOMAIN/s: Mannose-binding lectin (InterPro:IPR001229); BEST Arabidopsis thaliana protein match is: myrosinase-binding protein 1 (TAIR:AT1G52040.1)	0	2.87048	4.4887e-06	2.26514	1.49879e-05	-4.68812	0.000305613	-7.38032	1.66107e-06
AT1G52190_P1	AT1G52190	Encodes a low affinity nitrate transporter that is expressed in the plasma membrane and found in the phloem of the major veins of leaves. It is responsible for nitrate redistribution to young leaves.	NITRATE TRANSPORTER 1.11 (NRT1.11);NRT1/ PTR FAMILY 1.2 (NPF1.2); (ATNPF1.2)	-1.23785	0.000996558	-1.27484	2.65801e-05	-5.26399	7.94116e-11	-7.37468	5.53412e-07
AT5G27830_P1	AT5G27830	FUNCTIONS IN: molecular_function unknown; INVOLVED IN: response to oxidative stress; EXPRESSED IN: 22 plant structures; EXPRESSED DURING: 13 growth stages; CONTAINS InterPro DOMAIN/s: Folate receptor, conserved region (InterPro:IPR018143).	0	-0.359172	0.525144	-0.796521	0.0633681	-1.9062	0.00015566	-7.36776	2.67897e-08
AT3G59060_P2	AT3G59060	Encodes a novel Myc-related bHLH transcription factor, which physically associated with APRR1/TOC1 and is a member of PIF3 transcription factor family. Involved in shade avoidance. Functions as negative regulator of PhyB. Protein levels are modulated by phytochrome B.	PHYTOCHROME INTERACTING FACTOR 3-LIKE 6 (PIL6);PHYTOCHROME-INTERACTING FACTOR 5 (PIF5)	-2.2089	0.276657	0.666827	0.303859	-2.42581	0.00286004	-7.36668	0.00091698
AT5G65683_P1	AT5G65683	Zinc finger (C3HC4-type RING finger) family protein; FUNCTIONS IN: ubiquitin-protein ligase activity, zinc ion binding; INVOLVED IN: biological_process unknown; LOCATED IN: cellular_component unknown; CONTAINS InterPro DOMAIN/s: Zinc finger, RING-type (InterPro:IPR001841), von Willebrand factor, type A (InterPro:IPR002035); BEST Arabidopsis thaliana protein match is: Zinc finger (C3HC4-type RING …	WAV3 HOMOLOG 2 (WAVH2)	-2.64679	0.10531	-0.612265	0.274083	-7.48632	3.64792e-05	-7.36609	3.58411e-05
AT1G79850_c1	AT1G79850	nuclear-encoded 30S chloroplast ribosomal protein S17	PLASTID RIBOSOMAL SMALL SUBUNIT PROTEIN 17 (PRPS17);PIGMENT DEFECTIVE 347 (PDE347);RIBOSOMAL PROTEIN S17 (RPS17); (CS17)	-6.19928	0.0384841	-1.23079	0.262097	-4.7528	0.0215447	-7.3621	0.000864847
AT1G69160_P1	AT1G69160	unknown protein; BEST Arabidopsis thaliana protein match is: unknown protein (TAIR:AT3G13980.1)	0	-3.87775	0.0036007	-1.71534	8.83071e-05	-5.0096	6.6764e-07	-7.36146	3.0246e-07
AT5G45820_P1	AT5G45820	Encodes a CBL-interacting serine/threonine protein kinase comprised of an N-terminal kinase catalytic domain similar to SNF1/AMPK and a unique C-terminal regulatory domain.	CBL-INTERACTING PROTEIN KINASE 20 (CIPK20);SNF1-RELATED PROTEIN KINASE 3.6 (SnRK3.6);PROTEIN KINASE 18 (PKS18)	-1.41556	0.0094438	-0.48074	0.135072	-6.0426	1.35754e-07	-7.35449	4.90985e-09
AT4G16990_P8	AT4G16990	RESISTANCE TO LEPTOSPHAERIA MACULANS 3 (RLM3); FUNCTIONS IN: transmembrane receptor activity, ATP binding; INVOLVED IN: defense response to fungus, incompatible interaction, regulation of defense response by callose deposition, defense response; LOCATED IN: intrinsic to membrane; EXPRESSED IN: 20 plant structures; EXPRESSED DURING: 13 growth stages; CONTAINS InterPro DOMAIN/s: NB-ARC (InterPro:IP…	RESISTANCE TO LEPTOSPHAERIA MACULANS 3 (RLM3)	-2.53635	0.21985	-0.333584	0.712479	-5.15115	0.0030051	-7.35161	6.70974e-05
AT5G50570_P1	AT5G50570	Squamosa promoter-binding protein-like (SBP domain) transcription factor family protein; FUNCTIONS IN: DNA binding, sequence-specific DNA binding transcription factor activity; INVOLVED IN: regulation of transcription; LOCATED IN: nucleus; CONTAINS InterPro DOMAIN/s: Transcription factor, SBP-box (InterPro:IPR004333); BEST Arabidopsis thaliana protein match is: Squamosa promoter-binding protein-l…	SQUAMOSA PROMOTER-BINDING PROTEIN LIKE 13A (SPL13A);SQUAMOSA PROMOTER-BINDING PROTEIN LIKE 13 (SPL13)	-2.84599	0.326603	-0.631122	0.602407	-6.43499	0.00568167	-7.34787	0.00121252
AT3G10060_P1	AT3G10060	FKBP-like peptidyl-prolyl cis-trans isomerase family protein; FUNCTIONS IN: FK506 binding, peptidyl-prolyl cis-trans isomerase activity; INVOLVED IN: protein folding; LOCATED IN: thylakoid, chloroplast thylakoid membrane, chloroplast thylakoid lumen, chloroplast; EXPRESSED IN: 21 plant structures; EXPRESSED DURING: 14 growth stages; CONTAINS InterPro DOMAIN/s: Peptidyl-prolyl cis-trans isomerase,…	0	-2.9629	2.61802e-05	-2.8359	1.81389e-08	-5.33399	1.97953e-09	-7.34515	7.98573e-07
AT1G64770_P1	AT1G64770	encodes a novel subunit of the chloroplast NAD(P)H dehydrogenase complex, involved in cyclic electron flow around photosystem I to produce ATP.	PHOTOSYNTHETIC NDH SUBCOMPLEX B 2 (PnsB2);NDH-DEPENDENT CYCLIC ELECTRON FLOW 1 (NDF2);NAD(P)H DEHYDROGENASE SUBUNIT 45 (NDH45)	-2.5445	1.31188e-05	-1.66773	6.08258e-07	-4.28895	2.4646e-10	-7.34247	3.25868e-08
AT1G74520_P2	AT1G74520	Part of the AtHVA22a family. Protein expression is ABA- and stress-inducible.	HVA22 HOMOLOGUE A (ATHVA22A);HVA22 HOMOLOGUE A (HVA22A)	-1.17689	0.0083118	-0.940892	0.00257772	-2.59194	6.52317e-08	-7.33843	3.46204e-07
AT1G68520.1	AT1G68520	B-box type zinc finger protein with CCT domain; FUNCTIONS IN: sequence-specific DNA binding transcription factor activity, zinc ion binding; INVOLVED IN: regulation of transcription; LOCATED IN: intracellular; EXPRESSED IN: 21 plant structures; EXPRESSED DURING: 13 growth stages; CONTAINS InterPro DOMAIN/s: CCT domain (InterPro:IPR010402), Zinc finger, B-box (InterPro:IPR000315); BEST Arabidopsis…	B-BOX DOMAIN PROTEIN 14 (BBX14)	1.46715	0.000442043	0.0389169	0.93254	-2.83539	6.76152e-06	-7.32788	8.87137e-09
AT4G21280_P1	AT4G21280	Encodes the PsbQ subunit of the oxygen evolving complex of photosystem II.	PHOTOSYSTEM II SUBUNIT QA (PSBQA);PHOTOSYSTEM II SUBUNIT Q (PSBQ);PHOTOSYSTEM II SUBUNIT Q-1 (PSBQ-1)	-3.20241	4.1478e-07	-3.21488	1.78402e-09	-6.63904	6.09573e-12	-7.32763	3.11834e-09
AT4G05180_c1	AT4G05180	Encodes the PsbQ subunit of the oxygen evolving complex of photosystem II.	(PSII-Q);PHOTOSYSTEM II SUBUNIT Q (PSBQ);PHOTOSYSTEM II SUBUNIT Q-2 (PSBQ-2)	-1.78449	6.07319e-05	-2.20428	1.00951e-07	-6.44738	1.31425e-12	-7.32497	5.49181e-10
AT2G41940_c1	AT2G41940	Encodes a zinc finger protein containing only a single zinc finger.	ZINC FINGER PROTEIN 8 (ZFP8);ZINC FINGER PROTEIN8 (ZFP8)	0.121127	0.81873	0.0328167	0.929256	-4.20712	1.38123e-07	-7.32132	2.95137e-10
AT5G44568_P1	AT5G44568	unknown protein; FUNCTIONS IN: molecular_function unknown; INVOLVED IN: biological_process unknown; LOCATED IN: endomembrane system	0	-4.65196	0.000474876	-4.80277	9.61066e-06	-8.35628	8.41117e-10	-7.32043	9.67539e-09
AT3G59060_P3	AT3G59060	Encodes a novel Myc-related bHLH transcription factor, which physically associated with APRR1/TOC1 and is a member of PIF3 transcription factor family. Involved in shade avoidance. Functions as negative regulator of PhyB. Protein levels are modulated by phytochrome B.	PHYTOCHROME INTERACTING FACTOR 3-LIKE 6 (PIL6);PHYTOCHROME-INTERACTING FACTOR 5 (PIF5)	-2.06462	0.173944	-0.144231	0.832369	-2.72461	0.000919538	-7.31881	3.41369e-06
AT3G22231_P1	AT3G22231	Encodes a member of a novel 6 member Arabidopsis gene family. Expression of PCC1 is regulated by the circadian clock and is upregulated in response to both virulent and avirulent strains of Pseudomonas syringae pv. tomato.	PATHOGEN AND CIRCADIAN CONTROLLED 1 (PCC1)	-3.26146	5.24728e-05	-4.27026	1.59756e-08	-8.32454	1.10616e-06	-7.31054	7.43239e-06
AT1G18730_P1	AT1G18730	likely a subunit of the chloroplast NAD(P)H dehydrogenase complex, involved in PSI cyclic electron transport. Located on the thylakoid membrane. Mutant has impaired NAD(P)H dehydrogenase activity. The mRNA is cell-to-cell mobile.	PHOTOSYNTHETIC NDH SUBCOMPLEX B 4 (PnsB4);NDH DEPENDENT FLOW 6 (NDF6)	-3.45571	0.000649169	-2.36247	7.3213e-07	-5.3428	2.49687e-08	-7.30787	5.45215e-06
AT5G40450_P1	AT5G40450	Encodes a member of a plant gene family, APK_ORTHOMCL5144,of unknown function. RBB1 is localized to the cytosol and involved in vacuolar biogenesis and organization. RBB1 mutants have increased number of vacuolar bulbs and fewer trans-vacuolar strands.	REGULATOR OF BULB BIOGENESIS1 (RBB1)	-1.23617	0.733018	0.425869	0.760644	-4.36267	0.0862612	-7.29989	0.00900092
AT2G06925_P1	AT2G06925	Encodes a secretory phospholipase A2 enzyme, which specifically hydrolyzes the sn-2 position of phospholipids. The enzyme has a preference towards linoleoyl acyl chain over palmitoyl acyl chain. It also has a slight preference for phosphatidylcholine over phosphatidylethanolamine.	(PLA2-ALPHA);PHOSPHOLIPASE A2-ALPHA (ATSPLA2-ALPHA)	-3.44873	0.0113271	-1.84224	0.000173348	-4.87865	3.69043e-06	-7.29755	1.20956e-06
AT1G29930_P1	AT1G29930	Subunit of light-harvesting complex II (LHCII),which absorbs light and transfers energy to the photosynthetic reaction center. The mRNA is cell-to-cell mobile.	CHLOROPHYLL A/B BINDING PROTEIN 1 (CAB1); (AB140);CHLOROPHYLL A/B PROTEIN 140 (CAB140);LIGHT-HARVESTING CHLOROPHYLL A/B-PROTEIN 1.3 (LHCB1.3);CELLULOSE SYNTHASE LIKE C8 (CLSC8)	-3.01064	3.07238e-06	-3.19833	2.18552e-08	-5.8491	6.64293e-12	-7.29253	2.40568e-11
AT1G30250_P1	AT1G30250	unknown protein	0	0.223048	0.597777	-0.722028	0.018947	-8.33103	5.01196e-09	-7.29188	4.8932e-08
AT3G17070_P1	AT3G17070	Peroxidase family protein; FUNCTIONS IN: peroxidase activity, heme binding; INVOLVED IN: response to oxidative stress, oxidation reduction; LOCATED IN: endomembrane system; EXPRESSED IN: guard cell; CONTAINS InterPro DOMAIN/s: Haem peroxidase (InterPro:IPR010255), Plant peroxidase (InterPro:IPR000823), Haem peroxidase, plant/fungal/bacterial (InterPro:IPR002016); BEST Arabidopsis thaliana protein…	0	-0.616798	0.31576	0.721103	0.0398696	-4.1734	4.97602e-06	-7.29036	1.20631e-08
AT5G60980_ID11	AT5G60980	Nuclear transport factor 2 (NTF2) family protein with RNA binding (RRM-RBD-RNP motifs) domain; FUNCTIONS IN: RNA binding, nucleotide binding, nucleic acid binding; INVOLVED IN: transport, nucleocytoplasmic transport; LOCATED IN: intracellular; EXPRESSED IN: 23 plant structures; EXPRESSED DURING: 13 growth stages; CONTAINS InterPro DOMAIN/s: Nuclear transport factor 2 (InterPro:IPR002075), RNA rec…	0	0.451483	0.554834	-0.398615	0.587073	-1.23139	0.0428888	-7.2901	6.6123e-06
AT4G16880_P1	AT4G16880	Leucine-rich repeat (LRR) family protein; BEST Arabidopsis thaliana protein match is: Disease resistance protein (TIR-NBS-LRR class) family (TAIR:AT4G16940.1)	0	-2.60246	4.39058e-05	-1.98527	3.62244e-07	-5.65798	1.26409e-08	-7.28918	5.06516e-09
AT1G61300_P1	AT1G61300	LRR and NB-ARC domains-containing disease resistance protein; FUNCTIONS IN: ATP binding; INVOLVED IN: N-terminal protein myristoylation, apoptosis, defense response; LOCATED IN: endomembrane system; CONTAINS InterPro DOMAIN/s: NB-ARC (InterPro:IPR002182), Leucine-rich repeat (InterPro:IPR001611), Disease resistance protein (InterPro:IPR000767); BEST Arabidopsis thaliana protein match is: LRR and …	0	-2.68796	0.0441868	0.064314	0.91178	-0.877324	0.0569775	-7.28793	2.72873e-07
AT1G51400.1	AT1G51400	Photosystem II 5 kD protein; FUNCTIONS IN: molecular_function unknown; INVOLVED IN: response to UV-B, response to wounding, response to ozone; LOCATED IN: chloroplast thylakoid membrane, chloroplast thylakoid lumen, chloroplast photosystem II; EXPRESSED IN: 22 plant structures; EXPRESSED DURING: 13 growth stages; BEST Arabidopsis thaliana protein match is: photosystem II subunit T (TAIR:AT3G21055…	0	-3.18347	0.000196751	-2.70672	3.86717e-06	-6.2529	2.14697e-08	-7.28084	9.13869e-06
AT1G52230_P1	AT1G52230	Phosphorylation of this protein is dependent on calcium. The mRNA is cell-to-cell mobile.	PHOTOSYSTEM I SUBUNIT H-2 (PSAH-2);PHOTOSYSTEM I SUBUNIT H2 (PSAH2); (PSI-H)	-3.46307	5.2538e-06	-3.05254	8.72693e-08	-6.07974	1.62244e-10	-7.27882	7.43076e-08
AT3G58120_P1	AT3G58120	Encodes a member of the BZIP family of transcription factors. Forms heterodimers with the related protein AtbZIP34. Binds to G-boxes in vitro and is localized to the nucleus in onion epidermal cells.	(ATBZIP61); (BZIP61)	-2.17371	0.000416372	-1.60586	2.38476e-05	-6.81191	2.79828e-07	-7.26401	2.42394e-07
AT4G19530_ID1	AT4G19530	Encodes a TIR-NB-LRR resistance protein. Transient expression in tobacco induces cell death.	0	-2.914	0.0415886	-0.786945	0.0898125	-3.40688	1.90611e-05	-7.26257	4.43952e-06
AT1G70760_P1	AT1G70760	a subunit of the chloroplast NAD(P)H dehydrogenase complex, involved in PSI cyclic electron transport. Located on the thylakoid membrane. Mutant has impaired NAD(P)H dehydrogenase activity. The mRNA is cell-to-cell mobile.	CHLORORESPIRATORY REDUCTION 23 (CRR23);NADH DEHYDROGENASE-LIKE COMPLEX L (NdhL)	-4.66401	0.00108997	-2.45968	1.71015e-07	-5.8425	6.3597e-09	-7.2606	5.29567e-06
AT5G65860_ID2	AT5G65860	ankyrin repeat family protein; FUNCTIONS IN: methyltransferase activity; INVOLVED IN: metabolic process; LOCATED IN: endomembrane system; EXPRESSED IN: 21 plant structures; EXPRESSED DURING: 13 growth stages; CONTAINS InterPro DOMAIN/s: Ankyrin repeat-containing domain (InterPro:IPR020683), Arginine N-methyltransferase 2 (InterPro:IPR017408), Methyltransferase type 11 (InterPro:IPR013216), Ankyri…	0	-1.21109	0.012077	-1.18859	0.0010965	-1.90003	7.19863e-06	-7.25512	4.34921e-10
AT3G51950_ID6	AT3G51950	Zinc finger (CCCH-type) family protein / RNA recognition motif (RRM)-containing protein; FUNCTIONS IN: RNA binding, zinc ion binding, nucleotide binding, nucleic acid binding; INVOLVED IN: biological_process unknown; LOCATED IN: cellular_component unknown; EXPRESSED IN: 23 plant structures; EXPRESSED DURING: 13 growth stages; CONTAINS InterPro DOMAIN/s: Zinc finger, CCCH-type (InterPro:IPR000571)…	0	-2.974	0.179517	-0.857603	0.222034	-5.41504	0.00114928	-7.25408	0.00115596
AT3G01490.1	AT3G01490	Protein kinase superfamily protein; FUNCTIONS IN: protein serine/threonine/tyrosine kinase activity, kinase activity; INVOLVED IN: protein amino acid phosphorylation; LOCATED IN: cellular_component unknown; EXPRESSED IN: 8 plant structures; EXPRESSED DURING: LP.06 six leaves visible, 4 anthesis, petal differentiation and expansion stage; CONTAINS InterPro DOMAIN/s: Protein kinase, catalytic domai…	0	-2.77936	0.176523	-1.35441	0.108177	-1.7427	0.0288185	-7.25403	5.28781e-05
AT1G65860_P1	AT1G65860	belongs to the flavin-monooxygenase (FMO) family, encodes a glucosinolate S-oxygenase that catalyzes the conversion of methylthioalkyl glucosinolates to methylsulfinylalkyl glucosinolates	FLAVIN-MONOOXYGENASE GLUCOSINOLATE S-OXYGENASE 1 (FMO GS-OX1)	-2.85426	0.0725912	-1.67227	0.00657925	-8.28582	1.5899e-06	-7.25294	1.02743e-05
AT5G55790_P2	AT5G55790	unknown protein; BEST Arabidopsis thaliana protein match is: unknown protein (TAIR:AT1G45163.1)	0	-0.846087	0.623451	-0.571361	0.621031	-4.69138	0.0160525	-7.25073	0.000696706
AT4G11320_P1	AT4G11320	Papain family cysteine protease; FUNCTIONS IN: cysteine-type endopeptidase activity, cysteine-type peptidase activity; INVOLVED IN: proteolysis; LOCATED IN: endomembrane system; CONTAINS InterPro DOMAIN/s: Proteinase inhibitor I29, cathepsin propeptide (InterPro:IPR013201), Peptidase C1A, papain (InterPro:IPR013128), Peptidase C1A, papain C-terminal (InterPro:IPR000668), Peptidase, cysteine pepti…	CYSTEINE PROTEASE 2 (CP2); (ATCP2)	1.51533	0.00226451	0.385302	0.425862	-4.779	3.82907e-05	-7.24999	1.75474e-07
AT5G27450_P1	AT5G27450	Encodes a protein with mevalonate kinase activity involved in the mevalonate pathway.	MEVALONATE KINASE (MK);MEVALONATE KINASE (MVK)	-3.35133	0.306668	-3.30909	0.101069	-6.49586	0.00850157	-7.24363	0.0025041
AT3G10520_P1	AT3G10520	Encodes a class 2 non-symbiotic hemoglobin. Over-expression of AHb2 in seeds led to a 40% increase in the total fatty acid content of developing and mature seeds in three subsequent generations. This was mainly due to an increase in the poly-unsaturated C18:2 (omega-6) linoleic and C18:3 (omega-3) alpha-linolenic acids.	HEMOGLOBIN 2 (GLB2); (ARATH GLB2);NON-SYMBIOTIC HAEMOGLOBIN 2 (NSHB2);ARABIDOPSIS HEMOGLOBIN 2 (ATGLB2);HAEMOGLOBIN 2 (HB2);PHYTOGLOBIN2 (PGB2);HAEMOGLOBIN 2 (AHB2)	-1.81112	0.00518214	-1.93033	2.46547e-05	-4.12824	1.09979e-07	-7.23385	6.80369e-06
AT1G14280_P1	AT1G14280	Encodes phytochrome kinase substrate 2. PKS proteins are critical for hypocotyl phototropism. Forms a complex with Phot1, Phot2 and NPH3.	PHYTOCHROME KINASE SUBSTRATE 2 (PKS2)	-0.640333	0.188984	-0.0964136	0.806494	-3.70694	2.10335e-07	-7.21836	5.86321e-07
AT4G36540.1	AT4G36540	Encodes the brassinosteroid signaling component BEE2 (BR-ENHANCED EXPRESSION 2). Positively modulates the shade avoidance syndrome in Arabidopsis seedlings.	BR ENHANCED EXPRESSION 2 (BEE2)	-2.48294	0.115459	-0.684603	0.287619	-4.87864	0.000348154	-7.21799	3.27376e-06
AT3G16420_P1	AT3G16420	The PBP1(PYK10-binding protein 1) assists the PYK10 (beta-glucosidase complex) in its activity and may act like a molecular chaperone that facilitates the correct polymerization of PYK10, when tissues are damaged and subcellular structures are destroyed by pests. The mRNA is cell-to-cell mobile.	PYK10-BINDING PROTEIN 1 (PBP1); (PBPI);JACALIN-RELATED LECTIN 30 (JAL30)	0.879307	0.31032	-0.225466	0.800323	-4.72724	0.00461492	-7.21497	8.78412e-05
AT5G33370_P1	AT5G33370	GDSL-motif esterase/acyltransferase/lipase. Enzyme group with broad substrate specificity that may catalyze acyltransfer or hydrolase reactions with lipid and non-lipid substrates.	0	-0.401313	0.900774	2.59649	0.00117432	-4.43741	0.0223027	-7.21006	0.000719466
AT1G53870_P1	AT1G53870	Protein of unknown function (DUF567); CONTAINS InterPro DOMAIN/s: Protein of unknown function DUF567 (InterPro:IPR007612); BEST Arabidopsis thaliana protein match is: Protein of unknown function (DUF567) (TAIR:AT1G53890.1)	0	-2.83631	0.3895	-3.47871	0.0943995	-6.12652	0.0157647	-7.20873	0.0033352
AT4G22513_P1	AT4G22513	Encodes a Protease inhibitor/seed storage/LTP family protein	0	-5.2299	2.17305e-05	-6.30401	3.58353e-08	-8.23933	6.02342e-11	-7.20349	9.00698e-10
AT2G32500.1	AT2G32500	Stress responsive alpha-beta barrel domain protein; CONTAINS InterPro DOMAIN/s: Stress responsive alpha-beta barrel (InterPro:IPR013097), Dimeric alpha-beta barrel (InterPro:IPR011008); BEST Arabidopsis thaliana protein match is: Stress responsive alpha-beta barrel domain protein (TAIR:AT2G31670.1)	0	-3.51082	0.00707671	-1.72884	0.00155086	-4.08064	2.24245e-05	-7.19996	4.80402e-08
AT1G06680_P1	AT1G06680	Encodes a 23 kD extrinsic protein that is part of photosystem II and participates in the regulation of oxygen evolution. Phosphorylation of this protein is dependent on calcium. In plsp1-1 mutant plastids, the nonmature form of the protein localizes in the stroma. The mRNA is cell-to-cell mobile.	PHOTOSYSTEM II SUBUNIT P-1 (PSBP-1);OXYGEN-EVOLVING ENHANCER PROTEIN 2 (OEE2);PHOTOSYSTEM II SUBUNIT P (PSII-P);OXYGEN EVOLVING COMPLEX SUBUNIT 23 KDA (OE23)	-2.62405	3.88415e-05	-2.40673	1.50818e-06	-5.6406	1.04681e-10	-7.18774	1.17813e-08
AT2G43910_P1	AT2G43910	HARMLESS TO OZONE LAYER 1 (HOL1); FUNCTIONS IN: methyltransferase activity, thiopurine S-methyltransferase activity; INVOLVED IN: metabolic process; LOCATED IN: plasma membrane; EXPRESSED IN: guard cell, cultured cell, leaf; CONTAINS InterPro DOMAIN/s: Thiopurine S-methyltransferase (InterPro:IPR008854); BEST Arabidopsis thaliana protein match is: S-adenosyl-L-methionine-dependent methyltransfera…	HARMLESS TO OZONE LAYER 1 (HOL1); (ATHOL1)	-0.452794	0.126283	-0.544153	0.0159478	-4.29868	2.0433e-10	-7.18684	9.52531e-09
AT4G23290_P2	AT4G23290	Encodes a cysteine-rich receptor-like protein kinase.	CYSTEINE-RICH RLK (RECEPTOR-LIKE PROTEIN KINASE) 21 (CRK21)	-2.99263	0.0172545	-1.37613	0.00745896	-8.21592	6.57879e-09	-7.18008	6.5423e-08
AT4G01390_P1	AT4G01390	TRAF-like family protein; CONTAINS InterPro DOMAIN/s: TRAF-like (InterPro:IPR008974), MATH (InterPro:IPR002083); BEST Arabidopsis thaliana protein match is: TRAF-like family protein (TAIR:AT4G00780.1)	0	-1.41	0.334589	1.16645	0.0255686	-8.21208	5.78019e-07	-7.17623	4.1517e-06
AT1G30380_P1	AT1G30380	Encodes subunit K of photosystem I reaction center. The mRNA is cell-to-cell mobile.	PHOTOSYSTEM I SUBUNIT K (PSAK)	-3.7554	3.07824e-06	-3.21923	7.72508e-08	-6.1101	1.08812e-10	-7.17356	1.16961e-08
AT3G57050_P1	AT3G57050	Encodes second enzyme in the methionine biosynthetic pathway	CYSTATHIONINE BETA-LYASE (CBL)	-0.499936	0.393888	-0.517772	0.22292	-2.06677	4.87612e-05	-7.17279	1.03187e-05
AT3G06770_P2	AT3G06770	Pectin lyase-like superfamily protein; FUNCTIONS IN: polygalacturonase activity; INVOLVED IN: response to cyclopentenone, carbohydrate metabolic process; LOCATED IN: endomembrane system; EXPRESSED IN: 24 plant structures; EXPRESSED DURING: 15 growth stages; CONTAINS InterPro DOMAIN/s: Pectin lyase fold/virulence factor (InterPro:IPR011050), Glycoside hydrolase, family 28 (InterPro:IPR000743), Pec…	0	-4.17818	0.11033	-1.68985	0.10741	-8.20704	6.55347e-05	-7.17119	0.000292289
AT2G15050_JC2	AT2G15050	Predicted to encode a PR (pathogenesis-related) protein. Belongs to the lipid transfer protein (PR-14) family with the following members: At2g38540/LTP1, At2g38530/LTP2, At5g59320/LTP3, At5g59310/LTP4, At3g51600/LTP5, At3g08770/LTP6, At2g15050/LTP7, At2g18370/LTP8, At2g15325/LTP9, At5g01870/LTP10, At4g33355/LTP11, At3g51590/LTP12, At5g44265/LTP13, At5g62065/LTP14, At4g08530/LTP15.	LIPID TRANSFER PROTEIN (LTP);LIPID TRANSFER PROTEIN 7 (LTP7)	-1.42163	0.005469	-0.723604	0.0171541	-6.85557	3.24328e-07	-7.16714	3.41774e-07
AT1G07650_ID5	AT1G07650	Leucine-rich repeat transmembrane protein kinase; FUNCTIONS IN: protein serine/threonine kinase activity, kinase activity, ATP binding; INVOLVED IN: transmembrane receptor protein tyrosine kinase signaling pathway, protein amino acid phosphorylation; LOCATED IN: endomembrane system; EXPRESSED IN: 22 plant structures; EXPRESSED DURING: 13 growth stages; CONTAINS InterPro DOMAIN/s: Protein kinase, …	0	-4.27939	0.0639989	-1.46981	0.102311	-4.09141	0.00683525	-7.16503	7.90194e-05
AT5G18600_P1	AT5G18600	Thioredoxin superfamily protein; FUNCTIONS IN: electron carrier activity, arsenate reductase (glutaredoxin) activity, protein disulfide oxidoreductase activity; INVOLVED IN: cell redox homeostasis; LOCATED IN: cellular_component unknown; EXPRESSED IN: 18 plant structures; EXPRESSED DURING: 10 growth stages; CONTAINS InterPro DOMAIN/s: Glutaredoxin-like, plant II (InterPro:IPR011905), Thioredoxin …	0	-2.5901	3.33082e-06	-3.04478	7.85235e-10	-5.76547	6.94928e-10	-7.16488	7.43969e-09
AT1G65590_P1	AT1G65590	Encodes a protein with beta-hexosaminidase activity. Located on the plasma membrane.	BETA-HEXOSAMINIDASE 3 (HEXO3); (ATHEX1)	-2.79043	0.070063	-0.904638	0.06405	-3.74184	1.79229e-05	-7.16152	7.35277e-05
AT4G19985.1	AT4G19985	Acyl-CoA N-acyltransferases (NAT) superfamily protein; FUNCTIONS IN: N-acetyltransferase activity; INVOLVED IN: N-terminal protein myristoylation, metabolic process; EXPRESSED IN: 23 plant structures; EXPRESSED DURING: 15 growth stages; CONTAINS InterPro DOMAIN/s: GCN5-related N-acetyltransferase, C-terminal (InterPro:IPR022610), GCN5-related N-acetyltransferase (InterPro:IPR000182), Acyl-CoA N-a…	0	-3.74918	0.0508651	-2.43816	0.0090343	-6.86279	3.11323e-05	-7.16149	1.17943e-05
AT5G08130_JS6	AT5G08130	Encodes a basic helix-loop-helix (bHLH) family protein BIM1 (BES1-INTERACTING MYC-LIKE 1), involved in brassinosteroid signaling. It synergistically interacts with BES1 to bind to E box sequences (CANNTG). Positively modulates the shade avoidance syndrome in Arabidopsis seedlings.	(BIM1)	-3.50178	0.0478533	-1.37165	0.048108	-4.6742	0.000623851	-7.15847	4.99064e-06
AT5G17670_P1	AT5G17670	alpha/beta-Hydrolases superfamily protein; FUNCTIONS IN: hydrolase activity, acting on ester bonds; INVOLVED IN: intracellular protein transport, GPI anchor metabolic process; LOCATED IN: chloroplast, chloroplast envelope; EXPRESSED IN: 22 plant structures; EXPRESSED DURING: 15 growth stages; CONTAINS InterPro DOMAIN/s: PGAP1-like (InterPro:IPR012908)	0	-5.3702	0.000799003	-2.99264	1.62221e-06	-4.10849	1.98706e-07	-7.15824	7.21182e-07
AT5G48490_P1	AT5G48490	Encodes a protein with similarity to a lipid transfer protein that may contribute to systemic acquired resistance (SAR).	DIR1-LIKE (DIR1-LIKE)	-2.99745	2.21827e-05	-2.74171	1.48714e-08	-9.36728	2.4145e-11	-7.15751	4.98552e-09
AT4G39710_JS2	AT4G39710	FK506-binding protein 16-2 (FKBP16-2); FUNCTIONS IN: FK506 binding, peptidyl-prolyl cis-trans isomerase activity; INVOLVED IN: protein folding; LOCATED IN: thylakoid, chloroplast thylakoid membrane, chloroplast thylakoid lumen, chloroplast; EXPRESSED IN: 20 plant structures; EXPRESSED DURING: 13 growth stages; CONTAINS InterPro DOMAIN/s: Peptidyl-prolyl cis-trans isomerase, FKBP-type (InterPro:IP…	FK506-BINDING PROTEIN 16-2 (FKBP16-2);PHOTOSYNTHETIC NDH SUBCOMPLEX L 4 (PnsL4)	-7.17457	0.00147211	-2.00316	0.0301726	-8.18698	7.05723e-06	-7.15113	4.08275e-05
AT3G23480_ID1	AT3G23480	Cyclopropane-fatty-acyl-phospholipid synthase; INVOLVED IN: lipid biosynthetic process; LOCATED IN: cellular_component unknown; CONTAINS InterPro DOMAIN/s: Cyclopropane-fatty-acyl-phospholipid/mycolic acid synthase (InterPro:IPR003333); BEST Arabidopsis thaliana protein match is: Cyclopropane-fatty-acyl-phospholipid synthase (TAIR:AT3G23470.1).	0	-2.75313	0.119535	-1.60036	0.0373367	-3.49462	0.00167735	-7.14009	1.00272e-05
AT1G64200_P1	AT1G64200	vacuolar H+-ATPase subunit E isoform 3 (VHA-E3); FUNCTIONS IN: proton-transporting ATPase activity, rotational mechanism; INVOLVED IN: ATP synthesis coupled proton transport; LOCATED IN: plasma membrane, vacuole, mitochondrial proton-transporting ATP synthase complex; EXPRESSED IN: 27 plant structures; EXPRESSED DURING: 17 growth stages; CONTAINS InterPro DOMAIN/s: ATPase, V1/A1 complex, subunit …	VACUOLAR H+-ATPASE SUBUNIT E ISOFORM 3 (VHA-E3)	-3.21438	0.052195	-1.44546	0.0331618	-5.65327	0.000104294	-7.12883	2.82993e-06
AT3G05727_P1	AT3G05727	Encodes a defensin-like (DEFL) family protein.	0	-2.22466	0.000451958	-4.24855	2.77744e-07	-7.62799	1.95787e-10	-7.12449	7.05426e-10
AT1G22910_P1	AT1G22910	RNA-binding (RRM/RBD/RNP motifs) family protein; FUNCTIONS IN: RNA binding, nucleotide binding, nucleic acid binding; INVOLVED IN: biological_process unknown; LOCATED IN: cellular_component unknown; EXPRESSED IN: 22 plant structures; EXPRESSED DURING: 13 growth stages; CONTAINS InterPro DOMAIN/s: RNA recognition motif, RNP-1 (InterPro:IPR000504), Nucleotide-binding, alpha-beta plait (InterPro:IPR…	0	-2.56583	0.385085	-1.203	0.34206	-6.04058	0.00973166	-7.11488	0.00176919
AT4G29740_P2	AT4G29740	It encodes a protein whose sequence is similar to cytokinin oxidase/dehydrogenase, which catalyzes the degradation of cytokinins.	(ATCKX4);CYTOKININ OXIDASE 4 (CKX4)	-1.65272	0.138917	-4.67409	0.000698055	-7.37614	1.13269e-06	-7.10716	1.58207e-06
AT4G25080_P2	AT4G25080	Encodes a protein with methyltransferase activity responsible for the methylation of magnesium protoporphyrin IX. Mutants defective in this gene are affected in chlorophyll biosynthesis and show a reduction in the accumulation of a number of major thylakoid-associated proteins including components of PSI (LHCI), PSII (LHCII, D1, CP43) and the cytochrome b6f complex (Cytf). By contrast, no signifi…	MAGNESIUM-PROTOPORPHYRIN IX METHYLTRANSFERASE (CHLM)	-2.45488	0.00014409	-2.52368	1.52245e-07	-6.85502	1.76143e-07	-7.1057	4.40024e-07
AT1G08520_P1	AT1G08520	Encodes the CHLD subunit of the Mg-chelatase enzyme involved in chlorophyll biosynthesis. Lines carrying recessive mutations of this locus are white and seedling lethal.	ALBINA 1 (ALB1); (ALB-1V); (V157);PIGMENT DEFECTIVE EMBRYO 166 (PDE166); (CHLD)	-2.947	0.0596492	-0.923932	0.0590718	-3.0323	2.92416e-05	-7.09419	4.96145e-05
AT4G14400.2	AT4G14400	encodes a novel protein with putative ankyrin and transmembrane regions. It is a member of one of the largest uncharacterized gene families in higher plants. The gene is involved in resistance to Pseudomonas syringae.	ACCELERATED CELL DEATH 6 (ACD6)	-2.63118	0.101051	-2.90669	0.00250183	-8.12359	4.67038e-07	-7.08775	3.51775e-06
AT4G10340_P1	AT4G10340	photosystem II encoding the light-harvesting chlorophyll a/b binding protein CP26 of the antenna system of the photosynthetic apparatus The mRNA is cell-to-cell mobile.	CHLOROPHYLL PROTEIN 26 (CP26);LIGHT HARVESTING COMPLEX OF PHOTOSYSTEM II 5 (LHCB5)	-1.38951	2.40556e-07	-2.27059	2.728e-12	-6.34886	1.14138e-17	-7.08665	1.03088e-15
AT1G33240_s1	AT1G33240	Encodes a plant transcriptional activator that contains two separate, but similar, trihelix DNA-binding domains, similar to GT-2. Gene is expressed in all aerial parts of the plant, with higher level of expression in siliques. At-GTL2 was thought to be a duplicated copy of this gene but is likely to be a cloning artefact, the result of a chimeric clone. Regulates ploidy-dependent cell growth in t…	GT-2-LIKE 1 (GTL1); (ATGTL1);GT2-LIKE 2 (AT-GTL2);GT2-LIKE 1 (AT-GTL1)	-0.56479	0.125631	-0.61727	0.025719	-3.69915	4.25135e-09	-7.06154	3.25779e-07
AT4G00970_P1	AT4G00970	Encodes a cysteine-rich receptor-like protein kinase.	CYSTEINE-RICH RLK (RECEPTOR-LIKE PROTEIN KINASE) 41 (CRK41)	-1.05224	0.448377	-4.81956	0.00993975	-6.55125	0.000367621	-7.05421	0.00010435
AT1G23080_c1	AT1G23080	Encodes a novel component of auxin efflux that is located apically in the basal cell and is involved during embryogenesis in setting up the apical-basal axis in the embryo. It is also involved in pattern specification during root development. In roots, it is expressed at lateral and basal membranes of provascular cells in the meristem and elongation zone, whereas in the columella cells it coincid…	ARABIDOPSIS PIN-FORMED 7 (ATPIN7);PIN-FORMED 7 (PIN7)	1.22243	0.0284573	0.515868	0.338167	-6.29665	7.89594e-06	-7.0455	1.0016e-06
AT3G21770.1	AT3G21770	Peroxidase superfamily protein; FUNCTIONS IN: peroxidase activity, transferase activity, transferring glycosyl groups; INVOLVED IN: response to oxidative stress, oxidation reduction; LOCATED IN: cell wall, nucleus, plant-type cell wall, cytoplasm; EXPRESSED IN: 15 plant structures; EXPRESSED DURING: 9 growth stages; CONTAINS InterPro DOMAIN/s: Haem peroxidase (InterPro:IPR010255), Plant peroxidas…	0	-0.472118	0.586508	-0.669089	0.210733	-4.75474	5.58581e-05	-7.04545	2.54686e-07
AT3G54890.4	AT3G54890	Encodes a component of the light harvesting complex associated with photosystem I.	PHOTOSYSTEM I LIGHT HARVESTING COMPLEX GENE 1 (LHCA1)	-1.20524	0.0458897	-2.2454	0.000190695	-6.65428	8.77791e-06	-7.03853	3.13042e-06
AT1G04240_ID2	AT1G04240	SHY2/IAA3 regulates multiple auxin responses in roots. It is induced rapidly by IAA, and has been shown to be phosphorylated by oat phytochrome A in vitro.	SHORT HYPOCOTYL 2 (SHY2);INDOLE-3-ACETIC ACID INDUCIBLE 3 (IAA3)	-3.70916	0.0229167	-1.79419	0.0102504	-4.41893	0.000361329	-7.03706	1.52485e-06
AT5G28020_P1	AT5G28020	Encodes cysteine synthase CysD2.	CYSTEINE SYNTHASE D2 (CYSD2);CYSTEINE SYNTHASE D2 (ATCYSD2)	-2.09512	0.197919	-0.694124	0.292735	-5.18708	0.000602671	-7.03589	2.29484e-05
AT5G02180_P1	AT5G02180	Transmembrane amino acid transporter family protein; FUNCTIONS IN: amino acid transmembrane transporter activity; INVOLVED IN: amino acid transport; LOCATED IN: chloroplast, membrane; EXPRESSED IN: 18 plant structures; EXPRESSED DURING: 12 growth stages; CONTAINS InterPro DOMAIN/s: Amino acid transporter, transmembrane (InterPro:IPR013057); BEST Arabidopsis thaliana protein match is: Transmembran…	0	-4.01891	0.0662928	-0.272823	0.7618	-1.26898	0.0951599	-7.03328	5.66441e-05
AT5G43740.2	AT5G43740	Disease resistance protein (CC-NBS-LRR class) family; FUNCTIONS IN: ATP binding; INVOLVED IN: apoptosis, defense response; LOCATED IN: endomembrane system; EXPRESSED IN: 22 plant structures; EXPRESSED DURING: 13 growth stages; CONTAINS InterPro DOMAIN/s: NB-ARC (InterPro:IPR002182), Disease resistance protein (InterPro:IPR000767); BEST Arabidopsis thaliana protein match is: Disease resistance pro…	0	0.472061	0.276761	0.31235	0.422213	-0.11349	0.753068	-7.03321	4.35918e-09
AT2G22990_P6	AT2G22990	sinapoylglucose:malate sinapoyltransferase. Catalyzes the formation of sinapoylmalate from sinapoylglucose. Mutants accumulate excess sinapoylglucose.	SERINE CARBOXYPEPTIDASE-LIKE 8 (SCPL8);SINAPOYLGLUCOSE 1 (SNG1)	-3.57328	0.033241	-1.08664	0.0313067	-2.54938	0.000102533	-7.03252	2.17723e-05
AT3G58120_c1	AT3G58120	Encodes a member of the BZIP family of transcription factors. Forms heterodimers with the related protein AtbZIP34. Binds to G-boxes in vitro and is localized to the nucleus in onion epidermal cells.	(ATBZIP61); (BZIP61)	-3.93782	0.0138907	-3.81414	0.0008529	-8.06504	1.08042e-07	-7.0292	9.24946e-07
AT2G42380_P2	AT2G42380	Encodes a member of the BZIP family of transcription factors. Forms heterodimers with the related protein AtbZIP61. Binds to G-boxes in vitro and is localized to the nucleus in onion epidermal cells.	(ATBZIP34); (BZIP34)	-4.30498	0.0187561	-2.09411	0.00188136	-6.35004	6.18743e-05	-7.02868	1.19246e-05
AT3G04490_P2	AT3G04490	unknown protein; BEST Arabidopsis thaliana protein match is: unknown protein (TAIR:AT4G38092.1)	0	-1.78736	0.576809	0.338384	0.794637	-5.66089	0.0260013	-7.02732	0.00413873
AT2G27402_P1	AT2G27402	BEST Arabidopsis thaliana protein match is: plastid transcriptionally active 18 (TAIR:AT2G32180.1)	0	-3.03366	0.00036264	-4.49298	2.1584e-06	-6.52814	5.73656e-08	-7.01309	1.54132e-08
AT1G67900_P1	AT1G67900	Phototropic-responsive NPH3 family protein; FUNCTIONS IN: signal transducer activity; INVOLVED IN: response to light stimulus; LOCATED IN: cellular_component unknown; EXPRESSED IN: cultured cell; CONTAINS InterPro DOMAIN/s: NPH3 (InterPro:IPR004249), BTB/POZ fold (InterPro:IPR011333); BEST Arabidopsis thaliana protein match is: Phototropic-responsive NPH3 family protein (TAIR:AT3G26490.1)	0	0.472686	0.752008	-0.679468	0.601567	-6.50479	0.00383183	-7.01225	0.00139679
AT2G42220.1	AT2G42220	Rhodanese/Cell cycle control phosphatase superfamily protein; FUNCTIONS IN: molecular_function unknown; INVOLVED IN: biological_process unknown; LOCATED IN: chloroplast thylakoid membrane, chloroplast; EXPRESSED IN: 22 plant structures; EXPRESSED DURING: 13 growth stages; CONTAINS InterPro DOMAIN/s: Rhodanese-like (InterPro:IPR001763); BEST Arabidopsis thaliana protein match is: Rhodanese/Cell cy…	0	-4.87253	0.000841699	-2.8692	2.72341e-08	-6.09744	3.44696e-09	-7.01119	2.47988e-06
AT5G36700_ID8	AT5G36700	2-phosphoglycolate phosphatase 1 (PGLP1); FUNCTIONS IN: phosphoglycolate phosphatase activity; INVOLVED IN: metabolic process; LOCATED IN: chloroplast stroma, chloroplast; EXPRESSED IN: 7 plant structures; CONTAINS InterPro DOMAIN/s: HAD-superfamily hydrolase, subfamily IIA (InterPro:IPR006357), 2-phosphoglycolate phosphatase, eukaryotic (InterPro:IPR006349); BEST Arabidopsis thaliana protein mat…	(ATPGLP1);2-PHOSPHOGLYCOLATE PHOSPHATASE 1 (PGLP1)	0.0834347	0.986442	-0.987185	0.211296	-4.6032	0.00228443	-7.00862	2.48113e-05
AT4G16980_P1	AT4G16980	arabinogalactan-protein family; INVOLVED IN: biological_process unknown; LOCATED IN: endomembrane system; EXPRESSED IN: 22 plant structures; EXPRESSED DURING: 13 growth stages	0	-2.33174	2.67125e-10	-3.31383	1.57851e-14	-7.78488	1.53992e-13	-6.9999	6.4088e-12
AT4G02770_P1	AT4G02770	Encodes a protein predicted by sequence similarity with spinach PsaD to be photosystem I reaction center subunit II (PsaD1)	PHOTOSYSTEM I SUBUNIT D-1 (PSAD-1)	-1.88652	7.35462e-05	-1.99702	8.16671e-07	-4.91308	9.53911e-12	-6.99891	1.09632e-09
AT5G62360_P1	AT5G62360	Plant invertase/pectin methylesterase inhibitor superfamily protein; FUNCTIONS IN: enzyme inhibitor activity, pectinesterase inhibitor activity, pectinesterase activity; INVOLVED IN: biological_process unknown; LOCATED IN: cellular_component unknown; EXPRESSED IN: 22 plant structures; EXPRESSED DURING: 13 growth stages; CONTAINS InterPro DOMAIN/s: Pectinesterase inhibitor (InterPro:IPR006501); BE…	0	-0.0575649	0.999056	-0.428432	0.458622	-4.0155	0.000133517	-6.99034	3.50275e-07
AT3G63140_P1	AT3G63140	Encodes a protein with ribonuclease activity that is involved in plastid rRNA maturation.	CHLOROPLAST STEM-LOOP BINDING PROTEIN OF 41 KDA (CSP41A)	-2.25417	5.25844e-10	-2.54891	3.73097e-13	-5.42306	2.52714e-16	-6.989	1.5451e-12
AT3G54600_s1	AT3G54600	Class I glutamine amidotransferase-like superfamily protein; LOCATED IN: endomembrane system; CONTAINS InterPro DOMAIN/s: ThiJ/PfpI (InterPro:IPR002818); BEST Arabidopsis thaliana protein match is: Class I glutamine amidotransferase-like superfamily protein (TAIR:AT2G38860.2)	(DJ1F); (DJ-1F)	-4.18463	0.00106348	-2.25032	0.000218912	-8.02205	1.4292e-09	-6.9862	1.70572e-08
AT5G64860_P1	AT5G64860	Encodes a maltotriose-metabolizing enzyme with chloroplastic &#945;-1,4-glucanotransferase activity. Mutant has altered starch degradation.	DISPROPORTIONATING ENZYME (DPE1); (ATDPE1)	-0.192811	0.752945	0.0750797	0.864736	-1.99462	2.68512e-05	-6.98613	2.24075e-06
AT5G46470_P1	AT5G46470	Encodes RPS6 (RESISTANT TO P. SYRINGAE 6), a member of the TIR-NBS-LRR class resistance protein. The mRNA is cell-to-cell mobile.	RESISTANT TO P. SYRINGAE 6 (RPS6)	-2.02004	0.440886	-7.91008	0.000583198	-8.01632	0.000235251	-6.98047	0.000927085
AT5G04360_P2	AT5G04360	Encodes an enzyme thought to be involved in the hydrolysis of the &#945;-1,6 linkages during starch degradation in seed endosperm. However, a knockout mutant of Arabidopsis lacking limit dextrinase has normal rates of starch degradation in the leaf at night, indicating that more than one isoamylases might be involved in this process.	PULLULANASE 1 (ATPU1);LIMIT DEXTRINASE (ATLDA);PULLULANASE 1 (PU1);LIMIT DEXTRINASE (LDA)	-2.32189	0.124255	0.317177	0.640823	-1.58561	0.0127962	-6.97943	2.54966e-06
AT4G12730_P1	AT4G12730	AF333971 Arabidopsis thaliana fasciclin-like arabinogalactan-protein 2 (Fla2) mRNA, complete cds	FASCICLIN-LIKE ARABINOGALACTAN 2 (FLA2)	-0.914508	0.00454639	-0.620161	0.008695	-10.7456	2.13691e-11	-6.96846	7.965e-08
AT5G44680_P1	AT5G44680	DNA glycosylase superfamily protein; FUNCTIONS IN: DNA-3-methyladenine glycosylase I activity, catalytic activity; INVOLVED IN: DNA repair, base-excision repair; EXPRESSED IN: 21 plant structures; EXPRESSED DURING: 13 growth stages; CONTAINS InterPro DOMAIN/s: DNA glycosylase (InterPro:IPR011257), Methyladenine glycosylase (InterPro:IPR005019); BEST Arabidopsis thaliana protein match is: DNA glyc…	0	-1.18092	0.00543012	-1.02715	0.000620678	-3.93717	3.09554e-09	-6.9557	5.37652e-07
AT1G15290_P1	AT1G15290	Encodes REDUCED CHLOROPLAST COVERAGE 3 (REC3). Contributes to establishing the size of the chloroplast compartment.	REDUCED CHLOROPLAST COVERAGE 3 (REC3)	1.46321	0.0128038	1.38045	0.00592129	-0.488908	0.375374	-6.95396	1.70326e-06
AT5G19220.1	AT5G19220	Encodes the large subunit of ADP-glucose pyrophosphorylase which catalyzes the first, rate limiting step in starch biosynthesis. The large subunit plays a regulatory role whereas the small subunit (ApS) is the catalytic isoform. Four isoforms (ApL1-4) have been identified. ApL1 is the major large subunit isoform present in leaves. Mutational analysis of APS1 suggests that APL1 and APL2 can compen…	ADP GLUCOSE PYROPHOSPHORYLASE 2 (ADG2);ADP GLUCOSE PYROPHOSPHORYLASE LARGE SUBUNIT 1 (APL1)	-3.81176	0.016218	-1.77269	0.000217402	-3.93441	2.68877e-07	-6.9476	0.000186256
AT5G28770_P2	AT5G28770	bZIP protein BZO2H3 mRNA, partial cds	(BZO2H3)	-2.70964	0.0929096	-1.86901	0.0162573	-4.52107	0.00059367	-6.93183	3.84719e-06
AT5G59130_s4	AT5G59130	Subtilase family protein; FUNCTIONS IN: identical protein binding, serine-type endopeptidase activity; INVOLVED IN: proteolysis, negative regulation of catalytic activity; LOCATED IN: endomembrane system; EXPRESSED IN: 17 plant structures; EXPRESSED DURING: 13 growth stages; CONTAINS InterPro DOMAIN/s: Protease-associated PA (InterPro:IPR003137), Peptidase S8/S53, subtilisin/kexin/sedolisin (Inte…	0	-2.3984	0.146752	0.869394	0.134507	-1.08517	0.0855864	-6.93164	7.19293e-06
AT1G29670_c1	AT1G29670	GDSL-motif esterase/acyltransferase/lipase. Enzyme group with broad substrate specificity that may catalyze acyltransfer or hydrolase reactions with lipid and non-lipid substrates. The mRNA is cell-to-cell mobile.	0	-1.63702	0.0162882	-2.75587	1.14478e-05	-5.03155	2.57599e-07	-6.92458	1.29717e-09
AT5G23820_P1	AT5G23820	ML3 can be modified by NEDD8 and ubiquitin. ML3 expression is regulated by NAI1. ML3 expression is regulated by MeJA, ethylene and wounding. ml3-3 is more susceptible against infections with Alternaria brassicicola and more resistant against infections with Pseudomonas syringae DC3000.	MD2-RELATED LIPID RECOGNITION 3 (ML3)	-3.34431	2.40556e-07	-5.26032	1.57282e-10	-7.18804	4.02969e-10	-6.92327	2.85637e-09
AT5G50670_ID5	AT5G50670	Squamosa promoter-binding protein-like (SBP domain) transcription factor family protein; FUNCTIONS IN: DNA binding; INVOLVED IN: biological_process unknown; LOCATED IN: nucleus; CONTAINS InterPro DOMAIN/s: Transcription factor, SBP-box (InterPro:IPR004333); BEST Arabidopsis thaliana protein match is: Squamosa promoter-binding protein-like (SBP domain) transcription factor family protein (TAIR:AT5…	SQUAMOSA PROMOTER-BINDING PROTEIN LIKE 13B (SPL13B);SQUAMOSA PROMOTER-BINDING PROTEIN LIKE 13 (SPL13)	-0.720235	0.678919	-1.55722	0.210028	-7.95508	0.000279807	-6.91924	0.00109156
AT2G33860_P1	AT2G33860	ettin (ett) mutations have pleiotropic effects on Arabidopsis flower development, causing increases in perianth organ number, decreases in stamen number and anther formation, and apical-basal patterning defects in the gynoecium. The ETTIN gene encodes a protein with homology to DNA binding proteins which bind to auxin response elements. ETT transcript is expressed throughout stage 1 floral merist…	ETTIN (ETT);AUXIN RESPONSE TRANSCRIPTION FACTOR 3 (ARF3)	0.425752	0.40733	0.674911	0.0684821	-1.39012	0.00171842	-6.9156	1.34295e-08
AT1G53870_P3	AT1G53870	Protein of unknown function (DUF567); CONTAINS InterPro DOMAIN/s: Protein of unknown function DUF567 (InterPro:IPR007612); BEST Arabidopsis thaliana protein match is: Protein of unknown function (DUF567) (TAIR:AT1G53890.1)	0	-3.87409	0.187965	-1.27881	0.303088	-4.32053	0.0293646	-6.90857	0.00121746
AT3G51950_P2	AT3G51950	Zinc finger (CCCH-type) family protein / RNA recognition motif (RRM)-containing protein; FUNCTIONS IN: RNA binding, zinc ion binding, nucleotide binding, nucleic acid binding; INVOLVED IN: biological_process unknown; LOCATED IN: cellular_component unknown; EXPRESSED IN: 23 plant structures; EXPRESSED DURING: 13 growth stages; CONTAINS InterPro DOMAIN/s: Zinc finger, CCCH-type (InterPro:IPR000571)…	0	-0.84187	0.272151	-0.992443	0.0599495	-5.26435	0.000104583	-6.90406	7.96278e-06
AT3G62750_ID15	AT3G62750	beta glucosidase 8 (BGLU8); FUNCTIONS IN: cation binding, hydrolase activity, hydrolyzing O-glycosyl compounds, catalytic activity; INVOLVED IN: carbohydrate metabolic process; LOCATED IN: vacuole; CONTAINS InterPro DOMAIN/s: Glycoside hydrolase, family 1 (InterPro:IPR001360), Glycoside hydrolase, family 1, active site (InterPro:IPR018120), Glycoside hydrolase, catalytic core (InterPro:IPR017853)…	BETA GLUCOSIDASE 8 (BGLU8)	-2.60552	0.159224	-1.79143	0.0406267	-2.80101	0.0046285	-6.90315	2.28918e-05
AT2G20960_P1	AT2G20960	pEARLI4; CONTAINS InterPro DOMAIN/s: Phospholipase-like, arabidopsis (InterPro:IPR007942); BEST Arabidopsis thaliana protein match is: Arabidopsis phospholipase-like protein (PEARLI 4) family (TAIR:AT4G38560.1)	(pEARLI4)	-0.456739	0.841581	1.95069	0.00450036	1.58192	0.0120239	-6.90014	0.000103299
AT1G08380_P1	AT1G08380	Encodes subunit O of photosystem I.	PHOTOSYSTEM I SUBUNIT O (PSAO)	-1.79614	2.42628e-09	-2.57478	8.89068e-14	-5.30987	2.2989e-17	-6.89287	1.06381e-14
AT2G43530.1	AT2G43530	Encodes a defensin-like (DEFL) family protein. The mRNA is cell-to-cell mobile.	0	-0.824616	0.236569	-1.44217	0.00419479	-3.6579	7.41397e-06	-6.88862	0.000113592
AT5G01015_P1	AT5G01015	unknown protein; FUNCTIONS IN: molecular_function unknown; INVOLVED IN: biological_process unknown; LOCATED IN: endomembrane system; EXPRESSED IN: 23 plant structures; EXPRESSED DURING: 13 growth stages; BEST Arabidopsis thaliana protein match is: unknown protein (TAIR:AT1G65295.1)	0	-4.16748	0.00288998	-2.15096	0.00105872	-7.01043	8.96934e-08	-6.88613	9.9484e-08
AT3G58990.1	AT3G58990	isopropylmalate isomerase 1 (IPMI1); FUNCTIONS IN: hydro-lyase activity, 3-isopropylmalate dehydratase activity; INVOLVED IN: leucine biosynthetic process, metabolic process; LOCATED IN: plastid; EXPRESSED IN: 19 plant structures; EXPRESSED DURING: 9 growth stages; CONTAINS InterPro DOMAIN/s: 3-isopropylmalate dehydratase, small subunit-like (InterPro:IPR012305), Aconitase A/isopropylmalate dehyd…	ISOPROPYLMALATE ISOMERASE 1 (IPMI1)	-3.59385	0.091358	-1.75328	0.0173027	-7.60001	0.00010121	-6.8861	0.000277012
AT2G05100_P1	AT2G05100	Lhcb2.1 protein encoding a subunit of the light harvesting complex II. Member of a gene family with high degree of sequence similarity. Initially LHCB2.3 was considered as a separate gene but appears to be an allele of LHCB2.1.	PHOTOSYSTEM II LIGHT HARVESTING COMPLEX GENE 2.1 (LHCB2.1);LIGHT-HARVESTING CHLOROPHYLL B-BINDING 2 (LHCB2)	-5.16523	0.000254827	-2.79158	0.000111396	-5.63412	8.40002e-08	-6.88276	7.76578e-07
AT2G41560_P1	AT2G41560	Encodes a calmodulin-regulated Ca(2+)-ATPase that improves salt tolerance in yeast. Localized to the vacuole. Lesion mimic phenotype when mutation in the gene is combined with a mutation in ACA11. Lesion mimic phenotype of double knockout can be suppressed by nutritional supplements that increase anion levels (e.g. 15 mM Nitrate, Chloride, or Phosphate).	AUTOINHIBITED CA(2+)-ATPASE, ISOFORM 4 (ACA4)	2.01548	0.000301336	1.21709	0.00756707	-1.38312	0.0111758	-6.87888	3.67434e-07
AT5G50915_P1	AT5G50915	basic helix-loop-helix (bHLH) DNA-binding superfamily protein; FUNCTIONS IN: DNA binding, sequence-specific DNA binding transcription factor activity; INVOLVED IN: response to gibberellin stimulus; LOCATED IN: nucleus; EXPRESSED IN: 23 plant structures; EXPRESSED DURING: 13 growth stages; CONTAINS InterPro DOMAIN/s: Helix-loop-helix DNA-binding domain (InterPro:IPR001092), Helix-loop-helix DNA-bi…	0	-2.71537	0.100351	-1.09425	0.172572	-6.33925	9.17253e-05	-6.87868	2.12994e-05
AT1G31550_P1	AT1G31550	GDSL-motif esterase/acyltransferase/lipase. Enzyme group with broad substrate specificity that may catalyze acyltransfer or hydrolase reactions with lipid and non-lipid substrates.	0	-0.11187	0.924004	-0.593448	0.244142	-5.57034	3.63961e-06	-6.87258	9.99725e-08
AT4G10030_P1	AT4G10030	Alpha/beta hydrolase domain containing protein involved in lipid biosynthesis.	ALPHA/BETA HYDROLASE DOMAIN 11 (ABHD11)	-0.995499	0.370829	-0.560543	0.433303	-1.14051	0.0665644	-6.86213	4.34353e-06
AT5G67150_P1	AT5G67150	HXXXD-type acyl-transferase family protein; FUNCTIONS IN: transferase activity, transferring acyl groups other than amino-acyl groups, transferase activity; INVOLVED IN: biological_process unknown; LOCATED IN: cellular_component unknown; EXPRESSED IN: 22 plant structures; EXPRESSED DURING: 13 growth stages; CONTAINS InterPro DOMAIN/s: Transferase (InterPro:IPR003480); BEST Arabidopsis thaliana pr…	0	-0.549807	0.207159	-1.37993	0.000414528	-4.30623	4.29253e-07	-6.85966	7.17826e-08
AT2G03350_P1	AT2G03350	Protein of unknown function, DUF538; CONTAINS InterPro DOMAIN/s: Protein of unknown function DUF538 (InterPro:IPR007493); BEST Arabidopsis thaliana protein match is: Protein of unknown function, DUF538 (TAIR:AT3G08890.2)	0	-3.58372	0.00960623	-1.29781	0.00420381	-4.10412	6.37336e-06	-6.85618	9.78144e-07
AT2G01220_P2	AT2G01220	Nucleotidylyl transferase superfamily protein; FUNCTIONS IN: nucleotidyltransferase activity; INVOLVED IN: biosynthetic process; LOCATED IN: chloroplast envelope; EXPRESSED IN: 23 plant structures; EXPRESSED DURING: 13 growth stages; CONTAINS InterPro DOMAIN/s: Rossmann-like alpha/beta/alpha sandwich fold (InterPro:IPR014729), Cytidylyltransferase (InterPro:IPR004820); BEST Arabidopsis thaliana p…	0	-1.99596	0.387142	-0.06992	0.949917	-3.65821	0.0144803	-6.84977	0.000341928
AT4G28720_P1	AT4G28720	Auxin biosynthetic gene regulated by RVE1. Overexpression leads to suppression of bri1 phenotype.	YUCCA 8 (YUC8);CYTOKININ INDUCED ROOT CURLING 2 (CKRC2)	-1.66028	0.0107968	-3.24883	1.09442e-05	-5.67888	5.63957e-08	-6.84511	2.04145e-09
AT4G21760_P2	AT4G21760	beta-glucosidase 47 (BGLU47); FUNCTIONS IN: cation binding, hydrolase activity, hydrolyzing O-glycosyl compounds, catalytic activity; INVOLVED IN: carbohydrate metabolic process; LOCATED IN: endomembrane system; EXPRESSED IN: 19 plant structures; EXPRESSED DURING: 13 growth stages; CONTAINS InterPro DOMAIN/s: Glycoside hydrolase, family 1 (InterPro:IPR001360), Glycoside hydrolase, family 1, activ…	BETA-GLUCOSIDASE 47 (BGLU47)	-2.86409	0.0372999	0.134519	0.823643	-6.80886	6.09631e-07	-6.8435	4.24865e-07
AT1G01790_P1	AT1G01790	K efflux antiporter KEA1	K+ EFFLUX ANTIPORTER 1 (KEA1);K+ EFFLUX ANTIPORTER 1 (ATKEA1)	0.243882	0.77371	0.284726	0.649084	-7.06895	0.000102863	-6.83903	0.00012676
AT1G18650.1	AT1G18650	Encodes a member of the X8-GPI family of proteins. It localizes to the plasmodesmata and is predicted to bind callose.	PLASMODESMATA CALLOSE-BINDING PROTEIN 3 (PDCB3)	-2.92191	0.0455772	-1.34962	0.0108828	-4.85177	7.16329e-05	-6.83891	7.39244e-06
AT5G49730_P2	AT5G49730	Encodes a plasma membrane-located ferric chelate reductase. Its mRNA is expressed in green aerial tissues (shoot, flower and cotyledon) in a light- and cell differentiation-specific manner.	FERRIC REDUCTION OXIDASE 6 (ATFRO6); (FRO6);FERRIC REDUCTION OXIDASE 6 (FRO6)	-2.44629	0.173444	0.0639399	0.939426	-7.87349	2.90459e-06	-6.83765	1.98112e-05
AT4G04630_P1	AT4G04630	Protein of unknown function, DUF584; CONTAINS InterPro DOMAIN/s: Protein of unknown function DUF584 (InterPro:IPR007608); BEST Arabidopsis thaliana protein match is: Protein of unknown function, DUF584 (TAIR:AT4G21970.1)	0	-0.497514	0.352919	-0.497555	0.174445	-4.37524	1.48994e-06	-6.82541	1.06991e-07
AT5G48660_P1	AT5G48660	B-cell receptor-associated protein 31-like ; FUNCTIONS IN: molecular_function unknown; INVOLVED IN: intracellular protein transport; LOCATED IN: endomembrane system, integral to membrane, endoplasmic reticulum; CONTAINS InterPro DOMAIN/s: B-cell receptor-associated 31-like (InterPro:IPR008417); BEST Arabidopsis thaliana protein match is: B-cell receptor-associated protein 31-like (TAIR:AT3G07190.…	0	-1.22664	0.116155	-1.11104	0.0365828	-4.85093	2.04507e-05	-6.82081	1.1845e-07
AT1G74670_P1	AT1G74670	Gibberellin-regulated family protein; FUNCTIONS IN: molecular_function unknown; INVOLVED IN: in 6 processes; LOCATED IN: endomembrane system; EXPRESSED IN: 21 plant structures; EXPRESSED DURING: 13 growth stages; CONTAINS InterPro DOMAIN/s: Gibberellin regulated protein (InterPro:IPR003854); BEST Arabidopsis thaliana protein match is: GAST1 protein homolog 4 (TAIR:AT5G15230.1)	GA-STIMULATED ARABIDOPSIS 6 (GASA6)	-3.37683	0.00175482	-2.67628	1.99246e-06	-5.52814	1.07667e-07	-6.81801	5.60704e-05
AT4G28706_P1	AT4G28706	pfkB-like carbohydrate kinase family protein; FUNCTIONS IN: kinase activity, ribokinase activity; INVOLVED IN: D-ribose metabolic process; EXPRESSED IN: 21 plant structures; EXPRESSED DURING: 13 growth stages; CONTAINS InterPro DOMAIN/s: Carbohydrate/purine kinase (InterPro:IPR011611), Ribokinase (InterPro:IPR002139), Carbohydrate/puine kinase, PfkB, conserved site (InterPro:IPR002173); BEST Arab…	0	-1.2483	0.00066837	-1.47738	1.33899e-06	-4.13982	4.69743e-10	-6.816	5.62354e-10
AT1G45191_JS3	AT1G45191	beta-glucosidase related protein, similar to beta-glucosidase GI:3820531 from (Pinus contorta); contains Pfam profile: PF00232 Glycosyl hydrolase family 1	BETA GLUCOSIDASE 1 (BGLU1)	-2.71361	0.292009	-0.28377	0.802362	-6.42041	0.00154423	-6.81497	0.000599076
AT4G12880_P1	AT4G12880	early nodulin-like protein 19 (ENODL19); FUNCTIONS IN: electron carrier activity, copper ion binding; LOCATED IN: apoplast; EXPRESSED IN: 22 plant structures; EXPRESSED DURING: 13 growth stages; CONTAINS InterPro DOMAIN/s: Plastocyanin-like (InterPro:IPR003245), Cupredoxin (InterPro:IPR008972); BEST Arabidopsis thaliana protein match is: early nodulin-like protein 17 (TAIR:AT5G15350.1)	EARLY NODULIN-LIKE PROTEIN 19 (ENODL19); (AtENODL19)	-0.788699	0.00143533	-0.948018	9.93736e-06	-5.33944	3.21363e-12	-6.81262	3.11834e-09
AT3G45860_ID2	AT3G45860	Encodes a cysteine-rich receptor-like protein kinase. Involved in programmed cell death and defense response to pathogen.	CYSTEINE-RICH RLK (RECEPTOR-LIKE PROTEIN KINASE) 4 (CRK4)	-0.458569	0.781613	-1.36249	0.230745	-6.89687	0.000632249	-6.80956	0.000537601
AT5G44190_P2	AT5G44190	Encodes GLK2, Golden2-like 2, one of a pair of partially redundant nuclear transcription factors that regulate chloroplast development in a cell-autonomous manner. GLK1, Golden2-like 1, is encoded by At2g20570. GLK1 and GLK2 regulate the expression of the photosynthetic apparatus.	GOLDEN2-LIKE 2 (GLK2); (ATGLK2);GBF'S PRO-RICH REGION-INTERACTING FACTOR 2 (GPRI2)	-3.07633	0.0398262	-0.539837	0.399058	-5.29082	6.07044e-05	-6.79829	1.18332e-06
AT2G30010_P2	AT2G30010	Encodes a member of the TBL (TRICHOME BIREFRINGENCE-LIKE) gene family containing a plant-specific DUF231 (domain of unknown function) domain. TBL gene family has 46 members, two of which (TBR/AT5G06700 and TBL3/AT5G01360) have been shown to be involved in the synthesis and deposition of secondary wall cellulose, presumably by influencing the esterification state of pectic polymers. A nomenclature…	TRICHOME BIREFRINGENCE-LIKE 45 (TBL45)	-2.17771	0.14906	-0.909431	0.110041	-6.38002	9.70561e-05	-6.79586	3.40377e-05
AT3G21755.1	AT3G21755	Potential natural antisense gene, locus overlaps with AT3G21760	0	-0.596689	0.522919	0.0370009	0.956802	-3.13395	0.000610732	-6.79568	9.91515e-07
AT2G47440_P2	AT2G47440	Tetratricopeptide repeat (TPR)-like superfamily protein; FUNCTIONS IN: binding, heat shock protein binding; INVOLVED IN: protein folding; LOCATED IN: cellular_component unknown; EXPRESSED IN: 22 plant structures; EXPRESSED DURING: 13 growth stages; CONTAINS InterPro DOMAIN/s: Tetratricopeptide TPR-1 (InterPro:IPR001440), Tetratricopeptide-like helical (InterPro:IPR011990), Heat shock protein DnaJ…	0	-3.80102	0.0463316	-1.71567	0.0449818	-6.17209	8.87873e-05	-6.78194	1.73323e-05
AT1G09340_P1	AT1G09340	Encodes CHLOROPLAST RNA BINDING (CRB), a putative RNA-binding protein. CRB is important for the proper functioning of the chloroplast. Mutations in CRB also affects the circadian system, altering the expression of both oscillator and output genes. The mRNA is cell-to-cell mobile.	CRUCIFERIN B (CRB);CHLOROPLAST RNA BINDING (CRB);CHLOROPLAST STEM-LOOP BINDING PROTEIN OF 41 KDA (CSP41B);HETEROGLYCAN-INTERACTING PROTEIN 1.3 (HIP1.3)	-3.95295	0.0119624	-1.24868	0.00409458	-4.67995	6.00548e-08	-6.78055	7.29827e-05
AT2G28950_P1	AT2G28950	Encodes an expansin. Naming convention from the Expansin Working Group (Kende et al, 2004. Plant Mol Bio). Involved in the formation of nematode-induced syncytia in roots of Arabidopsis thaliana.	EXPANSIN A6 (ATEXPA6);ARABIDOPSIS THALIANA TEXPANSIN 6 (ATEXP6); (ATHEXP ALPHA 1.8);EXPANSIN A6 (EXPA6)	-0.796706	0.0011503	-1.60925	1.02593e-08	-7.07177	3.4245e-11	-6.77706	2.43951e-09
AT1G53440_ID2	AT1G53440	Leucine-rich repeat transmembrane protein kinase; FUNCTIONS IN: kinase activity; INVOLVED IN: protein amino acid phosphorylation; LOCATED IN: plasma membrane; EXPRESSED IN: 22 plant structures; EXPRESSED DURING: 13 growth stages; CONTAINS InterPro DOMAIN/s: Serine/threonine-protein kinase domain (InterPro:IPR002290), Leucine-rich repeat (InterPro:IPR001611), Serine-threonine/tyrosine-protein kina…	0	0.451562	0.598059	-0.424263	0.577009	-1.63682	0.0157783	-6.77543	4.28859e-06
AT5G27860_P1	AT5G27860	unknown protein; FUNCTIONS IN: molecular_function unknown; INVOLVED IN: biological_process unknown; LOCATED IN: chloroplast; EXPRESSED IN: pollen tube	0	-2.65098	0.172408	0.564253	0.465432	-1.03256	0.163039	-6.77482	4.1392e-05
AT5G04950_P1	AT5G04950	Encodes a nicotianamide synthase.	NICOTIANAMINE SYNTHASE 1 (NAS1);ARABIDOPSIS THALIANA NICOTIANAMINE SYNTHASE 1 (ATNAS1)	-1.23291	0.095798	-1.8726	0.00169766	-5.93042	5.37274e-06	-6.77239	5.18974e-07
AT5G13140_P1	AT5G13140	Pollen Ole e 1 allergen and extensin family protein; CONTAINS InterPro DOMAIN/s: Pollen Ole e 1 allergen/extensin (InterPro:IPR006041); BEST Arabidopsis thaliana protein match is: Pollen Ole e 1 allergen and extensin family protein (TAIR:AT3G26960.1)	0	-0.748527	0.0258614	-1.24831	3.73605e-05	-5.29639	6.27554e-09	-6.76983	7.32427e-08
AT1G53300_P1	AT1G53300	Encodes one of the 36 carboxylate clamp (CC)-tetratricopeptide repeat (TPR) proteins (Prasad 2010, Pubmed ID: 20856808) with potential to interact with Hsp90/Hsp70 as co-chaperones. The TTL family is required for osmotic stress tolerance and male sporogenesis. The mRNA is cell-to-cell mobile.	TETRATRICOPEPTIDE-REPEAT THIOREDOXIN-LIKE 1 (TTL1)	-1.20675	0.0327781	-0.779476	0.035668	-3.12533	8.92574e-07	-6.76325	3.56304e-06
AT1G56430_P1	AT1G56430	Encodes a protein with nicotianamine synthase activity.	ARABIDOPSIS THALIANA NICOTIANAMINE SYNTHASE 4 (ATNAS4);NICOTIANAMINE SYNTHASE 4 (NAS4)	-2.40718	0.0207066	-1.95008	0.000945491	-7.79723	2.29455e-09	-6.76138	2.77012e-08
AT5G18030_P1	AT5G18030	SAUR-like auxin-responsive protein family ; CONTAINS InterPro DOMAIN/s: Auxin responsive SAUR protein (InterPro:IPR003676); BEST Arabidopsis thaliana protein match is: SAUR-like auxin-responsive protein family (TAIR:AT5G18020.1)	SMALL AUXIN UP RNA 21 (SAUR21)	-4.03744	0.00551485	-1.88464	6.17747e-05	-5.4753	1.95236e-06	-6.74898	6.24274e-06
AT3G07990_P1	AT3G07990	serine carboxypeptidase-like 27 (SCPL27); FUNCTIONS IN: serine-type carboxypeptidase activity; INVOLVED IN: proteolysis; LOCATED IN: endomembrane system; EXPRESSED IN: 21 plant structures; EXPRESSED DURING: 13 growth stages; CONTAINS InterPro DOMAIN/s: Peptidase S10, serine carboxypeptidase (InterPro:IPR001563), Peptidase S10, serine carboxypeptidase, active site (InterPro:IPR018202); BEST Arabid…	SERINE CARBOXYPEPTIDASE-LIKE 27 (SCPL27)	-1.8899	0.212185	0.142967	0.844522	-4.63816	0.000568669	-6.74823	4.47734e-06
AT2G31110_P2	AT2G31110	Encodes a member of the TBL (TRICHOME BIREFRINGENCE-LIKE) gene family containing a plant-specific DUF231 (domain of unknown function) domain. TBL gene family has 46 members, two of which (TBR/AT5G06700 and TBL3/AT5G01360) have been shown to be involved in the synthesis and deposition of secondary wall cellulose, presumably by influencing the esterification state of pectic polymers. A nomenclature…	0	-2.01106	0.173788	1.42945	0.00712427	-1.88979	0.0074906	-6.74195	3.10731e-06
AT5G08370_P1	AT5G08370	alpha-galactosidase 2 (AGAL2); FUNCTIONS IN: alpha-galactosidase activity, hydrolase activity, hydrolyzing O-glycosyl compounds, catalytic activity; INVOLVED IN: positive regulation of flower development, leaf morphogenesis; LOCATED IN: plant-type cell wall; EXPRESSED IN: 22 plant structures; EXPRESSED DURING: 13 growth stages; CONTAINS InterPro DOMAIN/s: Aldolase-type TIM barrel (InterPro:IPR013…	ALPHA-GALACTOSIDASE 2 (AtAGAL2);ALPHA-GALACTOSIDASE 2 (AGAL2)	-0.0503296	0.999056	0.0911286	0.873684	-1.58281	0.00314638	-6.74081	1.20444e-07
AT1G52410_P2	AT1G52410	Contains a novel calcium-binding repeat sequence. Binds TSK in vitro. Localizes to small cytoplasmic vesicles in interphase cells. In cells synchronized for cell division, TSA1 and TSK relocalize to ends of spindle microtubules that are ahead of separating chromatids during metaphase and anaphase of mitosis. May be involved in mitosis together with TSK. Expressed preferentially in the flower and …	TSK-ASSOCIATING PROTEIN 1 (TSA1); (ATTSA1)	2.32875	0.00128044	1.71314	0.00573132	-3.19388	0.00727024	-6.7392	2.50964e-05
AT1G11545_P1	AT1G11545	xyloglucan endotransglucosylase/hydrolase 8 (XTH8); FUNCTIONS IN: hydrolase activity, acting on glycosyl bonds, xyloglucan:xyloglucosyl transferase activity, hydrolase activity, hydrolyzing O-glycosyl compounds; INVOLVED IN: carbohydrate metabolic process, cellular glucan metabolic process; LOCATED IN: endomembrane system, cell wall, apoplast; EXPRESSED IN: 21 plant structures; EXPRESSED DURING: …	XYLOGLUCAN ENDOTRANSGLUCOSYLASE/HYDROLASE 8 (XTH8)	-2.10234	0.0110985	-0.82181	0.0302224	-7.39493	9.1701e-08	-6.73827	3.7514e-07
AT5G51550_P1	AT5G51550	EXORDIUM like 3 (EXL3); CONTAINS InterPro DOMAIN/s: Phosphate-induced protein 1 (InterPro:IPR006766); BEST Arabidopsis thaliana protein match is: EXORDIUM like 5 (TAIR:AT2G17230.1)	EXORDIUM LIKE 3 (EXL3)	0.4114	0.356564	-0.69697	0.0609291	-5.08773	1.22795e-07	-6.73799	6.44937e-05
AT5G14740_P1	AT5G14740	Encodes a beta carbonic anhydrase likely to be localized in the cytoplasm. Expression of its mRNA is seen in etiolated seedlings and points to a possible nonphotosynthetic role for this isoform.	CARBONIC ANHYDRASE 2 (CA2);CARBONIC ANHYDRASE 18 (CA18);BETA CARBONIC ANHYDRASE 2 (BETA CA2)	-2.87963	0.000453381	-2.34612	1.09666e-05	-5.16009	2.96701e-08	-6.73357	2.34368e-05
AT3G59310_P1	AT3G59310	Eukaryotic protein of unknown function (DUF914); CONTAINS InterPro DOMAIN/s: Protein of unknown function DUF914, eukaryotic (InterPro:IPR009262); BEST Arabidopsis thaliana protein match is: Eukaryotic protein of unknown function (DUF914) (TAIR:AT3G59340.1)	0	-1.16307	0.102101	-1.1799	0.0146007	-5.93021	1.3846e-05	-6.72936	1.97832e-06
AT5G19460_P1	AT5G19460	nudix hydrolase homolog 20 (NUDT20); FUNCTIONS IN: hydrolase activity; INVOLVED IN: biological_process unknown; LOCATED IN: chloroplast; CONTAINS InterPro DOMAIN/s: NUDIX hydrolase domain-like (InterPro:IPR015797), NUDIX hydrolase domain (InterPro:IPR000086); BEST Arabidopsis thaliana protein match is: nudix hydrolase homolog 24 (TAIR:AT5G19470.1)	NUDIX HYDROLASE HOMOLOG 20 (atnudt20);NUDIX HYDROLASE HOMOLOG 20 (NUDT20)	-0.87129	0.345502	-1.20772	0.0827611	-4.82768	0.000312899	-6.72128	3.16408e-06
AT2G35510_P1	AT2G35510	Encodes a WWE domain-containing protein with 76% similarity to RCD1. The protein also contains a PARP signature upstream of the C-terminal protein interaction domain. The PARP signature may bind NAD+ and attach the ADP-ribose-moiety from NAD+ to the target molecule. Its presence suggests a role for the protein in ADP ribosylation.	SIMILAR TO RCD ONE 1 (SRO1)	-1.74577	0.303248	0.995891	0.116751	1.21334	0.0304774	-6.719	1.88821e-05
AT5G02540_P1	AT5G02540	NAD(P)-binding Rossmann-fold superfamily protein; FUNCTIONS IN: oxidoreductase activity, binding, catalytic activity; INVOLVED IN: oxidation reduction, metabolic process; EXPRESSED IN: 22 plant structures; EXPRESSED DURING: 13 growth stages; CONTAINS InterPro DOMAIN/s: NAD(P)-binding domain (InterPro:IPR016040), Glucose/ribitol dehydrogenase (InterPro:IPR002347), Short-chain dehydrogenase/reducta…	0	-3.29263	0.0600141	-1.35132	0.0785148	-2.13171	0.00852942	-6.7164	8.6628e-06
AT3G03190_P1	AT3G03190	Encodes glutathione transferase belonging to the phi class of GSTs. Naming convention according to Wagner et al. (2002).	GLUTATHIONE S-TRANSFERASE F11 (GSTF11);ARABIDOPSIS GLUTATHIONE-S-TRANSFERASE 6 (ATGSTF6);GLUTATHIONE S-TRANSFERASE F11 (ATGSTF11)	-2.05189	0.00075775	-2.59845	8.91085e-07	-7.75227	1.26944e-09	-6.71523	1.66477e-08
AT3G60390_P1	AT3G60390	Encodes homeobox protein HAT3.	HOMEOBOX-LEUCINE ZIPPER PROTEIN 3 (HAT3)	-0.269002	0.65077	-0.879089	0.0272508	-3.93605	3.02558e-06	-6.71425	2.67716e-08
AT4G05090_P1	AT4G05090	Inositol monophosphatase family protein; FUNCTIONS IN: 3'(2'),5'-bisphosphate nucleotidase activity, inositol or phosphatidylinositol phosphatase activity; INVOLVED IN: sulfur metabolic process; LOCATED IN: chloroplast; EXPRESSED IN: 22 plant structures; EXPRESSED DURING: 13 growth stages; CONTAINS InterPro DOMAIN/s: Inositol monophosphatase (InterPro:IPR000760), Inositol monophosphatase, metal-b…	0	-3.07676	0.114378	-1.28965	0.137018	-5.8302	0.000294922	-6.71351	3.50448e-05
AT2G34510_JS1	AT2G34510	FUNCTIONS IN: molecular_function unknown; INVOLVED IN: biological_process unknown; LOCATED IN: anchored to membrane; EXPRESSED IN: 20 plant structures; EXPRESSED DURING: 14 growth stages; CONTAINS InterPro DOMAIN/s: Protein of unknown function DUF642 (InterPro:IPR006946), Galactose-binding domain-like (InterPro:IPR008979); BEST Arabidopsis thaliana protein match is: Protein of unknown function, D…	0	-0.979111	0.142362	-2.08121	0.00126057	-5.41516	3.16184e-05	-6.71271	1.54316e-06
AT4G18020_P1	AT4G18020	Encodes pseudo-response regulator 2 (APRR2) that interacts with a calcium sensor (CML9).	PSEUDO-RESPONSE REGULATOR 2 (PRR2); (APRR2)	-2.95185	0.525605	-2.91118	0.295875	-5.18441	0.110876	-6.7124	0.0278284
AT4G14740_P1	AT4G14740	FUNCTIONS IN: phosphoinositide binding; INVOLVED IN: signal transduction; EXPRESSED IN: cultured cell; CONTAINS InterPro DOMAIN/s: Pleckstrin-like, plant (InterPro:IPR013666), Protein of unknown function DUF828 (InterPro:IPR008546); BEST Arabidopsis thaliana protein match is: Plant protein of unknown function (DUF828) with plant pleckstrin homology-like region (TAIR:AT3G22810.1)	0	-1.09691	0.119534	-0.525043	0.25589	-2.98953	3.81276e-05	-6.71046	5.15679e-07
AT3G16250.1	AT3G16250	encodes a novel subunit of the chloroplast NAD(P)H dehydrogenase complex, involved in cyclic electron flow around photosystem I to produce ATP. Contains a 4Fe-4S cluster.	NDH-DEPENDENT CYCLIC ELECTRON FLOW 1 (NDF4);PHOTOSYNTHETIC NDH SUBCOMPLEX B 3 (PnsB3)	-2.83658	0.000841618	-2.0759	4.65544e-06	-4.68618	7.67528e-08	-6.70756	9.12915e-07
AT4G17600.1	AT4G17600	Encodes Lil3:1 (light-harvesting-like) protein. Belongs to the Lhc super-gene family encodes the light-harvesting chlorophyll a/b-binding (LHC) proteins that constitute the antenna system of the photosynthetic apparatus. A generic LHC motif is present in Lil3:1. The mRNA is cell-to-cell mobile.	LIGHT-HARVESTING-LIKE 3:1 (LIL3:1)	-1.62479	0.000161952	-2.24192	8.27507e-08	-3.58087	1.0551e-09	-6.70389	1.03519e-07
AT3G45860_P1	AT3G45860	Encodes a cysteine-rich receptor-like protein kinase. Involved in programmed cell death and defense response to pathogen.	CYSTEINE-RICH RLK (RECEPTOR-LIKE PROTEIN KINASE) 4 (CRK4)	1.26767	0.058562	-0.251226	0.746541	-6.5122	1.11834e-05	-6.70092	5.15859e-06
AT5G42720_P1	AT5G42720	Glycosyl hydrolase family 17 protein; FUNCTIONS IN: cation binding, hydrolase activity, hydrolyzing O-glycosyl compounds, catalytic activity; INVOLVED IN: carbohydrate metabolic process; LOCATED IN: anchored to membrane; EXPRESSED IN: 22 plant structures; EXPRESSED DURING: 13 growth stages; CONTAINS InterPro DOMAIN/s: Glycoside hydrolase, catalytic core (InterPro:IPR017853), Glycoside hydrolase, …	0	-2.02138	0.00805548	-1.69347	0.00015436	-4.19907	8.91327e-07	-6.69859	5.71096e-08
AT5G25140_P1	AT5G25140	putative cytochrome P450	CYTOCHROME P450, FAMILY 71, SUBFAMILY B, POLYPEPTIDE 13 (CYP71B13)	-2.57882	0.161807	0.319656	0.705846	-5.81699	0.000226995	-6.69778	2.58322e-05
AT1G20340_s1	AT1G20340	recombination and DNA-damage resistance protein (DRT112) One of two Arabidopsis plastocyanin genes. Predominant form, expressed 10x higher than PETE1. PETE2 is thought to be post-transcriptionally regulated via copper accumulation and is involved in copper homeostasis. Mutation of this gene does not have obvious effect on photosynthesis. In plsp1-1 mutant plastids, the nonmature form of the prote…	DNA-DAMAGE-REPAIR/TOLERATION PROTEIN 112 (DRT112);PLASTOCYANIN 2 (PETE2)	-2.60497	2.40556e-07	-2.68002	1.25355e-09	-5.90446	1.06685e-13	-6.69273	6.20443e-12
AT4G34770_P1	AT4G34770	SAUR-like auxin-responsive protein family ; CONTAINS InterPro DOMAIN/s: Auxin responsive SAUR protein (InterPro:IPR003676); BEST Arabidopsis thaliana protein match is: SAUR-like auxin-responsive protein family (TAIR:AT2G21210.1)	SMALL AUXIN UPREGULATED RNA 1 (SAUR1)	-1.86608	0.0264617	-2.09089	0.000233929	-7.72668	4.3657e-10	-6.69084	6.20599e-09
AT1G70280_P2	AT1G70280	NHL domain-containing protein; FUNCTIONS IN: molecular_function unknown; INVOLVED IN: biological_process unknown; LOCATED IN: endomembrane system; EXPRESSED IN: 22 plant structures; EXPRESSED DURING: 13 growth stages; CONTAINS InterPro DOMAIN/s: NHL repeat (InterPro:IPR001258), Six-bladed beta-propeller, TolB-like (InterPro:IPR011042); BEST Arabidopsis thaliana protein match is: NHL domain-contai…	0	-0.071174	0.983992	0.716589	0.112599	-1.87072	0.00163347	-6.68406	1.49456e-07
AT3G01850_P2	AT3G01850	Aldolase-type TIM barrel family protein; FUNCTIONS IN: ribulose-phosphate 3-epimerase activity, catalytic activity; INVOLVED IN: carbohydrate metabolic process, metabolic process; LOCATED IN: endomembrane system; EXPRESSED IN: 22 plant structures; EXPRESSED DURING: 13 growth stages; CONTAINS InterPro DOMAIN/s: Aldolase-type TIM barrel (InterPro:IPR013785), Ribulose-phosphate 3-epimerase (InterPro…	0	-1.14173	0.0869756	-0.131288	0.788272	-1.15696	0.00633445	-6.68375	1.14987e-08
AT5G23010_P3	AT5G23010	Encodes a methylthioalkylmalate synthase, catalyzes the condensation reactions of the first two rounds of methionine chain elongation in the biosynthesis of methionine-derived glucosinolates. The mRNA is cell-to-cell mobile.	METHYLTHIOALKYLMALATE SYNTHASE 1 (MAM1);2-ISOPROPYLMALATE SYNTHASE 3 (IMS3)	-1.44948	0.159824	-1.51654	0.0287544	-6.87027	1.22022e-06	-6.68353	1.46215e-06
AT4G12320_c1	AT4G12320	member of CYP706A	CYTOCHROME P450, FAMILY 706, SUBFAMILY A, POLYPEPTIDE 6 (CYP706A6)	-2.86234	0.0965293	-1.01336	0.119625	-6.05787	0.00014409	-6.67806	3.06861e-05
AT3G20680.1	AT3G20680	FUNCTIONS IN: molecular_function unknown; INVOLVED IN: biological_process unknown; LOCATED IN: chloroplast; EXPRESSED IN: 22 plant structures; EXPRESSED DURING: 13 growth stages; CONTAINS InterPro DOMAIN/s: Domain of unknown function DUF1995 (InterPro:IPR018962)	0	-1.18483	0.0174236	-1.93466	5.76091e-05	-3.86615	4.57489e-07	-6.67797	4.64922e-06
AT5G40830_P1	AT5G40830	S-adenosyl-L-methionine-dependent methyltransferases superfamily protein; CONTAINS InterPro DOMAIN/s: Protein of unknown function DUF248, methyltransferase putative (InterPro:IPR004159); BEST Arabidopsis thaliana protein match is: S-adenosyl-L-methionine-dependent methyltransferases superfamily protein (TAIR:AT3G27230.1)	0	-2.05142	0.186242	0.807158	0.175148	-1.76185	0.0151372	-6.67454	5.50509e-06
AT4G03210_P1	AT4G03210	encodes a member of xyloglucan endotransglucosylase/hydrolases (XTHs) that catalyze the cleavage and molecular grafting of xyloglucan chains function in loosening and rearrangement of the cell wall. Gene is expressed in shoot apex region, flower buds, flower stalks and internodes bearing flowers.	XYLOGLUCAN ENDOTRANSGLUCOSYLASE/HYDROLASE 9 (XTH9)	-0.725967	0.0365804	-0.381071	0.153593	-6.40181	5.3646e-09	-6.66566	6.57492e-07
AT5G67385_P1	AT5G67385	Phototropic-responsive NPH3 family protein; FUNCTIONS IN: signal transducer activity; INVOLVED IN: response to light stimulus; CONTAINS InterPro DOMAIN/s: NPH3 (InterPro:IPR004249), BTB/POZ fold (InterPro:IPR011333), BTB/POZ-like (InterPro:IPR000210); BEST Arabidopsis thaliana protein match is: Phototropic-responsive NPH3 family protein (TAIR:AT3G49970.1)	NRL PROTEIN FOR CHLOROPLAST MOVEMENT1 (NCH1)	-2.40169	0.217875	0.0557354	0.953396	-3.26895	0.00781274	-6.6633	5.4769e-05
AT5G14220_P4	AT5G14220	Encodes PPO2, a putative protoporphyrinogen oxidase based on sequence homology. Also known as MEE61 (maternal effect embryo arrest 61). mee61 mutant shows arrested endosperm development.	(hemg2);MATERNAL EFFECT EMBRYO ARREST 61 (MEE61); (PPO2)	-2.22208	0.243422	-0.703889	0.430444	-6.0397	0.000238087	-6.65747	4.92343e-05
AT1G11350_P1	AT1G11350	S-domain-1 13 (SD1-13); CONTAINS InterPro DOMAIN/s: Curculin-like (mannose-binding) lectin (InterPro:IPR001480), Apple-like (InterPro:IPR003609), Protein kinase, ATP binding site (InterPro:IPR017441), PAN-2 domain (InterPro:IPR013227), Serine/threonine-protein kinase domain (InterPro:IPR002290), Serine-threonine/tyrosine-protein kinase (InterPro:IPR001245), Serine/threonine-protein kinase, active…	CALMODULIN-BINDING RECEPTOR-LIKE PROTEIN KINASE (CBRLK1);S-DOMAIN-1 13 (SD1-13); (RKS2)	1.40349	0.000149492	0.216344	0.550951	-1.90159	1.31852e-05	-6.65505	2.52221e-10
AT3G28220_P1	AT3G28220	TRAF-like family protein; FUNCTIONS IN: molecular_function unknown; INVOLVED IN: response to salt stress; LOCATED IN: vacuole, chloroplast envelope; EXPRESSED IN: 19 plant structures; EXPRESSED DURING: 13 growth stages; CONTAINS InterPro DOMAIN/s: TRAF-like (InterPro:IPR008974), MATH (InterPro:IPR002083); BEST Arabidopsis thaliana protein match is: TRAF-like family protein (TAIR:AT1G58270.1)	0	0.360831	0.677826	-1.19871	0.06972	-7.05548	0.000508788	-6.64254	0.000801141
AT5G36170.2	AT5G36170	Required for normal processing of polycistronic plastidial transcripts	HIGH CHLOROPHYLL FLUORESCENT 109 (HCF109); (ATPRFB)	-0.716405	0.307397	-0.454139	0.38911	-1.45688	0.0043888	-6.64116	7.43616e-08
AT1G22430_P1	AT1G22430	GroES-like zinc-binding dehydrogenase family protein; FUNCTIONS IN: oxidoreductase activity, zinc ion binding; INVOLVED IN: oxidation reduction; LOCATED IN: cellular_component unknown; EXPRESSED IN: 21 plant structures; EXPRESSED DURING: 13 growth stages; CONTAINS InterPro DOMAIN/s: GroES-like (InterPro:IPR011032), Alcohol dehydrogenase GroES-like (InterPro:IPR013154), Alcohol dehydrogenase, zinc…	0	-2.4796	0.173327	-0.828203	0.324364	-4.04838	0.0035896	-6.64084	2.5361e-05
AT2G42610.2	AT2G42610	LIGHT SENSITIVE HYPOCOTYLS 10 (LSH10); CONTAINS InterPro DOMAIN/s: Protein of unknown function DUF640 (InterPro:IPR006936); BEST Arabidopsis thaliana protein match is: Protein of unknown function (DUF640) (TAIR:AT1G07090.1)	LIGHT SENSITIVE HYPOCOTYLS 10 (LSH10)	-0.820815	0.113611	-0.99747	0.0102114	-5.26503	2.36831e-06	-6.64021	7.48072e-07
AT2G42610_P1	AT2G42610	LIGHT SENSITIVE HYPOCOTYLS 10 (LSH10); CONTAINS InterPro DOMAIN/s: Protein of unknown function DUF640 (InterPro:IPR006936); BEST Arabidopsis thaliana protein match is: Protein of unknown function (DUF640) (TAIR:AT1G07090.1)	LIGHT SENSITIVE HYPOCOTYLS 10 (LSH10)	-0.782161	0.0521951	-1.14366	0.000534175	-4.37845	6.25765e-09	-6.64012	4.13771e-06
AT3G61820_P1	AT3G61820	Eukaryotic aspartyl protease family protein; FUNCTIONS IN: aspartic-type endopeptidase activity; INVOLVED IN: proteolysis; LOCATED IN: plant-type cell wall; EXPRESSED IN: 22 plant structures; EXPRESSED DURING: 13 growth stages; CONTAINS InterPro DOMAIN/s: Peptidase aspartic (InterPro:IPR021109), Peptidase aspartic, catalytic (InterPro:IPR009007), Peptidase A1 (InterPro:IPR001461); BEST Arabidopsi…	0	-0.971026	0.000190396	-1.59036	1.1398e-08	-4.56252	4.29714e-13	-6.63734	2.70156e-09
AT1G29460_P2	AT1G29460	SAUR-like auxin-responsive protein family ; FUNCTIONS IN: molecular_function unknown; INVOLVED IN: response to auxin stimulus; LOCATED IN: mitochondrion; EXPRESSED IN: 12 plant structures; EXPRESSED DURING: 9 growth stages; CONTAINS InterPro DOMAIN/s: Auxin responsive SAUR protein (InterPro:IPR003676); BEST Arabidopsis thaliana protein match is: SAUR-like auxin-responsive protein family (TAIR:AT1…	SMALL AUXIN UPREGULATED RNA 65 (SAUR65)	-1.53972	0.00968701	-0.917229	0.00866124	-5.16141	6.03059e-07	-6.63528	7.21494e-08
AT5G18010_P1	AT5G18010	Encodes SAUR19 (small auxin up RNA 19). Note that TAIR nomenclature is based on Plant Mol Biol. 2002, 49:373-85 (PMID:12036261). In Planta (2011) 233:1223?1235 (PMID:21327815), At5g18010 is SAUR24.	SMALL AUXIN UP RNA 24 (SAUR24);SMALL AUXIN UP RNA 19 (SAUR19)	-3.32879	0.00940964	-0.917845	0.0812142	-5.48864	2.7406e-06	-6.62906	1.06647e-07
AT4G36570_P1	AT4G36570	RAD-like 3 (RL3); CONTAINS InterPro DOMAIN/s: Molecular chaperone, heat shock protein, Hsp40, DnaJ (InterPro:IPR015609), SANT, DNA-binding (InterPro:IPR001005), Myb, DNA-binding (InterPro:IPR014778), Homeodomain-like (InterPro:IPR009057), SANT, eukarya (InterPro:IPR017884); BEST Arabidopsis thaliana protein match is: RAD-like 6 (TAIR:AT1G75250.1)	RAD-LIKE 3 (ATRL3);RAD-LIKE 3 (RL3)	-3.13996	0.00763218	-1.7531	0.0022651	-7.66071	2.77014e-09	-6.62487	3.39673e-08
AT1G21050_P2	AT1G21050	Protein of unknown function, DUF617; CONTAINS InterPro DOMAIN/s: Protein of unknown function DUF617, plant (InterPro:IPR006460); BEST Arabidopsis thaliana protein match is: Protein of unknown function, DUF617 (TAIR:AT1G76610.1)	0	-1.33452	0.00166374	-2.10243	3.36285e-07	-5.3012	1.40571e-08	-6.61499	2.22864e-08
AT5G66570_P1	AT5G66570	Encodes a protein which is an extrinsic subunit of photosystem II and which has been proposed to play a central role in stabilization of the catalytic manganese cluster. In <i>Arabidopsis thaliana</i> the PsbO proteins are encoded by two genes: <i>psbO1</i> and <i>psbO2</i>. PsbO1 is the major isoform in the wild-type. In plsp1-1 mutant plastids, the nonmature form of the protein localizes in the…	PS II OXYGEN-EVOLVING COMPLEX 1 (PSBO-1);33 KDA OXYGEN EVOLVING POLYPEPTIDE 1 (OEE1);OXYGEN EVOLVING ENHANCER PROTEIN 33 (OEE33);OXYGEN EVOLVING COMPLEX 33 KILODALTON PROTEIN (OE33);PS II OXYGEN-EVOLVING COMPLEX 1 (PSBO1);MANGANESE-STABILIZING PROTEIN 1 (MSP-1)	-2.30402	6.87244e-06	-2.21114	1.81197e-07	-5.32374	1.98998e-12	-6.61272	2.40568e-11
AT1G23080_c4	AT1G23080	Encodes a novel component of auxin efflux that is located apically in the basal cell and is involved during embryogenesis in setting up the apical-basal axis in the embryo. It is also involved in pattern specification during root development. In roots, it is expressed at lateral and basal membranes of provascular cells in the meristem and elongation zone, whereas in the columella cells it coincid…	ARABIDOPSIS PIN-FORMED 7 (ATPIN7);PIN-FORMED 7 (PIN7)	-1.77422	0.3861	-0.0395936	0.963677	-3.1736	0.00222542	-6.60984	0.00355738
AT2G29310_P1	AT2G29310	NAD(P)-binding Rossmann-fold superfamily protein; FUNCTIONS IN: oxidoreductase activity, binding, catalytic activity; INVOLVED IN: oxidation reduction, metabolic process; LOCATED IN: endomembrane system; EXPRESSED IN: 22 plant structures; EXPRESSED DURING: 13 growth stages; CONTAINS InterPro DOMAIN/s: NAD(P)-binding domain (InterPro:IPR016040), Glucose/ribitol dehydrogenase (InterPro:IPR002347), …	0	-2.4707	0.00379945	-1.70573	0.000133569	-5.29056	1.31957e-06	-6.60891	1.12662e-06
AT3G52720_P1	AT3G52720	Encodes an alpha carbonic anhydrase (CAH1) located in the chloroplast stroma. Most chloroplast proteins are encoded by the nuclear genome and imported with the help of sorting signals that are intrinsic parts of the polypeptides. CAH1 takes an alternative route through the secretory pathway, and becomes N-glycosylated before entering the chloroplast. Glycosylation and intra-molecular disulfide br…	CARBONIC ANHYDRASE 1 (CAH1);A. THALIANA ALPHA CARBONIC ANHYDRASE 1 (ATACA1);ALPHA CARBONIC ANHYDRASE 1 (ACA1)	-3.11868	0.0553931	-0.666005	0.358531	-7.64306	5.40173e-07	-6.60722	4.48571e-06
AT1G45201_P2	AT1G45201	Target of AtGRP7 regulation.	ARABIDOPSIS THALIANA TRIACYLGLYCEROL LIPASE-LIKE 1 (ATTLL1);TRIACYLGLYCEROL LIPASE-LIKE 1 (TLL1)	-0.593762	0.408271	-1.22558	0.026428	-4.2354	4.41521e-05	-6.60538	1.14139e-07
AT5G53880_P1	AT5G53880	unknown protein; FUNCTIONS IN: molecular_function unknown; INVOLVED IN: biological_process unknown; LOCATED IN: mitochondrion, plasma membrane; EXPRESSED IN: 23 plant structures; EXPRESSED DURING: 13 growth stages	0	-0.747189	0.0671203	-0.880154	0.00484873	-3.57188	8.15174e-08	-6.60457	4.52432e-09
AT4G12030_P2	AT4G12030	Required for the biosynthesis of methionine-derived glucosinolates. Involved in the transport of 2-keto acids between chloroplasts and the cytosol.	BILE ACID TRANSPORTER 5 (BAT5);BILE ACID:SODIUM SYMPORTER FAMILY PROTEIN 5 (BASS5)	-1.84591	0.0377119	-1.51179	0.00722063	-7.76388	1.46815e-06	-6.60362	1.43526e-05
AT5G36910_P1	AT5G36910	Encodes a thionin that is expressed at a low basal level in seedlings and shows circadian variation. Predicted to encode a PR (pathogenesis-related) protein. Belongs to the plant thionin (PR-13) family with the following members: At1g66100, At5g36910, At1g72260, At2g15010, At1g12663, At1g12660.	THIONIN 2.2 (THI2.2)	-5.61186	2.00889e-05	-5.39567	2.98532e-07	-9.10532	3.0935e-11	-6.59614	1.68152e-08
AT3G54890_P1	AT3G54890	Encodes a component of the light harvesting complex associated with photosystem I.	PHOTOSYSTEM I LIGHT HARVESTING COMPLEX GENE 1 (LHCA1)	-2.14194	1.36586e-05	-2.33718	8.67689e-08	-5.19736	2.2728e-12	-6.59552	2.25334e-11
AT3G13300_P1	AT3G13300	Encodes VCS (VARICOSE). Involved in mRNA decapping. VCS forms a mRNA decapping complex with DCP1 (At1g08370) and DCP2 (At5g13570). Unlike DCP2, VCS itself does not have mRNA decapping activity in vitro. DCP1, DCP2 and VCS colocalize in cytoplasmic loci, which are putative Arabidopsis mRNA processing bodies. Null mutants of DCP1, DCP2, and VCS accumulate capped mRNAs with a reduced degradation rat…	VARICOSE (VCS)	2.61236	0.000474876	2.14971	0.000789861	0.241521	0.723675	-6.59438	2.67474e-05
AT5G60890_P1	AT5G60890	Myb-like transcription factor that modulates expression of ASA1, a key point of control in the tryptophan pathway; mutant has deregulated expression of ASA1 in dominant allele. Loss of function allele suggests ATR1 also functions at a control point for regulating indole glucosinolate homeostasis.	(ATMYB34);ALTERED TRYPTOPHAN REGULATION 1 (ATR1);MYB DOMAIN PROTEIN 34 (MYB34); (ATATR1)	-2.3117	7.59382e-05	-2.85896	1.95432e-08	-5.92289	1.30232e-08	-6.59377	1.55863e-08
AT4G15510_P1	AT4G15510	A nuclear-encoded thylakoid lumenal protein that is associated with photosystem I (PSI) but is not an integral subunit of PSI. It is an PSI assembly factor that assists the proper folding and integration of PsaB and PsaA into the thylakoid membrane. It is involved in the assembly of PSI reaction center heterodimer core.	PSBP-DOMAIN PROTEIN1 (PPD1)	-1.68534	0.00126861	-2.9731	2.87709e-07	-4.58661	7.33409e-08	-6.58966	9.38356e-08
AT1G32470_P1	AT1G32470	Single hybrid motif superfamily protein; FUNCTIONS IN: glycine dehydrogenase (decarboxylating) activity; INVOLVED IN: glycine catabolic process, glycine decarboxylation via glycine cleavage system; LOCATED IN: mitochondrion, glycine cleavage complex, chloroplast; EXPRESSED IN: 23 plant structures; EXPRESSED DURING: 13 growth stages; CONTAINS InterPro DOMAIN/s: 2-oxo acid dehydrogenase, lipoyl-bin…	0	-3.00346	0.00022073	-1.82524	1.68019e-05	-5.32903	1.00374e-08	-6.58951	8.63932e-06
AT4G34220_P1	AT4G34220	Encodes a receptor like kinase involved in ABA-mediated seedling development and drought tolerance.RDK1 is an atypical or pseudokinase and has no phosphorylation activity. Its expression is upregulated in response to ABA.interacts with ABI1 and other PP2C phosphatases.	RECEPTOR DEAD KINASE1 (RDK1)	-2.30229	0.128139	-0.598607	0.402778	-4.73425	0.000325001	-6.58909	3.39466e-06
AT3G06145_P1	AT3G06145	unknown protein	0	-2.09323	0.00183262	-2.057	1.82236e-05	-7.62311	3.88423e-10	-6.5861	5.73653e-09
AT3G45860_ID9	AT3G45860	Encodes a cysteine-rich receptor-like protein kinase. Involved in programmed cell death and defense response to pathogen.	CYSTEINE-RICH RLK (RECEPTOR-LIKE PROTEIN KINASE) 4 (CRK4)	-1.86673	0.222369	-1.10236	0.22637	-7.62168	9.33299e-06	-6.58583	5.94162e-05
AT1G70890_P1	AT1G70890	MLP-like protein 43 (MLP43); FUNCTIONS IN: molecular_function unknown; INVOLVED IN: response to biotic stimulus, defense response; LOCATED IN: chloroplast; EXPRESSED IN: 17 plant structures; EXPRESSED DURING: 10 growth stages; CONTAINS InterPro DOMAIN/s: Bet v I allergen (InterPro:IPR000916); BEST Arabidopsis thaliana protein match is: MLP-like protein 28 (TAIR:AT1G70830.5)	MLP-LIKE PROTEIN 43 (MLP43);MAJOR LATEX PROTEIN LIKE 43 (MLP43)	-0.330761	0.204033	-0.80174	0.000294696	-4.80333	7.48253e-11	-6.58414	7.04592e-09
AT3G19820.3	AT3G19820	Involved in the conversion of the early brassinosteroid precursor 24-methylenecholesterol to campesterol. Brassinosteroids affect cellular elongation. Mutants have dwarf phenotype. DWF1 is a Ca2+-dependent calmodulin-binding protein.	DWARF 1 (DWF1);DIMINUTIA (DIM);ENHANCED VERY-LOW-FLUENCE RESPONSES 1 (EVE1);DIMINUTO 1 (DIM1);CABBAGE 1 (CBB1)	-3.62021	0.0741798	-1.53948	0.0340311	-7.66632	2.45653e-05	-6.58299	0.000151452
AT4G01460_P1	AT4G01460	basic helix-loop-helix (bHLH) DNA-binding superfamily protein; FUNCTIONS IN: DNA binding, sequence-specific DNA binding transcription factor activity; INVOLVED IN: regulation of transcription; LOCATED IN: nucleus; EXPRESSED IN: 16 plant structures; EXPRESSED DURING: 11 growth stages; CONTAINS InterPro DOMAIN/s: Helix-loop-helix DNA-binding domain (InterPro:IPR001092), Helix-loop-helix DNA-binding…	0	-2.72694	0.15009	-2.93532	0.0225946	-3.37379	0.00671406	-6.58171	3.64344e-05
AT3G58610_ID7	AT3G58610	ketol-acid reductoisomerase; FUNCTIONS IN: copper ion binding, ketol-acid reductoisomerase activity; INVOLVED IN: response to cadmium ion, branched chain family amino acid biosynthetic process; LOCATED IN: in 6 components; EXPRESSED IN: 26 plant structures; EXPRESSED DURING: 15 growth stages; CONTAINS InterPro DOMAIN/s: Acetohydroxy acid isomeroreductase, catalytic (InterPro:IPR013116), 6-phospho…	0	-5.92872	0.137292	-6.67009	0.0668696	-7.49569	0.0233528	-6.58143	0.0449368
AT5G26670_ID3	AT5G26670	Pectinacetylesterase family protein; FUNCTIONS IN: carboxylesterase activity; LOCATED IN: endomembrane system; CONTAINS InterPro DOMAIN/s: Pectinacetylesterase (InterPro:IPR004963); BEST Arabidopsis thaliana protein match is: Pectinacetylesterase family protein (TAIR:AT3G05910.1)	0	-2.16605	0.0597948	0.0167983	0.978487	-6.14756	8.56079e-07	-6.57955	2.1971e-07
AT3G47295.1	AT3G47295	unknown protein; FUNCTIONS IN: molecular_function unknown; INVOLVED IN: biological_process unknown; LOCATED IN: endomembrane system; EXPRESSED IN: 22 plant structures; EXPRESSED DURING: 13 growth stages	0	-1.72866	0.0331729	-0.797444	0.051818	-4.33278	5.88368e-06	-6.57885	8.71647e-07
AT3G56810_P1	AT3G56810	unknown protein; FUNCTIONS IN: molecular_function unknown; INVOLVED IN: biological_process unknown; LOCATED IN: chloroplast; EXPRESSED IN: 22 plant structures; EXPRESSED DURING: 13 growth stages	0	-3.75184	0.038543	-1.94237	0.0319544	-6.55774	1.85738e-05	-6.5769	1.27358e-05
AT2G45470_P1	AT2G45470	FASCICLIN-like arabinogalactan protein 8 (FLA8); LOCATED IN: anchored to plasma membrane, apoplast, plasma membrane, anchored to membrane, plant-type cell wall; EXPRESSED IN: 24 plant structures; EXPRESSED DURING: 14 growth stages; CONTAINS InterPro DOMAIN/s: FAS1 domain (InterPro:IPR000782); BEST Arabidopsis thaliana protein match is: FASCICLIN-like arabinogalactan-protein 10 (TAIR:AT3G60900.1)	FASCICLIN-LIKE ARABINOGALACTAN PROTEIN 8 (FLA8);ARABINOGALACTAN PROTEIN 8 (AGP8)	-0.649364	0.157842	-0.913005	0.0119446	-3.77677	6.64876e-08	-6.5754	4.43559e-05
AT1G58080_P1	AT1G58080	ATP phosphoribosyl transferase, catalyses first step of histidine biosynthesis	ATP PHOSPHORIBOSYL TRANSFERASE 1 (ATATP-PRT1); (HISN1A);ATP PHOSPHORIBOSYL TRANSFERASE 1 (ATP-PRT1)	-1.46071	0.000440158	-2.3527	9.21033e-08	-3.72586	9.28111e-10	-6.57348	1.40932e-06
AT3G11700_P1	AT3G11700	FASCICLIN-like arabinogalactan protein 18 precursor (FLA18); FUNCTIONS IN: molecular_function unknown; INVOLVED IN: response to cyclopentenone, cell adhesion; LOCATED IN: vacuole; EXPRESSED IN: 23 plant structures; EXPRESSED DURING: 15 growth stages; CONTAINS InterPro DOMAIN/s: FAS1 domain (InterPro:IPR000782); BEST Arabidopsis thaliana protein match is: FASCICLIN-like arabinogalactan protein 17 …	FASCICLIN-LIKE ARABINOGALACTAN PROTEIN 18 PRECURSOR (FLA18)	-2.19991	0.000118322	-1.13157	0.000578345	-3.53491	3.48413e-09	-6.5734	2.7118e-06
AT1G64640_P1	AT1G64640	early nodulin-like protein 8 (ENODL8); FUNCTIONS IN: electron carrier activity, copper ion binding; LOCATED IN: anchored to membrane; EXPRESSED IN: 18 plant structures; EXPRESSED DURING: 13 growth stages; CONTAINS InterPro DOMAIN/s: Plastocyanin-like (InterPro:IPR003245), Cupredoxin (InterPro:IPR008972); BEST Arabidopsis thaliana protein match is: early nodulin-like protein 3 (TAIR:AT4G28365.1)	EARLY NODULIN-LIKE PROTEIN 8 (ENODL8); (AtENODL8)	-1.45683	0.00400288	-0.549034	0.0639694	-4.73859	1.03441e-07	-6.57048	4.52432e-09
AT2G36570_P1	AT2G36570	Leucine-rich repeat protein kinase family protein; FUNCTIONS IN: protein serine/threonine kinase activity, kinase activity, ATP binding; INVOLVED IN: transmembrane receptor protein tyrosine kinase signaling pathway, protein amino acid phosphorylation; LOCATED IN: plasma membrane; EXPRESSED IN: 21 plant structures; EXPRESSED DURING: 13 growth stages; CONTAINS InterPro DOMAIN/s: Protein kinase, cat…	PXY/TDR-CORRELATED 1 (PXC1)	0.689657	0.132971	0.161994	0.737526	-4.18971	2.70489e-06	-6.56855	5.90996e-05
AT2G22190_P1	AT2G22190	Haloacid dehalogenase-like hydrolase (HAD) superfamily protein; FUNCTIONS IN: catalytic activity, trehalose-phosphatase activity; INVOLVED IN: trehalose biosynthetic process, metabolic process; LOCATED IN: cellular_component unknown; EXPRESSED IN: 23 plant structures; EXPRESSED DURING: 12 growth stages; CONTAINS InterPro DOMAIN/s: HAD-superfamily hydrolase, subfamily IIB (InterPro:IPR006379), Tre…	TREHALOSE-6-PHOSPHATE PHOSPHATASE E (TPPE)	-0.0155302	0.999056	0.857752	0.0494754	-0.827271	0.078071	-6.56612	1.11356e-07
AT1G65900_P1	AT1G65900	unknown protein; FUNCTIONS IN: molecular_function unknown; INVOLVED IN: biological_process unknown; LOCATED IN: endomembrane system; EXPRESSED IN: 21 plant structures; EXPRESSED DURING: 13 growth stages	0	-2.82746	0.0422552	-0.0559205	0.935265	-3.32739	0.000514995	-6.56526	7.39413e-07
AT1G33610_P1	AT1G33610	Leucine-rich repeat (LRR) family protein; INVOLVED IN: signal transduction; LOCATED IN: endomembrane system; EXPRESSED IN: shoot apex, phloem, root, petiole, leaf; EXPRESSED DURING: LP.06 six leaves visible, LP.04 four leaves visible, LP.02 two leaves visible, LP.12 twelve leaves visible; CONTAINS InterPro DOMAIN/s: Leucine-rich repeat-containing N-terminal domain, type 2 (InterPro:IPR013210), Le…	0	-3.97203	0.00396545	-3.54964	6.31914e-05	-6.53392	4.60534e-07	-6.56288	3.51716e-07
AT1G11260_s1	AT1G11260	Encodes a H+/hexose cotransporter. The mRNA is cell-to-cell mobile.	SUGAR TRANSPORTER 1 (STP1);SUGAR TRANSPORTER 1 (ATSTP1)	-0.558609	0.511374	-0.976295	0.0834359	-5.29706	8.61114e-06	-6.55653	2.42887e-07
AT2G46820_P1	AT2G46820	Encodes the P subunit of Photosystem I. About 25% of the TMP14 pool appeared to be phosphorylated, and this ratio is not affected by light. Contains seven phosphorylation sites on threonine residue and chloroplast targeting signal. Located in the proximity of PSI-L, -H and -O subunits.	PLASTID TRANSCRIPTIONALLY ACTIVE 8 (PTAC8);THYLAKOID MEMBRANE PHOSPHOPROTEIN OF 14 KDA (TMP14); (PSAP);PHOTOSYSTEM I P SUBUNIT (PSI-P);CURVATURE THYLAKOID 1B (CURT1B)	-2.72794	2.03653e-10	-3.17242	8.02297e-14	-5.88332	1.18706e-16	-6.55401	1.92455e-14
AT2G06520_P1	AT2G06520	Encodes a protein with sequence similarity to the spinach photosystem II subunit PsbX.	PHOTOSYSTEM II SUBUNIT X (PSBX)	-2.5801	1.28315e-06	-2.53672	1.73495e-08	-5.47532	1.17491e-12	-6.55261	4.96563e-11
AT3G59400_P1	AT3G59400	GUN, genomes uncoupled, is necessary for coupling the expression of some nuclear genes to the functional state of the chloroplast. Binds to the magnesium chelatase complex and promotes formation of the substrate,a tetrapyrrole signaling molecule. Porphyrin-binding protein that enhances the activity of Mg-chelatase. Although required for chlorophyll accumulation under normal growth conditions, GUN…	GENOMES UNCOUPLED 4 (GUN4)	-2.85809	3.02438e-07	-2.44371	1.42013e-09	-4.84016	3.88678e-12	-6.54979	1.70572e-08
AT3G10080_P2	AT3G10080	RmlC-like cupins superfamily protein; FUNCTIONS IN: manganese ion binding, nutrient reservoir activity; INVOLVED IN: biological_process unknown; LOCATED IN: endomembrane system, apoplast; EXPRESSED IN: 22 plant structures; EXPRESSED DURING: 13 growth stages; CONTAINS InterPro DOMAIN/s: Cupin, RmlC-type (InterPro:IPR011051), Cupin 1 (InterPro:IPR006045), RmlC-like jelly roll fold (InterPro:IPR0147…	0	-1.71095	0.00222552	-1.46668	4.73432e-05	-4.63604	4.98701e-08	-6.54581	2.19144e-08
AT1G31330_P1	AT1G31330	Encodes subunit F of photosystem I.	PHOTOSYSTEM I SUBUNIT F (PSAF)	-1.37334	0.00100506	-2.07489	4.47542e-07	-4.88018	1.12023e-11	-6.54251	1.03716e-09
AT1G18400_P1	AT1G18400	Encodes the brassinosteroid signaling component BEE1 (BR-ENHANCED EXPRESSION 1). Positively modulates the shade avoidance syndrome in Arabidopsis seedlings.	BR ENHANCED EXPRESSION 1 (BEE1)	-1.30426	0.0404072	-2.05161	0.000187877	-6.27869	7.14053e-09	-6.54036	3.11834e-09
AT1G50840_P2	AT1G50840	DNA Polymerase gamma2. Dual targeting to mitochondria and plastids due to alternative translation initiation.	POLYMERASE GAMMA 2 (POLGAMMA2);POLYMERASE I A (PolIA)	1.51389	0.0066813	0.889985	0.0661312	1.44611	0.00119057	-6.53952	4.57838e-07
AT2G39730.3	AT2G39730	Rubisco activase, a nuclear-encoded chloroplast protein that consists of two isoforms arising from alternative splicing in most plants. Required for the light activation of rubisco. Involved in jasmonate-induced leaf senescence.	RUBISCO ACTIVASE (RCA)	-0.338983	0.693986	-0.334772	0.631033	-7.12793	1.08493e-05	-6.53508	2.94924e-05
AT2G35500_P1	AT2G35500	Encodes a protein with some sequence similarity to shikimate kinases, but a truncated form of this protein (lacking a putative N-terminal chloroplast transit peptide) does not have shikimate kinase activity in vitro.	SHIKIMATE KINASE-LIKE 2 (SKL2)	-1.27169	0.0299614	-1.06223	0.00719973	-2.18454	1.18339e-05	-6.53044	1.4236e-06
AT1G55120.3	AT1G55120	Encodes a protein with fructan exohydrolase (FEH) activity acting on levan-type fructans (6-FEH, levanase). The enzyme does not have invertase activity.	6-FRUCTAN EXOHYDROLASE (AtcwINV3);BETA-FRUCTOFURANOSIDASE 5 (ATFRUCT5);BETA-FRUCTOFURANOSIDASE 5 (FRUCT5)	0.311025	0.894077	-0.493603	0.739985	-2.87737	0.0863429	-6.5304	0.003152
AT1G27120_P1	AT1G27120	Encodes a Golgi-localized hydroxyproline-O-galactosyltransferase.	(GALT4)	-3.01646	0.130791	-0.382622	0.701629	-4.05689	0.00598757	-6.52907	5.90101e-05
AT2G17033_P2	AT2G17033	pentatricopeptide (PPR) repeat-containing protein; CONTAINS InterPro DOMAIN/s: Pentatricopeptide repeat (InterPro:IPR002885), Smr protein/MutS2 C-terminal (InterPro:IPR002625); BEST Arabidopsis thaliana protein match is: Pentatricopeptide repeat (PPR) superfamily protein (TAIR:AT5G48730.1)	0	-2.99516	0.132798	-1.85881	0.0287829	-3.08876	0.00266056	-6.52878	0.000154688
AT1G35350_P1	AT1G35350	EXS (ERD1/XPR1/SYG1) family protein; LOCATED IN: integral to membrane; EXPRESSED IN: 18 plant structures; EXPRESSED DURING: 9 growth stages; CONTAINS InterPro DOMAIN/s: EXS, C-terminal (InterPro:IPR004342), SPX, N-terminal (InterPro:IPR004331); BEST Arabidopsis thaliana protein match is: EXS (ERD1/XPR1/SYG1) family protein (TAIR:AT1G26730.1)	0	-2.04707	0.494627	0.33666	0.796785	-1.0916	0.37324	-6.52867	0.00286032
AT3G21055_P1	AT3G21055	Encodes photosystem II 5 kD protein subunit PSII-T. This is a nuclear-encoded gene (PsbTn) which also has a plastid-encoded paralog (PsbTc).	PHOTOSYSTEM II SUBUNIT T (PSBTN)	-4.79712	0.000142586	-3.46892	6.32617e-07	-6.55241	6.73573e-09	-6.52629	3.23176e-07
AT4G36670_P1	AT4G36670	Major facilitator superfamily protein; FUNCTIONS IN: carbohydrate transmembrane transporter activity, sugar:hydrogen symporter activity; INVOLVED IN: transport, transmembrane transport; LOCATED IN: integral to membrane, membrane; EXPRESSED IN: 19 plant structures; EXPRESSED DURING: 10 growth stages; CONTAINS InterPro DOMAIN/s: Sugar transporter, conserved site (InterPro:IPR005829), Major facilita…	POLYOL/MONOSACCHARIDE TRANSPORTER 6 (PMT6); (AtPMT6);POLYOL TRANSPORTER 6 (PLT6); (AtPLT6)	0.169352	0.75471	-2.12022	2.88726e-05	-5.91707	8.56137e-07	-6.52417	2.6408e-07
AT3G06770_ID4	AT3G06770	Pectin lyase-like superfamily protein; FUNCTIONS IN: polygalacturonase activity; INVOLVED IN: response to cyclopentenone, carbohydrate metabolic process; LOCATED IN: endomembrane system; EXPRESSED IN: 24 plant structures; EXPRESSED DURING: 15 growth stages; CONTAINS InterPro DOMAIN/s: Pectin lyase fold/virulence factor (InterPro:IPR011050), Glycoside hydrolase, family 28 (InterPro:IPR000743), Pec…	0	-3.74389	0.043396	-4.96375	0.00148976	-7.55691	2.47511e-06	-6.52107	1.8516e-05
AT2G32540_P1	AT2G32540	encodes a gene similar to cellulose synthase The mRNA is cell-to-cell mobile.	CELLULOSE SYNTHASE-LIKE B4 (ATCSLB04);CELLULOSE SYNTHASE LIKE B4 (CSLB04);CELLULOSE SYNTHASE LIKE B4 (ATCSLB4);CELLULOSE SYNTHASE-LIKE B4 (CSLB04)	-0.0315001	0.999056	0.0891711	0.849564	-2.00771	0.000117434	-6.51971	5.35092e-09
AT5G66590.1	AT5G66590	CAP (Cysteine-rich secretory proteins, Antigen 5, and Pathogenesis-related 1 protein) superfamily protein; FUNCTIONS IN: molecular_function unknown; INVOLVED IN: biological_process unknown; LOCATED IN: endomembrane system, extracellular region; EXPRESSED IN: 22 plant structures; EXPRESSED DURING: 13 growth stages; CONTAINS InterPro DOMAIN/s: Allergen V5/Tpx-1 related (InterPro:IPR001283), SCP-lik…	0	-1.19752	0.0424847	-0.591247	0.112036	-4.2078	7.58447e-07	-6.51889	6.81531e-06
AT5G64770_P1	AT5G64770	Encodes a root meristem growth factor (RGF). Belongs to a family of functionally redundant homologous peptides that are secreted, tyrosine-sulfated, and expressed mainly in the stem cell area and the innermost layer of central columella cells. RGFs are required for maintenance of the root stem cell niche and transit amplifying cell proliferation. Members of this family include: At5g60810 (RGF1), …	GOLVEN 2 (GLV2);ROOT MERISTEM GROWTH FACTOR 9 (RGF9);CLE-LIKE 9 (CLEL 9)	-1.85106	7.87699e-05	-1.23233	5.39559e-05	-4.45057	2.36636e-10	-6.51822	5.85392e-07
AT4G00970_JS1	AT4G00970	Encodes a cysteine-rich receptor-like protein kinase.	CYSTEINE-RICH RLK (RECEPTOR-LIKE PROTEIN KINASE) 41 (CRK41)	-1.82421	0.299537	-1.62794	0.162698	-4.82262	0.00790775	-6.51761	0.000345741
AT1G60260_ID62	AT1G60260	beta glucosidase 5 (BGLU5); FUNCTIONS IN: cation binding, hydrolase activity, hydrolyzing O-glycosyl compounds, catalytic activity; INVOLVED IN: carbohydrate metabolic process; LOCATED IN: endomembrane system; CONTAINS InterPro DOMAIN/s: Glycoside hydrolase, family 1 (InterPro:IPR001360), Glycoside hydrolase, family 1, active site (InterPro:IPR018120), Glycoside hydrolase, catalytic core (InterPr…	BETA GLUCOSIDASE 5 (BGLU5)	-1.01324	0.639789	-1.15245	0.430275	-4.29501	0.0490335	-6.51485	0.00286019
AT2G37130_P1	AT2G37130	Peroxidase superfamily protein; FUNCTIONS IN: peroxidase activity, heme binding; INVOLVED IN: defense response to fungus; LOCATED IN: endomembrane system; EXPRESSED IN: 15 plant structures; EXPRESSED DURING: 7 growth stages; CONTAINS InterPro DOMAIN/s: Haem peroxidase (InterPro:IPR010255), Plant peroxidase (InterPro:IPR000823), Haem peroxidase, plant/fungal/bacterial (InterPro:IPR002016); BEST Ar…	0	-0.611418	0.397616	-1.65675	0.00243673	-3.87562	2.32904e-05	-6.51205	4.46502e-06
AT1G12350_P1	AT1G12350	At1g12350 encodes phosphopantothenoylcysteine synthetase (phosphopantothenoylcysteine ligase). Its molecular function was shown to add cysteine forming (R)-4?-phospho-N-pantothenoylcysteine (PPC)	4-PHOSPHO-PANTO-THENOYLCYSTEINE SYNTHETASE (ATCOAB);4-PHOSPHO-PANTO-THENOYLCYSTEINE SYNTHETASE (COAB)	-2.99397	0.347555	-2.47222	0.205611	-7.54328	0.00110859	-6.50743	0.00381717
AT1G13260_P1	AT1G13260	Encodes an AP2/B3 domain transcription factor which is upregulated in response to low temperature. It contains a B3 DNA binding domain. It has circadian regulation and may function as a negative growth regulator. The mRNA is cell-to-cell mobile.	ETHYLENE RESPONSE DNA BINDING FACTOR 4 (EDF4); (ATRAV1);RELATED TO ABI3/VP1 1 (RAV1)	-0.297397	0.31304	-0.890646	0.000279708	-6.92594	5.43658e-09	-6.50693	6.14907e-08
AT1G49975_P1	AT1G49975	INVOLVED IN: photosynthesis; LOCATED IN: photosystem I, chloroplast, thylakoid membrane; EXPRESSED IN: 20 plant structures; EXPRESSED DURING: 13 growth stages; CONTAINS InterPro DOMAIN/s: Photosystem I reaction centre subunit N (InterPro:IPR008796)	0	-2.07532	0.000632748	-2.37004	1.18054e-06	-5.36477	1.31992e-07	-6.50562	1.54532e-07
AT1G54040_ID1	AT1G54040	Epithiospecifier protein, interacts with WRKY53. Involved in pathogen resistance and leaf senescence.	EPITHIOSPECIFIER PROTEIN (ESP); (TASTY)	-2.89136	0.28546	-2.17522	0.144302	-5.80299	0.00438258	-6.50149	0.00112719
AT4G04840_P1	AT4G04840	methionine sulfoxide reductase B6 (MSRB6); FUNCTIONS IN: peptide-methionine-(S)-S-oxide reductase activity; INVOLVED IN: oxidation reduction; LOCATED IN: cytosol; EXPRESSED IN: 11 plant structures; EXPRESSED DURING: 7 growth stages; CONTAINS InterPro DOMAIN/s: Methionine sulphoxide reductase B (InterPro:IPR002579), Mss4-like (InterPro:IPR011057); BEST Arabidopsis thaliana protein match is: methio…	METHIONINE SULFOXIDE REDUCTASE B6 (MSRB6);METHIONINE SULFOXIDE REDUCTASE B6 (ATMSRB6)	-3.09122	5.28384e-07	-8.8878	6.00123e-09	-10.7825	2.83646e-11	-6.4996	1.65256e-07
AT2G38120_P2	AT2G38120	Encodes an auxin influx transporter. AUX1 resides at the apical plasma membrane of protophloem cells and at highly dynamic subpopulations of Golgi apparatus and endosomes in all cell types. AUX1 action in the lateral root cap and/or epidermal cells influences lateral root initiation and positioning. Shoot supplied ammonium targets AUX1 and inhibits lateral root emergence. The mRNA is cell-to-cell…	AUXIN RESISTANT 1 (AUX1);WAVY ROOTS 5 (WAV5); (PIR1);MODIFIER OF ARF7/NPH4 PHENOTYPES 1 (MAP1); (ATAUX1)	-2.17902	0.0472916	-1.32638	0.0478206	-5.19135	3.97355e-05	-6.49313	1.12646e-06
AT5G49630_P1	AT5G49630	Is a high affinity amino acid transporter capable of transporting aspartate and tryptophan. May be involved in the amino acid uptake from xylem.	AMINO ACID PERMEASE 6 (AAP6)	0.368452	0.393008	0.718545	0.0213735	-5.5834	7.47564e-07	-6.48151	1.02226e-05
AT1G70710_P1	AT1G70710	endo-1,4-beta-glucanase. Involved in cell elongation.	GLYCOSYL HYDROLASE 9B1 (ATGH9B1);CELLULASE 1 (CEL1);GLYCOSYL HYDROLASE 9B1 (GH9B1)	0.8903	0.0530118	-0.597268	0.172932	-4.43827	2.28623e-06	-6.47948	0.000212335
AT1G52400_P1	AT1G52400	encodes a member of glycosyl hydrolase family 1, located in inducible ER bodies which were formed after wounding, required in inducible ER body formation The mRNA is cell-to-cell mobile.	BETA GLUCOSIDASE 18 (BGLU18);A. THALIANA BETA-GLUCOSIDASE 1 (ATBG1);BETA-GLUCOSIDASE HOMOLOG 1 (BGL1)	0.905243	0.168524	0.868872	0.102961	-2.13514	0.000702131	-6.47828	0.00444029
AT5G06530_P4	AT5G06530	Encodes ABCG22, an ABC transporter gene. Mutation results in increased water transpiration and drought susceptibility.	ATP-BINDING CASSETTE G22 (ABCG22);ARABIDOPSIS THALIANA ATP-BINDING CASSETTE G22 (AtABCG22)	-0.852353	0.5305	0.257263	0.788761	-4.95105	0.00303454	-6.47714	0.00012766
AT1G11130_P1	AT1G11130	Encodes a receptor-like kinase protein with a predicted extracellular domain of six leucine-rich repeats and an intracellular serine-threonine kinase domain expressed throughout the developing root. Regulates expression of GLABRA2, CAPRICE, WEREWOLF, and ENHANCER OF GLABRA3. Required for floral organ shape, the development of the outer integument of ovules, and stem development. Regulates cell sh…	STRUBBELIG (SUB);SCRAMBLED (SCM);STRUBBELIG-RECEPTOR FAMILY 9 (SRF9)	-1.81766	0.172754	0.592895	0.297818	-1.75652	0.00791059	-6.47513	1.21147e-06
AT3G57800_ID9	AT3G57800	basic helix-loop-helix (bHLH) DNA-binding superfamily protein; FUNCTIONS IN: DNA binding, sequence-specific DNA binding transcription factor activity; INVOLVED IN: regulation of transcription; LOCATED IN: nucleus; EXPRESSED IN: 21 plant structures; EXPRESSED DURING: 13 growth stages; CONTAINS InterPro DOMAIN/s: Helix-loop-helix DNA-binding domain (InterPro:IPR001092), Helix-loop-helix DNA-binding…	0	-0.945162	0.411953	-0.62365	0.520553	-3.68625	0.00914622	-6.46906	6.81618e-05
AT1G16410_P1	AT1G16410	member of CYP79F The mRNA is cell-to-cell mobile.	CYTOCHROME P450 79F1 (CYP79F1);BUSHY 1 (BUS1);SUPERSHOOT 1 (SPS1)	0.05154	0.977719	-0.708882	0.0608641	-5.21418	3.40101e-07	-6.46863	8.07469e-05
AT1G45010_P1	AT1G45010	TRAM, LAG1 and CLN8 (TLC) lipid-sensing domain containing protein; FUNCTIONS IN: molecular_function unknown; INVOLVED IN: biological_process unknown; LOCATED IN: endomembrane system, integral to membrane; CONTAINS InterPro DOMAIN/s: TRAM/LAG1/CLN8 homology domain (InterPro:IPR006634); BEST Arabidopsis thaliana protein match is: TRAM, LAG1 and CLN8 (TLC) lipid-sensing domain containing protein (TA…	0	-1.97902	0.00629122	-0.712174	0.0459066	-3.9835	7.53881e-07	-6.46752	9.2057e-08
AT5G35170_P1	AT5G35170	adenylate kinase family protein; FUNCTIONS IN: nucleobase, nucleoside, nucleotide kinase activity, nucleotide kinase activity, phosphotransferase activity, phosphate group as acceptor, adenylate kinase activity, ATP binding; INVOLVED IN: nucleobase, nucleoside, nucleotide and nucleic acid metabolic process, anaerobic respiration, nucleotide metabolic process; LOCATED IN: chloroplast thylakoid mem…	0	-0.38723	0.316576	-0.623728	0.0319835	-3.24846	1.58175e-08	-6.46007	1.53769e-06
AT4G13770_P1	AT4G13770	Encodes a cytochrome p450 enzyme that catalyzes the initial conversion of aldoximes to thiohydroximates in the synthesis of glucosinolates not derived from tryptophan. Also has a role in auxin homeostasis.	CYTOCHROME P450, FAMILY 83, SUBFAMILY A, POLYPEPTIDE 1 (CYP83A1);REDUCED EPIDERMAL FLUORESCENCE 2 (REF2)	-0.850729	0.145469	-0.535779	0.236342	-4.95449	2.30315e-07	-6.45868	0.000113787
AT3G26960.1	AT3G26960	Pollen Ole e 1 allergen and extensin family protein; FUNCTIONS IN: molecular_function unknown; INVOLVED IN: biological_process unknown; LOCATED IN: endomembrane system; EXPRESSED IN: 21 plant structures; EXPRESSED DURING: 13 growth stages; CONTAINS InterPro DOMAIN/s: Pollen Ole e 1 allergen/extensin (InterPro:IPR006041); BEST Arabidopsis thaliana protein match is: Pollen Ole e 1 allergen and exte…	0	-4.73571	0.000287153	-1.671	4.64841e-05	-3.97948	1.33523e-07	-6.45623	1.26482e-07
AT1G23080.2	AT1G23080	Encodes a novel component of auxin efflux that is located apically in the basal cell and is involved during embryogenesis in setting up the apical-basal axis in the embryo. It is also involved in pattern specification during root development. In roots, it is expressed at lateral and basal membranes of provascular cells in the meristem and elongation zone, whereas in the columella cells it coincid…	ARABIDOPSIS PIN-FORMED 7 (ATPIN7);PIN-FORMED 7 (PIN7)	0.196586	0.898281	-2.60496	0.0300953	-5.23838	0.000886824	-6.45494	5.4524e-05
AT1G77490_P1	AT1G77490	Encodes a chloroplastic thylakoid ascorbate peroxidase tAPX. Ascorbate peroxidases are enzymes that scavenge hydrogen peroxide in plant cells. Eight types of APX have been described for Arabidopsis: three cytosolic (APX1, APX2, APX6), two chloroplastic types (stromal sAPX, thylakoid tAPX), and three microsomal (APX3, APX4, APX5) isoforms.	THYLAKOIDAL ASCORBATE PEROXIDASE (TAPX)	-2.42683	0.000293787	-2.42055	1.01183e-06	-5.60803	2.60441e-07	-6.44968	6.69642e-06
AT2G46440_P2	AT2G46440	Member of Cyclic nucleotide gated channel family. Positive regulator of resistance against avirulent fungal pathogen. The mRNA is cell-to-cell mobile.	CYCLIC NUCLEOTIDE-GATED CHANNEL 11 (ATCNGC11);CYCLIC NUCLEOTIDE-GATED CHANNEL 11 (CNGC11);CYCLIC NUCLEOTIDE-GATED CHANNELS (CNGC11)	-1.82794	0.432119	-0.51311	0.678573	-5.3868	0.00364721	-6.44633	0.00045335
AT5G35490_c1	AT5G35490	Encodes MRU1 (mto 1 responding up). Up-regulated in mto1-1 mutant that over-accumulates soluble methionine. A maternally expressed imprinted gene.	ARABIDOPSIS MTO 1 RESPONDING UP 1 (ATMRU1);MTO 1 RESPONDING UP 1 (MRU1)	-3.45199	0.00465552	-2.49924	6.53347e-05	-6.24606	6.25725e-07	-6.44586	3.25111e-07
AT4G24390_ID2	AT4G24390	RNI-like superfamily protein; BEST Arabidopsis thaliana protein match is: auxin F-box protein 5 (TAIR:AT5G49980.1)	AUXIN SIGNALING F-BOX 4 (AFB4)	-6.46838	0.0817903	-4.83307	0.125699	-1.85638	0.332031	-6.44494	0.0162071
AT3G17120_P1	AT3G17120	unknown protein; BEST Arabidopsis thaliana protein match is: unknown protein (TAIR:AT1G02380.1)	0	-0.429742	0.491885	-1.79984	0.00126295	-7.81169	5.4813e-06	-6.43775	6.96432e-05
AT1G31710_P1	AT1G31710	Copper amine oxidase family protein; FUNCTIONS IN: primary amine oxidase activity, quinone binding, copper ion binding; INVOLVED IN: oxidation reduction, amine metabolic process; LOCATED IN: endomembrane system; EXPRESSED IN: 13 plant structures; EXPRESSED DURING: 8 growth stages; CONTAINS InterPro DOMAIN/s: Copper amine oxidase, N-terminal (InterPro:IPR016182), Copper amine oxidase, N2-terminal …	0	-1.94021	0.146209	-1.00459	0.123295	-7.4721	1.11614e-07	-6.43626	1.12678e-06
AT3G51950_P3	AT3G51950	Zinc finger (CCCH-type) family protein / RNA recognition motif (RRM)-containing protein; FUNCTIONS IN: RNA binding, zinc ion binding, nucleotide binding, nucleic acid binding; INVOLVED IN: biological_process unknown; LOCATED IN: cellular_component unknown; EXPRESSED IN: 23 plant structures; EXPRESSED DURING: 13 growth stages; CONTAINS InterPro DOMAIN/s: Zinc finger, CCCH-type (InterPro:IPR000571)…	0	0.337592	0.750321	-1.57036	0.0830688	-2.88593	0.00652874	-6.43462	0.000421576
AT5G19240_P1	AT5G19240	Glycoprotein membrane precursor GPI-anchored; FUNCTIONS IN: molecular_function unknown; INVOLVED IN: biological_process unknown; LOCATED IN: endomembrane system; EXPRESSED IN: 24 plant structures; EXPRESSED DURING: 14 growth stages; BEST Arabidopsis thaliana protein match is: Glycoprotein membrane precursor GPI-anchored (TAIR:AT5G19230.1)	0	-2.72956	1.69675e-05	-2.98037	1.44188e-08	-6.51106	1.71765e-08	-6.43424	6.52288e-08
AT4G01883_P1	AT4G01883	Polyketide cyclase / dehydrase and lipid transport protein; LOCATED IN: chloroplast; CONTAINS InterPro DOMAIN/s: Streptomyces cyclase/dehydrase (InterPro:IPR005031); BEST Arabidopsis thaliana protein match is: Polyketide cyclase/dehydrase and lipid transport superfamily protein (TAIR:AT1G02475.1)	0	-4.15291	0.00234125	-2.42445	0.000130179	-3.37111	1.05503e-05	-6.43373	3.40774e-07
AT1G77080_P4	AT1G77080	MADS domain protein - flowering regulator that is closely related to FLC. Deletion of this locus in Nd ecotype is correlated with earlier flowering in short days suggesting function as a negative regulator of flowering.	MADS AFFECTING FLOWERING 1 (MAF1);FLOWERING LOCUS M (FLM);AGAMOUS-LIKE 27 (AGL27)	-2.90127	0.0589911	-0.552937	0.298433	-2.20716	0.000398726	-6.43324	3.74983e-05
AT1G03820_P1	AT1G03820	unknown protein; FUNCTIONS IN: molecular_function unknown; INVOLVED IN: biological_process unknown; LOCATED IN: endomembrane system; EXPRESSED IN: 21 plant structures; EXPRESSED DURING: 13 growth stages	0	-1.18416	0.241388	0.0247199	0.968799	-5.62632	3.77644e-05	-6.43287	4.38121e-06
AT5G21930_JS5	AT5G21930	P-Type ATPase, mediates copper transport to chloroplast thylakoid lumen. Required for accumulation of copper-containing plastocyanin in the thylakoid lumen and for effective photosynthetic electron transport	P-TYPE ATPASE OF ARABIDOPSIS 2 (PAA2);ARABIDOPSIS HEAVY METAL ATPASE 8 (ATHMA8);HEAVY METAL ATPASE 8 (HMA8)	-6.45597	0.0393917	-5.0471	0.0536594	-6.1652	0.00942085	-6.43253	0.00521242
AT4G26555_P1	AT4G26555	FKBP-like peptidyl-prolyl cis-trans isomerase family protein; FUNCTIONS IN: FK506 binding, peptidyl-prolyl cis-trans isomerase activity; INVOLVED IN: protein folding; LOCATED IN: chloroplast; EXPRESSED IN: 22 plant structures; EXPRESSED DURING: 13 growth stages; CONTAINS InterPro DOMAIN/s: Peptidyl-prolyl cis-trans isomerase, FKBP-type (InterPro:IPR001179); BEST Arabidopsis thaliana protein match…	0	-6.4523	0.00579678	-3.61733	0.0322518	-6.2644	0.000553739	-6.42886	0.000299634
AT2G20870_P1	AT2G20870	cell wall protein precursor, putative; FUNCTIONS IN: molecular_function unknown; INVOLVED IN: biological_process unknown; LOCATED IN: endomembrane system; EXPRESSED IN: 16 plant structures; EXPRESSED DURING: 7 growth stages; BEST Arabidopsis thaliana protein match is: hydroxyproline-rich glycoprotein family protein (TAIR:AT4G28160.1)	0	2.17896	0.0171422	2.93284	0.0002648	-5.52354	0.00194027	-6.42811	0.000284819
AT4G28030_P1	AT4G28030	Acyl-CoA N-acyltransferases (NAT) superfamily protein; FUNCTIONS IN: N-acetyltransferase activity; INVOLVED IN: metabolic process; LOCATED IN: chloroplast; EXPRESSED IN: 22 plant structures; EXPRESSED DURING: 13 growth stages; CONTAINS InterPro DOMAIN/s: GCN5-related N-acetyltransferase, C-terminal (InterPro:IPR022610), GCN5-related N-acetyltransferase (InterPro:IPR000182), Acyl-CoA N-acyltransfe…	0	-1.33546	0.00786393	-1.41302	0.00013748	-3.68875	4.69989e-08	-6.42622	1.50228e-06
AT1G33811_P1	AT1G33811	GDSL-motif esterase/acyltransferase/lipase. Enzyme group with broad substrate specificity that may catalyze acyltransfer or hydrolase reactions with lipid and non-lipid substrates.	0	-0.8854	0.181601	-1.77726	0.000576746	-8.2457	1.19063e-09	-6.42036	1.03635e-07
AT2G01755_P2	AT2G01755	unknown protein; FUNCTIONS IN: molecular_function unknown; INVOLVED IN: biological_process unknown; LOCATED IN: chloroplast	0	-0.959458	0.0729912	-2.29509	2.94534e-05	-4.00549	3.90809e-07	-6.41299	4.12052e-10
AT4G01130_P1	AT4G01130	GDSL-motif esterase/acyltransferase/lipase. Enzyme group with broad substrate specificity that may catalyze acyltransfer or hydrolase reactions with lipid and non-lipid substrates.	0	-2.639	0.214033	-0.975949	0.341351	-7.44855	2.49895e-05	-6.41271	0.000148042
AT5G10760_P1	AT5G10760	Eukaryotic aspartyl protease family protein; FUNCTIONS IN: aspartic-type endopeptidase activity; INVOLVED IN: proteolysis; LOCATED IN: apoplast; EXPRESSED IN: 18 plant structures; EXPRESSED DURING: 12 growth stages; CONTAINS InterPro DOMAIN/s: Peptidase aspartic (InterPro:IPR021109), Peptidase aspartic, catalytic (InterPro:IPR009007), Peptidase A1 (InterPro:IPR001461); BEST Arabidopsis thaliana p…	APOPLASTIC, EDS1-DEPENDENT 1 (AED1)	0.0198263	0.999056	-1.13738	0.022112	-3.93859	2.45294e-05	-6.41016	9.55916e-05
AT2G45340_P1	AT2G45340	Leucine-rich repeat protein kinase family protein; FUNCTIONS IN: protein serine/threonine kinase activity, protein kinase activity, ATP binding; INVOLVED IN: transmembrane receptor protein tyrosine kinase signaling pathway, protein amino acid phosphorylation; LOCATED IN: endomembrane system; EXPRESSED IN: 21 plant structures; EXPRESSED DURING: 13 growth stages; CONTAINS InterPro DOMAIN/s: Protein…	0	0.220395	0.693658	0.261631	0.527749	-3.08585	3.34045e-06	-6.40782	1.00107e-06
AT2G02500.1	AT2G02500	Encodes a protein with 4-Diphosphocytidyl-2C-methyl-D-erythritol synthase activity. The enzyme has an absolute requirement for divalent cations (Mg2+ reaches the highest catalytic activity).	(ISPD); (ATMEPCT);2-C-METHYL-D-ERYTHRITOL 4-PHOSPHATE CYTIDYLTRANSFERASE (MCT)	-3.94425	0.00932616	-2.19745	0.000156584	-3.22423	7.61057e-06	-6.40371	8.22175e-06
AT4G03415_P1	AT4G03415	Encodes a myristoylated 2C-type protein phosphatase that interacts with AGB1 and is localized to the plasma membrane.	2C-TYPE PROTEIN PHOSPHATASE 52 (PP2C52)	1.16866	0.00448846	0.779948	0.0219241	-1.12902	0.00411343	-6.40356	2.21425e-09
AT5G46690_P1	AT5G46690	beta HLH protein 71 (bHLH071); FUNCTIONS IN: DNA binding, sequence-specific DNA binding transcription factor activity; INVOLVED IN: regulation of transcription; LOCATED IN: nucleus; EXPRESSED IN: 16 plant structures; EXPRESSED DURING: 13 growth stages; CONTAINS InterPro DOMAIN/s: Helix-loop-helix DNA-binding domain (InterPro:IPR001092), Helix-loop-helix DNA-binding (InterPro:IPR011598); BEST Arab…	BETA HLH PROTEIN 71 (bHLH071)	-3.70782	0.0314753	-2.44816	0.00103053	-8.8471	2.41863e-07	-6.40082	3.55416e-05
AT4G18020_P2	AT4G18020	Encodes pseudo-response regulator 2 (APRR2) that interacts with a calcium sensor (CML9).	PSEUDO-RESPONSE REGULATOR 2 (PRR2); (APRR2)	-1.55724	0.666065	0.348374	0.823197	-7.43613	0.00318959	-6.40028	0.00954058
AT3G53900_P2	AT3G53900	Encodes UPP, a plastidial uracil phosphoribosyltransferase (UPRT) involved in uracil salvage. Loss-of-function mutation causes dramatic growth retardation, a pale-green to albino phenotype, abnormal root morphology and chloroplastic disorders.	URACIL PHOSPHORIBOSYLTRANSFERASE (UPP);PYRIMIDINE R (PYRR)	-3.86731	0.0088135	-2.1535	0.00023053	-3.18177	1.06241e-05	-6.40025	3.97773e-06
AT1G34010_P2	AT1G34010	unknown protein; BEST Arabidopsis thaliana protein match is: unknown protein (TAIR:AT1G22790.2)	0	-3.01035	0.154705	-1.41521	0.170492	-4.39887	0.00638266	-6.39883	0.000130289
AT1G28290_P1	AT1G28290	Encodes an atypical arabinogalactan protein that is localized to the plasma membrange. AGP31 is highly expressed in flowers and vascular tissue and is repressed by jasmonic acid. AGP31 may play a role in vascular tissue function during defense and development.	ARABINOGALACTAN PROTEIN 31 (AGP31)	1.18263	0.0253356	-0.507748	0.354648	-8.05769	1.15866e-05	-6.39854	0.000211127
AT5G15310_P1	AT5G15310	Member of the R2R3 factor gene family.	MYB DOMAIN PROTEIN 16 (ATMYB16); (ATMIXTA);MYB DOMAIN PROTEIN 16 (MYB16)	-2.28818	0.163082	-0.372812	0.674737	-2.91285	0.00477933	-6.39608	1.0911e-05
AT4G39350_ID16	AT4G39350	Encodes a cellulose synthase isomer, related to CESA6. As inferred from the null role of secondary wall-type CesAs, included in a set of five primary wall-type CesAs that may support trichome cell wall thickening. The mRNA is cell-to-cell mobile.	CELLULOSE SYNTHASE A2 (CESA2); (ATH-A); (ATCESA2)	-4.58232	0.0927407	-2.88148	0.0995747	-5.76764	0.00414776	-6.3838	0.00120329
AT4G14550_P1	AT4G14550	IAA14 is a member of the Aux/IAA protein family. Involved in lateral root development. Gain of function mutation decreases auxin-inducible gene expression. Protein is localized to the nucleus. Expressed in stele and root tip epidermis. Functions as a negative regulator of ARF7/19.	INDOLE-3-ACETIC ACID INDUCIBLE 14 (IAA14);SOLITARY ROOT (SLR)	-2.7753	0.000708144	-1.28981	0.000343233	-4.7347	1.99709e-07	-6.38379	3.01644e-08
AT4G04409_c1	AT4G04409	Pseudogene of AT3G54560; HTA11; DNA binding protein	0	-0.1184	0.984701	-2.51676	0.0704645	-3.68567	0.0238149	-6.3804	0.0209384
AT2G30570_P1	AT2G30570	Encodes PsbW, a protein similar to photosystem II reaction center subunit W. Loss of PsbW destabilizes the supramolecular organization of PSII.	PHOTOSYSTEM II REACTION CENTER W (PSBW)	-2.97633	1.00607e-06	-2.79458	2.05589e-08	-5.93267	2.17978e-12	-6.37991	4.35372e-11
AT2G25510_P1	AT2G25510	unknown protein	0	-1.80936	6.91566e-05	-3.25865	1.32643e-09	-6.04805	1.45908e-11	-6.37778	3.59572e-09
AT5G24160_P1	AT5G24160	squalene monoxygenase 6 (SQE6); FUNCTIONS IN: squalene monooxygenase activity, oxidoreductase activity, FAD binding; INVOLVED IN: sterol biosynthetic process; LOCATED IN: endomembrane system, integral to membrane; EXPRESSED IN: 12 plant structures; EXPRESSED DURING: 9 growth stages; CONTAINS InterPro DOMAIN/s: Squalene epoxidase (InterPro:IPR013698), FAD dependent oxidoreductase (InterPro:IPR0060…	SQUALENE MONOXYGENASE 6 (SQE6)	-2.15925	0.167516	-0.460232	0.578618	-5.94263	2.64875e-05	-6.37293	6.91291e-06
AT3G29290_P1	AT3G29290	embryo defective 2076 (emb2076); CONTAINS InterPro DOMAIN/s: Pentatricopeptide repeat (InterPro:IPR002885); BEST Arabidopsis thaliana protein match is: Pentatricopeptide repeat (PPR) superfamily protein (TAIR:AT5G02860.1)	EMBRYO DEFECTIVE 2076 (emb2076)	-3.41749	0.117368	-0.945441	0.366548	-4.14167	0.00861908	-6.36668	0.00016262
AT4G26540_P1	AT4G26540	Leucine-rich repeat receptor-like protein kinase family protein; FUNCTIONS IN: kinase activity; INVOLVED IN: protein amino acid phosphorylation; LOCATED IN: plasma membrane; EXPRESSED IN: inflorescence meristem; CONTAINS InterPro DOMAIN/s: Protein kinase, ATP binding site (InterPro:IPR017441), Protein kinase, catalytic domain (InterPro:IPR000719), Leucine-rich repeat-containing N-terminal domain,…	(RGFR3);RGF1 INSENSITIVE 3 (RGI3)	0.198583	0.696332	-0.529495	0.139527	-3.97007	5.79134e-07	-6.3603	1.5445e-06
AT2G21210_P2	AT2G21210	Putative auxin-regulated protein whose expression is downregulated in response to chitin oligomers.	SMALL AUXIN UPREGULATED RNA 6 (SAUR6)	-4.22784	0.00017196	-2.81043	7.85491e-08	-7.04485	3.3856e-08	-6.35932	1.88727e-07
AT5G64330_P1	AT5G64330	Involved in blue light response signaling pathway; interacts with the blue light photoreceptor NPH1. Null mutations abolish phototrophic responses of etiolated seedlings to low fluence blue light. Protein contains multiple protein-protein interaction domains.	NON-PHOTOTROPIC HYPOCOTYL 3 (NPH3);ROOT PHOTOTROPISM 3 (RPT3); (JK218)	0.879528	0.0498362	1.18235	0.00139065	-1.01494	0.0112261	-6.35814	6.60824e-07
AT1G18730.3	AT1G18730	likely a subunit of the chloroplast NAD(P)H dehydrogenase complex, involved in PSI cyclic electron transport. Located on the thylakoid membrane. Mutant has impaired NAD(P)H dehydrogenase activity. The mRNA is cell-to-cell mobile.	PHOTOSYNTHETIC NDH SUBCOMPLEX B 4 (PnsB4);NDH DEPENDENT FLOW 6 (NDF6)	-3.74156	0.0084431	-2.19896	5.75564e-05	-4.62447	2.78578e-06	-6.35306	7.6123e-06
AT4G33220_P1	AT4G33220	pectin methylesterase 44 (PME44); FUNCTIONS IN: enzyme inhibitor activity, pectinesterase activity; INVOLVED IN: cell wall modification; LOCATED IN: endomembrane system, cell wall, plant-type cell wall; EXPRESSED IN: 22 plant structures; EXPRESSED DURING: 13 growth stages; CONTAINS InterPro DOMAIN/s: Pectinesterase, active site (InterPro:IPR018040), Pectin lyase fold/virulence factor (InterPro:IP…	PECTIN METHYLESTERASE 44 (PME44);A. THALIANA PECTIN METHYLESTERASE 44 (ATPME44)	-1.45218	0.0972843	-0.601561	0.231626	-1.84454	0.000565942	-6.34785	0.00056049
AT1G73870_P1	AT1G73870	B-box type zinc finger protein with CCT domain; FUNCTIONS IN: sequence-specific DNA binding transcription factor activity, zinc ion binding; INVOLVED IN: regulation of transcription; LOCATED IN: intracellular; EXPRESSED IN: 14 plant structures; EXPRESSED DURING: 9 growth stages; CONTAINS InterPro DOMAIN/s: CCT domain (InterPro:IPR010402), Zinc finger, B-box (InterPro:IPR000315); BEST Arabidopsis …	B-BOX DOMAIN PROTEIN 16 (BBX16);CONSTANS-LIKE 7 (COL7)	-1.00727	0.114804	-2.68855	0.000343452	-6.84817	3.29529e-07	-6.34519	9.05953e-07
AT5G51460_P1	AT5G51460	homologous to the C-terminal part of microbial trehalose-6-phosphate phosphatases	TREHALOSE-6-PHOSPHATE PHOSPHATASE A (TPPA); (ATTPPA)	-2.86613	0.0891478	-1.5253	0.0743753	-7.38087	1.4159e-06	-6.34503	1.17118e-05
AT1G69523.1	AT1G69523	S-adenosyl-L-methionine-dependent methyltransferases superfamily protein; FUNCTIONS IN: methyltransferase activity; INVOLVED IN: metabolic process; LOCATED IN: chloroplast; EXPRESSED IN: 20 plant structures; EXPRESSED DURING: 13 growth stages; CONTAINS InterPro DOMAIN/s: Methyltransferase type 11 (InterPro:IPR013216); BEST Arabidopsis thaliana protein match is: S-adenosyl-L-methionine-dependent m…	0	-4.01658	0.0179935	-3.09945	0.00144202	-5.33203	0.00013423	-6.33809	1.12496e-05
AT4G18480.1	AT4G18480	Encodes the CHLI subunit of magnesium chelatase which is required for chlorophyll biosynthesis. All four cysteine residues of the protein form two disulfide bonds (Cys102-Cys193 and Cys354-Cys396) under oxidized conditions but are fully reduced by reduction. It was suggested that the redox state of CHLI is regulated in vivo by the change of the redox environment in the chloroplasts probably via t…	(CHLI1);CHLORINA 42 (CH42);CHLORINA 42 (CH-42); (CHL11); (CHLI-1);LOW TEMPERATURE WITH OPEN-STOMATA 1 (LOST1)	-1.55046	1.92733e-06	-2.34679	1.30857e-10	-4.07936	1.28339e-13	-6.33509	3.77612e-10
AT3G16690_P1	AT3G16690	Nodulin MtN3 family protein; INVOLVED IN: biological_process unknown; LOCATED IN: endomembrane system, integral to membrane, membrane; EXPRESSED IN: 18 plant structures; EXPRESSED DURING: 11 growth stages; CONTAINS InterPro DOMAIN/s: MtN3/saliva-related transmembrane protein, conserved region (InterPro:IPR018169), RAG1-activating protein 1 homologue (InterPro:IPR018179), RAG1-activating protein-1…	(SWEET16); (AtSWEET16)	-1.39531	0.109296	-4.06262	0.000454485	-7.36632	4.86262e-08	-6.33048	5.2482e-07
AT4G10060_ID142	AT4G10060	Beta-glucosidase, GBA2 type family protein; FUNCTIONS IN: catalytic activity, glucosylceramidase activity; INVOLVED IN: glucosylceramide catabolic process, sphingolipid metabolic process; LOCATED IN: vacuole; EXPRESSED IN: 21 plant structures; EXPRESSED DURING: 13 growth stages; CONTAINS InterPro DOMAIN/s: Glucosylceramidase (InterPro:IPR006775), Six-hairpin glycosidase-like (InterPro:IPR008928),…	0	-2.87346	0.148824	-0.162668	0.871456	-3.24942	0.0147261	-6.32822	7.96699e-05
AT5G02160_P1	AT5G02160	unknown protein; FUNCTIONS IN: molecular_function unknown; INVOLVED IN: biological_process unknown; LOCATED IN: chloroplast thylakoid membrane; EXPRESSED IN: 23 plant structures; EXPRESSED DURING: 13 growth stages	0	-2.35928	4.60239e-09	-3.55004	1.07204e-13	-6.11463	3.92204e-15	-6.3256	1.57702e-12
AT1G28610_P2	AT1G28610	GDSL-motif esterase/acyltransferase/lipase. Enzyme group with broad substrate specificity that may catalyze acyltransfer or hydrolase reactions with lipid and non-lipid substrates.	0	-2.82442	0.0455506	0.316598	0.647493	-1.66775	0.0115262	-6.32484	1.3019e-06
AT2G37640_P1	AT2G37640	member of Alpha-Expansin Gene Family. Naming convention from the Expansin Working Group (Kende et al, 2004. Plant Mol Bio). Involved in the formation of nematode-induced syncytia in roots of Arabidopsis thaliana.	EXPANSIN 3 (ATEXP3);ARABIDOPSIS THALIANA EXPANSIN A3 (ATEXPA3); (ATHEXP ALPHA 1.9);EXPANSIN3 (EXPA3); (EXP3)	-3.57873	0.0141614	-1.48358	0.00327412	-6.43746	6.19517e-06	-6.31921	6.76291e-06
AT2G44940_P1	AT2G44940	encodes a member of the DREB subfamily A-4 of ERF/AP2 transcription factor family. The protein contains one AP2 domain. There are 17 members in this subfamily including TINY.	0	-1.28464	0.000100826	-1.29546	1.5547e-06	-5.09074	3.08131e-11	-6.31871	2.75296e-08
AT2G32700_ID20	AT2G32700	Encodes a WD40 repeat and LUFS domain containing protein that is similar to LUG. Interacts physically with SEUSS and likely functions as part of a repressor complex that represses AG. Involved in cell wall modifications necessary for mucilage extrusion.	MUCILAGE-MODIFIED 1 (MUM1);LEUNIG_HOMOLOG (LUH)	-6.34161	0.0457063	-5.00549	0.0588838	-2.71859	0.12057	-6.31817	0.00666732
AT4G16780_ID2	AT4G16780	Encodes a homeodomain-leucine zipper protein that is rapidly and strongly induced by changes in the ratio of red to far-red light. It is also involved in cell expansion and cell proliferation and in the response to auxin. The mRNA is cell-to-cell mobile.	HOMEOBOX PROTEIN 2 (ATHB-2); (HAT4);ARABIDOPSIS THALIANA HOMEOBOX PROTEIN 2 (ATHB2);HOMEOBOX PROTEIN 2 (HB-2)	-1.95748	0.0206602	-1.32312	0.00406914	-8.03984	3.26863e-06	-6.31799	8.2458e-05
AT2G44910_P1	AT2G44910	Encodes a homeodomain protein whose expression displays a dependence on phyB for both red and far-red light response. Also involved in the shade avoidance syndrome.	HOMEOBOX-LEUCINE ZIPPER PROTEIN 4 (ATHB4);ARABIDOPSIS THALIANA HOMEOBOX-LEUCINE ZIPPER PROTEIN 4 (ATHB-4);HOMEOBOX-LEUCINE ZIPPER PROTEIN 4 (HB4)	-2.01191	0.000149816	-2.43017	2.54118e-07	-5.66835	6.86527e-09	-6.31654	1.57836e-09
AT3G49670_P1	AT3G49670	Encodes a CLAVATA1-related receptor kinase-like protein required for both shoot and flower meristem function. Very similar to BAM1,with more than 85% a.a. identity. It has a broad expression pattern and is involved in vascular strand development in the leaf, control of leaf shape, size and symmetry, male gametophyte development and ovule specification and function. Anthers of double mutants (bam1…	BARELY ANY MERISTEM 2 (BAM2)	-1.18896	1.78781e-05	-1.95112	4.19584e-10	-5.99464	2.1731e-12	-6.31518	8.87887e-10
AT3G20250_ID3	AT3G20250	Encodes a member of the Arabidopsis Pumilio (APUM) proteins containing PUF domain (eight repeats of approximately 36 amino acids each). PUF proteins regulate both mRNA stability and translation through sequence-specific binding to the 3' UTR of target mRNA transcripts. APUM5 is involved in susceptibility to CMV and is not required for bacterial or fungal pathogen resistance although its expressio…	PUMILIO 5 (APUM5);PUMILIO 5 (PUM5)	-0.799518	0.67716	2.25151	0.00125187	2.28889	0.000490151	-6.3128	6.56204e-05
AT1G25420_P1	AT1G25420	Regulator of Vps4 activity in the MVB pathway protein; CONTAINS InterPro DOMAIN/s: Protein of unknown function DUF292, eukaryotic (InterPro:IPR005061); BEST Arabidopsis thaliana protein match is: Regulator of Vps4 activity in the MVB pathway protein (TAIR:AT1G34220.2)	IST1-LIKE 2 (ISTL2)	-3.12866	0.0346162	-0.456718	0.390233	-2.15938	0.00038515	-6.30425	1.19517e-05
AT1G65390_P1	AT1G65390	phloem protein 2 A5 (PP2-A5); FUNCTIONS IN: carbohydrate binding; INVOLVED IN: signal transduction, defense response, innate immune response; LOCATED IN: intrinsic to membrane, chloroplast; EXPRESSED IN: 21 plant structures; EXPRESSED DURING: 12 growth stages; CONTAINS InterPro DOMAIN/s: Toll-Interleukin receptor (InterPro:IPR000157); BEST Arabidopsis thaliana protein match is: phloem protein 2-A…	PHLOEM PROTEIN 2 A5 (PP2-A5);PHLOEM PROTEIN 2 A5 (ATPP2-A5)	-1.84369	0.145228	-2.68079	0.00697805	-7.33938	3.00327e-07	-6.30354	2.85442e-06
AT3G54830_ID4	AT3G54830	Transmembrane amino acid transporter family protein; CONTAINS InterPro DOMAIN/s: Amino acid transporter, transmembrane (InterPro:IPR013057); BEST Arabidopsis thaliana protein match is: Transmembrane amino acid transporter family protein (TAIR:AT2G39130.1). Note that a different cDNA sequence has been reported (see Community Comments).	0	-6.32632	0.00436017	-5.80285	0.00145312	-6.1074	0.000404291	-6.30288	0.000204365
AT5G25190_P1	AT5G25190	encodes a member of the ERF (ethylene response factor) subfamily B-6 of ERF/AP2 transcription factor family. The protein contains one AP2 domain. There are 12 members in this subfamily including RAP2.11.	ETHYLENE AND SALT INDUCIBLE 3 (ESE3)	-3.34882	0.00123276	-2.75439	5.78751e-06	-4.78239	5.57906e-07	-6.30175	2.74526e-08
AT4G32340_P1	AT4G32340	Tetratricopeptide repeat (TPR)-like superfamily protein; BEST Arabidopsis thaliana protein match is: Tetratricopeptide repeat (TPR)-like superfamily protein (TAIR:AT1G80130.1)	0	-0.0601323	0.935653	-1.9718	3.16232e-06	-3.34402	2.49446e-08	-6.30159	6.57926e-07
AT2G39930_P1	AT2G39930	Encodes an isoamylase-type debranching enzyme. Mutations in this gene cause the loss of detectable isoamylase activity and the disruption of normal starch structure. Mutants have reduced starch content and abnormally structured amylopectins and phytoglycogens. It has been postulated that AtISA1 interacts with AtISA2 to form the Iso1 complex.	ISOAMYLASE 1 (ISA1);ARABIDOPSIS THALIANA ISOAMYLASE 1 (ATISA1)	-0.573143	0.111372	-0.668172	0.0142807	-3.17753	5.17313e-09	-6.29763	7.68275e-07
AT4G37925_P1	AT4G37925	Encodes subunit NDH-M of NAD(P)H:plastoquinone dehydrogenase complex (Ndh complex) present in the thylakoid membrane of chloroplasts. This subunit is thought to be required for Ndh complex assembly.	NADH DEHYDROGENASE-LIKE COMPLEX M (NdhM);SUBUNIT NDH-M OF NAD(P)H:PLASTOQUINONE DEHYDROGENASE COMPLEX (NDH-M)	-2.73228	0.00494485	-1.12301	0.00284974	-4.77502	5.31938e-07	-6.29741	6.3753e-06
AT2G10940.2	AT2G10940	Bifunctional inhibitor/lipid-transfer protein/seed storage 2S albumin superfamily protein; FUNCTIONS IN: lipid binding; INVOLVED IN: lipid transport; LOCATED IN: chloroplast thylakoid membrane, apoplast, chloroplast, membrane; EXPRESSED IN: 21 plant structures; EXPRESSED DURING: 13 growth stages; CONTAINS InterPro DOMAIN/s: Bifunctional inhibitor/plant lipid transfer protein/seed storage (InterPr…	0	-3.5694	0.0156983	-2.97277	0.00030113	-7.40928	3.25228e-07	-6.29717	3.63197e-06
AT2G38630.1	AT2G38630	Transducin/WD40 repeat-like superfamily protein; FUNCTIONS IN: molecular_function unknown; INVOLVED IN: biological_process unknown; LOCATED IN: chloroplast; CONTAINS InterPro DOMAIN/s: WD40 repeat-like-containing domain (InterPro:IPR011046); BEST Arabidopsis thaliana protein match is: Transducin/WD40 repeat-like superfamily protein (TAIR:AT3G54190.1)	0	-2.07448	0.167623	-0.729861	0.336672	-1.5584	0.0298793	-6.29592	4.92243e-06
AT4G39770_P1	AT4G39770	Haloacid dehalogenase-like hydrolase (HAD) superfamily protein; FUNCTIONS IN: catalytic activity, trehalose-phosphatase activity; INVOLVED IN: trehalose biosynthetic process, metabolic process; LOCATED IN: cellular_component unknown; EXPRESSED IN: 10 plant structures; EXPRESSED DURING: 8 growth stages; CONTAINS InterPro DOMAIN/s: HAD-superfamily hydrolase, subfamily IIB (InterPro:IPR006379), Treh…	TREHALOSE-6-PHOSPHATE PHOSPHATASE H (TPPH)	-3.34886	0.0302803	-1.62085	0.0377139	-5.15361	7.08387e-05	-6.29547	3.10165e-06
AT1G02950_P5	AT1G02950	Encodes glutathione transferase belonging to the phi class of GSTs. Naming convention according to Wagner et al. (2002).	GLUTATHIONE S-TRANSFERASE F4 (GSTF4);GLUTATHIONE S-TRANSFERASE F4 (ATGSTF4);GLUTATHIONE S-TRANSFERASE 31 (GST31)	-0.760416	0.271605	-0.981663	0.066046	-1.62437	0.00313535	-6.29482	6.57091e-08
AT4G37410.1	AT4G37410	member of CYP81F The mRNA is cell-to-cell mobile.	CYTOCHROME P450, FAMILY 81, SUBFAMILY F, POLYPEPTIDE 4 (CYP81F4)	-0.283982	0.73413	-0.7168	0.165978	-6.27736	6.08198e-08	-6.29303	4.84895e-08
AT1G70820_P1	AT1G70820	phosphoglucomutase, putative / glucose phosphomutase, putative; FUNCTIONS IN: intramolecular transferase activity, phosphotransferases; INVOLVED IN: carbohydrate metabolic process; LOCATED IN: chloroplast; EXPRESSED IN: 20 plant structures; EXPRESSED DURING: 13 growth stages; CONTAINS InterPro DOMAIN/s: Alpha-D-phosphohexomutase, alpha/beta/alpha domain III (InterPro:IPR005846), Alpha-D-phosphohe…	0	-1.22616	0.0981164	-1.37287	0.00679374	-5.90066	0.000100057	-6.29156	0.000254615
AT1G72510_P2	AT1G72510	Protein of unknown function (DUF1677); CONTAINS InterPro DOMAIN/s: Protein of unknown function DUF1677, plant (InterPro:IPR012876); BEST Arabidopsis thaliana protein match is: Protein of unknown function (DUF1677) (TAIR:AT2G09970.1)	0	-1.03443	0.321834	-0.882607	0.125529	-3.37025	0.000301417	-6.28714	5.12013e-06
AT4G29905.1	AT4G29905	unknown protein; BEST Arabidopsis thaliana protein match is: unknown protein (TAIR:AT5G57123.1)	0	-3.26448	1.49047e-08	-2.61162	5.00717e-11	-5.57341	1.62442e-12	-6.28395	2.50572e-09
AT1G66980_P2	AT1G66980	Encodes SNC4 (suppressor of npr1-1, constitutive 4), an atypical receptor-like kinase with two predicted extracellular glycerophosphoryl diester phosphodiesterase domains.	SUPPRESSOR OF NPR1-1 CONSTITUTIVE 4 (SNC4);GLYCEROPHOSPHODIESTER PHOSPHODIESTERASE (GDPD) LIKE 2 (GDPDL2)	-1.14584	0.619151	0.909131	0.33017	-1.00983	0.304754	-6.28368	0.000436543
AT4G22890.5	AT4G22890	Encodes PGRL1A, a transmembrane protein present in thylakoids. PGRL1A has a highly homologous isoform PGRL1B encoded by At4g11960. Plants lacking PGRL1 show perturbation of cyclic electron flow, similar to PGR5-deficient plants. PGRL1 and PGR5 interact physically and associate with PSI (photosystem I). The mRNA is cell-to-cell mobile.	(PGR5-LIKE A)	-1.18317	0.208081	-1.29621	0.105579	-3.5716	0.00308605	-6.28305	0.000363598
AT5G22580_P1	AT5G22580	Stress responsive A/B Barrel Domain; FUNCTIONS IN: molecular_function unknown; INVOLVED IN: biological_process unknown; LOCATED IN: chloroplast; EXPRESSED IN: 22 plant structures; EXPRESSED DURING: 13 growth stages; CONTAINS InterPro DOMAIN/s: Stress responsive alpha-beta barrel (InterPro:IPR013097), Dimeric alpha-beta barrel (InterPro:IPR011008); BEST Arabidopsis thaliana protein match is: heat …	0	-0.440368	0.0678562	-0.697614	0.000622189	-5.98067	2.54318e-11	-6.28286	7.35771e-09
AT4G39940_ID2	AT4G39940	adenosine-5'-phosphosulfate-kinase (akn2) mRNA, complete The mRNA is cell-to-cell mobile.	APS-KINASE 2 (AKN2);ADENOSINE-5'-PHOSPHOSULFATE (APS) KINASE 2 (APK2)	-1.03495	0.113512	-2.30677	0.000151065	-8.58085	4.29762e-09	-6.28028	9.1282e-07
AT3G06770_P3	AT3G06770	Pectin lyase-like superfamily protein; FUNCTIONS IN: polygalacturonase activity; INVOLVED IN: response to cyclopentenone, carbohydrate metabolic process; LOCATED IN: endomembrane system; EXPRESSED IN: 24 plant structures; EXPRESSED DURING: 15 growth stages; CONTAINS InterPro DOMAIN/s: Pectin lyase fold/virulence factor (InterPro:IPR011050), Glycoside hydrolase, family 28 (InterPro:IPR000743), Pec…	0	-2.75173	0.214603	-2.05644	0.0995088	-6.02289	0.000559021	-6.2783	0.000254122
AT2G46710_P1	AT2G46710	Rho GTPase activating protein with PAK-box/P21-Rho-binding domain; FUNCTIONS IN: Rac GTPase activator activity; INVOLVED IN: signal transduction; LOCATED IN: intracellular; EXPRESSED IN: 22 plant structures; EXPRESSED DURING: 13 growth stages; CONTAINS InterPro DOMAIN/s: PAK-box/P21-Rho-binding (InterPro:IPR000095), Rho GTPase activation protein (InterPro:IPR008936), RhoGAP (InterPro:IPR000198); …	ROP GUANOSINE TRIPHOSPHATASE (GTPASE)-ACTIVATING PROTEIN 3 (ROPGAP3)	-1.17554	0.489097	0.923091	0.145743	-1.69945	0.0262129	-6.27416	9.76981e-05
AT2G42690.1	AT2G42690	alpha/beta-Hydrolases superfamily protein; FUNCTIONS IN: triglyceride lipase activity; INVOLVED IN: lipid metabolic process; LOCATED IN: chloroplast; EXPRESSED IN: 22 plant structures; EXPRESSED DURING: 13 growth stages; CONTAINS InterPro DOMAIN/s: Lipase, class 3 (InterPro:IPR002921); BEST Arabidopsis thaliana protein match is: alpha/beta-Hydrolases superfamily protein (TAIR:AT4G18550.1)	0	-0.470006	0.325634	0.0178747	0.96579	-4.33852	1.03767e-07	-6.27201	1.57516e-05
AT1G48030_P1	AT1G48030	Encodes a mitochondrial lipoamide dehydrogenase whose expression is induced by light.	MITOCHONDRIAL LIPOAMIDE DEHYDROGENASE 1 (mtLPD1)	-4.08592	0.132003	-5.34521	0.0123162	-7.3056	0.000289721	-6.26976	0.0012692
AT4G13575_P2	AT4G13575	unknown protein; FUNCTIONS IN: molecular_function unknown; INVOLVED IN: biological_process unknown; LOCATED IN: cellular_component unknown	0	-2.28482	1.20711e-06	-3.38237	2.81468e-10	-4.26185	2.89731e-11	-6.26151	5.4611e-08
AT1G60260_ID92	AT1G60260	beta glucosidase 5 (BGLU5); FUNCTIONS IN: cation binding, hydrolase activity, hydrolyzing O-glycosyl compounds, catalytic activity; INVOLVED IN: carbohydrate metabolic process; LOCATED IN: endomembrane system; CONTAINS InterPro DOMAIN/s: Glycoside hydrolase, family 1 (InterPro:IPR001360), Glycoside hydrolase, family 1, active site (InterPro:IPR018120), Glycoside hydrolase, catalytic core (InterPr…	BETA GLUCOSIDASE 5 (BGLU5)	-2.51539	0.100155	-0.683292	0.364401	-3.5655	0.00154775	-6.26077	4.64184e-06
AT1G10657_P2	AT1G10657	Plant protein 1589 of unknown function; FUNCTIONS IN: molecular_function unknown; INVOLVED IN: biological_process unknown; LOCATED IN: cellular_component unknown; CONTAINS InterPro DOMAIN/s: Conserved hypothetical protein CHP01589, plant (InterPro:IPR006476); BEST Arabidopsis thaliana protein match is: Plant protein 1589 of unknown function (TAIR:AT3G55240.1)	0	-6.27347	0.07989	-2.65902	0.260332	-5.53046	0.0402298	-6.25003	0.0158923
AT3G28080_P1	AT3G28080	nodulin MtN21-like transporter family protein	USUALLY MULTIPLE ACIDS MOVE IN AND OUT TRANSPORTERS 47 (UMAMIT47)	-3.64777	0.195922	-4.98465	0.0250176	-6.64767	0.00127555	-6.24991	0.00185852
AT3G06770_ID5	AT3G06770	Pectin lyase-like superfamily protein; FUNCTIONS IN: polygalacturonase activity; INVOLVED IN: response to cyclopentenone, carbohydrate metabolic process; LOCATED IN: endomembrane system; EXPRESSED IN: 24 plant structures; EXPRESSED DURING: 15 growth stages; CONTAINS InterPro DOMAIN/s: Pectin lyase fold/virulence factor (InterPro:IPR011050), Glycoside hydrolase, family 28 (InterPro:IPR000743), Pec…	0	-6.27057	0.000728531	-4.87343	0.0011287	-7.28297	2.26016e-06	-6.24713	1.84284e-05
AT3G23550_P1	AT3G23550	MATE efflux family protein; FUNCTIONS IN: antiporter activity, drug transmembrane transporter activity, transporter activity; INVOLVED IN: drug transmembrane transport, transmembrane transport; LOCATED IN: membrane; EXPRESSED IN: 10 plant structures; EXPRESSED DURING: 6 growth stages; CONTAINS InterPro DOMAIN/s: Multi antimicrobial extrusion protein MatE (InterPro:IPR002528); BEST Arabidopsis tha…	DETOXIFICATION 18 (DTX18)	0.277129	0.788489	-6.12584	9.35951e-06	-7.27998	2.00271e-07	-6.24414	1.99146e-06
AT5G45490_P2	AT5G45490	P-loop containing nucleoside triphosphate hydrolases superfamily protein; FUNCTIONS IN: ATP binding; INVOLVED IN: apoptosis; LOCATED IN: cellular_component unknown; CONTAINS InterPro DOMAIN/s: NB-ARC (InterPro:IPR002182); BEST Arabidopsis thaliana protein match is: P-loop containing nucleoside triphosphate hydrolases superfamily protein (TAIR:AT5G45440.1)	0	-1.76749	0.000184038	-2.98679	1.45089e-08	-5.63813	6.36029e-09	-6.2403	1.58504e-08
AT2G42870_P1	AT2G42870	Encodes PHYTOCHROME RAPIDLY REGULATED1 (PAR1), an atypical basic helix-loop-helix (bHLP) protein. Closely related to PAR2 (At3g58850). Up regulated after simulated shade perception. Acts in the nucleus to control plant development and as a negative regulator of shade avoidance response. Functions as transcriptional repressor of auxin-responsive genes SAUR15 (AT4G38850) and SAUR68 (AT1G29510).	PHY RAPIDLY REGULATED 1 (PAR1);HELIX-LOOP-HELIX 1 (HLH1)	-1.20418	0.00380574	-2.91303	7.29212e-08	-6.81608	4.90896e-09	-6.23461	2.23395e-08
AT5G60840.1	AT5G60840	unknown protein	0	-1.6092	0.00627051	-1.29636	0.00110199	-2.57977	1.96602e-06	-6.23051	2.39059e-08
AT1G72970_P1	AT1G72970	Originally identified as a mutation that causes floral organs to fuse together. About 10-20% of mutants also have defects in ovules. Mutants have reduced fertility most likely as because of fusions that pistil emergence. The protein has similarity to the mandelonitrile lyase family of FAD containing oxidoreductases and is predicted to be secreted (SignalP).It is expressed in all tissue layers of …	HOTHEAD (HTH);EMBRYO SAC DEVELOPMENT ARREST 17 (EDA17)	-2.71687	0.0661602	0.0336105	0.952349	-1.97122	0.000267176	-6.23016	0.000242568
AT3G08920.1	AT3G08920	Rhodanese/Cell cycle control phosphatase superfamily protein; FUNCTIONS IN: molecular_function unknown; INVOLVED IN: biological_process unknown; LOCATED IN: chloroplast; EXPRESSED IN: 21 plant structures; EXPRESSED DURING: 13 growth stages; CONTAINS InterPro DOMAIN/s: Rhodanese-like (InterPro:IPR001763); BEST Arabidopsis thaliana protein match is: Rhodanese/Cell cycle control phosphatase superfam…	0	-2.861	5.70822e-05	-3.09359	8.56518e-09	-6.34384	2.19813e-08	-6.22749	5.2482e-07
AT4G27740.1	AT4G27740	Yippee family putative zinc-binding protein; CONTAINS InterPro DOMAIN/s: Yippee-like protein (InterPro:IPR004910); BEST Arabidopsis thaliana protein match is: Yippee family putative zinc-binding protein (TAIR:AT4G27745.1)	0	-1.78418	0.00276918	-2.95516	1.02625e-06	-5.25361	1.75564e-07	-6.21621	3.2321e-08
AT3G58760_P3	AT3G58760	Integrin-linked protein kinase family; FUNCTIONS IN: protein serine/threonine/tyrosine kinase activity, kinase activity; INVOLVED IN: regulation of signal transduction, protein amino acid phosphorylation; LOCATED IN: plasma membrane; EXPRESSED IN: 23 plant structures; EXPRESSED DURING: 13 growth stages; CONTAINS InterPro DOMAIN/s: Integrin-linked protein kinase (InterPro:IPR016253), Serine/threon…	0	0.639134	0.478428	0.261108	0.747504	-3.64291	0.00213485	-6.21497	1.01748e-05
AT2G28550_P3	AT2G28550	related to AP2.7 (RAP2.7); CONTAINS InterPro DOMAIN/s: DNA-binding, integrase-type (InterPro:IPR016177), Pathogenesis-related transcriptional factor/ERF, DNA-binding (InterPro:IPR001471); BEST Arabidopsis thaliana protein match is: target of early activation tagged (EAT) 2 (TAIR:AT5G60120.1).	RELATED TO AP2.7 (RAP2.7)	-2.52673	0.404412	-2.4571	0.195926	-1.09677	0.406113	-6.21361	0.00362418
AT4G21445_P1	AT4G21445	CRR9 gene encodes a novel stromal protein without any known functional domains or motifs. It is highly conserved in cyanobacteria and land plants but not in green algae.	CHLORORESPIRATORY REDUCTION 9 (CRR9)	-2.60551	0.00183457	-2.22656	7.52067e-06	-5.93382	1.06164e-07	-6.20931	5.20789e-08
AT1G52140_P1	AT1G52140	unknown protein; BEST Arabidopsis thaliana protein match is: unknown protein (TAIR:AT3G16330.1)	0	-1.99405	0.0258052	-0.974104	0.0267383	-4.46428	5.20849e-06	-6.20784	1.0002e-07
AT2G28550.2	AT2G28550	related to AP2.7 (RAP2.7); CONTAINS InterPro DOMAIN/s: DNA-binding, integrase-type (InterPro:IPR016177), Pathogenesis-related transcriptional factor/ERF, DNA-binding (InterPro:IPR001471); BEST Arabidopsis thaliana protein match is: target of early activation tagged (EAT) 2 (TAIR:AT5G60120.1).	RELATED TO AP2.7 (RAP2.7)	-3.24162	0.168091	-1.0553	0.377711	-2.15457	0.0798273	-6.20781	0.000444271
AT5G58390_P1	AT5G58390	Peroxidase superfamily protein; FUNCTIONS IN: peroxidase activity, heme binding; INVOLVED IN: response to oxidative stress, oxidation reduction; LOCATED IN: endomembrane system; EXPRESSED IN: 10 plant structures; EXPRESSED DURING: 6 growth stages; CONTAINS InterPro DOMAIN/s: Haem peroxidase (InterPro:IPR010255), Plant peroxidase (InterPro:IPR000823), Peroxidases heam-ligand binding site (InterPro…	0	-0.967872	0.274268	-0.198162	0.753296	-6.17888	2.17726e-07	-6.19274	1.64286e-07
AT4G13150_P1	AT4G13150	unknown protein	0	-0.774226	0.163587	-0.573388	0.149259	-1.90832	7.41191e-05	-6.19201	1.37114e-06
AT4G23820.1	AT4G23820	Pectin lyase-like superfamily protein; FUNCTIONS IN: polygalacturonase activity; INVOLVED IN: carbohydrate metabolic process; LOCATED IN: endomembrane system; EXPRESSED IN: 22 plant structures; EXPRESSED DURING: 13 growth stages; CONTAINS InterPro DOMAIN/s: Pectin lyase fold/virulence factor (InterPro:IPR011050), Glycoside hydrolase, family 28 (InterPro:IPR000743), Pectin lyase fold (InterPro:IPR…	0	-0.316879	0.291911	-1.17157	2.22085e-05	-5.58911	3.67174e-10	-6.18644	1.08904e-07
AT1G55670.1	AT1G55670	Encodes subunit G of photosystem I, an 11-kDa membrane protein that plays an important role in electron transport between plastocyanin and PSI and is involved in the stability of the PSI complex. PSI-G subunit is bound to PSI-B and is in contact with Lhca1. The protein inserts into thylakoids by a direct or "spontaneous" pathway that does not involve the activities of any known chloroplast protei…	PHOTOSYSTEM I SUBUNIT G (PSAG)	-1.45219	3.33175e-07	-2.44632	2.82227e-12	-5.48464	1.55171e-16	-6.18637	1.87518e-14
AT5G16000_P1	AT5G16000	NSP-interacting kinase (NIK1), receptor-like kinase, involved in defense response against geminivirus It acts as a virulence target of the begomovirus nuclear shuttle protein (NSP).	NSP-INTERACTING KINASE 1 (NIK1); (ATNIK1)	-0.704616	0.0641024	-1.61895	1.54858e-05	-3.96075	2.50814e-08	-6.18354	9.95568e-08
AT5G41050.1	AT5G41050	Pollen Ole e 1 allergen and extensin family protein; FUNCTIONS IN: molecular_function unknown; INVOLVED IN: biological_process unknown; LOCATED IN: endomembrane system; EXPRESSED IN: 22 plant structures; EXPRESSED DURING: 13 growth stages; CONTAINS InterPro DOMAIN/s: Pollen Ole e 1 allergen/extensin (InterPro:IPR006041); BEST Arabidopsis thaliana protein match is: Pollen Ole e 1 allergen and exte…	0	-1.49967	0.0026565	-1.60774	1.97411e-05	-5.16119	6.63854e-08	-6.17916	3.12695e-08
AT4G18570.1	AT4G18570	Tetratricopeptide repeat (TPR)-like superfamily protein; BEST Arabidopsis thaliana protein match is: Hydroxyproline-rich glycoprotein family protein (TAIR:AT3G25690.3)	0	-0.904382	0.0145814	-1.54812	5.84464e-06	-3.84846	2.69485e-09	-6.17794	2.8154e-07
AT5G24420_P1	AT5G24420	Encodes a cytosolic 6-phosphogluconolactonase (PGL) thought to be involved in the oxidative pentose-phosphate pathway (OPPP).	6-PHOSPHOGLUCONOLACTONASE 5 (PGL5)	-0.593863	0.374778	-0.616162	0.192498	-2.37307	0.000117538	-6.16979	3.07939e-06
AT1G24625_P1	AT1G24625	Encodes a zinc finger protein containing only a single zinc finger.	ZINC FINGER PROTEIN 7 (ZFP7)	-0.218699	0.741969	-0.271473	0.564491	-2.9694	1.32254e-05	-6.16953	5.37652e-07
AT4G28750_P1	AT4G28750	mutant has Decreased effective quantum yield of photosystem II; Pale green plants; Reduced growth rate; Subunit E of Photosystem I	PSA E1 KNOCKOUT (PSAE-1)	-3.14646	1.20711e-06	-3.04823	1.34476e-08	-5.21328	1.30692e-11	-6.15841	2.33373e-10
AT2G01990_P2	AT2G01990	unknown protein; BEST Arabidopsis thaliana protein match is: unknown protein (TAIR:AT1G14630.1)	0	-3.02597	0.0355875	-0.884739	0.151399	-5.19273	4.55567e-05	-6.15747	3.04597e-06
AT2G37678_P1	AT2G37678	Positive regulator of photomorphogenesis in far-red light. Most abundant in young seedlings in the dark. Downregulated in the light and older as plants develop. Localized in the nucleus and the cytoplasm. Nuclear localization strongest in the dark. Degraded through the 26S proteasome. Regulated by PHYA. It is specifically required for the light-regulated nuclear accumulation of phyA but not phyB.	FAR-RED ELONGATED HYPOCOTYL 1 (FHY1);PHYTOCHROME A SIGNAL TRANSDUCTION 3 (PAT3);FAR-RED ELONGATED HYPOCOTYL 1 (FRY1)	-2.75491	0.0449874	-1.42132	0.0163316	-1.84967	0.00187079	-6.15716	3.86027e-06
AT1G31550_P2	AT1G31550	GDSL-motif esterase/acyltransferase/lipase. Enzyme group with broad substrate specificity that may catalyze acyltransfer or hydrolase reactions with lipid and non-lipid substrates.	0	-1.59382	0.330515	-1.03478	0.233436	-4.50577	0.00109897	-6.15589	1.98939e-05
AT2G32400_P1	AT2G32400	Glr5	GLUTAMATE RECEPTOR 5 (GLR5);GLUTAMATE RECEPTOR 3.7 (GLR3.7); (ATGLR3.7)	0.200441	0.73762	0.31235	0.456167	-1.20559	0.00372911	-6.15531	2.84035e-09
AT4G37300.1	AT4G37300	maternal effect embryo arrest 59 (MEE59)	MATERNAL EFFECT EMBRYO ARREST 59 (MEE59)	-1.21435	0.0873479	-1.11032	0.0191642	-2.94981	9.78245e-06	-6.15249	0.000495494
AT3G16460.1	AT3G16460	Mannose-binding lectin superfamily protein; FUNCTIONS IN: copper ion binding; INVOLVED IN: response to cold; LOCATED IN: cytosol, nucleus, membrane; EXPRESSED IN: 23 plant structures; EXPRESSED DURING: 13 growth stages; CONTAINS InterPro DOMAIN/s: Mannose-binding lectin (InterPro:IPR001229); BEST Arabidopsis thaliana protein match is: myrosinase-binding protein 1 (TAIR:AT1G52040.1)	JACALIN-RELATED LECTIN 34 (JAL34)	-0.806409	0.642867	0.157344	0.861061	-1.81034	0.0372466	-6.15101	2.6947e-05
AT2G25320_c2	AT2G25320	TRAF-like family protein; LOCATED IN: chloroplast; CONTAINS InterPro DOMAIN/s: TRAF-like (InterPro:IPR008974), MATH (InterPro:IPR002083); BEST Arabidopsis thaliana protein match is: TRAF-like family protein (TAIR:AT2G25330.1)	0	-6.16797	0.00405845	-7.07413	8.94549e-05	-5.74842	0.000563757	-6.14453	0.000190921
AT4G38840.1	AT4G38840	SAUR-like auxin-responsive protein family ; FUNCTIONS IN: molecular_function unknown; INVOLVED IN: response to auxin stimulus, response to cold; LOCATED IN: plasma membrane; EXPRESSED IN: 21 plant structures; EXPRESSED DURING: 13 growth stages; CONTAINS InterPro DOMAIN/s: Auxin responsive SAUR protein (InterPro:IPR003676); BEST Arabidopsis thaliana protein match is: SAUR-like auxin-responsive pro…	SMALL AUXIN UPREGULATED RNA 14 (SAUR14)	-3.27836	7.06983e-06	-2.65734	7.96465e-09	-5.82692	7.60779e-10	-6.14357	3.11549e-07
AT4G01330_P3	AT4G01330	Protein kinase superfamily protein; FUNCTIONS IN: protein serine/threonine kinase activity, protein kinase activity, kinase activity, ATP binding; INVOLVED IN: protein amino acid phosphorylation; EXPRESSED IN: 22 plant structures; EXPRESSED DURING: 13 growth stages; CONTAINS InterPro DOMAIN/s: Protein kinase, ATP binding site (InterPro:IPR017441), Protein kinase, catalytic domain (InterPro:IPR000…	0	-0.964788	0.535246	-1.75151	0.220935	-5.36146	0.00544102	-6.14321	0.00118547
AT5G50950_ID13	AT5G50950	Encodes a fumarase enzyme initially shown to be in the mitochondria through proteomic studies but later shown to be present in the cytosol using an RFP fluorescent protein tag. It appears to be important for the accumulation of fumarate from malate in leaves in the light, and helps to promote nitrogen assimilation under high nitrogen conditions. It does not appear to be necessary for lipid metabo…	FUMARASE 2 (FUM2)	-1.97129	0.183404	-5.22052	0.000619321	-7.17745	3.43394e-06	-6.14161	2.73961e-05
AT3G61470_P1	AT3G61470	Encodes a component of the light harvesting antenna complex of photosystem I. The mRNA is cell-to-cell mobile.	PHOTOSYSTEM I LIGHT HARVESTING COMPLEX GENE 2 (LHCA2)	-2.30647	8.84687e-05	-2.23239	2.77693e-06	-4.74905	1.76952e-10	-6.14055	7.05426e-10
AT5G67390_P1	AT5G67390	unknown protein; BEST Arabidopsis thaliana protein match is: Plant protein of unknown function (DUF863) (TAIR:AT1G69360.1)	0	-5.42597	0.00114686	-2.38602	0.000239992	-7.7	1.85953e-07	-6.13962	5.73449e-06
AT2G45990_ID3	AT2G45990	unknown protein; FUNCTIONS IN: molecular_function unknown; INVOLVED IN: biological_process unknown; LOCATED IN: chloroplast, chloroplast stroma; EXPRESSED IN: 22 plant structures; EXPRESSED DURING: 13 growth stages	0	-1.80792	0.518607	0.399705	0.763191	0.921334	0.350549	-6.13761	0.00230043
AT5G35170_ID5	AT5G35170	adenylate kinase family protein; FUNCTIONS IN: nucleobase, nucleoside, nucleotide kinase activity, nucleotide kinase activity, phosphotransferase activity, phosphate group as acceptor, adenylate kinase activity, ATP binding; INVOLVED IN: nucleobase, nucleoside, nucleotide and nucleic acid metabolic process, anaerobic respiration, nucleotide metabolic process; LOCATED IN: chloroplast thylakoid mem…	0	-2.47335	0.241997	-1.14511	0.285007	-4.49258	0.0165067	-6.13633	0.00733734
AT1G72410.1	AT1G72410	COP1-interacting protein-related; FUNCTIONS IN: molecular_function unknown; INVOLVED IN: biological_process unknown; EXPRESSED IN: 22 plant structures; EXPRESSED DURING: 13 growth stages; BEST Arabidopsis thaliana protein match is: unknown protein (TAIR:AT1G17360.1).	0	-1.46145	0.430098	1.12919	0.126764	-0.363391	0.660163	-6.13598	7.26019e-05
AT2G27060_P1	AT2G27060	Leucine-rich repeat protein kinase family protein; FUNCTIONS IN: protein serine/threonine kinase activity, protein kinase activity, ATP binding; INVOLVED IN: transmembrane receptor protein tyrosine kinase signaling pathway, protein amino acid phosphorylation; LOCATED IN: plasma membrane; EXPRESSED IN: 23 plant structures; EXPRESSED DURING: 13 growth stages; CONTAINS InterPro DOMAIN/s: Serine/thre…	0	0.344469	0.789976	0.542736	0.48585	-5.66141	7.64549e-05	-6.13159	1.86604e-05
AT5G37850_P2	AT5G37850	Encodes a pyridoxal kinase required for root hair development. Mutants are hypersensitive to Na+, K+ and Li+.	SALT OVERLY SENSITIVE 4 (SOS4);SALT OVERLY SENSITIVE 4 (ATSOS4)	-3.43455	0.0161613	-0.119668	0.87087	-4.35332	0.000169129	-6.13003	1.23473e-06
AT2G24160.1	AT2G24160	pseudogene, leucine rich repeat protein family, contains leucine rich-repeat domains Pfam:PF00560, INTERPRO:IPR001611; contains some similarity to Cf-4 (Lycopersicon hirsutum) gi|2808683|emb|CAA05268; blastp match of 37% identity and 8.4e-98 P-value to GP|2808683|emb|CAA05268.1||AJ002235 Cf-4 {Lycopersicon hirsutum}	0	-3.29959	0.0167207	-0.719954	0.181597	-3.16077	0.000186749	-6.12652	1.67413e-06
AT1G66940_P1	AT1G66940	protein kinase-related; FUNCTIONS IN: molecular_function unknown; INVOLVED IN: biological_process unknown; LOCATED IN: endomembrane system; EXPRESSED IN: 22 plant structures; EXPRESSED DURING: 13 growth stages; BEST Arabidopsis thaliana protein match is: Protein kinase superfamily protein (TAIR:AT1G67000.1)	0	0.902364	0.093593	-1.49496	0.00933945	-7.68039	1.01871e-07	-6.12098	3.73099e-06
AT2G28940_P2	AT2G28940	Protein kinase superfamily protein; FUNCTIONS IN: protein kinase activity, kinase activity, ATP binding; INVOLVED IN: protein amino acid phosphorylation; EXPRESSED IN: 19 plant structures; EXPRESSED DURING: 13 growth stages; CONTAINS InterPro DOMAIN/s: Protein kinase, ATP binding site (InterPro:IPR017441), Protein kinase, catalytic domain (InterPro:IPR000719), Serine/threonine-protein kinase-like…	0	-5.0994	0.124224	-3.43084	0.187911	-5.2723	0.031134	-6.11918	0.00958389
AT2G45050_P1	AT2G45050	Encodes a member of the GATA factor family of zinc finger transcription factors. A positive regulator of photomorphogenesis.	GATA TRANSCRIPTION FACTOR 2 (GATA2)	-0.682333	0.188141	-1.35852	0.00173501	-4.20172	2.90119e-07	-6.11623	6.48308e-10
AT4G25260.1	AT4G25260	Plant invertase/pectin methylesterase inhibitor superfamily protein; FUNCTIONS IN: enzyme inhibitor activity, pectinesterase inhibitor activity, pectinesterase activity; INVOLVED IN: shade avoidance; LOCATED IN: endomembrane system; EXPRESSED IN: 21 plant structures; EXPRESSED DURING: 13 growth stages; CONTAINS InterPro DOMAIN/s: Pectinesterase inhibitor (InterPro:IPR006501); BEST Arabidopsis tha…	0	-1.55381	0.0596324	-1.34563	0.00533287	-3.27454	1.72562e-05	-6.1103	4.53406e-08
AT1G67090_P1	AT1G67090	Encodes a member of the Rubisco small subunit (RBCS) multigene family: RBCS1A (At1g67090), RBCS1B (At5g38430), RBCS2B (At5g38420), and RBCS3B (At5g38410). Functions to yield sufficient Rubisco content for leaf photosynthetic capacity.	RIBULOSE BISPHOSPHATE CARBOXYLASE SMALL CHAIN 1A (RBCS1A)	-1.77076	6.89186e-06	-2.38938	2.9871e-09	-5.36094	4.67525e-14	-6.1091	2.54738e-13
AT2G13820_P3	AT2G13820	Bifunctional inhibitor/lipid-transfer protein/seed storage 2S albumin superfamily protein; FUNCTIONS IN: lipid binding; INVOLVED IN: lipid transport; LOCATED IN: anchored to plasma membrane, plasma membrane; EXPRESSED IN: 20 plant structures; EXPRESSED DURING: 13 growth stages; CONTAINS InterPro DOMAIN/s: Bifunctional inhibitor/plant lipid transfer protein/seed storage (InterPro:IPR016140), Plant…	XYLOGEN PROTEIN 2 (XYP2); (AtXYP2)	-0.215477	0.747305	-1.72696	0.00144826	-7.50924	6.29533e-08	-6.10748	1.66107e-06
AT2G25200_P1	AT2G25200	Plant protein of unknown function (DUF868); CONTAINS InterPro DOMAIN/s: Protein of unknown function DUF868, plant (InterPro:IPR008586); BEST Arabidopsis thaliana protein match is: Plant protein of unknown function (DUF868) (TAIR:AT5G11000.1)	0	-0.424818	0.372904	-1.5145	0.000372108	-6.45306	2.57576e-08	-6.10653	5.9731e-08
AT3G18890_c1	AT3G18890	NAD(P)-binding Rossmann-fold superfamily protein; FUNCTIONS IN: binding, catalytic activity; INVOLVED IN: metabolic process; LOCATED IN: chloroplast thylakoid membrane, chloroplast, chloroplast envelope; EXPRESSED IN: 21 plant structures; EXPRESSED DURING: 14 growth stages; CONTAINS InterPro DOMAIN/s: NAD(P)-binding domain (InterPro:IPR016040), NmrA-like (InterPro:IPR008030); BEST Arabidopsis tha…	TRANSLOCON AT THE INNER ENVELOPE MEMBRANE OF CHLOROPLASTS 62 (Tic62);TRANSLOCON AT THE INNER ENVELOPE MEMBRANE OF CHLOROPLASTS 62 (AtTic62)	-1.83193	0.44966	-0.0295998	0.981835	-3.57796	0.0321222	-6.10604	0.000797111
AT4G15690_JC1	AT4G15690	Thioredoxin superfamily protein; FUNCTIONS IN: electron carrier activity, arsenate reductase (glutaredoxin) activity, protein disulfide oxidoreductase activity; INVOLVED IN: cell redox homeostasis; LOCATED IN: endomembrane system; EXPRESSED IN: 6 plant structures; EXPRESSED DURING: 7 growth stages; CONTAINS InterPro DOMAIN/s: Glutaredoxin-like, plant II (InterPro:IPR011905), Thioredoxin fold (Int…	(GRXS5)	-6.12779	9.23875e-08	-7.03395	1.30857e-10	-7.14019	2.55367e-11	-6.10435	5.7968e-10
AT2G28550_P1	AT2G28550	related to AP2.7 (RAP2.7); CONTAINS InterPro DOMAIN/s: DNA-binding, integrase-type (InterPro:IPR016177), Pathogenesis-related transcriptional factor/ERF, DNA-binding (InterPro:IPR001471); BEST Arabidopsis thaliana protein match is: target of early activation tagged (EAT) 2 (TAIR:AT5G60120.1).	RELATED TO AP2.7 (RAP2.7)	-2.81799	0.121931	-0.517301	0.409166	-1.19652	0.0294083	-6.10277	0.00087933
AT3G28070_P1	AT3G28070	nodulin MtN21-like transporter family protein	USUALLY MULTIPLE ACIDS MOVE IN AND OUT TRANSPORTERS 46 (UMAMIT46)	-3.8624	0.0356687	-1.58733	0.0136012	-5.4108	0.00024076	-6.101	0.000126014
AT4G13670_ID6	AT4G13670	plastid transcriptionally active 5 (PTAC5); FUNCTIONS IN: unfolded protein binding, heat shock protein binding; INVOLVED IN: protein folding, metabolic process; LOCATED IN: plastid chromosome, chloroplast thylakoid membrane, chloroplast, nucleoid, chloroplast envelope; EXPRESSED IN: 21 plant structures; EXPRESSED DURING: 13 growth stages; CONTAINS InterPro DOMAIN/s: Peptidoglycan binding-like (In…	PLASTID TRANSCRIPTIONALLY ACTIVE 5 (PTAC5)	-3.43146	0.0734157	-2.09285	0.0647956	-1.66201	0.0682655	-6.09838	6.24353e-05
AT1G09750.1	AT1G09750	Eukaryotic aspartyl protease family protein; FUNCTIONS IN: aspartic-type endopeptidase activity; INVOLVED IN: proteolysis; LOCATED IN: apoplast, cell wall, plant-type cell wall; EXPRESSED IN: 22 plant structures; EXPRESSED DURING: 14 growth stages; CONTAINS InterPro DOMAIN/s: Peptidase aspartic (InterPro:IPR021109), Peptidase aspartic, catalytic (InterPro:IPR009007), Peptidase A1 (InterPro:IPR001…	0	0.0425753	0.989143	-2.21149	1.37977e-05	-8.56885	3.43134e-07	-6.09717	3.11898e-05
AT5G13980_P1	AT5G13980	Glycosyl hydrolase family 38 protein; FUNCTIONS IN: in 6 functions; INVOLVED IN: mannose metabolic process, carbohydrate metabolic process; LOCATED IN: apoplast, cell wall, plasma membrane, vacuole, plant-type cell wall; EXPRESSED IN: 25 plant structures; EXPRESSED DURING: 13 growth stages; CONTAINS InterPro DOMAIN/s: Glycoside hydrolase-type carbohydrate-binding (InterPro:IPR011013), Glycoside h…	0	-6.11972	0.000230659	-7.02588	1.60557e-06	-7.13212	4.53862e-07	-6.09627	4.4466e-06
AT1G19670_P1	AT1G19670	Chlorophyllase is the first enzyme involved in chlorophyll degradation. It catalyzes the hydrolysis of the ester bond to yield chlorophyllide and phytol. AtCLH1 lacks a typical signal sequence for the chloroplast. Its expression is induced rapidly by methyljasmonate, a known promoter of senescence and chlorophyll degradation.	CHLOROPHYLLASE 1 (CLH1);CORONATINE-INDUCED PROTEIN 1 (CORI1);CHLOROPHYLLASE 1 (ATCLH1);CORONATINE-INDUCED PROTEIN 1 (ATHCOR1)	-0.247161	0.419433	-1.70502	2.66041e-07	-6.95978	6.55153e-09	-6.094	9.63853e-08
AT1G66980_JS13	AT1G66980	Encodes SNC4 (suppressor of npr1-1, constitutive 4), an atypical receptor-like kinase with two predicted extracellular glycerophosphoryl diester phosphodiesterase domains.	SUPPRESSOR OF NPR1-1 CONSTITUTIVE 4 (SNC4);GLYCEROPHOSPHODIESTER PHOSPHODIESTERASE (GDPD) LIKE 2 (GDPDL2)	-2.71014	0.10576	0.186274	0.827356	-5.7683	4.97185e-05	-6.09383	1.68691e-05
AT3G50820_P1	AT3G50820	Encodes a protein which is an extrinsic subunit of photosystem II and which has been proposed to play a central role in stabilization of the catalytic manganese cluster. In <i>Arabidopsis thaliana</i> the PsbO proteins are encoded by two genes: <i>psbO1</i> and <i>psbO2</i>. PsbO2 is the minor isoform in the wild-type. Mutants defective in this gene have been shown to be affected in the dephospho…	PHOTOSYSTEM II SUBUNIT O-2 (PSBO2);PHOTOSYSTEM II SUBUNIT O-2 (PSBO-2);OXYGEN EVOLVING COMPLEX SUBUNIT 33 KDA (OEC33)	-2.12198	5.53273e-06	-2.22355	4.01537e-08	-4.98363	2.1666e-12	-6.09195	2.45839e-10
AT3G58990_ID2	AT3G58990	isopropylmalate isomerase 1 (IPMI1); FUNCTIONS IN: hydro-lyase activity, 3-isopropylmalate dehydratase activity; INVOLVED IN: leucine biosynthetic process, metabolic process; LOCATED IN: plastid; EXPRESSED IN: 19 plant structures; EXPRESSED DURING: 9 growth stages; CONTAINS InterPro DOMAIN/s: 3-isopropylmalate dehydratase, small subunit-like (InterPro:IPR012305), Aconitase A/isopropylmalate dehyd…	ISOPROPYLMALATE ISOMERASE 1 (IPMI1)	-1.54341	0.0820749	-2.64494	0.000605365	-6.72275	0.00037685	-6.09137	0.0012692
AT4G27040_P4	AT4G27040	VPS22; CONTAINS InterPro DOMAIN/s: ESCRT-2 complex, Snf8 (InterPro:IPR016689), EAP30 (InterPro:IPR007286)	(VPS22)	-0.685578	0.66307	-2.92932	0.0632266	-2.11095	0.0511998	-6.09016	0.00893346
AT1G60260_ID152	AT1G60260	beta glucosidase 5 (BGLU5); FUNCTIONS IN: cation binding, hydrolase activity, hydrolyzing O-glycosyl compounds, catalytic activity; INVOLVED IN: carbohydrate metabolic process; LOCATED IN: endomembrane system; CONTAINS InterPro DOMAIN/s: Glycoside hydrolase, family 1 (InterPro:IPR001360), Glycoside hydrolase, family 1, active site (InterPro:IPR018120), Glycoside hydrolase, catalytic core (InterPr…	BETA GLUCOSIDASE 5 (BGLU5)	-1.19683	0.616012	-0.772631	0.63698	-7.12406	0.000917434	-6.08822	0.00351799
AT1G12250_P1	AT1G12250	Pentapeptide repeat-containing protein; FUNCTIONS IN: molecular_function unknown; INVOLVED IN: biological_process unknown; LOCATED IN: thylakoid, chloroplast thylakoid membrane, chloroplast thylakoid lumen, chloroplast; EXPRESSED IN: 22 plant structures; EXPRESSED DURING: 13 growth stages; CONTAINS InterPro DOMAIN/s: Pentapeptide repeat (InterPro:IPR001646); BEST Arabidopsis thaliana protein matc…	0	-3.88938	0.0150285	-1.91224	0.000231983	-6.59369	2.50569e-05	-6.08692	0.000111761
AT5G61530_P4	AT5G61530	small G protein family protein / RhoGAP family protein; FUNCTIONS IN: Rho GTPase activator activity; INVOLVED IN: signal transduction; LOCATED IN: intracellular; EXPRESSED IN: 24 plant structures; EXPRESSED DURING: 15 growth stages; CONTAINS InterPro DOMAIN/s: Rho GTPase activation protein (InterPro:IPR008936), RhoGAP (InterPro:IPR000198)	0	-2.96315	0.0228008	0.0677735	0.921829	1.08746	0.0163979	-6.08347	5.15679e-07
AT5G17530_ID18	AT5G17530	phosphoglucosamine mutase family protein; FUNCTIONS IN: intramolecular transferase activity, phosphotransferases; INVOLVED IN: carbohydrate metabolic process; EXPRESSED IN: 23 plant structures; EXPRESSED DURING: 13 growth stages; CONTAINS InterPro DOMAIN/s: Alpha-D-phosphohexomutase, alpha/beta/alpha domain III (InterPro:IPR005846), Alpha-D-phosphohexomutase, alpha/beta/alpha domain II (InterPro:…	0	0.433185	0.767666	0.381151	0.728732	-4.62807	0.0057746	-6.08308	0.000302458
AT3G25717.1	AT3G25717	ROTUNDIFOLIA like 16 (RTFL16); FUNCTIONS IN: molecular_function unknown; INVOLVED IN: shoot development; LOCATED IN: mitochondrion; CONTAINS InterPro DOMAIN/s: DVL (InterPro:IPR012552); BEST Arabidopsis thaliana protein match is: ROTUNDIFOLIA like 17 (TAIR:AT1G13245.1)	ROTUNDIFOLIA LIKE 16 (RTFL16);DEVIL 6 (DVL6)	-1.07784	0.00665673	-0.852331	0.00190257	-5.75393	1.81672e-08	-6.08301	4.22962e-07
AT1G23480_P1	AT1G23480	encodes a gene similar to cellulose synthase	CELLULOSE SYNTHASE-LIKE A3 (ATCSLA03); (CSLA03); (ATCSLA3);CELLULOSE SYNTHASE-LIKE A3 (CSLA3);CELLULOSE SYNTHASE-LIKE A3 (CSLA03)	-2.51994	0.40733	-2.75111	0.197513	-5.80808	0.00785506	-6.08271	0.00418827
AT1G59970_P1	AT1G59970	Matrixin family protein; FUNCTIONS IN: metallopeptidase activity, metalloendopeptidase activity, zinc ion binding; INVOLVED IN: proteolysis, metabolic process; LOCATED IN: plasma membrane, anchored to membrane; EXPRESSED IN: 22 plant structures; EXPRESSED DURING: 13 growth stages; CONTAINS InterPro DOMAIN/s: Peptidase M10, metallopeptidase (InterPro:IPR001818), Peptidoglycan binding-like (InterPr…	0	-3.14928	0.0773303	-0.965003	0.154361	-4.59885	0.000670051	-6.08056	8.97039e-05
AT1G28960_ID8	AT1G28960	Encodes a ppGpp pyrophosphohydrolase.	ARABIDOPSIS THALIANA NUDIX HYDROLASE HOMOLOG 15 (ATNUDT15);NUDIX HYDROLASE HOMOLOG 15 (NUDX15);NUDIX HYDROLASE HOMOLOG 15 (ATNUDX15)	0.0560188	0.999056	-2.56574	0.187653	-1.69192	0.231006	-6.08004	0.00343702
AT1G05805_ID1	AT1G05805	basic helix-loop-helix (bHLH) DNA-binding superfamily protein; FUNCTIONS IN: DNA binding, sequence-specific DNA binding transcription factor activity; INVOLVED IN: regulation of transcription; LOCATED IN: cytosol; EXPRESSED IN: 24 plant structures; EXPRESSED DURING: 13 growth stages; CONTAINS InterPro DOMAIN/s: Helix-loop-helix DNA-binding domain (InterPro:IPR001092), Helix-loop-helix DNA-binding…	ABA-RESPONSIVE KINASE SUBSTRATE 2 (AKS2)	-2.66011	0.12985	-1.13463	0.213147	-4.89404	0.000581627	-6.07965	3.03457e-05
AT2G24270.4	AT2G24270	Encodes a protein with non-phosphorylating NADP-dependent glyceraldehyde-3-phosphate dehydrogenase activity. The activity of the enzyme was determined from leaf extracts; the enzyme has not been purified to confirm activity.	ALDEHYDE DEHYDROGENASE 11A3 (ALDH11A3)	-2.65952	0.361475	-0.289181	0.792601	-0.577569	0.53116	-6.07841	0.0135518
AT1G50732_P1	AT1G50732	unknown protein.	0	-3.38966	0.000418744	-2.76624	2.77744e-07	-6.80374	5.51162e-08	-6.07777	3.45779e-07
AT1G73830_P1	AT1G73830	Encodes the brassinosteroid signaling component BEE3 (BR-ENHANCED EXPRESSION 3). Positively modulates the shade avoidance syndrome in Arabidopsis seedlings.	BR ENHANCED EXPRESSION 3 (BEE3)	-2.73045	0.0481284	-1.09081	0.0786211	-5.18934	3.31544e-05	-6.07623	2.61947e-06
AT1G32070_P2	AT1G32070	Encodes a nuclear acetyltransferase (NSI)that interacts with the geminivirus movement protein NSP. This interaction is required for viral infection and systemic spread. Acetylates the viral coat protein (CP) in vitro, but not NSP. NSP inhibits NSI activity in vitro. NSI is highly transcribed in phloem and in xylem parenchyma cells, and in the apical meristem and guard cells, within young tissues …	(SNAT);NUCLEAR SHUTTLE INTERACTING (NSI);NUCLEAR SHUTTLE INTERACTING (ATNSI)	-4.36875	0.00210522	-1.50751	0.000258072	-3.70072	2.95782e-07	-6.0743	5.2264e-06
AT1G48430_P1	AT1G48430	Dihydroxyacetone kinase; FUNCTIONS IN: glycerone kinase activity, ATP binding; INVOLVED IN: glycerol metabolic process; LOCATED IN: cellular_component unknown; EXPRESSED IN: 22 plant structures; EXPRESSED DURING: 13 growth stages; CONTAINS InterPro DOMAIN/s: Dak phosphatase (InterPro:IPR004007), Dihydroxyacetone kinase (InterPro:IPR012734), Dak kinase (InterPro:IPR004006); BEST Arabidopsis thalia…	0	-1.20363	0.624063	1.1285	0.245932	-2.83711	0.05587	-6.07214	0.00082425
AT4G04750_P2	AT4G04750	Major facilitator superfamily protein; FUNCTIONS IN: carbohydrate transmembrane transporter activity, sugar:hydrogen symporter activity; INVOLVED IN: transport, transmembrane transport; LOCATED IN: integral to membrane, membrane; EXPRESSED IN: 19 plant structures; EXPRESSED DURING: 13 growth stages; CONTAINS InterPro DOMAIN/s: Sugar transporter, conserved site (InterPro:IPR005829), Major facilita…	0	-3.2389	0.0902024	-0.340617	0.740859	-3.47916	0.00831085	-6.07081	6.65879e-05
AT3G16240_s1	AT3G16240	Delta tonoplast intrinsic protein, functions as a water channel and ammonium (NH3) transporter. Highly expressed in flower, shoot, and stem. Expression shows diurnal regulation and is induced by ammonium (NH3). Protein localized to vacuolar membrane. The mRNA is cell-to-cell mobile.	DELTA TONOPLAST INTEGRAL PROTEIN (DELTA-TIP); (TIP2;1); (DELTA-TIP1); (AQP1); (ATTIP2;1)	-2.16253	0.000704528	-2.17875	3.58769e-06	-5.68966	3.16822e-07	-6.06448	8.92082e-07
AT5G42530_ID2	AT5G42530	unknown protein; FUNCTIONS IN: molecular_function unknown; INVOLVED IN: biological_process unknown; LOCATED IN: endomembrane system; BEST Arabidopsis thaliana protein match is: unknown protein (TAIR:AT2G25510.2)	0	-2.0209	0.00088885	-3.22715	1.67472e-06	-6.45551	1.04295e-06	-6.06256	3.19189e-06
AT1G68238_P1	AT1G68238	unknown protein; FUNCTIONS IN: molecular_function unknown; INVOLVED IN: biological_process unknown; LOCATED IN: endomembrane system	0	-2.87544	0.00864162	-5.165	3.57099e-06	-7.09778	5.98535e-09	-6.06194	8.24024e-08
AT5G57340.1	AT5G57340	unknown protein	0	-0.064265	0.977538	0.0734367	0.885778	-4.63654	1.59695e-05	-6.06134	6.379e-06
AT2G18290.1	AT2G18290	Encodes APC10 (anaphase promoting complex 10). Overexpression of APC10 likely mimics auxin and ethylene sensitive phenotypes. Plays an essential role in cell proliferation during leaf development.	ANAPHASE PROMOTING COMPLEX 10 (APC10);EMBRYO DEFECTIVE 2783 (EMB2783); (ATAPC10)	-3.78778	0.163859	-3.56235	0.0874756	-7.09559	0.000407424	-6.05975	0.00178389
AT3G62750_P3	AT3G62750	beta glucosidase 8 (BGLU8); FUNCTIONS IN: cation binding, hydrolase activity, hydrolyzing O-glycosyl compounds, catalytic activity; INVOLVED IN: carbohydrate metabolic process; LOCATED IN: vacuole; CONTAINS InterPro DOMAIN/s: Glycoside hydrolase, family 1 (InterPro:IPR001360), Glycoside hydrolase, family 1, active site (InterPro:IPR018120), Glycoside hydrolase, catalytic core (InterPro:IPR017853)…	BETA GLUCOSIDASE 8 (BGLU8)	-3.66473	0.0265792	-1.01996	0.212055	-4.22673	0.000980189	-6.0564	9.68665e-06
AT3G54050_P1	AT3G54050	Encodes a chloroplastic fructose 1,6-bisphosphate phosphatase. also known as HCEF1 (High Cyclic Electron Flow 1). hcef1 mutants have constitutively elevated electron flow (CEFI) and plants with antisense suppression of this enzyme have higher levels of net leaf photosynthesis and increased sucrose biosynthesis. The mRNA is cell-to-cell mobile.	HIGH CYCLIC ELECTRON FLOW 1 (HCEF1); (CFBP1)	-1.9912	0.000991574	-1.28995	0.000590883	-3.99517	1.63318e-08	-6.05483	8.61782e-06
AT4G34760_P1	AT4G34760	SAUR-like auxin-responsive protein family ; CONTAINS InterPro DOMAIN/s: Auxin responsive SAUR protein (InterPro:IPR003676); BEST Arabidopsis thaliana protein match is: SAUR-like auxin-responsive protein family (TAIR:AT2G16580.1)	SMALL AUXIN UPREGULATED RNA 50 (SAUR50)	-1.2521	0.000177064	-1.42076	7.28992e-07	-6.87325	1.93957e-09	-6.05444	3.16386e-08
AT3G55500_P1	AT3G55500	expansin-like protein. Naming convention from the Expansin Working Group (Kende et al, 2004. Plant Mol Bio). Involved in the formation of nematode-induced syncytia in roots of Arabidopsis thaliana.	EXPANSIN A16 (ATEXPA16);EXPANSIN 16 (EXP16); (ATEXP16); (ATHEXP ALPHA 1.7);EXPANSIN A16 (EXPA16)	-0.187111	0.850947	-1.23069	0.0300098	-6.32093	3.79837e-08	-6.05182	6.63426e-08
AT5G46790_P1	AT5G46790	Encodes a member of the PYR (pyrabactin resistance )/PYL(PYR1-like)/RCAR (regulatory components of ABA receptor) family proteins with 14 members. PYR/PYL/RCAR family proteins function as abscisic acid sensors. Mediate ABA-dependent regulation of protein phosphatase 2Cs ABI1 and ABI2.	PYR1-LIKE 1 (PYL1);REGULATORY COMPONENTS OF ABA RECEPTOR 12 (RCAR12)	0.255747	0.954051	-0.615488	0.765745	-0.467806	0.776015	-6.05134	0.0228218
AT5G04140_P1	AT5G04140	Encodes a gene whose sequence is similar to ferredoxin dependent glutamate synthase (Fd-GOGAT). Expression in leaves is induced by light and sucrose. Proposed to be involved in photorespiration and nitrogen assimilation. The mRNA is cell-to-cell mobile.	GLUTAMATE SYNTHASE 1 (GLU1);FERREDOXIN-DEPENDENT GLUTAMATE SYNTHASE 1 (GLS1); (GLUS);FERREDOXIN-DEPENDENT GLUTAMATE SYNTHASE (FD-GOGAT)	-2.88748	0.173119	0.268267	0.735432	-2.16372	0.00270019	-6.04706	0.00311208
AT2G43535_P1	AT2G43535	Encodes a defensin-like (DEFL) family protein.	0	-2.62735	0.00183365	-3.29862	1.10256e-05	-4.45179	1.02859e-06	-6.0454	1.84335e-08
AT1G52410_ID180	AT1G52410	Contains a novel calcium-binding repeat sequence. Binds TSK in vitro. Localizes to small cytoplasmic vesicles in interphase cells. In cells synchronized for cell division, TSA1 and TSK relocalize to ends of spindle microtubules that are ahead of separating chromatids during metaphase and anaphase of mitosis. May be involved in mitosis together with TSK. Expressed preferentially in the flower and …	TSK-ASSOCIATING PROTEIN 1 (TSA1); (ATTSA1)	-1.36336	0.443226	-3.84616e-05	0.999947	-7.07919	6.88542e-06	-6.04335	5.24136e-05
AT5G43750_P1	AT5G43750	NAD(P)H dehydrogenase 18 (NDH18); FUNCTIONS IN: molecular_function unknown; INVOLVED IN: response to oxidative stress; LOCATED IN: chloroplast thylakoid membrane, chloroplast; EXPRESSED IN: 22 plant structures; EXPRESSED DURING: 13 growth stages	NAD(P)H DEHYDROGENASE 18 (NDH18);PHOTOSYNTHETIC NDH SUBCOMPLEX B 5 (PnsB5)	-3.32601	9.23875e-08	-2.99072	4.34201e-11	-5.98431	1.35831e-11	-6.03953	4.52432e-09
AT5G11950_P3	AT5G11950	Encodes a protein of unknown function. It has been crystallized and shown to be structurally almost identical to the protein encoded by At2G37210.	LONELY GUY 8 (LOG8); (MOBP2)	-2.4915	0.494285	-2.3942	0.328015	-5.17943	0.0399956	-6.03922	0.0128487
AT4G26510.2	AT4G26510	One of the homologous genes predicted to encode proteins with UPRT domains (Uracil phosphoribosyltransferase). Five of these genes (At5g40870, At3g27190, At1g55810, At4g26510 and At3g27440) show a high level of identity, and are annotated as also containing a N-terminal uracil kinase (UK) domain. These genes are referred to as UKL1 (UK-like 1), UKL2, UKL3, UKL4 and UKL5, respectively.	URIDINE KINASE-LIKE 4 (UKL4)	-1.81427	0.362204	0.66325	0.368763	-1.40837	0.068003	-6.03128	0.00110618
AT3G55110_P1	AT3G55110	ABC-2 type transporter family protein; FUNCTIONS IN: ATPase activity, coupled to transmembrane movement of substances; LOCATED IN: membrane; EXPRESSED IN: 21 plant structures; EXPRESSED DURING: 12 growth stages; CONTAINS InterPro DOMAIN/s: ATPase, AAA+ type, core (InterPro:IPR003593), ABC transporter-like (InterPro:IPR003439), ABC-2 type transporter (InterPro:IPR013525), ABC transporter, conserve…	ATP-BINDING CASSETTE G18 (ABCG18)	-1.27259	0.52002	1.55393	0.040743	-2.94542	0.0275029	-6.03023	0.000143281
AT4G13810_P1	AT4G13810	receptor like protein 47 (RLP47); CONTAINS InterPro DOMAIN/s: Leucine-rich repeat-containing N-terminal domain, type 2 (InterPro:IPR013210), Leucine-rich repeat (InterPro:IPR001611); BEST Arabidopsis thaliana protein match is: receptor like protein 50 (TAIR:AT4G13920.1)	RECEPTOR LIKE PROTEIN 47 (AtRLP47);RECEPTOR LIKE PROTEIN 47 (RLP47)	-1.98602	0.493851	0.107349	0.942885	-5.34311	0.0106317	-6.02565	0.00312354
AT2G46640.3	AT2G46640	Encodes TAC1 (Tiller Angle Control 1). Influences axillary branch growth angle. Inflorescence stems of TAC1 mutants are vertically oriented and have axillary shoots with narrow branch angles.	TILLER ANGLE CONTROL 1 (TAC1)	-0.342484	0.823319	-2.76072	0.0273999	-5.98923	5.8369e-05	-6.02384	3.97082e-05
AT3G06980_P1	AT3G06980	DEA(D/H)-box RNA helicase family protein; FUNCTIONS IN: helicase activity, ATP binding, nucleic acid binding, ATP-dependent helicase activity; INVOLVED IN: biological_process unknown; LOCATED IN: chloroplast; EXPRESSED IN: 23 plant structures; EXPRESSED DURING: 13 growth stages; CONTAINS InterPro DOMAIN/s: RNA helicase, DEAD-box type, Q motif (InterPro:IPR014014), DNA/RNA helicase, DEAD/DEAH box …	0	-3.49566	0.0283577	0.604789	0.38545	0.104212	0.876887	-6.02157	7.06754e-06
AT2G23130_P1	AT2G23130	AGP17 is a lysine-rich arabinogalactan-protein (AGP) and part of a multi-gene family of glycoproteins with approx. 50 members. It falls into one subclass with AGP18 and AGP19, other lysine-rich AGPs. 84% of its proline residues are hydroxylated to hydroproline and its heavy glycosylation accounts for appr. 69% of the molecular weight. The main glycosyl residues are arabinose (30.1%) and galactose…	(ATAGP17);ARABINOGALACTAN PROTEIN 17 (AGP17)	-3.85129	7.9027e-09	-2.44974	4.34201e-11	-6.67214	2.93959e-11	-6.01871	8.39149e-10
AT2G22170_P1	AT2G22170	Lipase/lipooxygenase, PLAT/LH2 family protein; FUNCTIONS IN: molecular_function unknown; INVOLVED IN: biological_process unknown; LOCATED IN: thylakoid, chloroplast, membrane; EXPRESSED IN: 19 plant structures; EXPRESSED DURING: 13 growth stages; CONTAINS InterPro DOMAIN/s: Lipoxygenase, LH2 (InterPro:IPR001024), Lipase/lipooxygenase, PLAT/LH2 (InterPro:IPR008976); BEST Arabidopsis thaliana prote…	PLAT DOMAIN PROTEIN 2 (PLAT2)	-0.145552	0.999056	-5.17923	0.0888534	-5.29489	0.0541511	-6.00987	0.0228997
AT5G41140_P1	AT5G41140	Myosin heavy chain-related protein; BEST Arabidopsis thaliana protein match is: Myosin heavy chain-related protein (TAIR:AT1G63300.1)	0	-2.58574	0.21484	-0.327473	0.770379	-5.31014	0.00109921	-6.00822	0.000206765
AT1G74430_P1	AT1G74430	Encodes a putative transcription factor (MYB95). The mRNA is cell-to-cell mobile.	ARABIDOPSIS THALIANA MYB DOMAIN PROTEIN 95 (ATMYB95);ARABIDOPSIS THALIANA MYB DOMAIN CONTAINING PROTEIN 66 (ATMYBCP66);MYB DOMAIN PROTEIN 95 (MYB95)	-0.534263	0.458701	-0.175267	0.743642	-2.68178	8.54674e-05	-6.00778	9.82056e-08
AT1G21270_ID4	AT1G21270	cytoplasmic serine/threonine protein kinase induced by salicylic acid. mutant plants exhibit a loss of cell expansion and dependence on sugars and salts for seedling growth, affecting the expression and activity of vacuolar invertase.	WALL-ASSOCIATED KINASE 2 (WAK2)	-1.74773	0.364957	0.433544	0.669228	-3.4478	0.0121435	-6.00132	0.000118527
AT2G20610.2	AT2G20610	Confers auxin overproduction. Mutants have an over-proliferation of lateral roots. Encodes a C-S lyase involved in converting S-alkylthiohydroximate to thiohydroximate in glucosinolate biosynthesis.	SUPERROOT 1 (SUR1);HOOKLESS 3 (HLS3);ROOTY (RTY);ABERRANT LATERAL ROOT FORMATION 1 (ALF1);ROOTY 1 (RTY1)	0.0369648	0.999056	-1.41805	0.0712162	-3.95704	0.000739421	-5.99986	3.81409e-06
AT4G13670_P1	AT4G13670	plastid transcriptionally active 5 (PTAC5); FUNCTIONS IN: unfolded protein binding, heat shock protein binding; INVOLVED IN: protein folding, metabolic process; LOCATED IN: plastid chromosome, chloroplast thylakoid membrane, chloroplast, nucleoid, chloroplast envelope; EXPRESSED IN: 21 plant structures; EXPRESSED DURING: 13 growth stages; CONTAINS InterPro DOMAIN/s: Peptidoglycan binding-like (In…	PLASTID TRANSCRIPTIONALLY ACTIVE 5 (PTAC5)	-3.22497	0.0568088	-1.0933	0.0992063	-1.63896	0.0116289	-5.99871	4.86753e-05
AT3G49260_JS6	AT3G49260	IQ-domain 21 (iqd21); FUNCTIONS IN: calmodulin binding; INVOLVED IN: biological_process unknown; LOCATED IN: cellular_component unknown; EXPRESSED IN: 19 plant structures; EXPRESSED DURING: 13 growth stages; CONTAINS InterPro DOMAIN/s: IQ calmodulin-binding region (InterPro:IPR000048); BEST Arabidopsis thaliana protein match is: IQ-domain 2 (TAIR:AT5G03040.3).	IQ-DOMAIN 21 (iqd21)	-3.90524	0.00426702	-2.62506	0.000536661	-7.80168	1.08739e-08	-5.99667	8.53313e-07
AT1G73330_P1	AT1G73330	encodes a plant-specific protease inhibitor-like protein whose transcript level in root disappears in response to progressive drought stress. The decrease in transcript level is independent from abscisic acid level.	DROUGHT-REPRESSED 4 (DR4);DROUGHT-REPRESSED 4 (ATDR4)	2.77711	1.30808e-06	2.85274	6.81452e-08	-4.57892	4.65823e-05	-5.99302	0.000185669
AT5G02150.1	AT5G02150	Encodes one of the Arabidopsis orthologs of the human Hsp70-binding protein 1 (HspBP-1) and yeast Fes1p: Fes1A (AT3G09350), Fes1B (AT3G53800), Fes1C (AT5G02150).	FES1C (Fes1C)	-2.66808	0.115415	-0.0723765	0.938938	-0.839348	0.269465	-5.99195	2.30932e-05
AT5G57180_P1	AT5G57180	Transcription regulator responsible for specific upregulation of the translocon genes atToc33 and atToc75 in leaves. Involved in protein import into chloroplast.	CHLOROPLAST IMPORT APPARATUS 2 (CIA2)	-2.13498	0.169777	-0.570298	0.510872	-1.85942	0.0261914	-5.99119	1.05425e-05
AT1G22630_ID2	AT1G22630	unknown protein; LOCATED IN: chloroplast; EXPRESSED IN: 21 plant structures; EXPRESSED DURING: 13 growth stages	0	-4.2063	0.0032913	-2.23016	0.00144391	-7.13285	8.44328e-08	-5.99038	1.29553e-06
AT3G06080_P1	AT3G06080	Encodes a member of the TBL (TRICHOME BIREFRINGENCE-LIKE) gene family containing a plant-specific DUF231 (domain of unknown function) domain. TBL gene family has 46 members, two of which (TBR/AT5G06700 and TBL3/AT5G01360) have been shown to be involved in the synthesis and deposition of secondary wall cellulose, presumably by influencing the esterification state of pectic polymers. A nomenclature…	TRICHOME BIREFRINGENCE-LIKE 10 (TBL10)	-2.17593	0.233444	-0.0568733	0.955646	-3.51341	0.00824869	-5.99015	6.04757e-05
AT1G29670_P2	AT1G29670	GDSL-motif esterase/acyltransferase/lipase. Enzyme group with broad substrate specificity that may catalyze acyltransfer or hydrolase reactions with lipid and non-lipid substrates. The mRNA is cell-to-cell mobile.	0	-1.24319	0.0128224	-0.857997	0.0102511	-4.05468	2.29649e-08	-5.98955	1.20666e-05
AT1G35560_P1	AT1G35560	Encodes a member of the TCP-P subfamily that is involved in flowering time control and plant development. Mutants present an early flowering phenotype.	TCP DOMAIN PROTEIN 23 (TCP23); (ATTCP23)	-1.04743	0.0433226	-0.460428	0.186505	-4.60874	5.09645e-07	-5.9895	4.287e-08
AT2G20260.1	AT2G20260	Encodes subunit E of photosystem I. The mRNA is cell-to-cell mobile.	PHOTOSYSTEM I SUBUNIT E-2 (PSAE-2)	-3.42802	6.61869e-05	-2.65153	2.07466e-06	-5.19003	3.13964e-09	-5.98816	2.97259e-07
AT5G39530_P2	AT5G39530	Protein of unknown function (DUF1997); CONTAINS InterPro DOMAIN/s: Protein of unknown function DUF1997 (InterPro:IPR018971); BEST Arabidopsis thaliana protein match is: Protein of unknown function (DUF1997) (TAIR:AT5G39520.1)	0	-3.58688	0.014571	-1.50064	0.0179078	-2.38224	0.000852691	-5.98744	3.81409e-06
AT1G21500_ID1	AT1G21500	unknown protein	0	-2.32885	7.44592e-05	-2.31497	1.19811e-07	-6.23294	5.87206e-09	-5.98495	1.75314e-08
AT5G63180_P1	AT5G63180	Pectin lyase-like superfamily protein; CONTAINS InterPro DOMAIN/s: Pectin lyase fold/virulence factor (InterPro:IPR011050), AmbAllergen (InterPro:IPR018082), Pectate lyase/Amb allergen (InterPro:IPR002022), Pectin lyase fold (InterPro:IPR012334), Parallel beta-helix repeat (InterPro:IPR006626); BEST Arabidopsis thaliana protein match is: Pectin lyase-like superfamily protein (TAIR:AT4G24780.2)	0	-2.5009	0.112784	-1.01842	0.092918	-6.41668	4.59202e-05	-5.98489	9.18817e-05
AT2G03550_P1	AT2G03550	alpha/beta-Hydrolases superfamily protein; FUNCTIONS IN: hydrolase activity; INVOLVED IN: metabolic process; LOCATED IN: cellular_component unknown; EXPRESSED IN: 21 plant structures; EXPRESSED DURING: 13 growth stages; CONTAINS InterPro DOMAIN/s: Alpha/beta hydrolase fold-3 (InterPro:IPR013094); BEST Arabidopsis thaliana protein match is: carboxyesterase 13 (TAIR:AT3G48700.1)	0	-1.30414	0.00507916	-0.970635	0.00128621	-4.30553	1.07031e-08	-5.97826	8.89237e-07
AT3G54920_P1	AT3G54920	Powdery mildew resistant mutant encodes a pectate lyase-like protein The mRNA is cell-to-cell mobile.	POWDERY MILDEW RESISTANT 6 (PMR6)	0.857561	0.106459	-0.421739	0.444828	-3.85623	8.09275e-05	-5.97767	8.67098e-05
AT3G16470_P1	AT3G16470	Encodes a JA-responsive gene that coordinates with GRP7 in shaping plant development through the regulation of RNA processing in Arabidopsis. AtJAC1 interacts with RNA binding protein GRP7 specifically in the cytoplasm to regulate its nucleocytoplasmic distribution.	JASMONATE RESPONSIVE 1 (JR1);JACALIN-RELATED LECTIN 35 (JAL35);JACALIN-LECTIN LIKE 1 (ATJAC1)	0.434468	0.43569	-0.598457	0.179051	-3.78773	8.97422e-06	-5.97513	4.96465e-05
AT4G30610.1	AT4G30610	Encodes a secreted glycosylated serine carboxypeptidase with broad substrate preference that is involved in brassinosteroid signalling via BRI1. It is proteolytically processed in vivo by a separate as yet unidentified protease.	BRI1 SUPPRESSOR 1 (BRS1);SERINE CARBOXYPEPTIDASE 24 PRECURSOR (SCPL24)	-2.96088	0.0235648	-1.0394	0.119076	-6.48266	2.23672e-07	-5.97486	6.92224e-07
AT2G01870.1	AT2G01870	unknown protein; FUNCTIONS IN: molecular_function unknown; INVOLVED IN: biological_process unknown; LOCATED IN: chloroplast thylakoid membrane, chloroplast; EXPRESSED IN: 22 plant structures; EXPRESSED DURING: 13 growth stages	0	-3.63104	0.0118725	-1.69124	0.00398113	-4.18306	6.22954e-05	-5.97373	4.8559e-06
AT1G09160_P2	AT1G09160	Protein phosphatase 2C family protein; FUNCTIONS IN: protein serine/threonine phosphatase activity, catalytic activity; LOCATED IN: plasma membrane; EXPRESSED IN: 23 plant structures; EXPRESSED DURING: 13 growth stages; CONTAINS InterPro DOMAIN/s: Protein phosphatase 2C-related (InterPro:IPR001932), Protein phosphatase 2C (InterPro:IPR015655), Protein phosphatase 2C, N-terminal (InterPro:IPR01404…	0	-2.93333	0.0927441	-0.318462	0.742676	-0.784058	0.314151	-5.96946	3.07287e-05
AT1G34150_P1	AT1G34150	Pseudouridine synthase family protein; FUNCTIONS IN: pseudouridine synthase activity; INVOLVED IN: pseudouridine synthesis, RNA modification; LOCATED IN: cellular_component unknown; EXPRESSED IN: 21 plant structures; EXPRESSED DURING: 14 growth stages; CONTAINS InterPro DOMAIN/s: Pseudouridine synthase, catalytic domain (InterPro:IPR020103), Pseudouridine synthase I, TruA, N-terminal (InterPro:IP…	0	-2.43387	0.0470308	-0.31389	0.65889	-0.755974	0.168741	-5.96521	4.43638e-07
AT4G29610_P1	AT4G29610	Cytidine/deoxycytidylate deaminase family protein; FUNCTIONS IN: hydrolase activity, cytidine deaminase activity, zinc ion binding, catalytic activity; INVOLVED IN: cytidine deamination, cytidine metabolic process; LOCATED IN: cellular_component unknown; EXPRESSED IN: 11 plant structures; EXPRESSED DURING: 10 growth stages; CONTAINS InterPro DOMAIN/s: Cytidine deaminase, homodimeric (InterPro:IPR…	0	-3.51598	0.000982593	-3.44839	2.54287e-05	-5.98531	2.28226e-08	-5.96493	2.04808e-08
AT2G39730_P2	AT2G39730	Rubisco activase, a nuclear-encoded chloroplast protein that consists of two isoforms arising from alternative splicing in most plants. Required for the light activation of rubisco. Involved in jasmonate-induced leaf senescence.	RUBISCO ACTIVASE (RCA)	-0.0904401	0.851536	-0.275076	0.34009	-4.90087	9.82703e-12	-5.96114	2.57066e-09
AT1G76240_P1	AT1G76240	Arabidopsis protein of unknown function (DUF241); FUNCTIONS IN: molecular_function unknown; LOCATED IN: chloroplast; EXPRESSED IN: 19 plant structures; EXPRESSED DURING: 9 growth stages; CONTAINS InterPro DOMAIN/s: Protein of unknown function DUF241, plant (InterPro:IPR004320); BEST Arabidopsis thaliana protein match is: Arabidopsis protein of unknown function (DUF241) (TAIR:AT2G17080.1)	0	-1.33044	0.119416	-0.0657793	0.925426	-4.87625	6.64492e-05	-5.96097	3.08949e-06
AT4G19160_c1	AT4G19160	unknown protein	0	-2.91853	0.108181	-5.88219	0.000178868	-6.99518	6.21343e-06	-5.95934	4.90782e-05
AT1G25210_P2	AT1G25210	UDP-3-O-acyl N-acetylglycosamine deacetylase family protein; FUNCTIONS IN: UDP-3-O-[3-hydroxymyristoyl] N-acetylglucosamine deacetylase activity; INVOLVED IN: lipid A biosynthetic process; CONTAINS InterPro DOMAIN/s: UDP-3-O-acyl N-acetylglucosamine deacetylase, N-terminal (InterPro:IPR015870), UDP-3-O-acyl N-acetylglucosamine deacetylase (InterPro:IPR004463), Ribosomal protein S5 domain 2-type f…	LIPID X C5 (LPXC5); (ATLPXC5)	-2.55488	0.309319	-2.36442	0.165978	-2.96513	0.0709298	-5.95891	0.00116098
AT5G08650_P1	AT5G08650	Small GTP-binding protein; FUNCTIONS IN: GTP binding, translation elongation factor activity, GTPase activity; LOCATED IN: chloroplast; EXPRESSED IN: 23 plant structures; EXPRESSED DURING: 13 growth stages; CONTAINS InterPro DOMAIN/s: Small GTP-binding protein (InterPro:IPR005225), Translation elongation factor EFTu/EF1A, domain 2 (InterPro:IPR004161), Translation elongation factor EFG/EF2, C-ter…	0	-1.2236	0.00198188	-1.14029	0.000149853	-2.58525	8.42449e-09	-5.9537	1.11067e-06
AT1G32190_P1	AT1G32190	alpha/beta-Hydrolases superfamily protein; FUNCTIONS IN: hydrolase activity; INVOLVED IN: N-terminal protein myristoylation; LOCATED IN: plasma membrane; EXPRESSED IN: 14 plant structures; EXPRESSED DURING: 8 growth stages; CONTAINS InterPro DOMAIN/s: Phospholipase/carboxylesterase (InterPro:IPR003140); BEST Arabidopsis thaliana protein match is: alpha/beta-Hydrolases superfamily protein (TAIR:AT…	0	-2.56167	0.143133	-0.826135	0.37867	-5.68903	9.13995e-05	-5.95342	3.68148e-05
AT5G23060_P1	AT5G23060	Encodes a chloroplast-localized protein that modulates cytoplasmic Ca2+ concentration and is crucial for proper stomatal regulation in response to elevations of external Ca2+. Phosphorylation of this protein is dependent on calcium.	CALCIUM SENSING RECEPTOR (CaS)	-1.77143	6.39023e-09	-1.43356	6.43846e-10	-4.85599	5.79979e-16	-5.953	1.06564e-12
AT4G39540_ID5	AT4G39540	Encodes a shikimate kinase. Its transcripts appear to be expressed in vegetative tissues and developing embryos. SK2 transcript levels rise in response to Phytophthora infestans spores. SK2 is believed to be localized to the chloroplast.	SHIKIMATE KINASE 2 (SK2); (ATSK2)	-0.824047	0.191011	-0.577246	0.172932	-1.62025	0.000475342	-5.95256	6.4431e-07
AT2G22170_c1	AT2G22170	Lipase/lipooxygenase, PLAT/LH2 family protein; FUNCTIONS IN: molecular_function unknown; INVOLVED IN: biological_process unknown; LOCATED IN: thylakoid, chloroplast, membrane; EXPRESSED IN: 19 plant structures; EXPRESSED DURING: 13 growth stages; CONTAINS InterPro DOMAIN/s: Lipoxygenase, LH2 (InterPro:IPR001024), Lipase/lipooxygenase, PLAT/LH2 (InterPro:IPR008976); BEST Arabidopsis thaliana prote…	PLAT DOMAIN PROTEIN 2 (PLAT2)	-3.46057	0.0401877	-2.03903	0.000476991	-6.28361	0.000115695	-5.94822	0.000530481
AT1G28610_P1	AT1G28610	GDSL-motif esterase/acyltransferase/lipase. Enzyme group with broad substrate specificity that may catalyze acyltransfer or hydrolase reactions with lipid and non-lipid substrates.	0	-2.0758	0.170049	0.823349	0.208816	-0.929655	0.183868	-5.94524	8.21715e-06
AT3G23750_P1	AT3G23750	Leucine-rich repeat protein kinase family protein; FUNCTIONS IN: protein serine/threonine kinase activity, protein kinase activity, ATP binding; INVOLVED IN: protein amino acid phosphorylation; LOCATED IN: plasma membrane; EXPRESSED IN: 26 plant structures; EXPRESSED DURING: 15 growth stages; CONTAINS InterPro DOMAIN/s: Protein kinase, ATP binding site (InterPro:IPR017441), Protein kinase, cataly…	BAK1-ASSOCIATING RECEPTOR-LIKE KINASE 1 (BARK1)	0.433471	0.392595	0.44093	0.285007	-0.885884	0.027206	-5.94355	1.41745e-06
AT2G35650_P1	AT2G35650	a member of Glycosyltransferase- Family 2 and encodes a beta-mannan synthase based on in vitro enzyme assays from heterologously expressed protein. Mutants exhibit defects in pollen tube growth and embryo development. The defective embryonic development was associated with reduced proliferation and failed cellularization of the endosperm.	CELLULOSE SYNTHASE LIKE (ATCSLA07); (CSLA07); (ATCSLA7);CELLULOSE SYNTHASE LIKE A7 (CSLA7);CELLULOSE SYNTHASE LIKE (CSLA07)	-2.08995	0.378094	-0.440505	0.739236	-5.48043	0.00229004	-5.94313	0.00076673
AT1G64390_P1	AT1G64390	glycosyl hydrolase 9C2 (GH9C2); FUNCTIONS IN: carbohydrate binding, hydrolase activity, hydrolyzing O-glycosyl compounds, catalytic activity; INVOLVED IN: carbohydrate metabolic process; LOCATED IN: endomembrane system, extracellular region; EXPRESSED IN: 23 plant structures; EXPRESSED DURING: 13 growth stages; CONTAINS InterPro DOMAIN/s: Six-hairpin glycosidase (InterPro:IPR012341), Carbohydrate…	GLYCOSYL HYDROLASE 9C2 (AtGH9C2);GLYCOSYL HYDROLASE 9C2 (GH9C2)	-1.28716	0.000557858	-0.493068	0.0374703	-4.35603	1.49121e-10	-5.93967	1.52034e-07
AT4G34980_P1	AT4G34980	Serine protease similar to subtilisin.	SUBTILISIN-LIKE SERINE PROTEASE 2 (SLP2)	0.730899	0.013828	0.526136	0.0306783	-2.48079	5.63431e-09	-5.93596	2.09406e-07
AT3G02170_P1	AT3G02170	Encodes LONGIFOLIA2 (LNG2). Regulates leaf morphology by promoting cell expansion in the leaf-length direction. The LNG2 homologue LNG1 (At5g15580) has similar function.	LONGIFOLIA2 (LNG2);TON1 RECRUITING MOTIF 1 (TRM1)	-1.06969	0.612141	1.12876	0.10536	-1.17171	0.132584	-5.93299	0.00412916
AT2G34420.1	AT2G34420	Photosystem II type I chlorophyll a/b-binding protein	PHOTOSYSTEM II LIGHT HARVESTING COMPLEX GENE B1B2 (LHB1B2);PHOTOSYSTEM II LIGHT HARVESTING COMPLEX GENE 1.5 (LHCB1.5)	-1.61373	2.41634e-07	-2.13557	6.99353e-11	-4.63435	4.18524e-16	-5.93226	1.32473e-15
AT3G47470.1	AT3G47470	Encodes a chlorophyll a/b-binding protein that is more similar to the PSI Cab proteins than the PSII cab proteins. The predicted protein is about 20 amino acids shorter than most known Cab proteins.	LIGHT-HARVESTING CHLOROPHYLL-PROTEIN COMPLEX I SUBUNIT A4 (LHCA4); (CAB4)	-2.53869	1.12271e-05	-2.31949	5.33236e-07	-5.05813	1.80958e-11	-5.92282	7.08888e-11
AT1G31600_c4	AT1G31600	RNA-binding (RRM/RBD/RNP motifs) family protein; FUNCTIONS IN: nucleic acid binding; INVOLVED IN: biological_process unknown; LOCATED IN: cellular_component unknown; EXPRESSED IN: 23 plant structures; EXPRESSED DURING: 13 growth stages; CONTAINS InterPro DOMAIN/s: RNA recognition motif, RNP-1 (InterPro:IPR000504); BEST Arabidopsis thaliana protein match is: 2-oxoglutarate (2OG) and Fe(II)-depende…	ARABIDOPSIS THALIANA TRNA METHYLTRANSFERASE 9 (AtTRM9);TRNA METHYLTRANSFERASE 9 (TRM9)	-5.946	0.0192551	-0.831009	0.584428	-6.95841	0.00041779	-5.92256	0.00187496
AT5G04230_P1	AT5G04230	Member of Phenylalanine ammonialyase (PAL) gene family. Differs significantly from PAL1 and PAL2 and other sequenced plant PAL genes. Arabidopsis has four PALs: AT2G37040 (PAL1), AT3G53260 (PAL2), AT5G04230 (PAL3) and AT3G10340 (PAL4).	PHENYL ALANINE AMMONIA-LYASE 3 (PAL3)	-0.132843	0.946011	-0.350857	0.675667	-5.39301	1.86169e-05	-5.91949	3.55971e-06
AT1G72500_P3	AT1G72500	LOCATED IN: plasma membrane; EXPRESSED IN: 23 plant structures; EXPRESSED DURING: 13 growth stages; CONTAINS InterPro DOMAIN/s: von Willebrand factor, type A (InterPro:IPR002035); BEST Arabidopsis thaliana protein match is: inter-alpha-trypsin inhibitor heavy chain-related (TAIR:AT1G19110.1)	0	-3.49936	0.103692	-0.940498	0.421069	-6.05704	0.000274701	-5.91937	0.000270863
AT2G06050_P1	AT2G06050	Encodes a 12-oxophytodienoate reductase that is required for jasmonate biosynthesis. Mutants are male sterile and defective in pollen dehiscence. Shows activity towards 2,4,6-trinitrotoluene. CFA-Ile, CFA-Leu, CFA-Val, CFA-Met and CFA-Ala can restore the fertility of opr3 plants by inducing filament elongation and anther dehiscence.	OXOPHYTODIENOATE-REDUCTASE 3 (OPR3); (AtOPR3)	0.174079	0.753163	0.0556692	0.898174	-1.84814	2.06242e-05	-5.91888	3.63481e-05
AT1G20810_P2	AT1G20810	FKBP-like peptidyl-prolyl cis-trans isomerase family protein; FUNCTIONS IN: FK506 binding, peptidyl-prolyl cis-trans isomerase activity; INVOLVED IN: protein folding; LOCATED IN: thylakoid lumen, chloroplast thylakoid lumen, chloroplast; EXPRESSED IN: 21 plant structures; EXPRESSED DURING: 13 growth stages; CONTAINS InterPro DOMAIN/s: Peptidyl-prolyl cis-trans isomerase, FKBP-type (InterPro:IPR00…	0	-1.82943	0.119173	-1.48174	0.0376292	-4.32924	7.77138e-05	-5.91728	7.00696e-07
AT1G71696_P2	AT1G71696	Encodes a Putative Zn2+ carboxypeptidase, 4 splice variants have been identified but not characterized for different functions and/or expression patterns.SOL1 isolated as a suppressor of root- specific overexpression of CLE19, a clavata3 like gene. sol1 partially suppresses the short root phenotype caused by CLE19 overexpression.	SUPPRESSOR OF LLP1 1 (SOL1)	-5.9396	0.0186772	0.0401381	0.97693	-3.47016	0.0582175	-5.91616	0.00178747
AT3G53270_P3	AT3G53270	Small nuclear RNA activating complex (SNAPc), subunit SNAP43 protein; CONTAINS InterPro DOMAIN/s: Small nuclear RNA activating complex (SNAPc), subunit SNAP43 (InterPro:IPR019188)	0	-3.54871	0.0639179	-1.50197	0.160378	-6.95112	1.1113e-05	-5.91527	8.28816e-05
AT3G14210_P2	AT3G14210	A semidominant QTL which has an epistatic effect on the Epithiospecifier gene. Represses nitrile formation and favors isothiocyanate production during glucosinolate hydrolysis. The functional allele deters the insect herbivory T. ni.	EPITHIOSPECIFIER MODIFIER 1 (ESM1)	2.69026	0.0165564	-1.18797	0.418307	-8.78324	0.00375113	-5.91516	0.0555642
AT4G37540_P1	AT4G37540	LOB domain-containing protein 39 (LBD39); CONTAINS InterPro DOMAIN/s: Lateral organ boundaries, LOB (InterPro:IPR004883); BEST Arabidopsis thaliana protein match is: LOB domain-containing protein 38 (TAIR:AT3G49940.1)	LOB DOMAIN-CONTAINING PROTEIN 39 (LBD39)	-1.84809	0.0577945	-5.24043	0.000321965	-5.35608	0.00011532	-5.91431	2.92366e-05
AT4G13500.1	AT4G13500	unknown protein; FUNCTIONS IN: molecular_function unknown; INVOLVED IN: biological_process unknown; LOCATED IN: chloroplast; BEST Arabidopsis thaliana protein match is: unknown protein (TAIR:AT2G05310.1)	0	-4.4676	0.0006896	-2.90219	2.41963e-07	-6.64277	2.36011e-07	-5.91225	2.15512e-06
AT2G46440_P1	AT2G46440	Member of Cyclic nucleotide gated channel family. Positive regulator of resistance against avirulent fungal pathogen. The mRNA is cell-to-cell mobile.	CYCLIC NUCLEOTIDE-GATED CHANNEL 11 (ATCNGC11);CYCLIC NUCLEOTIDE-GATED CHANNEL 11 (CNGC11);CYCLIC NUCLEOTIDE-GATED CHANNELS (CNGC11)	-0.935306	0.36108	-0.666719	0.316003	-4.44817	0.00121459	-5.90859	0.00367288
AT1G67740_P1	AT1G67740	PsbY precursor (psbY) mRNA. This single nuclear gene is imported into the chloroplasts where it is processed into two integral membrane proteins with identical topology (PsbY-1 and PsbY-2). The protein appears to bind manganese. Important for the redox control of cytochrome b559.	PHOTOSYSTEM II BY (PSBY); (YCF32)	-2.52881	7.78997e-05	-1.95501	1.61941e-05	-5.12216	5.23008e-10	-5.90708	3.81738e-08
AT3G53800_P1	AT3G53800	Encodes one of the Arabidopsis orthologs of the human Hsp70-binding protein 1 (HspBP-1) and yeast Fes1p: Fes1A (AT3G09350), Fes1B (AT3G53800), Fes1C (AT5G02150).	FES1B (Fes1B)	-2.27714	0.155595	-0.837243	0.211791	-2.71718	0.00169044	-5.9038	8.88061e-05
AT1G68560_ID12	AT1G68560	Encodes a bifunctional alpha-l-arabinofuranosidase/beta-d-xylosidase that belongs to family 3 of glycoside hydrolases.	ALPHA-XYLOSIDASE 1 (ATXYL1);ALPHA-XYLOSIDASE 1 (XYL1);THERMOINHIBITION RESISTANT GERMINATION 1 (TRG1); (TRG1);ALTERED XYLOGLUCAN 3 (AXY3); (GH31)	0.44581	0.714274	-1.46998	0.170802	-4.8403	0.0107555	-5.90281	0.00271214
AT5G06690_s1	AT5G06690	Encodes a thioredoxin (WCRKC1) localized in chloroplast stroma. Contains a WCRKC motif.	WCRKC THIOREDOXIN 1 (WCRKC1)	-1.9638	0.196164	-1.65113	0.0706013	-2.46226	0.00969646	-5.90255	9.54755e-06
AT2G32100_P1	AT2G32100	ovate family protein 16 (OFP16); CONTAINS InterPro DOMAIN/s: Protein of unknown function DUF623 (InterPro:IPR006458); BEST Arabidopsis thaliana protein match is: ovate family protein 12 (TAIR:AT1G05420.1)	RABIDOPSIS THALIANA OVATE FAMILY PROTEIN 16 (ATOFP16);OVATE FAMILY PROTEIN 16 (OFP16)	-1.10545	0.00846746	-1.29133	9.49897e-05	-6.23431	4.86494e-09	-5.90173	1.2548e-08
AT3G29631_P1	AT3G29631	#N/A	#N/A	-1.88956	0.0206228	-3.58945	2.42986e-05	-6.93676	3.31552e-10	-5.90091	6.26659e-09
AT5G21930_P4	AT5G21930	P-Type ATPase, mediates copper transport to chloroplast thylakoid lumen. Required for accumulation of copper-containing plastocyanin in the thylakoid lumen and for effective photosynthetic electron transport	P-TYPE ATPASE OF ARABIDOPSIS 2 (PAA2);ARABIDOPSIS HEAVY METAL ATPASE 8 (ATHMA8);HEAVY METAL ATPASE 8 (HMA8)	-1.55384	0.596507	-0.139881	0.928941	-5.32018	0.0105861	-5.90075	0.00362178
AT1G72640_P2	AT1G72640	NAD(P)-binding Rossmann-fold superfamily protein; FUNCTIONS IN: binding, catalytic activity; INVOLVED IN: metabolic process; LOCATED IN: chloroplast thylakoid membrane, chloroplast; CONTAINS InterPro DOMAIN/s: NAD(P)-binding domain (InterPro:IPR016040)	0	-2.61584	0.283397	-5.2885	0.00678193	-5.58648	0.00221387	-5.89919	0.000978156
AT3G16140.1	AT3G16140	Encodes subunit H of photosystem I reaction center subunit VI.	PHOTOSYSTEM I SUBUNIT H-1 (PSAH-1)	-3.16555	3.64334e-05	-2.23851	1.07301e-05	-5.41632	9.28111e-10	-5.89917	3.77614e-08
AT4G10400_P2	AT4G10400	F-box/RNI-like/FBD-like domains-containing protein; CONTAINS InterPro DOMAIN/s: FBD (InterPro:IPR013596), F-box domain, cyclin-like (InterPro:IPR001810), F-box domain, Skp2-like (InterPro:IPR022364), FBD-like (InterPro:IPR006566), Leucine-rich repeat 2 (InterPro:IPR013101); BEST Arabidopsis thaliana protein match is: FBD, F-box and Leucine Rich Repeat domains containing protein (TAIR:AT4G09920.1)	0	-2.27531	0.500381	-1.02191	0.593751	-3.68925	0.106677	-5.8962	0.0092814
AT5G50160_P1	AT5G50160	Encodes a ferric chelate reductase that is expressed in shoots and flowers.	FERRIC REDUCTION OXIDASE 8 (FRO8);FERRIC REDUCTION OXIDASE 8 (ATFRO8)	0.834323	0.181892	0.753511	0.133109	-0.149773	0.776999	-5.89498	0.00014806
AT2G43920_P1	AT2G43920	HARMLESS TO OZONE LAYER 2 (HOL2); FUNCTIONS IN: methyltransferase activity, thiopurine S-methyltransferase activity; INVOLVED IN: metabolic process; LOCATED IN: cytoplasm; CONTAINS InterPro DOMAIN/s: Thiopurine S-methyltransferase (InterPro:IPR008854); BEST Arabidopsis thaliana protein match is: HARMLESS TO OZONE LAYER 1 (TAIR:AT2G43910.1)	HARMLESS TO OZONE LAYER 2 (HOL2); (ATHOL2)	-0.745484	0.236715	-0.866623	0.053914	-5.79678	5.57775e-07	-5.89368	3.67526e-07
AT2G43750_P1	AT2G43750	Arabidopsis thaliana O-acetylserine (thiol) lyase (OAS-TL) isoform oasB, the key enzyme for fixation of inorganic sulfide. It catalyzes the formation of cysteine from O-acetylserine and inorganic sulfide. Required for pollen tube growth and/or fertilization.	O-ACETYLSERINE (THIOL) LYASE B (OASB);ARABIDOPSIS CYSTEINE SYNTHASE 1 (ACS1);CHLOROPLAST O-ACETYLSERINE SULFHYDRYLASE 1 (CPACS1);ARABIDOPSIS THALIANA CYSTEIN SYNTHASE-B (ATCS-B)	-2.93465	0.190276	-2.78792	0.0255101	-3.31211	0.00936986	-5.89259	0.00111862
AT1G66970_P3	AT1G66970	Encodes a member of the glycerophosphodiester phosphodiesterase like (GDPD-like) family.	SHV3-LIKE 2 (SVL2);GLYCEROPHOSPHODIESTER PHOSPHODIESTERASE (GDPD) LIKE 1 (GDPDL1)	-3.5205	0.0737403	-1.93093	0.0993729	-5.39482	0.000454548	-5.8912	0.000118036
AT5G59780_P1	AT5G59780	Encodes a putative transcription factor (MYB59).	MYB DOMAIN PROTEIN 59 (MYB59); (ATMYB59-3)	0.21702	0.869052	0.66672	0.345428	-3.46722	0.00287218	-5.89081	9.03839e-06
AT4G03060_JS1	AT4G03060	Encodes a truncated and null function protein, due to a 5-bp deletion in cDNA. The functional allele in ecotype Cvi, AOP2, encodes a 2-oxoglutarate-dependent dioxygenase which is involved in glucosinolate biosynthesis. The natural variation in this locus explains the diversification of alkenyl glucosinolate among different ecotypes of Arabidopsis.	ALKENYL HYDROXALKYL PRODUCING 2 (AOP2)	0.43042	0.677826	-1.79523	0.071685	-6.92304	2.28623e-06	-5.88719	2.07625e-05
AT5G64460_P3	AT5G64460	Phosphoglycerate mutase family protein; CONTAINS InterPro DOMAIN/s: Histidine phosphatase superfamily, clade-1 (InterPro:IPR013078); BEST Arabidopsis thaliana protein match is: Phosphoglycerate mutase family protein (TAIR:AT1G58280.1)	0	-3.72284	0.19361	-5.57375	0.0202047	-4.87258	0.0150707	-5.88556	0.00822282
AT4G32280_P3	AT4G32280	Auxin inducible protein.	INDOLE-3-ACETIC ACID INDUCIBLE 29 (IAA29)	-2.2289	0.119995	-2.73013	0.00967859	-6.92121	4.13968e-07	-5.88537	4.37109e-06
AT1G48420_P3	AT1G48420	Encodes an enzyme that decomposes D-cysteine into pyruvate, H2S, and NH3. Only D-cysteine but not L-cysteine was converted by D-CDes to pyruvate, H2S, and NH3. There is conflicting evidence on its 1-aminocyclopropane-1-carboxylate deaminase activity. Involved in regulating ethylene levels.	D-CYSTEINE DESULFHYDRASE (D-CDES);A. THALIANA 1-AMINOCYCLOPROPANE-1-CARBOXYLIC ACID DEAMINASE 1 (ATACD1);1-AMINOCYCLOPROPANE-1-CARBOXYLIC ACID DEAMINASE 1 (ACD1);D-CYSTEINE DESULFHYDRASE (DCD); (ATDCD)	-2.12238	0.56984	-0.566436	0.771577	-2.84999	0.218919	-5.8848	0.0159864
AT5G38980_P1	AT5G38980	unknown protein; FUNCTIONS IN: molecular_function unknown; INVOLVED IN: biological_process unknown; LOCATED IN: endomembrane system; EXPRESSED IN: 22 plant structures; EXPRESSED DURING: 13 growth stages	0	-1.7332	0.000401698	-1.18681	0.000302317	-5.21936	1.10009e-09	-5.8844	3.91834e-07
AT4G27440.1	AT4G27440	light-dependent NADPH:protochlorophyllide oxidoreductase B The mRNA is cell-to-cell mobile.	PROTOCHLOROPHYLLIDE OXIDOREDUCTASE B (PORB)	0.260385	0.512872	-1.13905	0.000549666	-3.54732	6.52799e-10	-5.88239	2.77012e-08
AT5G08760_ID1	AT5G08760	unknown protein; FUNCTIONS IN: molecular_function unknown; INVOLVED IN: biological_process unknown; LOCATED IN: endomembrane system	0	-4.49996	0.000355518	-2.79326	0.000116143	-6.90143	8.90421e-09	-5.88161	1.21473e-07
AT2G29310_P2	AT2G29310	NAD(P)-binding Rossmann-fold superfamily protein; FUNCTIONS IN: oxidoreductase activity, binding, catalytic activity; INVOLVED IN: oxidation reduction, metabolic process; LOCATED IN: endomembrane system; EXPRESSED IN: 22 plant structures; EXPRESSED DURING: 13 growth stages; CONTAINS InterPro DOMAIN/s: NAD(P)-binding domain (InterPro:IPR016040), Glucose/ribitol dehydrogenase (InterPro:IPR002347), …	0	-3.12484	0.0919183	-3.04845	0.0256728	-4.18394	0.00331824	-5.87987	6.70709e-05
AT2G23010_P1	AT2G23010	serine carboxypeptidase-like 9 (SCPL9); FUNCTIONS IN: serine-type carboxypeptidase activity; INVOLVED IN: proteolysis; LOCATED IN: endomembrane system; CONTAINS InterPro DOMAIN/s: Peptidase S10, serine carboxypeptidase (InterPro:IPR001563); BEST Arabidopsis thaliana protein match is: sinapoylglucose 1 (TAIR:AT2G22990.1)	SERINE CARBOXYPEPTIDASE-LIKE 9 (SCPL9)	-2.5163	0.0349446	-0.498564	0.440656	-6.91325	2.56519e-08	-5.87741	3.36475e-07
AT4G09510_P1	AT4G09510	CINV2 appears to function as a neutral invertase based on the phenotype of a cinv1(AT1G35580)/cinv2 double mutant. It is predicted to be a cytosolic enzyme. CINV1, CINV2, and possibly other cytosolic invertases may play an important role in supplying carbon from sucrose to non-photosynthetic tissues.	CYTOSOLIC INVERTASE 2 (CINV2);ALKALINE/NEUTRAL INVERTASE I (A/N-InvI)	0.792829	0.191373	-0.38494	0.573387	-2.40298	0.0016606	-5.87698	3.37132e-07
AT2G26910_P1	AT2G26910	Encodes a member of the PLEIOTROPIC DRUG RESISTANCE family of ATP binding cassette transporters. Required for the formation of a functional cuticle.	PLEIOTROPIC DRUG RESISTANCE 4 (PDR4);PLEIOTROPIC DRUG RESISTANCE 4 (ATPDR4);ATP-BINDING CASSETTE G32 (ABCG32);PERMEABLE CUTICLE 1 (PEC1); (ATABCG32)	0.933634	0.81402	3.36808	0.0318788	1.18118	0.476741	-5.86953	0.0502186
AT1G13650_P1	AT1G13650	BEST Arabidopsis thaliana protein match is: 18S pre-ribosomal assembly protein gar2-related (TAIR:AT2G03810.4)	0	-5.88888	0.00117629	-3.96826	0.00632989	-1.74561	0.0531378	-5.86544	3.82471e-05
AT1G66940_ID3	AT1G66940	protein kinase-related; FUNCTIONS IN: molecular_function unknown; INVOLVED IN: biological_process unknown; LOCATED IN: endomembrane system; EXPRESSED IN: 22 plant structures; EXPRESSED DURING: 13 growth stages; BEST Arabidopsis thaliana protein match is: Protein kinase superfamily protein (TAIR:AT1G67000.1)	0	-3.11459	0.137392	-1.00055	0.389412	-6.89925	3.88054e-05	-5.8634	0.00024884
AT1G22330_s2	AT1G22330	RNA-binding (RRM/RBD/RNP motifs) family protein; FUNCTIONS IN: RNA binding, nucleotide binding, nucleic acid binding; INVOLVED IN: biological_process unknown; LOCATED IN: cellular_component unknown; EXPRESSED IN: 20 plant structures; EXPRESSED DURING: 13 growth stages; CONTAINS InterPro DOMAIN/s: RNA recognition motif, RNP-1 (InterPro:IPR000504), Nucleotide-binding, alpha-beta plait (InterPro:IPR…	0	-3.53411	0.0428127	-2.36506	0.0166901	-7.56657	1.18581e-06	-5.86197	4.53669e-05
AT2G20180_P2	AT2G20180	Encodes a novel Myc-related bHLH transcription factor that has transcriptional activation activity in the dark. It is a key negative regulator of phytochrome-mediated seed germination and acts by inhibiting chlorophyll biosynthesis, light-mediated suppression of hypocotyl elongation and far-red light-mediated suppression of seed germination, and promoting negative gravitropism in hypocotyls. Ligh…	PHYTOCHROME INTERACTING FACTOR 3-LIKE 5 (PIL5)	-1.17052	0.542166	0.468973	0.644483	-2.86252	0.0269422	-5.85609	0.000119636
AT3G05320_JS2	AT3G05320	O-fucosyltransferase family protein; CONTAINS InterPro DOMAIN/s: GDP-fucose protein O-fucosyltransferase (InterPro:IPR019378)	0	-1.45687	0.289336	-1.34521	0.203425	-1.28781	0.153952	-5.85573	8.66895e-05
AT2G36050_P1	AT2G36050	ovate family protein 15 (OFP15); LOCATED IN: chloroplast; EXPRESSED IN: sepal, carpel, stamen; EXPRESSED DURING: 4 anthesis, petal differentiation and expansion stage; CONTAINS InterPro DOMAIN/s: Protein of unknown function DUF623 (InterPro:IPR006458); BEST Arabidopsis thaliana protein match is: ovate family protein 18 (TAIR:AT3G52540.1)	ARABIDOPSIS THALIANA OVATE FAMILY PROTEIN 15 (ATOFP15);OVATE FAMILY PROTEIN 15 (OFP15)	0.0338032	0.997059	-1.3746	0.000233707	-4.11192	1.77645e-07	-5.85553	7.54525e-08
AT1G17650_P1	AT1G17650	Glyoxylate reductase located in chloroplasts.	GLYOXYLATE REDUCTASE 2 (GLYR2);GLYOXYLATE REDUCTASE 2 (GR2); (ATGLYR2)	-3.60434	0.0245508	-2.14172	0.000442342	-5.87767	5.82844e-05	-5.85512	0.000129469
AT2G02950_P1	AT2G02950	Encodes a basic soluble protein which can independently bind to either PHYA or PHYB, regardless of whether the phytochromes are in the Pr or Pfr state. PKS1 can be phosphorylated by oat phyA in vitro in a light regulated manner. It is postulated to be a negative regulator of phyB signalling.	PHYTOCHROME KINASE SUBSTRATE 1 (PKS1)	-1.09224	0.296322	-1.17805	0.0650305	-5.58773	7.98118e-07	-5.84912	3.04476e-07
AT3G62110_s1	AT3G62110	Pectin lyase-like superfamily protein; FUNCTIONS IN: polygalacturonase activity; INVOLVED IN: response to cyclopentenone, carbohydrate metabolic process; LOCATED IN: vacuole; EXPRESSED IN: 25 plant structures; EXPRESSED DURING: 15 growth stages; CONTAINS InterPro DOMAIN/s: Pectin lyase fold/virulence factor (InterPro:IPR011050), Glycoside hydrolase, family 28 (InterPro:IPR000743), Pectin lyase fo…	0	0.00337468	0.999056	-1.44599	0.0111555	-7.53153	7.85164e-05	-5.84863	0.000969617
AT2G22122_P1	AT2G22122	unknown protein	0	-1.04052	0.056275	-1.18952	0.00345799	-7.6485	6.77161e-10	-5.84569	8.29446e-08
AT3G01750_P1	AT3G01750	Ankyrin repeat family protein; CONTAINS InterPro DOMAIN/s: Ankyrin repeat-containing domain (InterPro:IPR020683), Ankyrin repeat (InterPro:IPR002110); BEST Arabidopsis thaliana protein match is: Ankyrin repeat family protein (TAIR:AT3G04140.1)	0	1.02407	0.360052	0.773018	0.429727	-0.250524	0.795695	-5.84506	0.000325832
AT2G23600_P3	AT2G23600	Encodes a protein shown to have carboxylesterase activity, methyl salicylate esterase activity, methyl jasmonate esterase activity, and methyl IAA esterase activity in vitro. MES2 appears to be involved in MeSA hydrolysis in planta. This protein does not act on MeGA4, or MEGA9 in vitro.	ARABIDOPSIS METHYL ESTERASE 8 (ATME8);METHYL ESTERASE 2 (MES2);ARABIDOPSIS THALIANA METHYL ESTERASE 2 (ATMES2);ACETONE-CYANOHYDRIN LYASE (ACL);METHYL ESTERASE 8 (ME8)	-0.161332	0.927122	-0.537976	0.492874	-4.1846	0.000326971	-5.84348	3.14472e-06
AT1G35580_P2	AT1G35580	CINV1 / A/N-InvG is an alkaline/neutral invertase that breaks sucrose down into fructose and glucose (GH100). The exact localization of CINV1 remains under investigation but there is evidence that fluorescently-tagged CINV1 localizes to the cytoplasm. atinvg mutants have reduced root growth, reduced invertase activity, and increased expression of antioxidant genes under basal conditions. The leve…	CYTOSOLIC INVERTASE 1 (CINV1);ALKALINE/NEUTRAL INVERTASE G (A/N-InvG)	0.0990203	0.877402	-1.18301	0.00154809	-3.07724	1.89763e-07	-5.84077	3.00076e-05
AT5G43440_P2	AT5G43440	encodes a protein whose sequence is similar to ACC oxidase	0	-5.86382	0.0114728	-0.120563	0.929134	-4.66036	0.00862492	-5.84038	0.000888402
AT1G07320_P1	AT1G07320	encodes a plastid ribosomal protein L4	RIBOSOMAL PROTEIN L4 (RPL4);EMBRYO DEFECTIVE 2784 (EMB2784);PLASTID RIBOSOMAL PROTEIN L4 (PRPL4)	-1.19998	0.000290487	-1.82398	5.66447e-08	-4.28516	1.21024e-11	-5.83764	1.23353e-08
AT2G29140_P2	AT2G29140	Encodes a member of the Arabidopsis Pumilio (APUM) proteins containing PUF domain (eight repeats of approximately 36 amino acids each). PUF proteins regulate both mRNA stability and translation through sequence-specific binding to the 3' UTR of target mRNA transcripts. The mRNA is cell-to-cell mobile.	PUMILIO 3 (APUM3);PUMILIO 3 (PUM3)	-3.18991	0.394659	-0.0747052	0.973543	-4.33973	0.140034	-5.82955	0.0347345
AT4G24350_ID7	AT4G24350	Phosphorylase superfamily protein; FUNCTIONS IN: catalytic activity, nutrient reservoir activity; INVOLVED IN: response to wounding; LOCATED IN: plant-type cell wall; EXPRESSED IN: 17 plant structures; EXPRESSED DURING: 11 growth stages; CONTAINS InterPro DOMAIN/s: Nucleoside phosphorylase (InterPro:IPR000845), Nucleoside phosphorylase, family 1 (InterPro:IPR018017); BEST Arabidopsis thaliana pro…	0	-3.77568	0.0282066	-2.31221	0.0220061	-7.37819	1.08159e-06	-5.81631	3.20358e-05
AT2G32010_JC5	AT2G32010	Encodes an inositol polyphosphate 5?-phosphatase (5PTase). Mediating phosphoinositide signaling. Involved in establishment of foliar vein patterns.	CVP2 LIKE 1 (CVL1)	-1.56724	0.529267	-0.579508	0.74575	-5.52659	0.0142572	-5.81539	0.00794784
AT2G17530_P1	AT2G17530	Protein kinase superfamily protein; FUNCTIONS IN: protein serine/threonine kinase activity, protein kinase activity, kinase activity, ATP binding; INVOLVED IN: protein amino acid phosphorylation; LOCATED IN: cellular_component unknown; EXPRESSED IN: 24 plant structures; EXPRESSED DURING: 15 growth stages; CONTAINS InterPro DOMAIN/s: Protein kinase, ATP binding site (InterPro:IPR017441), Protein k…	0	-2.15481	0.234847	0.350453	0.723717	0.558125	0.462925	-5.81365	7.303e-05
AT1G54780_P1	AT1G54780	Encodes a thylakoid lumen protein regulating photosystem II repair cycle. Has acid phosphatase activity. The mRNA is cell-to-cell mobile.	THYLAKOID LUMEN PROTEIN 18.3 (TLP18.3); (ATTLP18.3)	-1.09374	0.00021648	-1.34559	5.28176e-07	-4.11641	4.11055e-13	-5.81327	2.52221e-10
AT4G16770.1	AT4G16770	2-oxoglutarate (2OG) and Fe(II)-dependent oxygenase superfamily protein; FUNCTIONS IN: oxidoreductase activity, acting on paired donors, with incorporation or reduction of molecular oxygen, 2-oxoglutarate as one donor, and incorporation of one atom each of oxygen into both donors, oxidoreductase activity, iron ion binding; INVOLVED IN: oxidation reduction, flavonoid biosynthetic process; LOCATED …	0	0.00833006	0.999056	0.0697118	0.883345	-1.50465	0.000672781	-5.81297	2.5285e-06
AT5G09820_ID9	AT5G09820	Encodes fibrillin 5 (FBN5). Located in chloroplast stroma. Essential for plastoquinone-9 biosynthesis. Stimulates enzymatic activity of solanesyl diphosphate synthases (SPS) 1 and 2 through binding to solanesyl moiety. Two splicing variants, named FBN5-A shorter one and FBN5-B longer one. FBN5-B is the protein detected in chloroplast stroma.	FIBRILLIN5 (FBN5)	-3.22621	0.00831953	-1.48979	0.0261652	-4.05939	5.71486e-05	-5.81276	2.64861e-07
AT3G61080.1	AT3G61080	Protein kinase superfamily protein; FUNCTIONS IN: kinase activity; INVOLVED IN: biological_process unknown; LOCATED IN: mitochondrion, chloroplast; EXPRESSED IN: 23 plant structures; EXPRESSED DURING: 13 growth stages; CONTAINS InterPro DOMAIN/s: Fructosamine/Ketosamine-3-kinase (InterPro:IPR016477), Protein kinase-like domain (InterPro:IPR011009)	0	-0.990155	0.101321	-1.29148	0.00486365	-2.22618	4.60645e-05	-5.80966	6.45865e-06
AT1G12500_P1	AT1G12500	Nucleotide-sugar transporter family protein; FUNCTIONS IN: organic anion transmembrane transporter activity; LOCATED IN: membrane; EXPRESSED IN: 22 plant structures; EXPRESSED DURING: 13 growth stages; CONTAINS InterPro DOMAIN/s: Protein of unknown function DUF6, transmembrane (InterPro:IPR000620), Protein of unknown function DUF250 (InterPro:IPR004853); BEST Arabidopsis thaliana protein match is…	0	0.238186	0.843177	-1.16809	0.14806	-4.38955	0.00225509	-5.80899	0.0191231
AT3G06550_P2	AT3G06550	Encodes a homolog of the protein Cas1p known to be involved in polysaccharide O-acetylation in Cryptococcus neoformans. Mutants show reduced cell wall polysaccharide acetylation and increased resistance to Botrytis cinerea. The protein is expressed in the Golgi and is involved in the acetylation of xylan during secondary wall biosynthesis.	REDUCED WALL ACETYLATION 2 (RWA2)	-0.107223	0.987909	-0.171638	0.871479	-1.74943	0.0725887	-5.80897	8.77814e-05
AT3G14930_P1	AT3G14930	HEME1; FUNCTIONS IN: uroporphyrinogen decarboxylase activity; INVOLVED IN: response to cadmium ion; LOCATED IN: chloroplast stroma, chloroplast; EXPRESSED IN: 23 plant structures; EXPRESSED DURING: 14 growth stages; CONTAINS InterPro DOMAIN/s: Uroporphyrinogen decarboxylase HemE (InterPro:IPR006361), Uroporphyrinogen decarboxylase (URO-D) (InterPro:IPR000257); BEST Arabidopsis thaliana protein ma…	(HEME1)	-0.645561	0.257091	-1.59198	0.00155086	-2.89786	1.16005e-05	-5.80825	0.000218215
AT4G39940_P1	AT4G39940	adenosine-5'-phosphosulfate-kinase (akn2) mRNA, complete The mRNA is cell-to-cell mobile.	APS-KINASE 2 (AKN2);ADENOSINE-5'-PHOSPHOSULFATE (APS) KINASE 2 (APK2)	-3.06188	0.001726	-2.70886	1.90295e-06	-6.15966	6.44004e-07	-5.80747	2.68935e-05
AT5G01530_P1	AT5G01530	light harvesting complex photosystem II (LHCB4.1); FUNCTIONS IN: chlorophyll binding; INVOLVED IN: response to blue light, response to red light, response to far red light, photosynthesis; LOCATED IN: in 6 components; EXPRESSED IN: 27 plant structures; EXPRESSED DURING: 14 growth stages; CONTAINS InterPro DOMAIN/s: Chlorophyll A-B binding protein (InterPro:IPR001344); BEST Arabidopsis thaliana pr…	LIGHT HARVESTING COMPLEX PHOTOSYSTEM II (LHCB4.1)	-2.11104	6.44556e-06	-2.31639	3.48835e-08	-4.88015	1.17491e-12	-5.80654	6.35932e-12
AT1G13650_P4	AT1G13650	BEST Arabidopsis thaliana protein match is: 18S pre-ribosomal assembly protein gar2-related (TAIR:AT2G03810.4)	0	-5.82979	0.00307279	-2.83481	0.0436973	-1.97371	0.0713047	-5.80634	0.00013774
AT4G09650_P1	AT4G09650	Encodes the chloroplast ATPase delta-subunit. The mRNA is cell-to-cell mobile.	ATP SYNTHASE DELTA-SUBUNIT GENE (ATPD);PIGMENT DEFECTIVE 332 (PDE332)	-2.34646	2.03653e-10	-3.04995	2.52744e-14	-5.61408	4.45801e-17	-5.80541	5.46004e-15
AT1G75500_c1	AT1G75500	An Arabidopsis thaliana homolog of Medicago truncatula NODULIN21 (MtN21). The gene encodes a plant-specific, predicted integral membrane protein and is a member of the Plant-Drug/Metabolite Exporter (P-DME) family (Transporter Classification number: TC 2.A.7.3) and the nodulin MtN21-like transporter family.	WALLS ARE THIN 1 (WAT1);USUALLY MULTIPLE ACIDS MOVE IN AND OUT TRANSPORTERS 5 (UMAMIT5)	-3.28936	0.0556443	-0.384281	0.582196	-3.46366	0.000534194	-5.80401	0.000109116
AT5G35480_P2	AT5G35480	unknown protein	0	-3.13184	0.0219775	-2.1134	0.0144327	-6.83938	1.34402e-07	-5.80353	1.62967e-06
AT5G47240_P2	AT5G47240	nudix hydrolase homolog 8 (NUDT8); FUNCTIONS IN: hydrolase activity; INVOLVED IN: response to wounding; LOCATED IN: cytosol; EXPRESSED IN: 22 plant structures; EXPRESSED DURING: 13 growth stages; CONTAINS InterPro DOMAIN/s: NUDIX hydrolase domain-like (InterPro:IPR015797), NUDIX hydrolase, conserved site (InterPro:IPR020084), Nudix hydrolase 6-like (InterPro:IPR003293), NUDIX hydrolase domain (In…	NUDIX HYDROLASE HOMOLOG 8 (NUDT8);NUDIX HYDROLASE HOMOLOG 8 (NUDX8);NUDIX HYDROLASE HOMOLOG 8 (atnudt8)	-0.397871	0.641795	-0.633017	0.31982	-2.64872	0.00112117	-5.80312	3.559e-07
AT1G51402_P1	AT1G51402	unknown protein; FUNCTIONS IN: molecular_function unknown; INVOLVED IN: biological_process unknown; LOCATED IN: endomembrane system	0	-2.35821	0.0148435	-2.91768	0.000159371	-5.79862	7.8076e-08	-5.80109	6.52999e-08
AT3G16100.1	AT3G16100	RAB GTPase homolog G3C (RABG3c); FUNCTIONS IN: GTP binding; INVOLVED IN: protein transport, small GTPase mediated signal transduction; LOCATED IN: plasma membrane, nucleus; EXPRESSED IN: 24 plant structures; EXPRESSED DURING: 15 growth stages; CONTAINS InterPro DOMAIN/s: Ras GTPase (InterPro:IPR001806), Small GTP-binding protein (InterPro:IPR005225), Small GTPase (InterPro:IPR020851), Ras (InterP…	RAB GTPASE HOMOLOG G3C (RABG3c);RAB GTPASE HOMOLOG G3C (ATRABG3C); (ATRAB7D)	-1.23311	0.00673422	-1.17638	0.000315936	-3.45638	3.46166e-08	-5.79385	5.3646e-08
AT1G65845.1	AT1G65845	unknown protein; FUNCTIONS IN: molecular_function unknown; INVOLVED IN: biological_process unknown; LOCATED IN: endomembrane system	0	-3.69117	0.00260114	-2.21517	0.000313665	-6.59496	4.90694e-08	-5.79276	3.559e-07
AT4G24540_P1	AT4G24540	Encodes a MADS-box protein involved in flowering. Regulates the expression of SOC1 and is also upregulated by SOC1. Binds with IMK3 kinase domain. Phosphorylated by IMK3; likely to be a target for IMK3 kinase domain.	AGAMOUS-LIKE 24 (AGL24)	-2.29568	0.159791	-0.646453	0.433346	-3.03294	0.00424354	-5.79073	3.90871e-05
AT2G31150_ID1	AT2G31150	ATP binding;ATPases, coupled to transmembrane movement of ions, phosphorylative mechanism; FUNCTIONS IN: ATPase activity, coupled to transmembrane movement of ions, phosphorylative mechanism, ATP binding; INVOLVED IN: ATP biosynthetic process; LOCATED IN: membrane; CONTAINS InterPro DOMAIN/s: ATPase, P-type, K/Mg/Cd/Cu/Zn/Na/Ca/Na/H-transporter (InterPro:IPR001757); BEST Arabidopsis thaliana prot…	0	-2.13854	0.10886	0.211919	0.774213	-0.320204	0.617509	-5.79051	2.15131e-06
AT2G39330_P1	AT2G39330	jacalin-related lectin 23 (JAL23); FUNCTIONS IN: molecular_function unknown; INVOLVED IN: biological_process unknown; LOCATED IN: vacuole; EXPRESSED IN: 24 plant structures; EXPRESSED DURING: 14 growth stages; CONTAINS InterPro DOMAIN/s: Mannose-binding lectin (InterPro:IPR001229); BEST Arabidopsis thaliana protein match is: jacalin-related lectin 22 (TAIR:AT2G39310.3)	JACALIN-RELATED LECTIN 23 (JAL23)	-1.21595	0.698298	-0.220475	0.895138	-6.28647	0.00310613	-5.78979	0.00522145
AT1G72130_P1	AT1G72130	Major facilitator superfamily protein; FUNCTIONS IN: transporter activity; INVOLVED IN: oligopeptide transport; LOCATED IN: membrane; CONTAINS InterPro DOMAIN/s: PTR2 family proton/oligopeptide symporter, conserved site (InterPro:IPR018456), Oligopeptide transporter (InterPro:IPR000109), Major facilitator superfamily, general substrate transporter (InterPro:IPR016196); BEST Arabidopsis thaliana p…	0	-0.768303	0.441984	-1.20397	0.0948912	-2.43481	0.00367248	-5.78922	0.000122167
AT2G43530_ID1	AT2G43530	Encodes a defensin-like (DEFL) family protein. The mRNA is cell-to-cell mobile.	0	-0.438682	0.541142	-1.34002	0.0117538	-5.2866	6.11133e-06	-5.78668	1.35421e-06
AT1G24825_ID3	AT1G24825	#N/A	#N/A	0.129094	0.982438	0.232981	0.839192	-6.25916	0.00667024	-5.78537	0.0104677
AT3G59780_P1	AT3G59780	Rhodanese/Cell cycle control phosphatase superfamily protein; FUNCTIONS IN: molecular_function unknown; INVOLVED IN: biological_process unknown; LOCATED IN: nucleus, chloroplast; EXPRESSED IN: guard cell; CONTAINS InterPro DOMAIN/s: Rhodanese-like (InterPro:IPR001763); BEST Arabidopsis thaliana protein match is: calcium sensing receptor (TAIR:AT5G23060.1)	0	-2.73002	0.0977374	-0.313077	0.601723	-2.2642	0.000231948	-5.78298	0.00114672
AT1G65800_P2	AT1G65800	Encodes a putative receptor-like serine/threonine protein kinases that is similar to brassica self-incompatibility (S) locus. expressed in specifically in cotyledons, leaves, and sepals, in correlation with the maturation of these structures. Together with AtPUB9, it is required for auxin-mediated lateral root development under phosphate-starved conditions. The mRNA is cell-to-cell mobile.	RECEPTOR KINASE 2 (ARK2);RECEPTOR KINASE 2 (RK2); (ATARK2)	-0.583165	0.655518	-0.0506821	0.961473	-0.459392	0.589683	-5.78228	6.24051e-05
AT3G47380_P1	AT3G47380	Plant invertase/pectin methylesterase inhibitor superfamily protein; FUNCTIONS IN: enzyme inhibitor activity, pectinesterase inhibitor activity, pectinesterase activity; INVOLVED IN: biological_process unknown; LOCATED IN: endomembrane system; EXPRESSED IN: 14 plant structures; EXPRESSED DURING: 9 growth stages; CONTAINS InterPro DOMAIN/s: Pectinesterase inhibitor (InterPro:IPR006501); BEST Arabi…	(ATPMEI11)	-1.10765	0.142531	-4.3511	8.63372e-06	-6.0441	1.7132e-08	-5.78159	3.19749e-08
AT4G08690_P1	AT4G08690	Sec14p-like phosphatidylinositol transfer family protein; CONTAINS InterPro DOMAIN/s: Cellular retinaldehyde-binding/triple function, C-terminal (InterPro:IPR001251), Cellular retinaldehyde-binding/triple function, N-terminal (InterPro:IPR008273), Phosphatidylinositol transfer protein-like, N-terminal (InterPro:IPR011074); BEST Arabidopsis thaliana protein match is: Sec14p-like phosphatidylinosit…	0	-2.10518	0.14288	-0.254955	0.762097	-1.97211	0.0174069	-5.78155	5.55425e-06
AT1G46264_P1	AT1G46264	Encodes SCHIZORIZA, a member of Heat Shock Transcription Factor (Hsf) family. Functions as a nuclear factor regulating asymmetry of stem cell divisions.	(AT-HSFB4);HEAT SHOCK TRANSCRIPTION FACTOR B4 (HSFB4);SCHIZORIZA (SCZ)	-2.33338	0.118568	-0.32358	0.640095	-3.13435	0.000569791	-5.78014	5.38848e-05
AT3G23820_JC1	AT3G23820	Encodes a UDP-D-glucuronate 4-epimerase involved in pectin biosynthesis in the cell wall and affects cell wall integrity and immunity to fungi and bacteria. The mRNA is cell-to-cell mobile.	UDP-D-GLUCURONATE 4-EPIMERASE 6 (GAE6)	-0.192491	0.725896	-0.28831	0.472506	-1.83319	1.43138e-05	-5.77433	3.36798e-05
AT5G23210.2	AT5G23210	serine carboxypeptidase-like 34 (SCPL34); FUNCTIONS IN: serine-type carboxypeptidase activity; INVOLVED IN: proteolysis; LOCATED IN: vacuole, plant-type cell wall; EXPRESSED IN: 22 plant structures; EXPRESSED DURING: 13 growth stages; CONTAINS InterPro DOMAIN/s: Peptidase S10, serine carboxypeptidase (InterPro:IPR001563), Peptidase S10, serine carboxypeptidase, active site (InterPro:IPR018202); B…	SERINE CARBOXYPEPTIDASE-LIKE 34 (SCPL34)	-3.30858	0.0415857	-1.2893	0.158661	-4.43605	0.000574054	-5.77021	1.68178e-05
AT5G39860_P1	AT5G39860	Encodes PRE1 (PACLOBUTRAZOL RESISTANCE1). PRE1 and IBH1 form a pair of antagonistic HLH/bHLH transcription factors that function downstream of BZR1 to mediate brassinosteroid regulation of cell elongation. BNQ1 is directly and negatively regulated by AP3 and PI in petals.Required for appropriate regulation of flowering time.	PACLOBUTRAZOL RESISTANCE1 (PRE1);BANQUO 1 (BNQ1);BASIC HELIX-LOOP-HELIX PROTEIN 136 (BHLH136)	-4.19991	0.00308914	-2.37138	7.52008e-05	-5.44697	5.75443e-06	-5.76983	4.76155e-06
AT5G59480_JC9	AT5G59480	Haloacid dehalogenase-like hydrolase (HAD) superfamily protein; FUNCTIONS IN: hydrolase activity; LOCATED IN: cellular_component unknown; EXPRESSED IN: 24 plant structures; EXPRESSED DURING: 15 growth stages; CONTAINS InterPro DOMAIN/s: Pyrimidine 5-nucleotidase (InterPro:IPR010237), HAD-superfamily hydrolase, subfamily IA, variant 3 (InterPro:IPR006402); BEST Arabidopsis thaliana protein match i…	0	-0.664936	0.808536	-0.287365	0.868005	-2.25093	0.2286	-5.76947	0.00678182
AT3G60290_P1	AT3G60290	2-oxoglutarate (2OG) and Fe(II)-dependent oxygenase superfamily protein; FUNCTIONS IN: oxidoreductase activity, acting on paired donors, with incorporation or reduction of molecular oxygen, 2-oxoglutarate as one donor, and incorporation of one atom each of oxygen into both donors, oxidoreductase activity; INVOLVED IN: response to karrikin, biosynthetic process; LOCATED IN: cellular_component unkn…	0	-3.96822	0.0255452	-4.4539	0.00174775	-4.32584	0.000893822	-5.76897	6.57325e-05
AT1G13250_P1	AT1G13250	Encodes a protein with putative galacturonosyltransferase activity.	GALACTURONOSYLTRANSFERASE-LIKE 3 (GATL3)	-0.801765	0.068229	-1.09073	0.0020393	-4.08245	2.85062e-07	-5.76379	3.10901e-07
AT1G78370_P1	AT1G78370	Encodes glutathione transferase belonging to the tau class of GSTs. Naming convention according to Wagner et al. (2002).	GLUTATHIONE S-TRANSFERASE TAU 20 (ATGSTU20);GLUTATHIONE S-TRANSFERASE TAU 20 (GSTU20)	-2.33056	9.23875e-08	-2.99359	2.01959e-11	-6.29072	6.99135e-13	-5.76162	5.78216e-11
AT3G19820_ID1	AT3G19820	Involved in the conversion of the early brassinosteroid precursor 24-methylenecholesterol to campesterol. Brassinosteroids affect cellular elongation. Mutants have dwarf phenotype. DWF1 is a Ca2+-dependent calmodulin-binding protein.	DWARF 1 (DWF1);DIMINUTIA (DIM);ENHANCED VERY-LOW-FLUENCE RESPONSES 1 (EVE1);DIMINUTO 1 (DIM1);CABBAGE 1 (CBB1)	-1.02811	0.16504	-1.52522	0.0109829	-7.04197	5.02112e-06	-5.75928	6.9581e-05
AT5G09660.4	AT5G09660	encodes a microbody NAD-dependent malate dehydrogenase encodes an peroxisomal NAD-malate dehydrogenase that is involved in fatty acid beta-oxidation through providing NAD to the process of converting fatty acyl CoA to acetyl CoA.	PEROXISOMAL NAD-MALATE DEHYDROGENASE 2 (PMDH2)	-1.7652	0.127824	-0.595705	0.465121	-3.25762	0.00210486	-5.75495	4.74248e-06
AT3G18500_P4	AT3G18500	DNAse I-like superfamily protein; FUNCTIONS IN: molecular_function unknown; INVOLVED IN: biological_process unknown; EXPRESSED IN: 24 plant structures; EXPRESSED DURING: 14 growth stages; CONTAINS InterPro DOMAIN/s: Endonuclease/exonuclease/phosphatase (InterPro:IPR005135); BEST Arabidopsis thaliana protein match is: DNAse I-like superfamily protein (TAIR:AT1G73875.1).	0	0.558421	0.49655	0.463742	0.505783	-0.495437	0.442415	-5.75375	2.30326e-06
AT3G59060_P4	AT3G59060	Encodes a novel Myc-related bHLH transcription factor, which physically associated with APRR1/TOC1 and is a member of PIF3 transcription factor family. Involved in shade avoidance. Functions as negative regulator of PhyB. Protein levels are modulated by phytochrome B.	PHYTOCHROME INTERACTING FACTOR 3-LIKE 6 (PIL6);PHYTOCHROME-INTERACTING FACTOR 5 (PIF5)	0.908855	0.361533	0.237096	0.814334	-2.41066	0.0345363	-5.7534	9.84569e-05
AT5G60490_P1	AT5G60490	Encodes a member of fasciclin-like arabinogalactan proteins (FLAs) containing a cell adhesion fasciclin (FAS) domain. Mutations result in altered stem biomechanics with reduced tensile strength and reduced tensile modulus of elasticity, as well as altered cell wall architecture and composition, with increased cellulose microfibril angle, reduced arabinose, galactose and cellulose content.	FASCICLIN-LIKE ARABINOGALACTAN-PROTEIN 12 (FLA12); (ATFLA12)	1.12245	0.0793346	3.53993	7.72508e-08	-2.42173	0.00312474	-5.75153	8.34931e-07
AT2G28470_P3	AT2G28470	putative beta-galactosidase (BGAL8 gene)	BETA-GALACTOSIDASE 8 (BGAL8)	-2.98278	0.208894	-0.528518	0.570767	-6.5738	0.00131668	-5.74398	0.00387315
AT2G42530.1	AT2G42530	Encodes COR15B, a protein that protects chloroplast membranes during freezing.	COLD REGULATED 15B (COR15B)	-2.58528	9.67342e-07	-2.0585	1.34476e-08	-5.53038	4.18437e-11	-5.7408	1.54132e-08
AT1G63130_P1	AT1G63130	Transacting siRNA generating locus. Its derived siR9as targets AT1G62930 for cleavage. Itself is targeted by TAS2-derived ta-siR2140 for cleavage.	RNA PROCESSING FACTOR 6 (RPF6)	-5.76366	0.00979191	-1.14302	0.394975	-2.0728	0.128016	-5.74022	0.000719466
AT2G16440_P1	AT2G16440	MINICHROMOSOME MAINTENANCE 4 (MCM4); FUNCTIONS IN: nucleoside-triphosphatase activity, DNA-dependent ATPase activity, DNA binding, nucleotide binding, ATP binding; INVOLVED IN: cell proliferation, DNA-dependent DNA replication initiation, DNA unwinding involved in replication; LOCATED IN: nuclear chromatin; EXPRESSED IN: 24 plant structures; EXPRESSED DURING: 16 growth stages; CONTAINS InterPro D…	MINICHROMOSOME MAINTENANCE 4 (MCM4)	-1.53254	0.239144	0.0143471	0.985487	-0.99705	0.124278	-5.73683	2.20387e-06
AT3G52870_P1	AT3G52870	IQ calmodulin-binding motif family protein; CONTAINS InterPro DOMAIN/s: IQ calmodulin-binding region (InterPro:IPR000048); BEST Arabidopsis thaliana protein match is: calmodulin-binding family protein (TAIR:AT3G58480.1)	0	-2.51695	0.102469	-0.394297	0.534856	-1.38649	0.0140382	-5.73514	0.000122091
AT3G13062_P1	AT3G13062	Polyketide cyclase/dehydrase and lipid transport superfamily protein; CONTAINS InterPro DOMAIN/s: Lipid-binding START (InterPro:IPR002913); BEST Arabidopsis thaliana protein match is: Polyketide cyclase/dehydrase and lipid transport superfamily protein (TAIR:AT1G55960.1)	0	-0.0847798	0.916938	-0.817416	0.022225	-2.55707	8.9491e-07	-5.72631	2.67949e-05
AT1G22330_P1	AT1G22330	RNA-binding (RRM/RBD/RNP motifs) family protein; FUNCTIONS IN: RNA binding, nucleotide binding, nucleic acid binding; INVOLVED IN: biological_process unknown; LOCATED IN: cellular_component unknown; EXPRESSED IN: 20 plant structures; EXPRESSED DURING: 13 growth stages; CONTAINS InterPro DOMAIN/s: RNA recognition motif, RNP-1 (InterPro:IPR000504), Nucleotide-binding, alpha-beta plait (InterPro:IPR…	0	-3.57867	0.064463	-1.08482	0.189815	-7.2382	1.12165e-05	-5.72258	0.00022385
AT5G11590_P1	AT5G11590	encodes a member of the DREB subfamily A-4 of ERF/AP2 transcription factor family. The protein contains one AP2 domain. There are 17 members in this subfamily including TINY.	TINY2 (TINY2)	-1.57434	0.0159575	-0.638619	0.139869	-4.37826	2.75464e-06	-5.72088	5.95884e-08
AT3G29185_P1	AT3G29185	FUNCTIONS IN: molecular_function unknown; INVOLVED IN: biological_process unknown; LOCATED IN: chloroplast; EXPRESSED IN: 22 plant structures; EXPRESSED DURING: 14 growth stages; CONTAINS InterPro DOMAIN/s: Domain of unknown function DUF3598 (InterPro:IPR022017)	0	-2.53359	0.128219	-0.43657	0.563117	-1.43917	0.0278749	-5.71848	0.000126109
AT1G33170_P1	AT1G33170	S-adenosyl-L-methionine-dependent methyltransferases superfamily protein; CONTAINS InterPro DOMAIN/s: Protein of unknown function DUF248, methyltransferase putative (InterPro:IPR004159); BEST Arabidopsis thaliana protein match is: S-adenosyl-L-methionine-dependent methyltransferases superfamily protein (TAIR:AT4G10440.1)	0	0.658153	0.0343409	0.0872372	0.786862	-3.34294	5.11945e-08	-5.71787	1.92341e-08
AT5G46690_ID6	AT5G46690	beta HLH protein 71 (bHLH071); FUNCTIONS IN: DNA binding, sequence-specific DNA binding transcription factor activity; INVOLVED IN: regulation of transcription; LOCATED IN: nucleus; EXPRESSED IN: 16 plant structures; EXPRESSED DURING: 13 growth stages; CONTAINS InterPro DOMAIN/s: Helix-loop-helix DNA-binding domain (InterPro:IPR001092), Helix-loop-helix DNA-binding (InterPro:IPR011598); BEST Arab…	BETA HLH PROTEIN 71 (bHLH071)	-3.94714	0.00737892	-3.30689	0.00110107	-7.04839	1.9724e-07	-5.71588	4.64922e-06
AT5G50375_P1	AT5G50375	Converts pentacyclic cyclopropyl sterols to conventional tetracyclic sterols. CPI1 function during and just after division and support gravitropism by establishing polar PIN2 localization. Required for endocytosis of PIN2	CYCLOPROPYL ISOMERASE (CPI1)	-1.20822	0.051862	-1.59259	0.00109935	-4.02314	5.80382e-06	-5.71457	6.00901e-07
AT1G44446_P2	AT1G44446	Encodes chlorophyllide <i>a</i> oxygenase which converts chlorophyllide <i>a</i> to chlorophyllide <i>b</i> by catalyzing two successive hydroxylations at the 7-methyl group of chlorophyllide <i>a</i> . Mutants are deficient in pigments that associate with thylakoid membrane proteins, lacking chlorophyll <i>b</i> and light-harvesting proteins of photosystem II. The protein was shown through cross…	ARABIDOPSIS THALIANA CHLOROPHYLL A OXYGENASE (ATCAO);CHLOROPHYLL A OXYGENASE (CAO);CHLORINA 1 (CH1)	-3.49654	0.0592333	-1.26166	0.0734616	-1.31374	0.0398613	-5.71216	0.000225909
AT4G34020_ID16	AT4G34020	Encodes a homolog of animal DJ-1 superfamily protein. In the A. thaliana genome, three genes encoding close homologs of human DJ-1 were identified AT3G14990 (DJ1A), AT1G53280 (DJ1B) and AT4G34020 (DJ1C). Among the three homologs, DJ1C is essential for chloroplast development and viability.	(DJ-1C);DJ-1 HOMOLOG C (DJ1C);DJ-1 HOMOLOG C (AtDJ1C)	1.22889	0.334924	0.982645	0.385693	-2.48649	0.0891936	-5.71138	0.00145849
AT1G26220.1	AT1G26220	Acyl-CoA N-acyltransferases (NAT) superfamily protein; FUNCTIONS IN: N-acetyltransferase activity; INVOLVED IN: metabolic process; LOCATED IN: chloroplast; EXPRESSED IN: 18 plant structures; EXPRESSED DURING: 10 growth stages; CONTAINS InterPro DOMAIN/s: GCN5-related N-acetyltransferase, C-terminal (InterPro:IPR022610), GCN5-related N-acetyltransferase (InterPro:IPR000182), Acyl-CoA N-acyltransfe…	0	-2.16014	0.0331512	-0.783293	0.0793481	-3.22872	2.0243e-05	-5.70928	1.54573e-06
AT3G02600_ID32	AT3G02600	Encodes phosphatidic acid phosphatase. Expressed during germination.	LIPID PHOSPHATE PHOSPHATASE 3 (LPP3);LIPID PHOSPHATE PHOSPHATASE 3 (ATLPP3)	0.332433	0.845096	-0.13384	0.920217	-3.69264	0.0261997	-5.7088	0.000761087
AT1G04250_P1	AT1G04250	Transcription regulator acting as repressor of auxin-inducible gene expression. Auxin-inducible AUX/IAA gene. Short-lived nuclear protein with four conserved domains. Domain III has homology to beta alpha alpha dimerization and DNA binding domains. Involved in auxin signaling and is a positive modulator of natural leaf senescence. Auxin induces the degradation of the protein in a dosage-dependent…	AUXIN RESISTANT 3 (AXR3);INDOLE-3-ACETIC ACID INDUCIBLE 17 (IAA17); (ATIAA17)	-2.80029	0.000137566	-1.61467	6.88044e-06	-4.91721	9.07948e-09	-5.70721	1.17804e-06
AT2G42580_P1	AT2G42580	Encodes a member of the TTL family and contains a thioredoxin like domain and three tandom TPRs. Interacts physically with BRL2/VH1 and appears to play a role in brassiosteroid and auxin signaling. Belongs to one of the 36 carboxylate clamp (CC)-tetratricopeptide repeat (TPR) proteins (Prasad 2010, Pubmed ID: 20856808) with potential to interact with Hsp90/Hsp70 as co-chaperones. The TTL family i…	TETRATRICOPETIDE-REPEAT THIOREDOXIN-LIKE 3 (TTL3);VHI-INTERACTING TPR CONTAINING PROTEIN (VIT)	0.852028	0.544972	-0.402163	0.775884	-4.45797	0.0525531	-5.70549	0.0210541
AT1G66940.2	AT1G66940	protein kinase-related; FUNCTIONS IN: molecular_function unknown; INVOLVED IN: biological_process unknown; LOCATED IN: endomembrane system; EXPRESSED IN: 22 plant structures; EXPRESSED DURING: 13 growth stages; BEST Arabidopsis thaliana protein match is: Protein kinase superfamily protein (TAIR:AT1G67000.1)	0	-2.53159	0.172234	-1.40561	0.205433	-6.73963	1.37019e-05	-5.70379	0.000105507
AT3G10570_P1	AT3G10570	member of CYP77A	CYTOCHROME P450, FAMILY 77, SUBFAMILY A, POLYPEPTIDE 6 (CYP77A6)	1.80414	0.00373675	2.25485	6.35617e-05	-2.35575	0.00358109	-5.70377	6.71769e-06
AT3G57790_P1	AT3G57790	Pectin lyase-like superfamily protein; FUNCTIONS IN: polygalacturonase activity; INVOLVED IN: carbohydrate metabolic process; LOCATED IN: plasma membrane; EXPRESSED IN: 23 plant structures; EXPRESSED DURING: 14 growth stages; CONTAINS InterPro DOMAIN/s: Pectin lyase fold/virulence factor (InterPro:IPR011050), Pectin lyase fold (InterPro:IPR012334), Glycoside hydrolase, family 28 (InterPro:IPR0007…	0	1.02922	0.0576623	0.716439	0.127567	-0.261893	0.604823	-5.70366	7.11298e-08
AT3G19710_P1	AT3G19710	Belongs to the branched-chain amino acid aminotransferase gene family. Encodes a methionine-oxo-acid transaminase. Involved in the methionine chain elongation pathway that leads to the ultimate biosynthesis of methionine-derived glucosinolates.	BRANCHED-CHAIN AMINOTRANSFERASE4 (BCAT4)	-1.40227	0.000619461	-1.59953	3.61844e-06	-6.22102	6.10888e-10	-5.70336	3.54646e-08
AT5G61480_P1	AT5G61480	Encodes PXY, a receptor-like kinase essential for maintaining polarity during plant vascular-tissue development.	TDIF RECEPTOR (TDR);PHLOEM INTERCALATED WITH XYLEM (PXY)	1.25861	0.00451946	1.5794	5.78244e-05	-2.06759	0.000116506	-5.70155	1.65087e-06
AT3G03850_P1	AT3G03850	SAUR-like auxin-responsive protein family ; CONTAINS InterPro DOMAIN/s: Auxin responsive SAUR protein (InterPro:IPR003676); BEST Arabidopsis thaliana protein match is: SAUR-like auxin-responsive protein family (TAIR:AT3G03830.1)	SMALL AUXIN UP RNA 26 (SAUR26)	-2.99191	0.00997161	-1.43567	0.00536198	-4.86495	7.93993e-06	-5.70134	9.8898e-07
AT4G32280_P2	AT4G32280	Auxin inducible protein.	INDOLE-3-ACETIC ACID INDUCIBLE 29 (IAA29)	-0.839384	0.547995	-4.61878	0.00143596	-5.96354	3.10829e-05	-5.70095	4.38385e-05
AT5G28030_JS4	AT5G28030	L-cysteine desulfhydrase 1 (DES1); FUNCTIONS IN: pyridoxal phosphate binding, cysteine synthase activity, catalytic activity; INVOLVED IN: cysteine biosynthetic process from serine, cysteine biosynthetic process, metabolic process; EXPRESSED IN: 11 plant structures; EXPRESSED DURING: LP.04 four leaves visible, 4 anthesis, LP.02 two leaves visible, petal differentiation and expansion stage, E expa…	L-CYSTEINE DESULFHYDRASE 1 (DES1)	-5.72421	0.003204	-0.885471	0.428004	-6.73662	2.04507e-05	-5.70077	0.000149844
AT1G59840_c2	AT1G59840	cofactor assembly of complex C (CCB4); FUNCTIONS IN: molecular_function unknown; INVOLVED IN: cytochrome b6f complex assembly; LOCATED IN: chloroplast; EXPRESSED IN: 20 plant structures; EXPRESSED DURING: 13 growth stages; CONTAINS InterPro DOMAIN/s: Protein of unknown function DUF2930 (InterPro:IPR021325)	COFACTOR ASSEMBLY OF COMPLEX C (CCB4)	-2.4159	0.519409	-0.825046	0.709389	-4.99871	0.0489524	-5.70027	0.0197319
AT4G01995_P1	AT4G01995	unknown protein; BEST Arabidopsis thaliana protein match is: unknown protein (TAIR:AT1G64680.1)	0	-3.62944	0.0238637	-1.42892	0.119319	-6.7349	1.50552e-06	-5.69906	1.5125e-05
AT5G51430_ID18	AT5G51430	Encodes a protein that is homologous to Cog7, a subunit of the conserved oligomeric Golgi (COG) complex, which is required for the normal morphology and function of the Golgi apparatus. It is likely to be involved in transport or retention of Golgi-localized proteins and in maintenance of Golgi morphology.	EMBRYO YELLOW (EYE)	-1.01245	0.54636	-0.656415	0.601723	-1.55871	0.148034	-5.69859	0.000341841
AT3G27400_P2	AT3G27400	Encodes a pectate lyase involved in response to nematodes.	(PLL18)	-2.53262	0.0294533	-0.163338	0.809466	-6.73139	2.34169e-08	-5.69555	3.30106e-07
AT5G03530_P2	AT5G03530	Encodes a member of the Rab GTPase family of proteins. This protein interacts with the tail region of a myosin XI protein (AT5G43900) in a GTP-dependent manner. CFP:RabC2a appears to co-localize with peroxisomes.	(ATRAB18B); (ATRAB ALPHA); (ATRAB);RAB GTPASE HOMOLOG C2A (RABC2A);ARABIDOPSIS THALIANA RAB GTPASE HOMOLOG C2A (ATRABC2A)	-5.71683	0.0335476	-4.76243	0.0334457	-5.08233	0.0135758	-5.69338	0.00450703
AT5G18430_P1	AT5G18430	GDSL-motif esterase/acyltransferase/lipase. Enzyme group with broad substrate specificity that may catalyze acyltransfer or hydrolase reactions with lipid and non-lipid substrates.	0	-3.94881	0.00142577	-2.77253	0.00032101	-6.44705	4.30891e-08	-5.69242	2.88148e-07
AT1G25230_P2	AT1G25230	Calcineurin-like metallo-phosphoesterase superfamily protein; FUNCTIONS IN: hydrolase activity, protein serine/threonine phosphatase activity; INVOLVED IN: biological_process unknown; LOCATED IN: endomembrane system; EXPRESSED IN: 22 plant structures; EXPRESSED DURING: 13 growth stages; CONTAINS InterPro DOMAIN/s: Metallophosphoesterase (InterPro:IPR004843); BEST Arabidopsis thaliana protein matc…	0	-2.18151	0.120859	-0.992073	0.213953	-2.71949	0.0049865	-5.69191	4.94699e-06
AT5G58000_P2	AT5G58000	Reticulon family protein; LOCATED IN: endoplasmic reticulum, chloroplast; CONTAINS InterPro DOMAIN/s: Reticulon (InterPro:IPR003388); BEST Arabidopsis thaliana protein match is: Reticulon family protein (TAIR:AT2G20590.1)	0	-1.98497	0.143735	0.726243	0.164884	-2.0108	0.00314638	-5.6914	1.56425e-05
AT4G13810.1	AT4G13810	receptor like protein 47 (RLP47); CONTAINS InterPro DOMAIN/s: Leucine-rich repeat-containing N-terminal domain, type 2 (InterPro:IPR013210), Leucine-rich repeat (InterPro:IPR001611); BEST Arabidopsis thaliana protein match is: receptor like protein 50 (TAIR:AT4G13920.1)	RECEPTOR LIKE PROTEIN 47 (AtRLP47);RECEPTOR LIKE PROTEIN 47 (RLP47)	-3.11511	0.0876228	-0.647178	0.385511	-3.1245	0.00243686	-5.69139	0.000214185
AT5G42070.1	AT5G42070	unknown protein; FUNCTIONS IN: molecular_function unknown; INVOLVED IN: biological_process unknown; LOCATED IN: chloroplast thylakoid membrane, chloroplast; EXPRESSED IN: 21 plant structures; EXPRESSED DURING: 13 growth stages	0	-5.25254	4.61863e-05	-2.57498	8.10304e-08	-5.30475	1.63318e-08	-5.69126	3.10958e-07
AT1G01080_P1	AT1G01080	RNA-binding (RRM/RBD/RNP motifs) family protein; FUNCTIONS IN: RNA binding, nucleotide binding, nucleic acid binding; INVOLVED IN: biological_process unknown; LOCATED IN: chloroplast; EXPRESSED IN: 23 plant structures; EXPRESSED DURING: 13 growth stages; CONTAINS InterPro DOMAIN/s: RNA recognition motif, RNP-1 (InterPro:IPR000504), Nucleotide-binding, alpha-beta plait (InterPro:IPR012677); BEST A…	0	-1.76374	0.00271591	-2.2989	1.50029e-06	-4.47598	5.11945e-08	-5.69	3.79893e-06
AT3G01480_P1	AT3G01480	Encodes a chloroplast cyclophilin functioning in the assembly and maintenance of photosystem II (PSII) supercomplexes. The mRNA is cell-to-cell mobile.	CYCLOPHILIN 38 (CYP38);ARABIDOPSIS CYCLOPHILIN 38 (ATCYP38)	-3.9584	0.015386	-2.27647	3.32226e-05	-3.93863	5.10288e-07	-5.68777	0.000197437
AT5G08760_P1	AT5G08760	unknown protein; FUNCTIONS IN: molecular_function unknown; INVOLVED IN: biological_process unknown; LOCATED IN: endomembrane system	0	-5.51181	0.000162387	-3.08186	2.10176e-07	-6.36369	2.35161e-07	-5.68632	2.33534e-06
AT1G79720.1	AT1G79720	Eukaryotic aspartyl protease family protein; FUNCTIONS IN: aspartic-type endopeptidase activity; INVOLVED IN: proteolysis; LOCATED IN: apoplast; EXPRESSED IN: 22 plant structures; EXPRESSED DURING: 13 growth stages; CONTAINS InterPro DOMAIN/s: Peptidase aspartic (InterPro:IPR021109), Peptidase aspartic, catalytic (InterPro:IPR009007), Peptidase A1 (InterPro:IPR001461), Peptidase aspartic, active …	0	-0.543027	0.307447	-0.916656	0.0127702	-4.52455	1.19121e-06	-5.68473	9.57659e-07
AT5G27400.1	AT5G27400	S-adenosyl-L-methionine-dependent methyltransferases superfamily protein; CONTAINS InterPro DOMAIN/s: Methyltransferase-16, putative (InterPro:IPR019410); BEST Arabidopsis thaliana protein match is: D-aminoacid aminotransferase-like PLP-dependent enzymes superfamily protein (TAIR:AT5G27410.2). Note that the At5g27410.2 gene model (TAIR10) of the adjacent locus has been obsoleted due to the lack o…	0	-1.67339	0.210005	-1.38159	0.0810638	-6.71999	2.61895e-07	-5.68415	3.07939e-06
AT5G02760.1	AT5G02760	Encodes a phosphatase that functions in sustaining proper leaf longevity and preventing early senescence by suppressing or perturbing SARK-mediated senescence signal transduction.	ARABIDOPSIS PP2C CLADE D 7 (APD7);SENESCENCE-SUPPRESSED 51 PROTEIN PHOSPHATASE (SSPP)	-1.28343	0.253113	-3.22722	0.00127495	-6.18288	1.43583e-06	-5.6837	4.12575e-06
AT1G30520_P1	AT1G30520	Encodes a chloroplast O-succinylbenzoyl-CoA ligase. Involved in phylloquinone biosynthesis. Knock mutant is seedling lethal.	ACYL-ACTIVATING ENZYME 14 (AAE14)	-1.61803	0.352357	-1.08646	0.3344	-6.16728	0.000826977	-5.68356	0.00150357
AT2G23600_P2	AT2G23600	Encodes a protein shown to have carboxylesterase activity, methyl salicylate esterase activity, methyl jasmonate esterase activity, and methyl IAA esterase activity in vitro. MES2 appears to be involved in MeSA hydrolysis in planta. This protein does not act on MeGA4, or MEGA9 in vitro.	ARABIDOPSIS METHYL ESTERASE 8 (ATME8);METHYL ESTERASE 2 (MES2);ARABIDOPSIS THALIANA METHYL ESTERASE 2 (ATMES2);ACETONE-CYANOHYDRIN LYASE (ACL);METHYL ESTERASE 8 (ME8)	-0.636185	0.0623178	-0.806486	0.00241807	-4.38502	1.57763e-09	-5.68217	3.76812e-07
AT4G22200_P1	AT4G22200	Encodes AKT2, a photosynthate- and light-dependent inward rectifying potassium channel with unique gating properties that are regulated by phosphorylation. Expressed in guard cell protoplasts and in the phloem and xylem of aerial portions of the plant. The channel can coassemble with another K+ channel, KAT1, in vitro. In guard cells, AKT2/3 is responsible for the Ca2+ sensitivity of the K+ uptak…	POTASSIUM TRANSPORT 2/3 (AKT2/3); (AKT3); (AKT2);POTASSIUM TRANSPORT 2/3 (KT2/3)	-2.07015	0.528637	0.231269	0.860926	-3.54478	0.0467285	-5.67033	0.0294621
AT5G55060_P1	AT5G55060	unknown protein; FUNCTIONS IN: molecular_function unknown; INVOLVED IN: biological_process unknown; LOCATED IN: cellular_component unknown; EXPRESSED IN: 25 plant structures; EXPRESSED DURING: 15 growth stages; BEST Arabidopsis thaliana protein match is: unknown protein (TAIR:AT5G58510.1)	0	-2.00564	0.411459	-0.355505	0.796785	-0.0304932	0.979448	-5.66952	0.00131586
AT5G56360_c2	AT5G56360	Encodes PSL4, beta-subunit of endoplasmic reticulum-resident glucosidase II, which is essential for stable accumulation and quality control of the elf18 receptor EFR but not the flg22 receptor FLS2. The mRNA is cell-to-cell mobile.	PRIORITY IN SWEET LIFE 4 (PSL4)	-5.69182	0.00256201	-6.59798	4.44128e-05	-6.70422	1.44396e-05	-5.66838	0.000111823
AT4G10060_ID187	AT4G10060	Beta-glucosidase, GBA2 type family protein; FUNCTIONS IN: catalytic activity, glucosylceramidase activity; INVOLVED IN: glucosylceramide catabolic process, sphingolipid metabolic process; LOCATED IN: vacuole; EXPRESSED IN: 21 plant structures; EXPRESSED DURING: 13 growth stages; CONTAINS InterPro DOMAIN/s: Glucosylceramidase (InterPro:IPR006775), Six-hairpin glycosidase-like (InterPro:IPR008928),…	0	-2.46314	0.185461	-1.09017	0.311874	-3.41903	0.0115176	-5.66754	0.00011602
AT1G35612_ID2	AT1G35612	pseudogene of Ulp1 protease family protein	0	-1.31951	0.186253	-1.51312	0.0381133	-2.661	0.00235783	-5.66686	9.42292e-05
AT1G03160_P1	AT1G03160	A new plant-specific member of the dynamin superfamily; defines a new protein class within the dynamin superfamily of membrane remodeling GTPases that regulates organization of the thylakoid network in plants. Targeted to chloroplasts and associated with thylakoid and envelope membranes as punctate structures. Knockout mutants have abnormalities in chloroplast and thylakoid morphology, including …	FZO-LIKE (FZL)	-2.30381	0.166229	0.151816	0.82224	-1.41587	0.0202211	-5.66573	0.000460557
AT3G62410_P1	AT3G62410	CP12-2 encodes a small peptide found in the chloroplast stroma. It belongs to the CP12 gene family thought to be involved in the formation of a supramolecular complex with glyceraldehyde-3-phosphate dehydrogenase (GAPDH) and phosphoribulokinase (PRK) embedded in the Calvin cycle. CP12-2 is coordinately regulated by light with the photosynthetic GAPDH and PRK. The annotation of this gene is based …	CP12 DOMAIN-CONTAINING PROTEIN 2 (CP12-2);CP12 DOMAIN-CONTAINING PROTEIN 1 (CP12)	-2.0686	0.00579678	-1.24116	0.00465836	-4.17482	1.76796e-07	-5.66424	4.26721e-05
AT3G23730_P1	AT3G23730	xyloglucan endotransglucosylase/hydrolase 16 (XTH16); FUNCTIONS IN: hydrolase activity, acting on glycosyl bonds, hydrolase activity, hydrolyzing O-glycosyl compounds, xyloglucan:xyloglucosyl transferase activity; INVOLVED IN: carbohydrate metabolic process, cellular glucan metabolic process; LOCATED IN: endomembrane system, cell wall, apoplast; EXPRESSED IN: 22 plant structures; EXPRESSED DURING…	XYLOGLUCAN ENDOTRANSGLUCOSYLASE/HYDROLASE 16 (XTH16)	-1.12744	0.0536855	0.494122	0.141282	-6.82034	6.04042e-07	-5.66277	8.54119e-06
AT3G22120_ID4	AT3G22120	cell wall-plasma membrane linker protein homolog (CWLP)	CELL WALL-PLASMA MEMBRANE LINKER PROTEIN (CWLP)	-6.2273	0.000220265	-7.13346	1.52418e-06	-7.2397	4.30695e-07	-5.6627	1.57458e-05
AT3G45850.1	AT3G45850	P-loop containing nucleoside triphosphate hydrolases superfamily protein; FUNCTIONS IN: microtubule motor activity, ATP binding; INVOLVED IN: microtubule-based movement; LOCATED IN: plasma membrane; EXPRESSED IN: 23 plant structures; EXPRESSED DURING: 13 growth stages; CONTAINS InterPro DOMAIN/s: Kinesin, motor region, conserved site (InterPro:IPR019821), Kinesin, motor domain (InterPro:IPR001752…	0	-3.25318	0.137881	-3.12652	0.0639681	-3.65266	0.0214775	-5.66117	0.000521645
AT4G36870_P4	AT4G36870	Encodes a member of the BEL family of homeodomain proteins. Plants doubly mutant for saw1/saw2 (blh2/blh4) have serrated leaves. BP is expressed in the serrated leaves, therefore saw1/saw2 may act redundantly to repress BP in leaves.	BEL1-LIKE HOMEODOMAIN 2 (BLH2);SAWTOOTH 1 (SAW1)	-3.45304	0.0383555	0.000190006	0.999837	-2.61125	0.00366659	-5.66052	4.38028e-05
AT5G35210_JS7	AT5G35210	Encodes a chloroplast envelope-bound plant homeodomain (PHD) transcription factor with transmembrane domains that functions in multiple retrograde signal pathways. The proteolytic cleavage of PTM occurs in response to retrograde signals and amino-terminal PTM accumulates in the nucleus, where it activates ABI4 transcription in a PHD-dependent manner associated with histone modifications.	PHD TYPE TRANSCRIPTION FACTOR WITH TRANSMEMBRANE DOMAINS (PTM)	-5.68101	0.0633385	-4.3193	0.0964765	-4.66066	0.0458924	-5.65757	0.0119736
AT2G14520_P1	AT2G14520	FUNCTIONS IN: molecular_function unknown; INVOLVED IN: biological_process unknown; LOCATED IN: endomembrane system; EXPRESSED IN: 22 plant structures; EXPRESSED DURING: 13 growth stages; CONTAINS InterPro DOMAIN/s: Protein of unknown function DUF21 (InterPro:IPR002550), Cystathionine beta-synthase, core (InterPro:IPR000644); BEST Arabidopsis thaliana protein match is: CBS domain-containing protei…	0	-5.68063	0.0687787	-1.58603	0.489273	0.743161	0.591219	-5.65719	0.0135761
AT2G21530.1	AT2G21530	SMAD/FHA domain-containing protein ; INVOLVED IN: biological_process unknown; LOCATED IN: chloroplast thylakoid membrane, chloroplast stroma, chloroplast; EXPRESSED IN: guard cell; CONTAINS InterPro DOMAIN/s: SMAD/FHA domain (InterPro:IPR008984), Forkhead-associated (FHA) domain (InterPro:IPR000253)	0	-2.82181	0.00011449	-2.0193	1.38481e-06	-5.01335	4.80927e-09	-5.65488	1.82215e-06
AT2G43910_ID4	AT2G43910	HARMLESS TO OZONE LAYER 1 (HOL1); FUNCTIONS IN: methyltransferase activity, thiopurine S-methyltransferase activity; INVOLVED IN: metabolic process; LOCATED IN: plasma membrane; EXPRESSED IN: guard cell, cultured cell, leaf; CONTAINS InterPro DOMAIN/s: Thiopurine S-methyltransferase (InterPro:IPR008854); BEST Arabidopsis thaliana protein match is: S-adenosyl-L-methionine-dependent methyltransfera…	HARMLESS TO OZONE LAYER 1 (HOL1); (ATHOL1)	-1.11456	0.145305	-1.80533	0.00451999	-5.15198	1.12059e-05	-5.65375	2.39499e-06
AT2G17230_P1	AT2G17230	EXORDIUM like 5 (EXL5); FUNCTIONS IN: molecular_function unknown; INVOLVED IN: biological_process unknown; LOCATED IN: endomembrane system; EXPRESSED IN: 22 plant structures; EXPRESSED DURING: 13 growth stages; CONTAINS InterPro DOMAIN/s: Phosphate-induced protein 1 (InterPro:IPR006766); BEST Arabidopsis thaliana protein match is: EXORDIUM like 1 (TAIR:AT2G35150.1)	EXORDIUM LIKE 5 (EXL5)	-1.14129	0.00932557	-1.20015	0.000777544	-5.34738	3.68738e-08	-5.6531	5.51756e-06
AT5G28020_P4	AT5G28020	Encodes cysteine synthase CysD2.	CYSTEINE SYNTHASE D2 (CYSD2);CYSTEINE SYNTHASE D2 (ATCYSD2)	-2.32447	0.40129	0.465574	0.746881	-4.74005	0.0167668	-5.65287	0.00349392
AT3G52120_P1	AT3G52120	SWAP (Suppressor-of-White-APricot)/surp domain-containing protein / D111/G-patch domain-containing protein; FUNCTIONS IN: RNA binding, nucleic acid binding; INVOLVED IN: RNA processing; LOCATED IN: intracellular; EXPRESSED IN: 23 plant structures; EXPRESSED DURING: 14 growth stages; CONTAINS InterPro DOMAIN/s: SWAP/Surp (InterPro:IPR000061), D111/G-patch (InterPro:IPR000467)	0	-0.67496	0.722491	1.66812	0.0220715	1.61424	0.0157272	-5.65276	7.12402e-05
AT2G40435_P1	AT2G40435	BEST Arabidopsis thaliana protein match is: transcription regulators (TAIR:AT3G56220.1)	0	-2.41192	0.134245	-0.0564585	0.945672	-2.24791	0.00679561	-5.65186	5.16846e-05
AT3G55735_JC1	AT3G55735	tRNA-Met (anticodon: CAT)	0	0.116755	0.876211	-0.515257	0.217401	-4.14855	6.42049e-06	-5.65133	5.35494e-07
AT1G67910_P1	AT1G67910	unknown protein; FUNCTIONS IN: molecular_function unknown; INVOLVED IN: biological_process unknown; LOCATED IN: chloroplast; EXPRESSED IN: 21 plant structures; EXPRESSED DURING: 12 growth stages; BEST Arabidopsis thaliana protein match is: unknown protein (TAIR:AT1G24577.1)	0	-3.94289	0.00445908	-3.05993	0.000509088	-6.14691	8.22727e-07	-5.64927	2.54817e-06
AT4G29020_P1	AT4G29020	glycine-rich protein; FUNCTIONS IN: molecular_function unknown; INVOLVED IN: biological_process unknown; LOCATED IN: endomembrane system; EXPRESSED IN: 22 plant structures; EXPRESSED DURING: 13 growth stages	0	0.212523	0.921271	-2.9631	0.0837263	-6.06703	0.00132395	-5.64766	0.00206071
AT5G59305_P1	AT5G59305	unknown protein; FUNCTIONS IN: molecular_function unknown; INVOLVED IN: biological_process unknown; LOCATED IN: endomembrane system; EXPRESSED IN: 8 plant structures; EXPRESSED DURING: F mature embryo stage, petal differentiation and expansion stage, E expanded cotyledon stage, D bilateral stage	0	-1.98064	0.166747	0.891516	0.175976	-5.74459	7.39847e-06	-5.6452	7.18391e-06
AT1G65486_P3	AT1G65486	unknown protein; FUNCTIONS IN: molecular_function unknown; INVOLVED IN: biological_process unknown; LOCATED IN: endomembrane system; BEST Arabidopsis thaliana protein match is: unknown protein (TAIR:AT1G65490.1)	0	-5.18248	5.163e-05	-3.13972	5.37522e-05	-6.43692	2.13779e-08	-5.64434	1.65215e-07
AT3G57050_P5	AT3G57050	Encodes second enzyme in the methionine biosynthetic pathway	CYSTATHIONINE BETA-LYASE (CBL)	-3.38561	0.0206065	-0.594379	0.468945	-2.0168	0.0154052	-5.6443	5.06351e-06
AT4G12420_P2	AT4G12420	Encodes a protein of unknown function involved in directed root tip growth. It is a member of 19-member gene family and is distantly related structurally to the multiple-copper oxidases ascorbate oxidase and laccase, though it lacks the copper-binding domains. The protein is glycosylated and GPI-anchored. It is localized to the plasma membrane and the cell wall. The gene is expressed most strongl…	(SKU5)	-1.88019	0.667309	-2.4421	0.284619	-2.87877	0.154095	-5.64174	0.097266
AT3G06070_P1	AT3G06070	unknown protein; BEST Arabidopsis thaliana protein match is: unknown protein (TAIR:AT5G19190.1)	0	-3.72107	0.000602806	-2.66177	1.73682e-07	-4.49483	9.41378e-09	-5.63678	2.43295e-06
AT3G26060_P1	AT3G26060	encodes periredoxin Q which decomposes peroxides and plays a role in the protection of the photosynthetic apparatus	(ATPRX Q);PEROXIREDOXIN Q (PRXQ)	-3.24947	0.000155001	-2.02539	4.81181e-06	-4.36375	3.52716e-09	-5.63551	7.39413e-07
AT5G39210_P1	AT5G39210	Encodes a protein of the chloroplastic NAD(P)H dehydrogenase complex (NDH Complex) involved in respiration, photosystem I (PSI) cyclic electron transport and CO2 uptake. The product of this gene appears to be essential for the stable formation of the NDH Complex. The mRNA is cell-to-cell mobile.	CHLORORESPIRATORY REDUCTION 7 (CRR7)	-3.54458	0.0116324	-1.60306	0.00327303	-3.68112	3.21683e-05	-5.63509	1.04423e-05
AT1G52220_P1	AT1G52220	FUNCTIONS IN: molecular_function unknown; INVOLVED IN: biological_process unknown; LOCATED IN: chloroplast thylakoid membrane, chloroplast; EXPRESSED IN: 23 plant structures; EXPRESSED DURING: 13 growth stages; BEST Arabidopsis thaliana protein match is: photosystem I P subunit (TAIR:AT2G46820.2)	CURVATURE THYLAKOID 1C (CURT1C)	-2.69399	5.85864e-07	-3.00234	6.33758e-10	-6.05789	1.09033e-11	-5.63405	1.07371e-09
AT2G01320_P1	AT2G01320	ABC-2 type transporter family protein; FUNCTIONS IN: ATPase activity, coupled to transmembrane movement of substances; LOCATED IN: chloroplast; EXPRESSED IN: 22 plant structures; EXPRESSED DURING: 14 growth stages; CONTAINS InterPro DOMAIN/s: ATPase, AAA+ type, core (InterPro:IPR003593), ABC transporter-like (InterPro:IPR003439), ABC-2 type transporter (InterPro:IPR013525), ABC transporter, conse…	ATP-BINDING CASSETTE G7 (ABCG7)	-5.65664	0.00878178	0.0212462	0.986585	-0.421459	0.690178	-5.6332	0.000629035
AT4G03430_P2	AT4G03430	Encodes a nuclear protein similar to the human U5 small ribonucleoprotein-associated 102-kD protein and to the yeast pre-mRNA splicing factors Prp1p and Prp6p. STA1 expression is upregulated by cold stress, and the sta1-1 mutant is defective in the splicing of the cold-induced COR15A gene. Luciferase imaging was used to isolate a recessive mutant, sta1-1, with enhanced stability of the normally u…	STABILIZED 1 (STA1);EMBRYO DEFECTIVE 2770 (EMB2770)	-0.880633	0.760618	0.246822	0.898878	0.730212	0.619078	-5.63134	0.0185276
AT5G11800_ID52	AT5G11800	member of Putative potassium proton antiporter family	ARABIDOPSIS THALIANA K+ EFFLUX ANTIPORTER 6 (ATKEA6);K+ EFFLUX ANTIPORTER 6 (KEA6)	-3.45787	0.128208	-5.14385	0.00461729	-5.44007	0.0014164	-5.62887	0.000758809
AT1G49230_P1	AT1G49230	RING/U-box superfamily protein; FUNCTIONS IN: zinc ion binding; EXPRESSED IN: 17 plant structures; EXPRESSED DURING: 11 growth stages; CONTAINS InterPro DOMAIN/s: Zinc finger, RING-type (InterPro:IPR001841), Zinc finger, C3HC4 RING-type (InterPro:IPR018957); BEST Arabidopsis thaliana protein match is: RING/U-box superfamily protein (TAIR:AT1G49200.1)	ARABIDOPSIS TOXICOS EN LEVADURA 78 (ATL78); (ATATL78)	0.990287	0.134414	0.556093	0.336226	-2.94378	0.000794827	-5.62728	4.56933e-07
AT5G64460_P2	AT5G64460	Phosphoglycerate mutase family protein; CONTAINS InterPro DOMAIN/s: Histidine phosphatase superfamily, clade-1 (InterPro:IPR013078); BEST Arabidopsis thaliana protein match is: Phosphoglycerate mutase family protein (TAIR:AT1G58280.1)	0	-2.95359	0.410193	-2.2863	0.246874	-3.45766	0.0918973	-5.62376	0.0280469
AT2G35620_P1	AT2G35620	Encodes a plasma membrane localized leucine-rich repeat receptor kinase that is involved in cell wall elongation. Loss of function mutations of FEI1 and FEI2 exhibit defects in root and hypocotyl cell elongation. Double mutants are defective in cell wall biosynthesis and have thick hypocotyls, and short, thick roots.Mucilage is easily detached from fei2 mutants seeds, and forms a capsule that is …	FEI 2 (FEI2)	-2.88519	0.450557	-2.89651	0.167339	-3.86975	0.10838	-5.62322	0.0421677
AT3G11110_P1	AT3G11110	RING/U-box superfamily protein; FUNCTIONS IN: zinc ion binding; EXPRESSED IN: stem, cotyledon, leaf whorl, leaf, stamen; EXPRESSED DURING: LP.06 six leaves visible, LP.04 four leaves visible, LP.10 ten leaves visible, petal differentiation and expansion stage, LP.08 eight leaves visible; CONTAINS InterPro DOMAIN/s: Zinc finger, RING-type (InterPro:IPR001841), Zinc finger, C3HC4 RING-type (InterPr…	0	-2.74897	0.00511097	-2.45292	0.000143243	-7.58738	4.3673e-10	-5.62304	9.30395e-08
AT2G40570_P1	AT2G40570	initiator tRNA phosphoribosyl transferase family protein; FUNCTIONS IN: transferase activity, transferring pentosyl groups, protein tyrosine/serine/threonine phosphatase activity; INVOLVED IN: protein amino acid dephosphorylation, regulation of translation; LOCATED IN: cellular_component unknown; EXPRESSED IN: 22 plant structures; EXPRESSED DURING: 13 growth stages; CONTAINS InterPro DOMAIN/s: In…	0	-1.62121	0.33909	0.139131	0.889332	-4.8716	0.000387914	-5.62189	5.11156e-05
AT5G06870_P1	AT5G06870	Encodes a polygalacturonase inhibiting protein involved in plant defense response. PGIPs inhibit the activity of pectin degrading enzymes such as those produced by fungal pathogens. PGIP2 is induced by fungal infection and methyl jasmonate.Suppressed in the proton sensitive stop1-mutant, but the transcription level was recovered by transformation of STOP2. Knockout mutant showed severe damage in …	POLYGALACTURONASE INHIBITING PROTEIN 2 (PGIP2);ARABIDOPSIS POLYGALACTURONASE INHIBITING PROTEIN 2 (ATPGIP2)	-0.340591	0.612759	-1.5137	0.00242964	-5.08769	7.15888e-06	-5.6208	3.17198e-06
AT2G40530_P1	AT2G40530	unknown protein; FUNCTIONS IN: molecular_function unknown; INVOLVED IN: biological_process unknown; LOCATED IN: endomembrane system; EXPRESSED IN: leaf apex, inflorescence meristem, petal, flower; EXPRESSED DURING: 4 anthesis, petal differentiation and expansion stage	0	-0.840709	0.234801	-1.18937	0.0190374	-3.38014	3.92861e-05	-5.61942	3.96599e-07
AT1G53430_ID7	AT1G53430	Leucine-rich repeat transmembrane protein kinase; FUNCTIONS IN: kinase activity; INVOLVED IN: protein amino acid phosphorylation; LOCATED IN: plasma membrane; EXPRESSED IN: 23 plant structures; EXPRESSED DURING: 13 growth stages; CONTAINS InterPro DOMAIN/s: Serine/threonine-protein kinase domain (InterPro:IPR002290), Leucine-rich repeat (InterPro:IPR001611), Serine-threonine/tyrosine-protein kina…	0	-2.27186	0.371013	-2.29894	0.197821	-1.71103	0.218177	-5.61904	0.0019644
AT1G80170_P1	AT1G80170	Pectin lyase-like superfamily protein; FUNCTIONS IN: polygalacturonase activity; INVOLVED IN: carbohydrate metabolic process; LOCATED IN: plant-type cell wall; EXPRESSED IN: 15 plant structures; EXPRESSED DURING: 6 growth stages; CONTAINS InterPro DOMAIN/s: Pectin lyase fold/virulence factor (InterPro:IPR011050), Pectin lyase fold (InterPro:IPR012334), Glycoside hydrolase, family 28 (InterPro:IPR…	0	-1.21486	0.526064	2.06658	0.00778204	-1.57487	0.11942	-5.61618	0.000150543
AT5G08430_P1	AT5G08430	SWIB/MDM2 domain;Plus-3;GYF; FUNCTIONS IN: DNA binding; INVOLVED IN: histone modification, transcription initiation; LOCATED IN: nucleus; EXPRESSED IN: 23 plant structures; EXPRESSED DURING: 15 growth stages; CONTAINS InterPro DOMAIN/s: Plus-3 domain, subgroup (InterPro:IPR018144), SWIB/MDM2 domain (InterPro:IPR003121), Plus-3 (InterPro:IPR004343), GYF (InterPro:IPR003169); BEST Arabidopsis thali…	0	-1.13093	0.697487	0.647189	0.65715	-6.65088	0.000816224	-5.61504	0.00351254
AT2G29320_P1	AT2G29320	NAD(P)-binding Rossmann-fold superfamily protein; FUNCTIONS IN: oxidoreductase activity, binding, catalytic activity; INVOLVED IN: oxidation reduction, metabolic process; LOCATED IN: cellular_component unknown; EXPRESSED IN: 21 plant structures; EXPRESSED DURING: 13 growth stages; CONTAINS InterPro DOMAIN/s: NAD(P)-binding domain (InterPro:IPR016040), Glucose/ribitol dehydrogenase (InterPro:IPR00…	0	-0.854513	0.316689	-0.502041	0.363927	-3.04374	0.000129238	-5.61497	7.57549e-05
AT4G03205_ID16	AT4G03205	hemf2; FUNCTIONS IN: coproporphyrinogen oxidase activity; INVOLVED IN: oxidation reduction, porphyrin biosynthetic process; LOCATED IN: chloroplast; EXPRESSED IN: 9 plant structures; EXPRESSED DURING: 6 growth stages; CONTAINS InterPro DOMAIN/s: Coproporphyrinogen III oxidase (InterPro:IPR001260); BEST Arabidopsis thaliana protein match is: Coproporphyrinogen III oxidase (TAIR:AT1G03475.1)	(hemf2)	-1.62391	0.41897	0.404015	0.722156	-3.04523	0.0264897	-5.61412	0.000266309
AT1G77210.1	AT1G77210	AtSTP14 belongs to the family of sugar transport proteins (AtSTPs)in volved in monosaccharide transport. Heterologous expression in yeast revealed that AtSTP14 is the transporter specifc for galactose and does not transport other monosaccharides such as glucose or fructose.	SUGAR TRANSPORT PROTEIN 14 (STP14);SUGAR TRANSPORT PROTEIN 14 (AtSTP14)	-0.603639	0.656471	-1.23945	0.203425	-4.4984	0.0105081	-5.61344	0.0032016
AT2G43560.1	AT2G43560	FKBP-like peptidyl-prolyl cis-trans isomerase family protein; FUNCTIONS IN: FK506 binding, peptidyl-prolyl cis-trans isomerase activity; INVOLVED IN: protein folding; LOCATED IN: thylakoid, thylakoid lumen, chloroplast thylakoid lumen, chloroplast; EXPRESSED IN: 22 plant structures; EXPRESSED DURING: 14 growth stages; CONTAINS InterPro DOMAIN/s: Peptidyl-prolyl cis-trans isomerase, FKBP-type (Int…	0	-3.16123	8.13938e-05	-2.57686	7.68496e-08	-4.38976	2.10587e-09	-5.61324	1.22677e-06
AT5G43870.1	AT5G43870	FUNCTIONS IN: phosphoinositide binding; INVOLVED IN: signal transduction; LOCATED IN: plasma membrane; EXPRESSED IN: 21 plant structures; EXPRESSED DURING: 13 growth stages; CONTAINS InterPro DOMAIN/s: Pleckstrin-like, plant (InterPro:IPR013666), Protein of unknown function DUF828 (InterPro:IPR008546); BEST Arabidopsis thaliana protein match is: Plant protein of unknown function (DUF828) with pla…	0	-1.33847	0.0134859	-1.21558	0.00130314	-4.37556	5.56678e-07	-5.61324	1.15851e-06
AT1G18250_P1	AT1G18250	encodes a thaumatin-like protein	(ATLP-1)	-2.94429	0.252028	-4.52565	0.0249573	-6.64811	0.000450882	-5.61226	0.00214308
AT1G62480_P1	AT1G62480	Vacuolar calcium-binding protein-related; INVOLVED IN: response to cadmium ion, response to salt stress; LOCATED IN: cellular_component unknown; EXPRESSED IN: 23 plant structures; EXPRESSED DURING: 13 growth stages	0	-1.26073	0.0267007	-0.663694	0.0896061	-3.28359	2.11493e-07	-5.6111	2.17269e-05
AT2G42380_P4	AT2G42380	Encodes a member of the BZIP family of transcription factors. Forms heterodimers with the related protein AtbZIP61. Binds to G-boxes in vitro and is localized to the nucleus in onion epidermal cells.	(ATBZIP34); (BZIP34)	-5.63342	0.00517439	-6.53958	0.00012594	-6.64582	4.41797e-05	-5.60998	0.000297562
AT1G48350_P1	AT1G48350	Ribosomal L18p/L5e family protein; FUNCTIONS IN: structural constituent of ribosome; INVOLVED IN: translation, ribosome biogenesis; LOCATED IN: ribosome, chloroplast, chloroplast envelope; EXPRESSED IN: 22 plant structures; EXPRESSED DURING: 13 growth stages; CONTAINS InterPro DOMAIN/s: Ribosomal protein L18/L5 (InterPro:IPR005484), Ribosomal protein L18, bacterial (InterPro:IPR004389); BEST Arab…	EMBRYO DEFECTIVE 3105 (EMB3105)	-2.40887	3.24937e-05	-1.99269	4.97849e-07	-3.7487	4.48371e-10	-5.60288	1.62432e-07
AT3G28130_ID58	AT3G28130	nodulin MtN21-like transporter family protein	USUALLY MULTIPLE ACIDS MOVE IN AND OUT TRANSPORTERS 44 (UMAMIT44)	-5.62401	0.0348161	-1.60046	0.386849	-5.59931	0.00610747	-5.60057	0.00485723
AT2G14560_P3	AT2G14560	Encodes LURP1, a member of the LURP cluster (late upregulated in response to Hyaloperonospora parasitica) which exhibits a pronounced upregulation after recognition of the pathogenic oomycte H. parasitica. LURP1 is required for full basal defense to H. parasitica and resistance to this pathogen mediated by the R-proteins RPP4 and RPP5. The mRNA is cell-to-cell mobile.	LATE UPREGULATED IN RESPONSE TO HYALOPERONOSPORA PARASITICA (LURP1)	-0.926181	0.0532284	-2.53708	2.18987e-06	-4.22032	5.94691e-08	-5.5996	2.11789e-05
AT5G35970_JS2	AT5G35970	P-loop containing nucleoside triphosphate hydrolases superfamily protein; FUNCTIONS IN: hydrolase activity, DNA binding, ATP binding; INVOLVED IN: biological_process unknown; LOCATED IN: chloroplast, chloroplast envelope; EXPRESSED IN: 22 plant structures; EXPRESSED DURING: 13 growth stages; CONTAINS InterPro DOMAIN/s: Restriction endonuclease, type I, R subunit/Type III, Res subunit (InterPro:IP…	0	-3.60869	0.143151	-2.72513	0.133084	-4.26483	0.0182164	-5.59889	0.0016757
AT1G61520.3	AT1G61520	PSI type III chlorophyll a/b-binding protein (Lhca3*1) The mRNA is cell-to-cell mobile.	PHOTOSYSTEM I LIGHT HARVESTING COMPLEX GENE 3 (LHCA3)	-0.671821	0.0125065	-1.80816	2.21395e-08	-4.11155	1.78327e-13	-5.59641	2.04009e-12
AT5G48790_P1	AT5G48790	FUNCTIONS IN: molecular_function unknown; INVOLVED IN: biological_process unknown; LOCATED IN: chloroplast; EXPRESSED IN: 22 plant structures; EXPRESSED DURING: 13 growth stages; CONTAINS InterPro DOMAIN/s: Domain of unknown function DUF1995 (InterPro:IPR018962); BEST Arabidopsis thaliana protein match is: Low PSII Accumulation 3 (TAIR:AT1G73060.1)	0	-3.90373	0.0105505	-1.90999	0.000209816	-4.13003	2.3394e-06	-5.5961	8.30316e-05
AT1G04640_P1	AT1G04640	Lipoyltransferase, located in mitochondria but not found in chloroplasts	LIPOYLTRANSFERASE 2 (LIP2)	-2.02885	0.0036322	-1.96035	3.77671e-05	-3.82124	4.93666e-07	-5.59422	1.68434e-06
AT1G45201_P3	AT1G45201	Target of AtGRP7 regulation.	ARABIDOPSIS THALIANA TRIACYLGLYCEROL LIPASE-LIKE 1 (ATTLL1);TRIACYLGLYCEROL LIPASE-LIKE 1 (TLL1)	-1.19574	6.2242e-06	-1.70859	8.13047e-10	-5.57801	4.58209e-14	-5.59223	1.44009e-11
AT2G40460_P1	AT2G40460	Major facilitator superfamily protein; FUNCTIONS IN: transporter activity; INVOLVED IN: oligopeptide transport, response to nematode; LOCATED IN: membrane; EXPRESSED IN: 22 plant structures; EXPRESSED DURING: 13 growth stages; CONTAINS InterPro DOMAIN/s: Oligopeptide transporter (InterPro:IPR000109), Major facilitator superfamily, general substrate transporter (InterPro:IPR016196); BEST Arabidops…	0	-2.47611	0.37248	0.113745	0.921619	-8.3269	0.000302751	-5.59189	0.0125928
AT1G64780_P1	AT1G64780	encodes an ammonium transporter protein believed to act as a high affinity transporter. It is expressed in the root, primarily in endodermal and cortical cells, and contributes to ammonium uptake in the root.	AMMONIUM TRANSPORTER 1;2 (AMT1;2);AMMONIUM TRANSPORTER 1;2 (ATAMT1;2)	-1.20985	0.0408672	-0.197441	0.659629	-6.67546	3.82993e-08	-5.59152	6.05979e-07
AT4G22517_P1	AT4G22517	Encodes a Protease inhibitor/seed storage/LTP family protein	0	-5.61328	8.79755e-06	-5.99081	1.15611e-07	-7.39916	7.47345e-10	-5.58834	1.04251e-07
AT1G14700_P1	AT1G14700	purple acid phosphatase 3 (PAP3); FUNCTIONS IN: protein serine/threonine phosphatase activity, acid phosphatase activity; LOCATED IN: vacuole; EXPRESSED IN: 22 plant structures; EXPRESSED DURING: 12 growth stages; CONTAINS InterPro DOMAIN/s: Metallophosphoesterase (InterPro:IPR004843); BEST Arabidopsis thaliana protein match is: purple acid phosphatase 8 (TAIR:AT2G01890.1)	(ATPAP3);PURPLE ACID PHOSPHATASE 3 (PAP3)	-4.40908	0.0313899	-2.89799	0.00200287	-6.09582	0.000305036	-5.58785	0.00068216
AT5G19940.1	AT5G19940	Plastid-lipid associated protein PAP / fibrillin family protein; FUNCTIONS IN: structural molecule activity; INVOLVED IN: biological_process unknown; LOCATED IN: chloroplast, chloroplast envelope; EXPRESSED IN: 21 plant structures; EXPRESSED DURING: 13 growth stages; CONTAINS InterPro DOMAIN/s: Plastid lipid-associated protein/fibrillin (InterPro:IPR006843); BEST Arabidopsis thaliana protein matc…	0	-1.87565	0.000730988	-1.56575	0.000107082	-4.27173	1.99817e-09	-5.58608	2.22016e-07
AT3G09470.1	AT3G09470	Major facilitator superfamily protein; CONTAINS InterPro DOMAIN/s: Major facilitator superfamily, general substrate transporter (InterPro:IPR016196)	0	-0.206184	0.79191	-0.242094	0.66216	-3.19825	5.20128e-05	-5.58495	4.53994e-06
AT3G27260_P1	AT3G27260	Kinase like protein with similarity to yeast BDF1 and human RING3 protein, which have two bromodomains GTE8 has a single bromodomain	GLOBAL TRANSCRIPTION FACTOR GROUP E8 (GTE8)	-0.0315461	0.999056	2.57334	0.00890715	2.46893	0.00655611	-5.58347	0.00185776
AT4G14870_P1	AT4G14870	Encodes a component of the thylakoid-localized Sec system involved in the translocation of cytoplasmic proteins into plastid. The mRNA is cell-to-cell mobile.	(SECE1)	-1.3727	0.00137351	-1.73517	2.14454e-06	-3.1483	6.41947e-09	-5.58304	1.36483e-08
AT2G30520_P3	AT2G30520	light inducible root phototropism 2 encoding a signal transducer of the phototropic response in Arabidopsis	ROOT PHOTOTROPISM 2 (RPT2)	-1.99465	0.270229	-0.0989686	0.915334	-5.80729	0.000234612	-5.58134	0.000294677
AT5G48830_P1	AT5G48830	unknown protein; FUNCTIONS IN: molecular_function unknown; INVOLVED IN: biological_process unknown; LOCATED IN: chloroplast; EXPRESSED IN: 22 plant structures; EXPRESSED DURING: 13 growth stages.	0	-0.42486	0.547979	-1.30254	0.0188412	-2.60009	0.000200106	-5.57778	9.5388e-06
AT1G75690.1	AT1G75690	DnaJ/Hsp40 cysteine-rich domain superfamily protein; FUNCTIONS IN: unfolded protein binding, heat shock protein binding; INVOLVED IN: protein folding; LOCATED IN: chloroplast thylakoid membrane, chloroplast stroma, chloroplast; EXPRESSED IN: 23 plant structures; EXPRESSED DURING: 13 growth stages; CONTAINS InterPro DOMAIN/s: Heat shock protein DnaJ, cysteine-rich domain (InterPro:IPR001305)	LOW QUANTUM YIELD OF PHOTOSYSTEM II 1 (LQY1)	-3.46833	2.7369e-07	-3.33026	8.18749e-11	-6.34247	5.71719e-11	-5.57695	2.7049e-09
AT2G31010_s1	AT2G31010	Protein kinase superfamily protein; FUNCTIONS IN: protein serine/threonine kinase activity, protein kinase activity, kinase activity, ATP binding; INVOLVED IN: protein amino acid phosphorylation; LOCATED IN: cellular_component unknown; EXPRESSED IN: 19 plant structures; EXPRESSED DURING: 15 growth stages; CONTAINS InterPro DOMAIN/s: Protein kinase, ATP binding site (InterPro:IPR017441), Serine/th…	0	-1.15978	0.100531	-2.08327	0.00122954	-6.49289	2.855e-08	-5.57277	3.11088e-07
AT1G76570_P1	AT1G76570	Chlorophyll A-B binding family protein; FUNCTIONS IN: chlorophyll binding; INVOLVED IN: response to blue light, response to far red light, photosynthesis; LOCATED IN: light-harvesting complex, chloroplast, membrane; EXPRESSED IN: 28 plant structures; EXPRESSED DURING: 13 growth stages; CONTAINS InterPro DOMAIN/s: Chlorophyll A-B binding protein (InterPro:IPR001344); BEST Arabidopsis thaliana prot…	LIGHT-HARVESTING COMPLEX B7 (LHCB7); (ATLHCB7)	-2.80606	0.0550233	0.204076	0.759622	-1.74325	0.00785506	-5.5693	2.02355e-05
AT2G22770_P1	AT2G22770	regulates the development of ER bodies. also involves in response to the endophytic fungus Piriformospora indica.	(NAI1)	0.385297	0.48775	-0.830127	0.0745513	-6.60434	2.42833e-10	-5.56849	5.35092e-09
AT3G16220_P1	AT3G16220	Predicted eukaryotic LigT; FUNCTIONS IN: molecular_function unknown; INVOLVED IN: regulation of transcription; LOCATED IN: cytoplasm; EXPRESSED IN: 23 plant structures; EXPRESSED DURING: 12 growth stages; CONTAINS InterPro DOMAIN/s: Predicted eukaryotic LigT (InterPro:IPR009210), Protein kinase A anchor protein, nuclear localisation signal domain (InterPro:IPR019510); BEST Arabidopsis thaliana pr…	0	-1.81177	0.440884	0.296682	0.816107	-4.68019	0.00656566	-5.56686	0.00107451
AT1G79940_P2	AT1G79940	J domain protein localized in ER membrane. Mutants have defective pollen germination.	(ATERDJ2A)	-0.0492403	0.999056	0.950871	0.482478	1.15282	0.291571	-5.56618	0.00456758
AT4G04692.2	AT4G04692	pseudogene of unknown protein	0	-0.70516	0.219642	-0.668682	0.116113	-4.73742	3.36512e-07	-5.56566	2.19481e-08
AT5G22760_P2	AT5G22760	PHD finger family protein; FUNCTIONS IN: DNA binding, zinc ion binding; INVOLVED IN: regulation of transcription, DNA-dependent; EXPRESSED IN: 22 plant structures; EXPRESSED DURING: 14 growth stages; CONTAINS InterPro DOMAIN/s: DDT domain (InterPro:IPR004022), Zinc finger, PHD-type, conserved site (InterPro:IPR019786), EF-Hand 1, calcium-binding site (InterPro:IPR018247), Zinc finger, PHD-type (I…	0	-2.14139	0.598332	0.0857848	0.968796	-1.65295	0.437645	-5.56552	0.0306676
AT4G02850.1	AT4G02850	DAAR1 encodes a PLP-independent racemase that catalyzes the conversion from L-Ile to D-allo-Ile.	D-AMINO ACID RACEMASE1 (DAAR1)	-5.19877	3.76079e-05	-5.96149	1.66984e-07	-7.89733	2.85093e-10	-5.5644	1.49524e-07
AT3G01860_P2	AT3G01860	unknown protein; FUNCTIONS IN: molecular_function unknown; INVOLVED IN: response to cadmium ion; LOCATED IN: chloroplast; EXPRESSED IN: 24 plant structures; EXPRESSED DURING: 13 growth stages; BEST Arabidopsis thaliana protein match is: unknown protein (TAIR:AT3G27210.1)	0	-0.529975	0.609434	-1.04294	0.149732	-5.92814	6.74656e-07	-5.56387	1.50211e-06
AT3G18080_P1	AT3G18080	B-S glucosidase 44 (BGLU44); FUNCTIONS IN: in 6 functions; INVOLVED IN: carbohydrate metabolic process; LOCATED IN: cytosolic ribosome, cell wall, plant-type cell wall; EXPRESSED IN: 22 plant structures; EXPRESSED DURING: 13 growth stages; CONTAINS InterPro DOMAIN/s: Glycoside hydrolase, family 1 (InterPro:IPR001360), Glycoside hydrolase, catalytic core (InterPro:IPR017853), Glycoside hydrolase, …	B-S GLUCOSIDASE 44 (BGLU44)	-1.17159	0.00861557	-1.53786	4.73208e-05	-4.91922	1.54783e-09	-5.56072	2.78745e-07
AT4G25080.5	AT4G25080	Encodes a protein with methyltransferase activity responsible for the methylation of magnesium protoporphyrin IX. Mutants defective in this gene are affected in chlorophyll biosynthesis and show a reduction in the accumulation of a number of major thylakoid-associated proteins including components of PSI (LHCI), PSII (LHCII, D1, CP43) and the cytochrome b6f complex (Cytf). By contrast, no signifi…	MAGNESIUM-PROTOPORPHYRIN IX METHYLTRANSFERASE (CHLM)	-3.63297	0.0520523	-2.38942	0.00734072	-7.16636	1.28619e-05	-5.5596	0.000297562
AT1G77850_P1	AT1G77850	Posttranscriptionally regulated by miR160 and is essential for proper development.Regulates early auxin response genes.	AUXIN RESPONSE FACTOR 17 (ARF17)	0.412982	0.473729	0.586806	0.157538	0.196061	0.638035	-5.55942	3.51146e-07
AT5G37850_P1	AT5G37850	Encodes a pyridoxal kinase required for root hair development. Mutants are hypersensitive to Na+, K+ and Li+.	SALT OVERLY SENSITIVE 4 (SOS4);SALT OVERLY SENSITIVE 4 (ATSOS4)	-2.36363	0.268958	-1.74198	0.0992063	-2.55122	0.0243715	-5.55825	0.00121664
AT2G37450_P3	AT2G37450	nodulin MtN21-like transporter family protein	USUALLY MULTIPLE ACIDS MOVE IN AND OUT TRANSPORTERS 13 (UMAMIT13)	-3.73983	0.0231234	-2.27295	0.0050398	-5.10852	0.000169068	-5.5582	5.28046e-05
AT2G35960_P1	AT2G35960	Encodes a protein whose sequence is similar to tobacco hairpin-induced gene (HIN1) and Arabidopsis non-race specific disease resistance gene (NDR1). Expression is not altered in response to cucumber mosaic virus or spermine.	NDR1/HIN1-LIKE 12 (NHL12)	-2.74876	3.11953e-06	-2.29174	5.84645e-09	-5.69351	5.54584e-10	-5.55543	3.59396e-08
AT1G29900_P1	AT1G29900	Encodes carbamoyl phosphate synthetase (CPS) large subunit (CARB), also named as VEN3. Heterologous expression of the Arabidopsis VEN3 and VEN6 genes in a CPS-deficient Escherichia coli strain fully restored bacterial growth in minimal medium, demonstrating the enzymatic activity of the VEN3 and VEN6 proteins.	CARBAMOYL PHOSPHATE SYNTHETASE B (CARB);CELLULOSE SYNTHASE LIKE B6 (CLSB6);VENOSA 3 (VEN3)	-1.56729	6.65035e-06	-1.72083	2.40817e-08	-3.71217	9.7358e-13	-5.55444	2.52221e-10
AT4G27700_P1	AT4G27700	Rhodanese/Cell cycle control phosphatase superfamily protein; FUNCTIONS IN: molecular_function unknown; INVOLVED IN: aging; LOCATED IN: chloroplast thylakoid membrane, chloroplast; EXPRESSED IN: 21 plant structures; EXPRESSED DURING: 13 growth stages; CONTAINS InterPro DOMAIN/s: Rhodanese-like (InterPro:IPR001763); BEST Arabidopsis thaliana protein match is: Rhodanese/Cell cycle control phosphata…	0	-4.27025	0.00451946	-1.9632	1.34746e-05	-3.36577	4.32475e-08	-5.55406	7.47804e-06
AT1G66140_P1	AT1G66140	Encodes a zinc finger protein containing only a single zinc finger.	ZINC FINGER PROTEIN 4 (ZFP4)	0.309877	0.606468	0.0900837	0.866129	-3.6856	2.72325e-05	-5.55197	2.38772e-07
AT1G15000_P1	AT1G15000	serine carboxypeptidase-like 50 (scpl50); FUNCTIONS IN: serine-type carboxypeptidase activity; INVOLVED IN: proteolysis; LOCATED IN: vacuole; EXPRESSED IN: 22 plant structures; EXPRESSED DURING: 13 growth stages; CONTAINS InterPro DOMAIN/s: Peptidase S10, serine carboxypeptidase (InterPro:IPR001563), Peptidase S10, serine carboxypeptidase, active site (InterPro:IPR018202); BEST Arabidopsis thalia…	SERINE CARBOXYPEPTIDASE-LIKE 50 (scpl50)	-0.734617	0.0408723	-1.57448	7.44313e-06	-4.07963	1.13131e-08	-5.54904	3.27989e-09
AT2G40475_P1	AT2G40475	unknown protein; BEST Arabidopsis thaliana protein match is: unknown protein (TAIR:AT3G56260.2)	ALTERED SEED GERMINATION 8 (ASG8)	-0.264218	0.488457	-0.957423	0.00137171	-3.94753	1.4235e-08	-5.54852	4.84685e-07
AT1G22650_P2	AT1G22650	Plant neutral invertase family protein; FUNCTIONS IN: catalytic activity, beta-fructofuranosidase activity; INVOLVED IN: sucrose catabolic process, using beta-fructofuranosidase; LOCATED IN: cellular_component unknown; EXPRESSED IN: 19 plant structures; EXPRESSED DURING: 14 growth stages; CONTAINS InterPro DOMAIN/s: Plant neutral invertase (InterPro:IPR006937), Six-hairpin glycosidase-like (Inter…	ALKALINE/NEUTRAL INVERTASE D (A/N-InvD)	-0.967646	0.514686	-1.65155	0.233146	-5.29578	0.00121611	-5.54632	0.000568113
AT3G62030_P1	AT3G62030	nuclear-encoded chloroplast stromal cyclophilin CYP20-3 (also known as ROC4). Protein is tyrosine-phosphorylated and its phosphorylation state is modulated in response to ABA in Arabidopsis thaliana seeds.	ROTAMASE CYP 4 (ROC4);CYCLOPHILIN 20-3 (CYP20-3)	-5.03938	0.000187697	-2.76749	1.92118e-07	-4.6022	2.05919e-08	-5.54219	1.46122e-06
AT1G07320.2	AT1G07320	encodes a plastid ribosomal protein L4	RIBOSOMAL PROTEIN L4 (RPL4);EMBRYO DEFECTIVE 2784 (EMB2784);PLASTID RIBOSOMAL PROTEIN L4 (PRPL4)	-0.744945	0.634014	-2.1411	0.146683	-3.91101	0.0141486	-5.53989	0.00054552
AT2G37170_P2	AT2G37170	a member of the plasma membrane intrinsic protein subfamily PIP2. localizes to the plasma membrane and exhibits water transport activity in Xenopus oocyte. expressed specifically in the vascular bundles and protein level increases slightly during leaf dev	PLASMA MEMBRANE INTRINSIC PROTEIN 2 (PIP2B);PLASMA MEMBRANE INTRINSIC PROTEIN 2;2 (PIP2;2)	-2.81864	0.000211463	-2.53863	2.78339e-07	-4.55937	6.96827e-09	-5.53857	2.26642e-06
AT1G77080.2	AT1G77080	MADS domain protein - flowering regulator that is closely related to FLC. Deletion of this locus in Nd ecotype is correlated with earlier flowering in short days suggesting function as a negative regulator of flowering.	MADS AFFECTING FLOWERING 1 (MAF1);FLOWERING LOCUS M (FLM);AGAMOUS-LIKE 27 (AGL27)	-0.325953	0.850947	-0.562236	0.619994	-3.28307	0.0125785	-5.53824	0.000102946
AT2G22330_P2	AT2G22330	Encodes a cytochrome P450. Involved in tryptophan metabolism. Converts Trp to indole-3-acetaldoxime (IAOx), a precursor to IAA and indole glucosinolates. The mRNA is cell-to-cell mobile.	CYTOCHROME P450, FAMILY 79, SUBFAMILY B, POLYPEPTIDE 3 (CYP79B3)	-2.38809	0.343286	-2.6048	0.0925292	-7.46586	0.00016446	-5.53815	0.00349127
AT4G38850_P1	AT4G38850	mRNA is rapidly induced by auxin and is very short-lived. Has been used as a reporter gene in studying auxin mutants.	SMALL AUXIN UP RNA 1 FROM ARABIDOPSIS THALIANA ECOTYPE COLUMBIA (SAUR_AC1);ARABIDOPSIS THALIANA SMALL AUXIN UPREGULATED 15 (ATSAUR15);SMALL AUXIN UPREGULATED 15 (SAUR15);ARABIDOPSIS COLUMBIA SAUR GENE 1 (SAUR-AC1)	-4.13304	0.00374097	-1.89316	0.00515653	-4.62646	4.73322e-05	-5.53607	4.02862e-06
AT5G37660_P1	AT5G37660	Encodes a plasmodesmal protein that may be involved in the intercellular movement of molecules through the plasmodesmata. The protein has two DUF26 domains and a single transmembrane domain.	PLASMODESMATA-LOCATED PROTEIN 7 (PDLP7)	-3.84934	0.0032913	-1.97554	0.00377697	-5.0196	6.2184e-06	-5.53591	1.17921e-06
AT5G60640.2	AT5G60640	Encodes a protein disulfide isomerase-like (PDIL) protein, a member of a multigene family within the thioredoxin (TRX) superfamily. Unlike several other PDI family members, transcript levels for this gene are not up-regulated in response to three different chemical inducers of ER stress (dithiothreitol, beta-mercaptoethanol, and tunicamycin). However, the level of transcripts for this gene is sli…	PDI-LIKE 1-4 (ATPDIL1-4);PROTEIN DISULFIDE ISOMERASE 2 (PDI2);ARABIDOPSIS THALIANA PROTEIN DISULFIDE ISOMERASE 2 (ATPDI2);PDI-LIKE 1-4 (PDIL1-4)	-3.15439	0.101122	-1.71096	0.165023	-3.02163	0.0235621	-5.53473	0.00018476
AT4G14130_P1	AT4G14130	xyloglucan endotransglycosylase-related protein (XTR7)	XYLOGLUCAN ENDOTRANSGLYCOSYLASE 7 (XTR7);XYLOGLUCAN ENDOTRANSGLUCOSYLASE/HYDROLASE 15 (XTH15)	0.35919	0.794959	1.11261	0.100315	-5.51775	2.11545e-05	-5.53353	1.52443e-05
AT3G49940_P1	AT3G49940	LOB domain-containing protein 38 (LBD38); CONTAINS InterPro DOMAIN/s: Lateral organ boundaries, LOB (InterPro:IPR004883); BEST Arabidopsis thaliana protein match is: LOB domain-containing protein 37 (TAIR:AT5G67420.1)	LOB DOMAIN-CONTAINING PROTEIN 38 (LBD38)	-2.19231	2.46571e-05	-3.5782	1.26467e-08	-6.59891	3.56862e-09	-5.53307	6.61518e-08
AT5G62350_P1	AT5G62350	Plant invertase/pectin methylesterase inhibitor superfamily protein; FUNCTIONS IN: enzyme inhibitor activity, pectinesterase inhibitor activity, pectinesterase activity; INVOLVED IN: response to salt stress; LOCATED IN: endomembrane system; EXPRESSED IN: 22 plant structures; EXPRESSED DURING: 13 growth stages; CONTAINS InterPro DOMAIN/s: Pectinesterase inhibitor (InterPro:IPR006501); BEST Arabido…	0	0.991365	0.0106425	-0.348189	0.35281	-2.70333	1.95568e-07	-5.5317	5.87545e-06
AT5G55790_P3	AT5G55790	unknown protein; BEST Arabidopsis thaliana protein match is: unknown protein (TAIR:AT1G45163.1)	0	-2.4876	0.340445	0.202107	0.855465	-2.62978	0.0562719	-5.52866	0.00676861
AT1G65450_P1	AT1G65450	Contains dual transcription units and alternative splicing that could rescue the sterility defect of glc mutants. Shares homology to BAHD (for BEAT, AHCT, HCBT, and DAT) acyl-transferases. Functions in double fertilization.	GLAUCE (GLC)	0.255882	0.777055	0.487451	0.406186	-4.98116	3.22731e-05	-5.52828	5.88614e-06
AT4G18253_P1	AT4G18253	#N/A	#N/A	-3.34084	0.00238903	-4.08026	1.97411e-05	-6.03496	5.07723e-08	-5.52652	1.8987e-07
AT5G18660_P1	AT5G18660	Encodes a protein with 3,8-divinyl protochlorophyllide a 8-vinyl reductase activity. Mutants accumulate divinyl chlorophyll rather than monovinyl chlorophyll.	PALE-GREEN AND CHLOROPHYLL B REDUCED 2 (PCB2)	-0.556645	0.271791	-1.30725	0.00231837	-2.78302	4.01099e-06	-5.52254	1.2918e-05
AT2G44090_P2	AT2G44090	Ankyrin repeat family protein; CONTAINS InterPro DOMAIN/s: Ankyrin repeat-containing domain (InterPro:IPR020683); BEST Arabidopsis thaliana protein match is: Ankyrin repeat family protein (TAIR:AT3G59910.1)	0	0.0450291	0.999056	-0.37531	0.798021	-4.1845	0.0212145	-5.51977	0.00201309
AT2G26300.1	AT2G26300	Encodes an alpha subunit of a heterotrimeric GTP-binding protein. The active GTP-bound form of GPA1 binds to the GTG1 and GTG2 abscisic acid (ABA) receptors and appears to affect their GTPase and GTP-binding activity, and hence, ABA binding abilities. GPA1 is a positive regulator in ABA-mediated inhibition of stomatal opening. Plants with recessive mutant alleles have complex phenotypes including…	G PROTEIN ALPHA SUBUNIT 1 (GPA1);G PROTEIN ALPHA SUBUNIT 1 (GP ALPHA 1);ARABIDOPSIS THALIANA G PROTEIN ALPHA SUBUNIT 1 (ATGPA1)	-1.94881	0.219487	0.351427	0.608379	-0.125492	0.830264	-5.51802	0.000330171
AT5G60400_c2	AT5G60400	unknown protein	0	-2.39849	0.241723	-0.749531	0.414421	-3.04789	0.00973166	-5.51439	0.00113861
AT2G47930.1	AT2G47930	arabinogalactan protein 26 (AGP26)	ARABINOGALACTAN PROTEIN 26 (AGP26);ARABIDOPSIS THALIANA ARABINOGALACTAN PROTEIN 26 (ATAGP26)	-1.23418	0.0951558	-0.876304	0.045435	-4.81547	1.07386e-05	-5.51396	5.56015e-06
AT1G51110_P1	AT1G51110	Plastid-lipid associated protein PAP / fibrillin family protein; FUNCTIONS IN: structural molecule activity; INVOLVED IN: tryptophan biosynthetic process; LOCATED IN: chloroplast thylakoid membrane, chloroplast, membrane; EXPRESSED IN: 21 plant structures; EXPRESSED DURING: 13 growth stages; CONTAINS InterPro DOMAIN/s: Plastid lipid-associated protein/fibrillin (InterPro:IPR006843); BEST Arabidop…	0	-1.84353	0.0331512	-1.25395	0.00963543	-3.12453	1.43044e-05	-5.51248	0.000323658
AT5G62980_P1	AT5G62980	Encodes an enzyme that can act as a aldolase or an epimerase for 7,8-dihydroneopterin and 7,8-dihydromonapterin in vitro. It is likely to act in folate biosynthesis as a homooctamer in vivo.	(FOLB2)	-3.03118	0.0244038	-1.4146	0.0128649	-3.95154	8.6151e-05	-5.51207	9.66115e-06
AT5G13000_P1	AT5G13000	encodes a gene similar to callose synthase	CALLOSE SYNTHASE 3 (CALS3); (gsl12);GLUCAN SYNTHASE-LIKE 12 (ATGSL12);GLUCAN SYNTHASE-LIKE 12 (GSL12)	1.31415	0.0106709	1.35609	0.00178696	-0.230889	0.622843	-5.51028	0.000277198
AT5G49170_P1	AT5G49170	unknown protein; BEST Arabidopsis thaliana protein match is: unknown protein (TAIR:AT3G06840.1)	0	-2.64815	0.00558245	-2.90638	0.000110439	-7.07187	4.68819e-10	-5.50941	3.87007e-08
AT5G05590_P1	AT5G05590	Encodes phosphoribosylanthranilate isomerase which catalyzes the third step in the tryptophan biosynthetic pathway.	PHOSPHORIBOSYLANTHRANILATE ISOMERASE 2 (PAI2)	-0.461256	0.718256	-1.18954	0.145219	-3.31397	0.00179645	-5.50699	4.53516e-06
AT3G49260.2	AT3G49260	IQ-domain 21 (iqd21); FUNCTIONS IN: calmodulin binding; INVOLVED IN: biological_process unknown; LOCATED IN: cellular_component unknown; EXPRESSED IN: 19 plant structures; EXPRESSED DURING: 13 growth stages; CONTAINS InterPro DOMAIN/s: IQ calmodulin-binding region (InterPro:IPR000048); BEST Arabidopsis thaliana protein match is: IQ-domain 2 (TAIR:AT5G03040.3).	IQ-DOMAIN 21 (iqd21)	-2.72714	0.103619	-1.83341	0.0331531	-6.2079	2.66829e-05	-5.50674	0.000102899
AT5G35630_P1	AT5G35630	chloroplastic glutamine synthetase The mRNA is cell-to-cell mobile.	GLUTAMINE SYNTHETASE LIKE 1 (ATGSL1);GLUTAMINE SYNTHETASE 2 (GS2);GLUTAMINE SYNTHETASE 2 (GLN2)	-1.28733	0.0190436	-0.769848	0.0544887	-3.17952	1.20865e-07	-5.50645	9.54696e-07
AT5G21100_P1	AT5G21100	Plant L-ascorbate oxidase; FUNCTIONS IN: oxidoreductase activity, copper ion binding, L-ascorbate oxidase activity; INVOLVED IN: oxidation reduction; LOCATED IN: plant-type cell wall; EXPRESSED IN: 21 plant structures; EXPRESSED DURING: 13 growth stages; CONTAINS InterPro DOMAIN/s: Multicopper oxidase, type 3 (InterPro:IPR011707), Multicopper oxidase, type 2 (InterPro:IPR011706), Cupredoxin (Inte…	0	0.633536	0.292231	0.368855	0.513666	-4.83338	0.000258993	-5.50259	0.0001768
AT5G22430_P1	AT5G22430	Pollen Ole e 1 allergen and extensin family protein; CONTAINS InterPro DOMAIN/s: Pollen Ole e 1 allergen/extensin (InterPro:IPR006041); BEST Arabidopsis thaliana protein match is: Pollen Ole e 1 allergen and extensin family protein (TAIR:AT2G27385.3)	0	1.74906	0.0915861	2.71	0.00123093	-4.37084	0.0143594	-5.50063	0.0020609
AT5G59080_c1	AT5G59080	unknown protein; FUNCTIONS IN: molecular_function unknown; INVOLVED IN: response to oxidative stress; LOCATED IN: chloroplast; EXPRESSED IN: 18 plant structures; EXPRESSED DURING: 9 growth stages; BEST Arabidopsis thaliana protein match is: unknown protein (TAIR:AT3G46880.1)	0	-1.92722	0.000938082	-2.79088	3.44892e-07	-6.20859	5.07713e-08	-5.49991	4.00874e-07
AT1G48030_P5	AT1G48030	Encodes a mitochondrial lipoamide dehydrogenase whose expression is induced by light.	MITOCHONDRIAL LIPOAMIDE DEHYDROGENASE 1 (mtLPD1)	-0.0696455	0.999056	-4.06969	0.295844	-6.53432	0.0381878	-5.49848	0.0809756
AT1G05805_P1	AT1G05805	basic helix-loop-helix (bHLH) DNA-binding superfamily protein; FUNCTIONS IN: DNA binding, sequence-specific DNA binding transcription factor activity; INVOLVED IN: regulation of transcription; LOCATED IN: cytosol; EXPRESSED IN: 24 plant structures; EXPRESSED DURING: 13 growth stages; CONTAINS InterPro DOMAIN/s: Helix-loop-helix DNA-binding domain (InterPro:IPR001092), Helix-loop-helix DNA-binding…	ABA-RESPONSIVE KINASE SUBSTRATE 2 (AKS2)	-1.56931	0.056504	-0.551222	0.2354	-2.99642	1.51127e-05	-5.49605	0.000267611
AT5G40720_P2	AT5G40720	CONTAINS InterPro DOMAIN/s: Protein of unknown function DUF23 (InterPro:IPR008166); BEST Arabidopsis thaliana protein match is: zinc finger (C3HC4-type RING finger) family protein (TAIR:AT3G27330.1)	0	0.874208	0.691277	0.489266	0.798663	-1.9684	0.333424	-5.49512	0.0244857
AT5G62720_JS3	AT5G62720	Integral membrane HPP family protein; FUNCTIONS IN: molecular_function unknown; INVOLVED IN: biological_process unknown; LOCATED IN: integral to membrane, chloroplast inner membrane, chloroplast envelope; EXPRESSED IN: 22 plant structures; EXPRESSED DURING: 13 growth stages; CONTAINS InterPro DOMAIN/s: HPP (InterPro:IPR007065); BEST Arabidopsis thaliana protein match is: Integral membrane HPP fam…	0	-0.598001	0.385589	-2.55689	0.000766991	-1.61224	0.00321036	-5.4942	4.43229e-07
AT1G32070_ID5	AT1G32070	Encodes a nuclear acetyltransferase (NSI)that interacts with the geminivirus movement protein NSP. This interaction is required for viral infection and systemic spread. Acetylates the viral coat protein (CP) in vitro, but not NSP. NSP inhibits NSI activity in vitro. NSI is highly transcribed in phloem and in xylem parenchyma cells, and in the apical meristem and guard cells, within young tissues …	(SNAT);NUCLEAR SHUTTLE INTERACTING (NSI);NUCLEAR SHUTTLE INTERACTING (ATNSI)	-1.10707	0.103151	-1.41773	0.00627934	-5.67505	4.24864e-05	-5.48782	0.000363784
AT2G18245_P1	AT2G18245	alpha/beta-Hydrolases superfamily protein; CONTAINS InterPro DOMAIN/s: Protein of unknown function DUF829, transmembrane 53 (InterPro:IPR008547); BEST Arabidopsis thaliana protein match is: alpha/beta-Hydrolases superfamily protein (TAIR:AT3G19970.1)	0	-3.38474	0.0825904	-1.16238	0.141697	-4.29993	0.00190587	-5.48665	0.000519169
AT3G56590_P1	AT3G56590	hydroxyproline-rich glycoprotein family protein; FUNCTIONS IN: molecular_function unknown; INVOLVED IN: biological_process unknown; LOCATED IN: cellular_component unknown; EXPRESSED IN: 22 plant structures; EXPRESSED DURING: 13 growth stages; BEST Arabidopsis thaliana protein match is: zinc finger (C3HC4-type RING finger) family protein (TAIR:AT3G10810.1)	0	-1.01003	0.570403	-0.880638	0.531825	-2.47126	0.0887612	-5.47441	0.000759085
AT5G39340_P4	AT5G39340	Encodes AHP3, one of the six Arabidopsis thaliana histidine phosphotransfer proteins (AHPs) involved in Histidine (His)-to-Aspartate (Asp) phosphorelay signal transduction. AHPs function as redundant positive regulators of cytokinin signaling. Members of the AHP gene family include: AT3G21510 (AHP1), AT3G29350 (AHP2), AT5G39340 (AHP3), AT3G16360 (AHP4), AT1G03430 (AHP5) and AT1G80100 (AHP6).	HISTIDINE-CONTAINING PHOSPHOTRANSMITTER 3 (AHP3);ARABIDOPSIS THALIANA HISTIDINE-CONTAINING PHOSPHOTRANSMITTER 2 (ATHP2)	-4.6636	0.0230713	-1.01787	0.160039	-0.609549	0.320927	-5.46986	0.000542014
AT3G54400_P1	AT3G54400	Eukaryotic aspartyl protease family protein; FUNCTIONS IN: aspartic-type endopeptidase activity; INVOLVED IN: proteolysis; LOCATED IN: apoplast, cell wall, chloroplast, plant-type cell wall; EXPRESSED IN: 21 plant structures; EXPRESSED DURING: 14 growth stages; CONTAINS InterPro DOMAIN/s: Peptidase aspartic (InterPro:IPR021109), Peptidase aspartic, catalytic (InterPro:IPR009007), Peptidase A1 (In…	0	-1.21217	0.0632572	-0.399998	0.352116	-5.4168	1.03711e-05	-5.46598	0.000113571
AT1G56500_P1	AT1G56500	Encodes a thylakoid membrane protein with thioredoxin-like and beta-propeller domains located in the lumen and a haloacid-dehalogenase domain exposed to the chloroplast stroma. The protein's role may be to prevent formation of a slowly reversible form of antenna quenching, thereby maintaining the efficiency of light harvesting. The mRNA is cell-to-cell mobile.	SUPPRESSOR OF QUENCHING 1 (SOQ1)	0.516642	0.927706	2.43305	0.127033	-6.5017	0.0149426	-5.46586	0.0388878
AT3G19480_P1	AT3G19480	D-3-phosphoglycerate dehydrogenase; FUNCTIONS IN: in 7 functions; INVOLVED IN: oxidation reduction, L-serine biosynthetic process, metabolic process; LOCATED IN: mitochondrion, chloroplast; EXPRESSED IN: 19 plant structures; EXPRESSED DURING: 10 growth stages; CONTAINS InterPro DOMAIN/s: D-3-phosphoglycerate dehydrogenase (InterPro:IPR006236), D-isomer specific 2-hydroxyacid dehydrogenase, cataly…	(3-PGDH);PHOSPHOGLYCERATE DEHYDROGENASE 3 (PGDH3)	-3.12935	0.0350428	-0.773854	0.183318	-2.40482	0.000892261	-5.465	3.63279e-05
AT5G13390_P1	AT5G13390	Required for normal pollen development and lipid accumulation within the tapetum	NO EXINE FORMATION 1 (NEF1)	-0.666108	0.506506	0.0371635	0.958723	-0.982754	0.0818711	-5.46216	0.000745793
AT1G13700.1	AT1G13700	Encodes a cytosolic 6-phosphogluconolactonase (PGL) thought to be involved in the oxidative pentose-phosphate pathway (OPPP).	6-PHOSPHOGLUCONOLACTONASE 1 (PGL1)	-2.33698	0.514106	-3.00831	0.274246	-2.66027	0.228835	-5.46127	0.0193289
AT5G58580_P1	AT5G58580	Encodes a functional E3 ligase that is involved in membrane trafficking and regulation of salt stress responses. It is localized to membranes including the plasma membrane, pre-vacuolar compartments and Golgi.	SALT TOLERANCE RING FINGER 1 (STRF1);TOXICOS EN LEVADURA 63 (TL63);TOXICOS EN LEVADURA 63 (ATL63)	0.201835	0.801884	-0.519513	0.353479	-3.56143	6.58185e-05	-5.46015	3.13227e-07
AT4G11100_P1	AT4G11100	unknown protein; BEST Arabidopsis thaliana protein match is: unknown protein (TAIR:AT5G03060.1)	0	-2.8523	0.217653	-0.999896	0.362902	-1.90785	0.0704043	-5.45841	0.00199711
AT5G50000_P2	AT5G50000	Protein kinase superfamily protein; FUNCTIONS IN: protein serine/threonine/tyrosine kinase activity, kinase activity; INVOLVED IN: protein amino acid phosphorylation; LOCATED IN: plasma membrane; EXPRESSED IN: 24 plant structures; EXPRESSED DURING: 13 growth stages; CONTAINS InterPro DOMAIN/s: Protein kinase, catalytic domain (InterPro:IPR000719), Serine-threonine/tyrosine-protein kinase (InterPr…	0	-4.24237	0.0101287	-0.590125	0.571334	-1.70389	0.0719518	-5.45821	4.08845e-05
AT1G48600.1	AT1G48600	Encodes a phosphoethanolamine N-methyltransferase that catalyses the last two methylation steps of the three sequential methylations of phosphoethanolamine (PEA) that are required for the synthesis of phosphocholine (PCho) in plants.	PHOSPHOETHANOLAMINE N-METHYLTRANSFERASE (PMEAMT); (AtPMEAMT)	-0.444454	0.168597	-1.30524	1.71448e-05	-3.8538	5.69575e-10	-5.45373	2.8154e-07
AT1G25380.1	AT1G25380	Encodes a mitochondrial-localized NAD+ transporter that transports NAD+ in a counter exchange mode with ADP and AMP in vitro.	ARABIDOPSIS THALIANA NAD+ TRANSPORTER 2 (ATNDT2);NAD+ TRANSPORTER 2 (NDT2)	-6.87677	0.0775797	-0.713554	0.700299	-5.28688	0.0739762	-5.45065	0.0594266
AT3G15570_P1	AT3G15570	Phototropic-responsive NPH3 family protein; FUNCTIONS IN: signal transducer activity; INVOLVED IN: response to light stimulus; LOCATED IN: cellular_component unknown; EXPRESSED IN: 14 plant structures; EXPRESSED DURING: 9 growth stages; CONTAINS InterPro DOMAIN/s: NPH3 (InterPro:IPR004249); BEST Arabidopsis thaliana protein match is: Phototropic-responsive NPH3 family protein (TAIR:AT1G52770.1)	0	-1.72818	0.327518	0.194495	0.810614	-6.38243	0.000118254	-5.44886	0.000605262
AT3G48550_P1	AT3G48550	BEST Arabidopsis thaliana protein match is: C2H2-like zinc finger protein (TAIR:AT2G01940.3)	0	-1.577	0.168	-0.10448	0.879069	-3.59573	0.000317839	-5.44628	4.27624e-06
AT2G18890_P3	AT2G18890	Protein kinase superfamily protein; FUNCTIONS IN: protein serine/threonine kinase activity, protein kinase activity, kinase activity, ATP binding; INVOLVED IN: protein amino acid phosphorylation; EXPRESSED IN: 22 plant structures; EXPRESSED DURING: 12 growth stages; CONTAINS InterPro DOMAIN/s: Protein kinase, ATP binding site (InterPro:IPR017441), Protein kinase, catalytic domain (InterPro:IPR000…	0	-2.08571	0.0248218	-1.08791	0.0519136	-3.28483	0.000169068	-5.44567	1.70208e-06
AT1G26100.1	AT1G26100	Cytochrome b561/ferric reductase transmembrane protein family; FUNCTIONS IN: carbon-monoxide oxygenase activity; LOCATED IN: endomembrane system, integral to membrane; EXPRESSED IN: 21 plant structures; EXPRESSED DURING: 13 growth stages; CONTAINS InterPro DOMAIN/s: Cytochrome b561, eukaryote (InterPro:IPR004877), Cytochrome b561/ferric reductase transmembrane (InterPro:IPR006593); BEST Arabidops…	0	-3.06969	0.0416412	-1.12155	0.0993829	-5.42693	3.73023e-05	-5.44555	2.84293e-05
AT5G40060_s1	AT5G40060	Disease resistance protein (NBS-LRR class) family; FUNCTIONS IN: nucleoside-triphosphatase activity, nucleotide binding, ATP binding; INVOLVED IN: defense response, apoptosis; EXPRESSED IN: 21 plant structures; EXPRESSED DURING: 13 growth stages; CONTAINS InterPro DOMAIN/s: ATPase, AAA+ type, core (InterPro:IPR003593), NB-ARC (InterPro:IPR002182), Disease resistance protein (InterPro:IPR000767); …	0	-5.4675	0.00843434	-2.93683	0.0739142	-2.04459	0.108033	-5.44406	0.000610786
AT4G38970_P1	AT4G38970	Protein is tyrosine-phosphorylated and its phosphorylation state is modulated in response to ABA in Arabidopsis thaliana seeds.	FRUCTOSE-BISPHOSPHATE ALDOLASE 2 (FBA2); (ATFBA2)	-2.34037	2.40556e-07	-1.86589	3.93134e-08	-4.22716	3.47552e-13	-5.4422	2.61569e-12
AT1G09310.1	AT1G09310	Protein of unknown function, DUF538; INVOLVED IN: biological_process unknown; LOCATED IN: apoplast; EXPRESSED IN: 22 plant structures; EXPRESSED DURING: 14 growth stages; CONTAINS InterPro DOMAIN/s: Protein of unknown function DUF538 (InterPro:IPR007493); BEST Arabidopsis thaliana protein match is: Protein of unknown function, DUF538 (TAIR:AT1G56580.1)	0	-1.18795	0.145349	0.516704	0.350984	-1.4109	0.00794173	-5.43981	0.000536287
AT1G78995_P1	AT1G78995	unknown protein	0	-3.84448	0.00694046	-2.15794	7.87293e-05	-4.43171	3.33546e-06	-5.43873	3.63279e-05
AT1G77210_P3	AT1G77210	AtSTP14 belongs to the family of sugar transport proteins (AtSTPs)in volved in monosaccharide transport. Heterologous expression in yeast revealed that AtSTP14 is the transporter specifc for galactose and does not transport other monosaccharides such as glucose or fructose.	SUGAR TRANSPORT PROTEIN 14 (STP14);SUGAR TRANSPORT PROTEIN 14 (AtSTP14)	-1.445	0.479361	-1.26232	0.320394	-4.30834	0.00444266	-5.43839	0.000356225
AT3G10030_P1	AT3G10030	aspartate/glutamate/uridylate kinase family protein; FUNCTIONS IN: DNA binding; INVOLVED IN: cellular amino acid biosynthetic process; LOCATED IN: cytoplasm; EXPRESSED IN: 24 plant structures; EXPRESSED DURING: 15 growth stages; CONTAINS InterPro DOMAIN/s: SANT, DNA-binding (InterPro:IPR001005), Aspartate/glutamate/uridylate kinase (InterPro:IPR001048), MADF domain (InterPro:IPR006578); BEST Arab…	0	0.453354	0.584684	1.01912	0.0597437	0.599872	0.249093	-5.43664	7.95831e-07
AT5G45940_ID4	AT5G45940	Encodes a CoA pyrophosphatase, also has ppGpp pyrophosphohydrolase and exhibits minor activity of NADH pyrophosphatase. Most strongly expressed in embryo cotyledon and hypocotyl, flower, and phloem of vascular tissue. Over-expression mutant had a bigger plant with wider rosette.	ARABIDOPSIS THALIANA NUDIX HYDROLASE HOMOLOG 11 (atnudt11);NUDIX HYDROLASE HOMOLOG 11 (NUDT11);NUDIX HYDROLASE HOMOLOG 11 (NUDX11);ARABIDOPSIS THALIANA NUDIX HYDROLASE HOMOLOG 11 (ATNUDX11)	-2.85949	0.0382726	-0.285683	0.692349	-1.92963	0.00483124	-5.4348	9.94531e-06
AT5G67385_P4	AT5G67385	Phototropic-responsive NPH3 family protein; FUNCTIONS IN: signal transducer activity; INVOLVED IN: response to light stimulus; CONTAINS InterPro DOMAIN/s: NPH3 (InterPro:IPR004249), BTB/POZ fold (InterPro:IPR011333), BTB/POZ-like (InterPro:IPR000210); BEST Arabidopsis thaliana protein match is: Phototropic-responsive NPH3 family protein (TAIR:AT3G49970.1)	NRL PROTEIN FOR CHLOROPLAST MOVEMENT1 (NCH1)	-2.42792	0.291144	-1.06593	0.471591	-6.4696	0.000204942	-5.43376	0.00115208
AT4G25940_P1	AT4G25940	ENTH/ANTH/VHS superfamily protein; FUNCTIONS IN: phospholipid binding, clathrin binding, binding, phosphatidylinositol binding; INVOLVED IN: clathrin coat assembly; LOCATED IN: clathrin coat; EXPRESSED IN: 14 plant structures; EXPRESSED DURING: 10 growth stages; CONTAINS InterPro DOMAIN/s: Epsin-like, N-terminal (InterPro:IPR013809), ANTH (InterPro:IPR011417), ENTH/VHS (InterPro:IPR008942), Clath…	0	-1.40064	0.469926	0.0203039	0.984207	-0.522109	0.525856	-5.43202	0.000746842
AT5G10330_P4	AT5G10330	Encodes histidinol-phosphate aminotransferase that catalyzes the eighth step in histidine biosynthesis. Loss of function mutations are embryo lethal.	EMBRYO DEFECTIVE 2196 (EMB2196);HISTIDINOL PHOSPHATE AMINOTRANSFERASE 1 (HPA1);HISTIDINE BIOSYNTHESIS 6A (HISN6A);HISTIDINOL PHOSPHATE AMINOTRANSFERASE 1 (ATHPA1)	-3.32728	0.132486	-1.60426	0.261315	-3.76523	0.0208779	-5.43007	0.000863449
AT2G18890_ID4	AT2G18890	Protein kinase superfamily protein; FUNCTIONS IN: protein serine/threonine kinase activity, protein kinase activity, kinase activity, ATP binding; INVOLVED IN: protein amino acid phosphorylation; EXPRESSED IN: 22 plant structures; EXPRESSED DURING: 12 growth stages; CONTAINS InterPro DOMAIN/s: Protein kinase, ATP binding site (InterPro:IPR017441), Protein kinase, catalytic domain (InterPro:IPR000…	0	-2.06449	0.282179	-1.85518	0.153981	-3.38922	0.0168322	-5.42808	0.000237434
AT3G60390_JS3	AT3G60390	Encodes homeobox protein HAT3.	HOMEOBOX-LEUCINE ZIPPER PROTEIN 3 (HAT3)	-4.43659	0.0027985	-2.75615	0.00179258	-7.51327	4.46136e-08	-5.42606	7.51872e-06
AT3G28700_P1	AT3G28700	Protein of unknown function (DUF185); CONTAINS InterPro DOMAIN/s: Protein of unknown function DUF185 (InterPro:IPR003788)	0	-1.5217	0.308665	0.532715	0.522765	0.213436	0.770814	-5.42488	1.77555e-05
AT5G57785_P1	AT5G57785	unknown protein	0	-0.853518	0.315812	-0.336536	0.590822	-6.74164	4.47626e-07	-5.42055	1.07457e-05
AT2G04790_P10	AT2G04790	unknown protein	0	-4.40088	0.00704132	-1.67845	0.0587826	-6.4666	3.15314e-06	-5.41846	3.30746e-05
AT5G35740_P1	AT5G35740	Carbohydrate-binding X8 domain superfamily protein; FUNCTIONS IN: molecular_function unknown; INVOLVED IN: biological_process unknown; LOCATED IN: endomembrane system; EXPRESSED IN: 18 plant structures; EXPRESSED DURING: 10 growth stages; CONTAINS InterPro DOMAIN/s: X8 (InterPro:IPR012946); BEST Arabidopsis thaliana protein match is: Carbohydrate-binding X8 domain superfamily protein (TAIR:AT2G04…	0	-3.07729	0.0535618	-0.385727	0.709335	-6.45123	3.07708e-06	-5.41538	3.16198e-05
AT5G20040_P1	AT5G20040	Encodes tRNA isopentenyltransferase AtIPT9.	ISOPENTENYLTRANSFERASE 9 (IPT9)	-2.60972	0.0899665	-0.572751	0.384202	-1.41315	0.0208692	-5.4113	9.59504e-05
AT5G15050_P1	AT5G15050	Encodes GlcAT14B. Has glucuronosyltransferase activity adding glucuronic acid residues to beta-1,3- and beta-1,6-linked galactans.	GLCA TRANSFERASE 14B (GLCAT14B)	-1.38172	0.00694046	-1.21435	0.000572986	-2.95578	1.72188e-07	-5.41074	7.564e-07
AT1G80050.1	AT1G80050	Encodes an adenosine phosphoribosyl transferase(E.C:2.4.2.7), a constitutively expressed enzyme involved in the one-step salvage of adenine to AMP. This isozyme has high affinity for cytokinins and is likely to be localized to the cytosol.	ADENINE PHOSPHORIBOSYL TRANSFERASE 2 (APT2); (ATAPT2); (PHT1.1)	-1.2132	0.025261	-1.24827	0.00210087	-3.64447	1.46919e-06	-5.41049	2.21042e-06
AT1G78450_s1	AT1G78450	SOUL heme-binding family protein; FUNCTIONS IN: binding; INVOLVED IN: biological_process unknown; LOCATED IN: endomembrane system; EXPRESSED IN: 13 plant structures; EXPRESSED DURING: 9 growth stages; CONTAINS InterPro DOMAIN/s: SOUL haem-binding protein (InterPro:IPR006917); BEST Arabidopsis thaliana protein match is: SOUL heme-binding family protein (TAIR:AT1G17100.1)	0	-2.97006	0.104512	-1.17875	0.167658	-4.78697	0.00116371	-5.40928	0.000260315
AT4G39350_ID10	AT4G39350	Encodes a cellulose synthase isomer, related to CESA6. As inferred from the null role of secondary wall-type CesAs, included in a set of five primary wall-type CesAs that may support trichome cell wall thickening. The mRNA is cell-to-cell mobile.	CELLULOSE SYNTHASE A2 (CESA2); (ATH-A); (ATCESA2)	-5.43106	0.0542792	-0.197495	0.915555	-3.79867	0.0820658	-5.40762	0.00977646
AT1G10760_P1	AT1G10760	Encodes an &#945;-glucan, water dikinase required for starch degradation. Involved in cold-induced freezing tolerance. Mutations that eliminate the GWD protein or affect the dikinase domain of the enzyme dramatically reduce both the amount of phosphate in the amylopectin and the rate of starch degradation. Mature leaves of these mutants accumulate amounts of starch up to seven times greater than …	STARCH EXCESS 1 (SEX1); (SOP1); (SOP); (GWD1); (GWD)	-1.71472	0.548476	1.61556	0.070959	-1.1944	0.262015	-5.40608	0.0205296
AT5G21222_P1	AT5G21222	protein kinase family protein; FUNCTIONS IN: protein serine/threonine kinase activity, protein kinase activity, ATP binding; INVOLVED IN: protein amino acid phosphorylation; LOCATED IN: cellular_component unknown; CONTAINS InterPro DOMAIN/s: Serine/threonine-protein kinase domain (InterPro:IPR002290), Serine/threonine-protein kinase-like domain (InterPro:IPR017442), Protein kinase-like domain (In…	0	-1.50466	0.619696	-4.22934	0.0597437	-5.05855	0.0132049	-5.40593	0.00658813
AT2G43030_P1	AT2G43030	Ribosomal protein L3 family protein; FUNCTIONS IN: structural constituent of ribosome; INVOLVED IN: translation; LOCATED IN: ribosome, chloroplast stroma, chloroplast, membrane; EXPRESSED IN: 23 plant structures; EXPRESSED DURING: 13 growth stages; CONTAINS InterPro DOMAIN/s: Ribosomal protein L3 (InterPro:IPR000597), Ribosomal protein L3, bacterial/organelle-type (InterPro:IPR019927), Ribosomal …	0	-1.49912	3.91072e-06	-1.86343	2.38774e-09	-3.57169	2.96308e-13	-5.40351	4.67989e-11
AT1G67050_c1	AT1G67050	unknown protein; BEST Arabidopsis thaliana protein match is: unknown protein (TAIR:AT5G38320.1)	0	-0.138745	0.729474	-0.548047	0.0357473	-3.21	3.22669e-09	-5.4022	6.31396e-07
AT1G75980.1	AT1G75980	Single hybrid motif superfamily protein; FUNCTIONS IN: molecular_function unknown; INVOLVED IN: glycine catabolic process; LOCATED IN: mitochondrion, glycine cleavage complex; EXPRESSED IN: 22 plant structures; EXPRESSED DURING: 13 growth stages; CONTAINS InterPro DOMAIN/s: Single hybrid motif (InterPro:IPR011053), Glycine cleavage H-protein (InterPro:IPR002930)	0	-2.85809	0.038304	-0.218863	0.798021	-1.87701	0.0239861	-5.40186	5.6476e-06
AT4G31820_P2	AT4G31820	A member of the NPY family genes (NPY1/AT4G31820, NPY2/AT2G14820, NPY3/AT5G67440, NPY4/AT2G23050, NPY5/AT4G37590). Encodes a protein with similarity to NHP3. Contains BTB/POZ domain. Promoter region has canonical auxin response element binding site and Wus binding site. Co-localizes to the late endosome with PID. Regulates cotyledon development through control of PIN1 polarity in concert with PID…	ENHANCER OF PINOID (ENP);NAKED PINS IN YUC MUTANTS 1 (NPY1); (ENP);MACCHI-BOU 4 (MAB4)	-0.346009	0.726373	-1.64463	0.0253924	-4.67946	0.000243982	-5.40006	3.9332e-05
AT1G08450_P1	AT1G08450	Encodes one of three Arabidopsis calreticulins. In CRT-deficient mouse fibroblasts, this protein restores ER Ca2+ levels. Non-receptor component required for EFR-mediated immunity. Mutants show de-repressed anthocyanin accumulation in the presence of elf18, and EFR accumulation and signalling.	CALRETICULIN 3 (CRT3);PRIORITY IN SWEET LIFE 1 (PSL1);EMS-MUTAGENIZED BRI1 SUPPRESSOR 2 (EBS2)	0.0457234	0.999056	-0.131869	0.855939	-1.08593	0.0705151	-5.39869	0.000312152
AT1G03410.1	AT1G03410	2A6; FUNCTIONS IN: oxidoreductase activity; LOCATED IN: endomembrane system; EXPRESSED IN: 17 plant structures; EXPRESSED DURING: 10 growth stages; CONTAINS InterPro DOMAIN/s: Oxoglutarate/iron-dependent oxygenase (InterPro:IPR005123); BEST Arabidopsis thaliana protein match is: 2-oxoglutarate (2OG) and Fe(II)-dependent oxygenase superfamily protein (TAIR:AT1G03400.1)	(2A6)	-1.695	0.393888	0.681879	0.523037	-0.65442	0.526984	-5.3974	0.000337052
[truncated: 28,741 more rows]
